# Supplementary material for: Systems analysis of primary Sjögren's syndrome pathogenesis in salivary glands identifies shared pathways in human and a mouse model
Source: Arthritis Res Ther. 2012 Nov 1;14(6):R238. doi: 10.1186/ar4081 (PMC3674589; doi:10.1186/ar4081)
Supplement: Additional file 1 — a table presenting MM membership for human data. For each gene, the table reports the MM measure, which is also known as eigengene-based connectivity. Each module gives rise to its own MM measure; for example, MM denotes the measure for the magenta module. Columns whose name starts MM report the Pearson correlation coefficient between the gene expression value and the respective module eigengene. For each MM measure (a correlation coefficient), one can also report a corresponding correlation test P value based on the Student t test (see columns whose name starts p.MM). For example, p.MM.magenta reports a two-sided correlation test P value based on the Student t distribution. Column B reports the original module assignment based on the hierarchical cluster tree but the module membership measures were used to select genes for the functional enrichment analysis. [file ar4081-S1.XLS]

## Sheet: pss_all65_ctrl_pss_signedNetwor
geneSymbol	moduleColorBasedOnClusterTree	MM.magenta	p.MM.magenta	MM.brown	p.MM.brown	MM.turquoise	p.MM.turquoise	MM.grey60	p.MM.grey60	MM.lightcyan	p.MM.lightcyan	MM.grey	p.MM.grey	MM.salmon	p.MM.salmon	MM.yellow	p.MM.yellow	MM.cyan	p.MM.cyan	MM.greenyellow	p.MM.greenyellow	MM.purple	p.MM.purple	MM.red	p.MM.red	MM.blue	p.MM.blue	MM.tan	p.MM.tan	MM.lightgreen	p.MM.lightgreen	MM.green	p.MM.green	MM.black	p.MM.black	MM.pink	p.MM.pink	MM.midnightblue	p.MM.midnightblue
ZNF367	black	0.314042	0.027987	0.644278	5.879e-07	-0.598941	5.45762e-06	0.0445597	0.761115	0.576611	1.44973e-05	-0.537396	6.84704e-05	-0.276733	0.054242	-0.0940392	0.520414	-0.00386039	0.978998	-0.0907064	0.535367	-0.0855737	0.558799	0.0376006	0.797565	0.338091	0.0175025	-0.446592	0.00129715	0.104465	0.475018	-0.0681147	0.641907	0.482832	0.00044186	0.191572	0.18729	0.0901649	0.537817
TIFAB	black	0.433746	0.00184869	0.432689	0.00190227	-0.39258	0.00526929	0.219097	0.130399	0.29142	0.0421931	-0.348588	0.0141018	-0.182413	0.209666	-0.0468128	0.749419	-0.13716	0.347327	-0.172834	0.235004	-0.166228	0.253652	-0.0691611	0.636787	0.0989378	0.498819	-0.14669	0.314524	0.0369422	0.801037	0.137583	0.345829	0.539976	6.21858e-05	-0.117308	0.422127	-0.0888674	0.543708
TMEM90B	black	0.324535	0.0229021	0.358337	0.0114657	-0.458568	0.000920604	0.0653187	0.655667	0.37917	0.00721365	-0.465766	0.000744626	-0.244137	0.0909268	0.201038	0.166014	-0.0909819	0.534124	-0.0786471	0.591164	-0.118688	0.41665	-0.0668844	0.647947	0.0674685	0.645077	-0.314841	0.0275693	0.288289	0.0445582	0.376577	0.0076542	0.682719	6.53005e-08	0.051457	0.725488	0.12676	0.385438
FERMT3	black	0.484936	0.000413535	0.182921	0.208377	-0.255903	0.0759379	0.340137	0.0167899	0.146886	0.313871	-0.326102	0.0222139	-0.116142	0.426789	-0.0846633	0.563005	-0.131836	0.366538	-0.0198244	0.892453	-0.0666202	0.649247	0.00303546	0.983485	-0.190263	0.190379	0.0346415	0.813199	0.0822116	0.574404	-0.0816897	0.576845	0.59144	7.63956e-06	0.190781	0.189152	0.0778029	0.595164
ZBTB32	black	0.374526	0.00801908	0.23395	0.105682	-0.279968	0.0513736	0.221737	0.125715	0.198426	0.1717	-0.345304	0.0150994	-0.0956686	0.51318	-0.0548236	0.7083	0.0323468	0.825373	-0.0421031	0.773928	-0.0233058	0.873708	-0.0586598	0.688889	-0.088892	0.543595	-0.0587945	0.688211	-0.0326532	0.823745	-0.013642	0.925878	0.685304	5.56635e-08	-0.00789493	0.957064	0.403468	0.00404452
IGH@ /// IGHA1 /// IGHA2 /// IGHD /// IGHG1 /// IGHG3 /// IGHG4 /// IGHM /// IGHV4-31 /// LOC100126583 /// LOC652128	black	0.438619	0.00161881	0.243382	0.0919627	-0.128123	0.380306	0.389731	0.00563892	0.031238	0.83127	-0.0632949	0.665697	-0.131421	0.36806	-0.143501	0.325273	-0.152245	0.296344	-0.065126	0.656619	-0.0645418	0.65951	-0.254692	0.0773839	-0.0452124	0.757722	0.13873	0.341784	-0.264303	0.0664846	-0.212634	0.142417	0.358109	0.0115221	-0.204694	0.158286	-0.237177	0.100821
ZNF839	black	-0.47523	0.000559362	-0.352313	0.0130393	0.161425	0.267821	-0.460739	0.000863976	-0.0930495	0.524832	0.168753	0.24641	-0.102164	0.484853	0.273633	0.0571098	0.00309078	0.983184	0.169061	0.245538	0.490617	0.000345068	0.264065	0.0667387	0.0696136	0.634578	-0.171199	0.23953	0.0209861	0.88619	0.125325	0.390882	0.510015	0.000181527	-0.0591798	0.686273	-0.0408412	0.780533
LOC645744	black	0.642534	6.44849e-07	0.162058	0.265925	-0.0162096	0.911977	0.659399	2.57153e-07	-0.125165	0.391494	-0.259149	0.0721656	-0.00179811	0.990217	-0.172126	0.236956	-0.211203	0.145186	-0.189784	0.19152	-0.232651	0.107687	-0.0212844	0.884584	-0.363886	0.0101632	0.248709	0.0848496	-0.0931216	0.52451	0.0376769	0.797162	0.403511	0.00404023	-0.188642	0.194255	-0.00662014	0.963992
EIF2AK2	black	0.139143	0.340333	0.0409197	0.780122	-0.046967	0.748621	0.13075	0.370532	-0.0373292	0.798995	0.128468	0.379013	-0.0977435	0.504041	-0.249584	0.0837239	-0.196963	0.174947	-0.0950788	0.515792	-0.175705	0.227199	-0.119648	0.412863	-0.0338721	0.817276	0.0914191	0.532152	0.113836	0.436087	0.217153	0.13393	0.371635	0.0085589	-0.0867567	0.553356	-0.261675	0.0693356
GCET2	black	0.258388	0.0730363	0.34854	0.014116	-0.43736	0.00167562	0.0317516	0.828537	0.373583	0.00819188	-0.455015	0.0010205	-0.184678	0.203966	-0.0604175	0.68006	-0.0113129	0.938506	-0.046187	0.752662	-0.0164151	0.910866	0.0714473	0.62566	0.111154	0.447044	-0.29958	0.0365085	0.135038	0.35491	-0.00333662	0.981847	0.748527	6.26655e-10	0.178679	0.219304	0.198017	0.172603
CD3G	black	0.426695	0.00223275	0.357816	0.011595	-0.355353	0.0122233	0.226773	0.117133	0.27467	0.056137	-0.303501	0.0340104	-0.111235	0.446712	-0.102484	0.483478	-0.145927	0.317076	-0.107316	0.462984	-0.018497	0.899616	-0.11778	0.420249	0.0605803	0.679244	-0.0868401	0.552973	-0.0241537	0.869152	-0.0930494	0.524833	0.647994	4.81823e-07	0.0556334	0.704187	-0.0664811	0.649932
BAIAP2	black	-0.412779	0.00320319	-0.526774	0.000100944	0.403649	0.00402642	-0.254287	0.0778719	-0.390106	0.00558891	0.374924	0.00794705	0.266119	0.0645693	-0.0170655	0.907349	0.0357529	0.807318	0.0697882	0.633727	0.368345	0.0092111	0.202295	0.163328	-0.232334	0.108181	0.292819	0.0411698	-0.230956	0.110348	-0.178971	0.218541	0.423691	0.00241675	-0.143175	0.326386	-0.163524	0.261567
ZBP1	black	0.412495	0.00322642	0.180005	0.215848	-0.297357	0.0379908	0.240991	0.0953014	0.167375	0.250347	-0.44664	0.00129541	-0.150919	0.300621	0.0147919	0.919649	-0.0149887	0.918583	-0.0441473	0.763262	0.0519074	0.723181	0.294661	0.0398541	-0.181637	0.211643	-0.0998229	0.494968	0.141057	0.333666	0.168184	0.24803	0.646421	5.2432e-07	0.0115378	0.937285	0.000981264	0.994661
CLEC14A	black	0.170071	0.242687	0.232108	0.108534	-0.430404	0.00202273	-0.0400525	0.784669	0.415404	0.00299584	-0.593032	7.11824e-06	-0.19384	0.182023	0.0845453	0.563551	0.161856	0.266531	0.283933	0.048028	0.240454	0.0960642	0.163068	0.262918	-0.0098589	0.946397	-0.379781	0.0071131	0.404671	0.0039259	0.234529	0.104796	0.638667	7.89948e-07	0.380233	0.00703958	0.486632	0.000391912
SDK1	black	0.295413	0.0393271	0.222036	0.125193	-0.228867	0.113698	0.186157	0.200302	0.158902	0.275473	-0.255493	0.0764249	-0.0722733	0.62166	0.0142348	0.922666	-0.196346	0.176328	0.148316	0.30913	-0.151803	0.297763	-0.181715	0.211446	-0.0398114	0.785935	-0.0454316	0.756583	-0.140983	0.333922	-0.103253	0.480185	0.645558	5.49102e-07	-0.0777753	0.595295	0.315873	0.0270376
SLC22A5	black	-0.445355	0.00134301	-0.341329	0.0163863	0.204538	0.158612	-0.405399	0.00385558	-0.189558	0.192059	0.016035	0.912921	0.0688294	0.638408	0.137985	0.344408	0.224083	0.121659	0.330024	0.0205676	0.0465052	0.751013	0.348585	0.0141027	-0.106688	0.46562	-0.0459444	0.753921	-0.107164	0.463621	-0.180018	0.215814	0.582908	1.10869e-05	0.00238578	0.98702	0.0116015	0.93694
CHSY3	black	0.304081	0.0336533	0.343862	0.0155557	-0.447962	0.00124804	0.0477099	0.744777	0.372933	0.00831268	-0.526807	0.000100825	-0.18501	0.203139	0.0371691	0.79984	0.00256592	0.98604	0.028241	0.847255	0.0218841	0.881355	0.0520746	0.722325	0.0304559	0.835435	-0.290631	0.0427792	0.49198	0.000330258	0.725058	3.82458e-09	0.455076	0.00101873	-0.0208422	0.886966	0.0466078	0.750481
CDCA3	black	0.389563	0.00566134	0.545747	4.99962e-05	-0.519413	0.000131117	0.147086	0.313204	0.482219	0.000450436	-0.456398	0.00098052	-0.134711	0.356087	-0.131424	0.368052	-0.0205255	0.888673	0.112703	0.440697	0.302074	0.0349024	-0.135631	0.352779	0.224922	0.120234	-0.251869	0.0808393	-0.115875	0.427859	-0.0465978	0.750533	0.367554	0.00937415	-0.150855	0.300827	0.017968	0.902472
IGHA1 /// IGHD /// IGHG1 /// IGHG3 /// IGHM /// IGHV1-69 /// IGHV3-23 /// IGHV4-31 /// LOC100126583 /// LOC100290375	black	0.430211	0.00203322	0.0238724	0.870663	0.038771	0.791402	0.480733	0.000471849	-0.160548	0.270466	-0.0256871	0.860925	0.0432972	0.767693	-0.134438	0.357069	-0.178423	0.219977	-0.168147	0.248136	-0.171189	0.239558	-0.149338	0.30577	-0.28659	0.0458863	0.335205	0.0185511	-0.169809	0.243423	-0.117469	0.421486	0.427696	0.00217423	-0.131249	0.368692	-0.151803	0.297764
APOBEC3B	black	0.329554	0.0207591	0.522628	0.000117051	-0.575207	1.53794e-05	0.0278598	0.849293	0.504759	0.000216864	-0.588072	8.86057e-06	-0.298809	0.0370169	0.138289	0.343335	0.0215872	0.882953	-0.0306042	0.834645	-0.134281	0.357636	-0.0622831	0.670735	0.227072	0.116637	-0.429896	0.00205043	0.12445	0.394225	0.208743	0.150041	0.551778	3.963e-05	-0.0512541	0.726529	0.00477799	0.974007
ZDHHC18	black	0.378324	0.00735498	-0.062152	0.671388	0.0807514	0.581243	0.451764	0.00112032	-0.180675	0.214114	-0.0114475	0.937775	0.0844335	0.564069	-0.172251	0.23661	-0.135642	0.352739	-0.236118	0.102396	-0.157873	0.278633	-0.179229	0.217865	-0.335426	0.0184693	0.332106	0.0197362	-0.0857218	0.558116	-0.00542305	0.9705	0.503844	0.000223615	-0.0905119	0.536246	0.0469065	0.748934
KCND3	black	0.241698	0.0943043	0.364354	0.0100595	-0.332448	0.0196023	0.141577	0.331869	0.282066	0.0495805	-0.312663	0.0287202	-0.219149	0.130305	-0.108284	0.458937	-0.167701	0.249412	0.0276815	0.850246	-0.105894	0.468968	-0.0254392	0.862254	0.183788	0.206192	-0.255146	0.0768392	-0.170208	0.242302	-0.109724	0.452947	0.50878	0.000189323	-0.134453	0.357015	0.25209	0.080564
HOXA1	black	0.334512	0.0188109	0.553764	3.66753e-05	-0.531137	8.62014e-05	0.0435312	0.766472	0.512752	0.000165281	-0.530568	8.80074e-05	-0.215587	0.136827	0.0364966	0.803388	0.00805163	0.956212	0.0219744	0.880869	-0.0398781	0.785585	-0.0577118	0.693668	0.20311	0.161602	-0.340526	0.0166572	0.0526475	0.719395	-0.049267	0.736742	0.427592	0.00218025	0.0961047	0.511252	0.161785	0.266743
SOX30	black	0.174548	0.230321	0.194244	0.181098	-0.262976	0.067912	0.0136544	0.92581	0.22712	0.116558	-0.276615	0.0543485	-0.156212	0.283786	-0.00496387	0.972997	-0.00139238	0.992424	-0.0325105	0.824503	0.0440428	0.763806	-0.015676	0.914864	0.0289769	0.843324	-0.196487	0.176012	0.090736	0.535234	-0.0136674	0.92574	0.795334	8.70974e-12	0.147876	0.310584	0.0178362	0.903184
GPR174	black	0.352442	0.0130035	0.239822	0.0969677	-0.425568	0.00230025	0.0721641	0.622188	0.321965	0.0240693	-0.583744	1.06945e-05	-0.137357	0.34663	0.154505	0.289146	-0.0365804	0.802946	0.121949	0.403869	0.061935	0.672471	0.144585	0.321594	-0.133524	0.36038	-0.242968	0.092533	0.493855	0.000310807	0.690487	4.02154e-08	0.540389	6.123e-05	0.039831	0.785832	0.102617	0.482908
PYDC1	black	0.307809	0.0314302	0.038457	0.793054	-0.292181	0.0416342	0.111788	0.444439	0.23807	0.0995071	-0.458793	0.000914592	-0.199829	0.168628	0.0402046	0.783871	0.0514817	0.725362	0.124982	0.392189	0.211246	0.145102	0.134984	0.355102	-0.19106	0.188494	-0.149044	0.306734	0.342811	0.015896	0.3375	0.017713	0.668964	1.48727e-07	0.203958	0.159821	0.505001	0.000215108
HIST1H2AG	black	0.320612	0.0247037	0.391969	0.00534672	-0.432296	0.00192248	0.0626095	0.669108	0.350258	0.0136167	-0.376828	0.00761058	0.00256542	0.986042	0.0980178	0.50284	0.00741801	0.959655	-0.101598	0.487288	-0.0111785	0.939235	-0.0962834	0.510463	0.1048	0.473597	-0.169019	0.245656	-0.0524601	0.720353	-0.077048	0.598752	0.651093	4.07296e-07	0.00510351	0.972237	-0.00565303	0.969249
SLC46A2	black	0.138066	0.344122	0.0544498	0.710202	-0.183332	0.20734	0.00702526	0.96179	0.118841	0.416045	-0.230905	0.11043	-0.0533075	0.716023	0.0607253	0.678518	0.0518178	0.72364	-0.0486685	0.739828	-0.0891456	0.542442	-0.0438933	0.764585	-0.161849	0.266552	-0.111299	0.44645	0.332996	0.0193894	0.200493	0.167189	0.675331	1.02157e-07	0.320334	0.0248361	0.231261	0.109867
PLXNA2	black	0.176684	0.224579	0.0903529	0.536966	-0.192887	0.184225	0.0569169	0.697684	0.117888	0.419822	-0.204316	0.159073	0.146249	0.315997	-0.236115	0.1024	-0.208242	0.151043	-0.0500001	0.732969	0.0167317	0.909154	0.0194367	0.894544	-0.124463	0.394176	0.125039	0.391973	0.124847	0.392705	0.198363	0.171839	0.457371	0.000953228	-0.0725297	0.62042	0.029604	0.839977
SNTG2	black	-0.275847	0.0550494	-0.33415	0.0189477	0.118108	0.418949	-0.295597	0.0391987	-0.149931	0.303831	-0.016282	0.911585	0.441036	0.00151453	0.0202134	0.890355	0.277544	0.0535109	0.338391	0.0173966	0.334588	0.0187823	0.0214607	0.883635	-0.246362	0.0879283	0.101329	0.488447	0.0636399	0.663984	0.0151595	0.917659	0.318113	0.0259126	0.0654335	0.655099	0.130391	0.37186
FAM59B	black	0.183183	0.207717	0.203046	0.161736	-0.337287	0.0177897	-0.0307745	0.833738	0.305428	0.0328356	-0.330437	0.0204003	-0.200331	0.16754	0.161665	0.267101	-0.0872047	0.551301	-0.0450876	0.75837	-0.0862093	0.555871	0.174549	0.230321	0.0431272	0.768579	-0.240221	0.0963958	0.0720818	0.622586	-0.0713829	0.625972	0.622969	1.75074e-06	0.175324	0.228224	0.282522	0.0491973
SNX24	black	-0.444144	0.00138924	-0.356219	0.0119991	0.118457	0.417563	-0.472658	0.000605094	-0.0933847	0.523334	0.0849675	0.561598	0.158131	0.27784	-0.067521	0.644818	0.192588	0.184918	0.30095	0.035619	0.337645	0.0176612	0.355408	0.0122091	-0.0652392	0.656059	-0.0284259	0.846267	0.127324	0.38331	-0.16364	0.261224	0.438975	0.00160308	0.281074	0.0504218	-0.141819	0.331037
MARK3	black	0.323639	0.0233036	0.342879	0.0158736	-0.311498	0.0293526	0.206896	0.153761	0.259661	0.0715849	-0.363252	0.0103052	-0.216943	0.134317	-0.206867	0.15382	0.223977	0.121841	-0.144922	0.320453	-0.2263	0.117919	-0.168015	0.248514	0.0751254	0.607932	-0.239904	0.0968503	0.193795	0.182126	-0.0115654	0.937136	0.357984	0.0115531	0.261727	0.0692782	-0.145324	0.319101
ISL2	black	0.287599	0.0450937	0.183845	0.20605	-0.290307	0.043022	0.136076	0.351188	0.192916	0.184157	-0.336789	0.0179693	-0.145985	0.316879	0.147039	0.313361	-0.0683827	0.640594	-0.0244289	0.867675	0.145172	0.319612	0.0626724	0.668795	-0.0691368	0.636906	-0.158349	0.277168	0.0248082	0.865639	0.0452973	0.75728	0.720885	5.17532e-09	0.00219236	0.988072	0.00428296	0.9767
HPX	black	-0.363032	0.0103549	-0.424313	0.00237755	0.0956404	0.513304	-0.422911	0.00246668	-0.115224	0.430475	0.0804946	0.58245	0.138033	0.344236	0.712292	9.487e-09	-0.0241511	0.869167	0.158738	0.275974	0.447812	0.00125335	0.356864	0.0118344	-0.18611	0.200418	-0.0545629	0.709626	0.0909635	0.534207	0.145164	0.319639	0.415853	0.00296161	0.0936369	0.522208	0.125443	0.390433
CSF2RA	black	0.330189	0.0205004	0.200983	0.166132	-0.266464	0.0642104	0.187811	0.196263	0.218643	0.131217	-0.386914	0.00602638	-0.152034	0.297021	0.157696	0.27918	-0.110106	0.451368	0.355891	0.0120837	0.202171	0.16359	-0.043164	0.768387	-0.09535	0.51459	-0.210913	0.145752	0.166866	0.25181	0.165991	0.254341	0.542712	5.61035e-05	0.139858	0.337833	0.204847	0.157968
TRPC2	black	0.206234	0.155112	0.181685	0.211522	-0.323979	0.0231507	-0.0135936	0.92614	0.28171	0.0498814	-0.412115	0.00325763	-0.168392	0.247438	0.137655	0.345573	-0.0456497	0.75545	0.0732243	0.617068	-0.0285361	0.845678	0.072962	0.618333	-0.0714006	0.625887	-0.316025	0.0269597	0.429065	0.00209644	0.37358	0.00819232	0.513761	0.000159632	0.240472	0.0960375	0.300604	0.0358415
PPM1J	black	0.264166	0.0666305	0.0819321	0.575711	-0.221109	0.126817	0.106602	0.465981	0.104572	0.474563	-0.289283	0.0437959	-0.0648368	0.65805	0.0370379	0.800532	-0.0428787	0.769876	-0.02742	0.851645	0.0780559	0.593964	-0.0441538	0.763228	-0.165343	0.256224	-0.0771119	0.598448	0.3712	0.00864264	0.631759	1.1274e-06	0.511575	0.000172098	-0.0921659	0.528793	-0.058363	0.690384
CAPG	black	0.619458	2.0795e-06	0.109585	0.453525	-0.0204893	0.888868	0.612179	2.95124e-06	-0.103367	0.4797	-0.283446	0.0484292	0.0157337	0.914552	-0.124322	0.394716	-0.0650046	0.65722	-0.0394793	0.787679	-0.19529	0.178712	-0.0225621	0.877707	-0.410426	0.00339979	0.316039	0.0269527	-0.198893	0.170673	-0.154803	0.288207	0.416482	0.00291413	-0.125622	0.389752	0.166747	0.252153
PSG1	black	-0.364516	0.0100237	-0.256578	0.0751404	-0.105731	0.469654	-0.505471	0.000211739	0.0628826	0.667749	-0.0637711	0.663332	0.250304	0.0828072	0.384328	0.00640244	0.200608	0.166941	-0.00872403	0.95256	0.324702	0.022828	0.338661	0.0173016	-0.0090342	0.950875	-0.175599	0.227484	0.0534119	0.715491	-0.051633	0.724586	0.511369	0.00017332	0.163189	0.26256	0.182712	0.208906
P2RY10	black	0.167793	0.249149	0.208534	0.150457	-0.370837	0.00871319	-0.0814016	0.578194	0.284243	0.0477742	-0.4512	0.0011385	-0.126391	0.386834	0.0796108	0.586611	0.107561	0.461957	0.355979	0.012061	-0.0420164	0.774382	-0.00309828	0.983143	-0.0546673	0.709095	-0.272287	0.0583925	0.442048	0.00147267	0.584257	1.04601e-05	0.645092	5.6296e-07	0.0702809	0.631327	0.0680836	0.642059
SHISA9	black	-0.274699	0.05611	-0.353638	0.0126779	0.034967	0.811475	-0.38829	0.00583437	-0.0503096	0.731378	-0.210027	0.147492	0.200833	0.166456	0.439829	0.00156584	0.649108	4.53683e-07	0.434507	0.00181102	0.358279	0.01148	0.324665	0.0228441	-0.335908	0.0182912	-0.0106795	0.941942	0.168148	0.248133	0.140466	0.335717	0.623936	1.66912e-06	0.17739	0.222702	0.156091	0.284164
SLC38A11	black	0.207913	0.151703	0.236254	0.102193	-0.338267	0.0174403	0.0605383	0.679454	0.31338	0.028337	-0.313589	0.028226	-0.0550865	0.706964	-0.0433997	0.767158	-0.0622637	0.670831	-0.0177261	0.903779	0.140749	0.334736	-0.0521914	0.721727	0.0468614	0.749167	-0.15299	0.293959	0.023314	0.873664	-0.0628541	0.667891	0.584439	1.03781e-05	0.128272	0.379747	0.351427	0.0132855
KIAA1755	black	0.206773	0.154013	0.00573835	0.968785	0.0884196	0.545748	0.209599	0.148338	-0.156784	0.282006	0.0726108	0.620029	0.0790595	0.589213	-0.214586	0.138703	0.0291627	0.842332	-0.120145	0.410912	-0.218653	0.131199	-0.218712	0.131092	-0.186384	0.199746	0.271296	0.0593512	-0.089016	0.543031	-0.147241	0.312689	0.398668	0.00454962	-0.0100709	0.945246	-0.20856	0.150405
LOC729683	black	-0.345474	0.0150462	-0.367889	0.00930469	0.166916	0.251667	-0.344268	0.015426	-0.208946	0.149634	0.119272	0.414345	0.0632647	0.665848	0.313651	0.0281935	-0.0301473	0.83708	0.145	0.320191	0.0394491	0.787838	0.0686354	0.639357	-0.113746	0.436451	-0.0631453	0.666442	0.0164114	0.910886	0.0463984	0.751566	0.707678	1.30191e-08	-0.00543051	0.970459	-0.0454015	0.756739
RNF212	black	0.200988	0.166122	0.067444	0.645197	-0.221074	0.126879	0.0376813	0.79714	0.114139	0.434859	-0.28666	0.0458309	-0.110835	0.448358	0.0922536	0.528399	-0.0756135	0.605595	-0.00694996	0.962199	-0.0497272	0.734373	0.00414599	0.977445	-0.157379	0.280159	-0.142325	0.329294	0.312868	0.0286105	0.436561	0.0017126	0.772256	8.13573e-11	0.0250137	0.864536	0.0938579	0.521222
THY1	black	0.377542	0.00748766	0.189107	0.193138	-0.0233632	0.873399	0.376855	0.00760591	-0.0527049	0.719101	-0.0594291	0.68502	0.0313971	0.830423	-0.179169	0.218023	-0.0359573	0.806238	-0.274039	0.0567276	-0.223707	0.122302	-0.232817	0.107429	-0.0986058	0.500268	0.205469	0.156683	-0.207862	0.151806	-0.17245	0.23606	0.482889	0.000441068	-0.133606	0.36008	-0.241237	0.0949528
NTRK1	black	0.239541	0.0973708	0.110731	0.448788	-0.297258	0.0380579	0.00255276	0.986111	0.211961	0.143716	-0.356707	0.0118743	-0.129857	0.373838	0.0287192	0.8447	-0.0533733	0.715688	0.0297094	0.839415	-0.00857688	0.953359	0.0136496	0.925836	-0.0871258	0.551663	-0.163284	0.262278	0.526742	0.00010106	0.593141	7.08365e-06	0.467386	0.00070946	0.140641	0.335108	0.0121206	0.934124
MTHFD1	black	0.204842	0.157979	-0.192436	0.185272	0.061247	0.675907	0.207652	0.15223	-0.126906	0.384886	-0.0609364	0.677461	0.019188	0.895886	-0.18467	0.203986	0.0642256	0.661077	-0.0256279	0.861242	-0.0728667	0.618793	0.0586614	0.688881	-0.374568	0.0080115	0.16948	0.244351	0.232739	0.10755	0.0703914	0.630789	0.608185	3.56317e-06	0.283589	0.0483112	0.251717	0.0810285
ZNF434	black	0.0530996	0.717085	0.283544	0.0483486	-0.45602	0.000991311	-0.197801	0.173082	0.473919	0.000582264	-0.268796	0.0618279	-0.297603	0.0378241	0.35763	0.0116414	-0.245909	0.0885321	-0.162889	0.26345	0.403305	0.00406083	0.0105827	0.942468	0.341241	0.0164158	-0.510225	0.000180234	0.15575	0.285232	-0.00858416	0.953319	0.485499	0.000406246	0.264428	0.0663514	0.256244	0.0755346
IL23A /// TRBV19	black	0.265911	0.0647869	0.00984169	0.94649	-0.0252658	0.863184	0.22179	0.125621	-0.0964454	0.509749	-0.142009	0.33038	0.120256	0.410477	-0.115389	0.429811	-0.0694038	0.635602	-0.0898916	0.539055	-0.0596769	0.683775	0.135054	0.35485	-0.282935	0.0488527	0.168368	0.247506	-0.0518942	0.723249	-0.0422483	0.773169	0.698666	2.37471e-08	-0.0495625	0.735221	-0.0804441	0.582687
LOC100132169	black	0.196867	0.17516	0.276699	0.0542723	-0.407278	0.0036793	-0.0458832	0.754238	0.340691	0.0166012	-0.44706	0.00128021	-0.0946228	0.517817	0.117767	0.420302	-0.105178	0.471993	0.37259	0.00837726	0.233283	0.106707	0.207039	0.15347	0.0115915	0.936994	-0.211219	0.145156	0.0537229	0.713905	0.119429	0.413726	0.614115	2.69113e-06	-0.029443	0.840836	0.17736	0.222781
KIAA0802	black	0.215409	0.13716	0.381936	0.00676819	-0.550274	4.20126e-05	-0.0820847	0.574997	0.55799	3.10482e-05	-0.503384	0.000227081	-0.292028	0.0417461	-0.00190507	0.989635	0.0182338	0.901037	-0.0269441	0.854191	0.518846	0.000133755	0.0393971	0.788111	0.273515	0.0572209	-0.441045	0.00151416	0.089175	0.542308	0.0612283	0.676001	0.600549	5.07229e-06	0.0267596	0.855179	0.221589	0.125975
ABLIM3	black	0.305576	0.0327463	0.166978	0.251488	-0.0231185	0.874714	0.398318	0.00458856	-0.0512652	0.726472	-0.107	0.464311	-0.0909283	0.534366	-0.205406	0.156813	-0.128498	0.378901	-0.229006	0.113473	-0.225582	0.119121	-0.208285	0.150957	-0.0602523	0.680888	0.0429266	0.769626	-0.190478	0.189871	-0.141317	0.332769	0.387961	0.00587972	-0.141536	0.33201	-0.0357402	0.807385
DKFZp667F0711	black	0.0823698	0.573666	0.210532	0.146498	-0.3396	0.0169747	-0.117719	0.420493	0.284843	0.0472858	-0.257048	0.0745893	-0.0979173	0.50328	0.123134	0.399284	-0.0783424	0.592606	-0.11876	0.416365	-0.0411032	0.779161	-0.043236	0.768011	0.128239	0.379872	-0.250241	0.0828872	0.0241482	0.869182	-0.0884673	0.54553	0.722142	4.7273e-09	0.150241	0.302823	0.115655	0.428743
VWA3A	black	0.110758	0.448674	-0.0128116	0.930378	-0.262134	0.06883	-0.0785298	0.591718	0.17971	0.216614	-0.408004	0.00361306	-0.00393813	0.978575	0.157031	0.281238	0.116536	0.425209	0.146626	0.314736	0.0520072	0.72267	0.143088	0.326683	-0.203009	0.161815	-0.178967	0.218552	0.356086	0.0120334	0.295164	0.0395005	0.892007	8.00715e-18	0.258474	0.0729378	0.343871	0.015553
SIRPB2	black	0.335867	0.018306	0.180143	0.21549	-0.301995	0.0349528	0.157299	0.280408	0.194611	0.180259	-0.395844	0.00487196	-0.0618196	0.673047	0.320392	0.0248086	-0.0221213	0.880078	0.118402	0.417783	-0.101602	0.487273	-0.0839867	0.56614	-0.126378	0.386882	-0.0820876	0.574983	-0.00720627	0.960806	9.19508e-05	0.9995	0.678807	8.28954e-08	0.0448091	0.759818	0.15712	0.280962
HIST1H4J	black	0.124826	0.392788	0.16388	0.260515	-0.165622	0.255414	0.0526859	0.719198	0.111704	0.444787	-0.249078	0.0843742	-0.146951	0.313655	0.0609057	0.677615	0.0246988	0.866226	-0.0721811	0.622106	-0.0944103	0.518762	-0.0137159	0.925477	0.0117883	0.935927	-0.170723	0.240859	-0.0100588	0.945311	-0.0491727	0.737228	0.788353	1.76253e-11	0.0328332	0.822789	-0.0417745	0.775647
TMOD4	black	0.0913345	0.532533	0.0515951	0.724781	-0.168976	0.245778	-0.0258374	0.860119	0.182536	0.209354	-0.178486	0.219812	-0.0582703	0.690851	-0.00396056	0.978453	-0.0265111	0.85651	0.0505838	0.729969	0.0285545	0.84558	-0.0727796	0.619214	-0.0170986	0.90717	-0.129546	0.374993	0.256518	0.0752108	-0.0669859	0.647448	0.52082	0.000124784	0.494158	0.000307765	0.514807	0.000153968
DEPDC5	black	0.170546	0.241352	0.0909641	0.534204	-0.0207165	0.887643	0.234692	0.104548	-0.0106647	0.942023	-0.0841186	0.565529	-0.274712	0.0560984	-0.206388	0.154796	-0.205977	0.155638	-0.1407	0.334903	-0.165981	0.254368	-0.106191	0.467714	0.03825	0.794144	-0.0761172	0.603189	-0.0624005	0.67015	0.0443727	0.762088	0.489577	0.000356779	-0.192255	0.185693	-0.203246	0.161316
CDH18	black	-0.268041	0.0625914	-0.315262	0.0273513	0.0328466	0.822717	-0.312156	0.0289939	-0.0770879	0.598562	0.0454217	0.756634	0.444157	0.00138876	0.163778	0.260818	0.000431338	0.997653	0.283644	0.0482654	0.578146	1.35867e-05	0.00763837	0.958458	-0.143406	0.325598	0.0372601	0.79936	0.0398804	0.785572	0.0400969	0.784436	0.465345	0.000754018	0.0790766	0.589132	0.0308537	0.833316
LOC283174	black	0.297321	0.0380147	0.0120388	0.934568	0.10869	0.457244	0.307293	0.0317304	-0.1867	0.19897	-0.0744836	0.611009	0.224045	0.121724	-0.11128	0.446527	-0.135051	0.354863	-0.0517266	0.724107	-0.151297	0.299396	-0.0376907	0.79709	-0.293113	0.0409577	0.247425	0.086524	-0.148477	0.308598	-0.111657	0.444977	0.43084	0.00199925	-0.101197	0.489018	0.10365	0.478489
DOK2	black	0.31807	0.0259335	0.126241	0.387401	0.00487534	0.973478	0.382484	0.00668279	-0.0921332	0.52894	-0.117768	0.420299	-0.0898623	0.539188	-0.215801	0.136429	-0.20022	0.167781	-0.169476	0.244362	-0.236368	0.102022	-0.0289862	0.843275	-0.0479172	0.743706	0.0859667	0.556988	-0.18907	0.193225	-0.183194	0.207688	0.459824	0.000887454	-0.138509	0.34256	-0.197885	0.172896
C12orf48	black	0.0922546	0.528395	0.283372	0.0484906	-0.394506	0.00503152	-0.125436	0.39046	0.362996	0.0103631	-0.377098	0.00756384	-0.20078	0.16657	0.111948	0.443785	-0.0587406	0.688482	0.0395633	0.787237	0.0492411	0.736876	0.127514	0.382595	0.184538	0.204315	-0.331487	0.0199804	0.0239296	0.870356	-0.062444	0.669933	0.799789	5.47563e-12	0.0961263	0.511157	0.0486912	0.73971
ZNF771	black	0.180536	0.214473	0.119038	0.415269	-0.257751	0.0737716	0.0493957	0.736079	0.212516	0.142644	-0.345118	0.0151573	-0.0564709	0.699942	-0.0789704	0.589634	0.26001	0.0711911	-0.0519805	0.722807	-0.0230848	0.874896	-0.0422249	0.773291	-0.0485921	0.740222	-0.175846	0.226821	0.161878	0.266464	0.0832329	0.569643	0.533202	7.99362e-05	0.176231	0.225789	0.556344	3.31381e-05
DEFA6	black	0.0849023	0.561899	0.0675933	0.644464	-0.177611	0.222118	-0.0326812	0.823596	0.145717	0.317778	-0.111442	0.445859	-0.105586	0.470269	-0.105482	0.470709	-0.0586913	0.68873	0.0329362	0.822242	-0.0396743	0.786655	-0.0275521	0.850938	-0.0739368	0.613637	-0.0869772	0.552344	0.296912	0.038293	0.0344821	0.814043	0.437175	0.00168415	0.363778	0.0101872	-0.0296701	0.839624
B3GNT8	black	-0.395546	0.0049071	-0.389607	0.00565547	0.359167	0.0112622	-0.23913	0.0979646	-0.293777	0.0404811	0.267012	0.0636438	0.0502562	0.731652	-0.0232553	0.873979	0.133869	0.359127	0.17333	0.233643	0.337086	0.0178621	0.0956957	0.51306	-0.0808005	0.581013	0.0106202	0.942264	-0.0727719	0.619251	-0.0415437	0.776854	0.488715	0.000366756	-0.0326981	0.823506	-0.0675801	0.644529
TMEM119	black	0.285021	0.0471413	0.0827447	0.571917	-0.355671	0.0121407	0.0500638	0.732641	0.278116	0.0530007	-0.435994	0.00173929	-0.124141	0.39541	0.654815	3.32033e-07	-0.0469175	0.748877	-0.0143423	0.922084	0.298627	0.0371378	0.0466874	0.750069	-0.135527	0.353154	-0.175638	0.22738	0.150605	0.301637	0.173937	0.231985	0.525755	0.000104704	0.165672	0.255267	0.420305	0.00264015
ITGB1BP2	black	0.198327	0.171919	0.13896	0.340975	-0.212786	0.142126	0.0468853	0.749044	0.13994	0.337548	-0.37312	0.00827779	-0.0722543	0.621752	-0.028671	0.844958	0.127281	0.38347	-0.0155248	0.915682	0.0129238	0.92977	0.3024	0.0346973	-0.129112	0.376609	-0.126801	0.385281	0.151563	0.298539	0.209225	0.14908	0.639405	7.60112e-07	-0.00684533	0.962768	0.0224577	0.878268
CLEC5A	black	-0.345618	0.0150013	-0.241446	0.0946592	-0.0183238	0.90055	-0.407955	0.00361752	0.0373418	0.798929	-0.0689442	0.637847	-0.249569	0.0837441	0.489265	0.000360366	0.0252549	0.863243	0.135566	0.353013	0.0167368	0.909126	0.336514	0.0180692	0.0447729	0.760006	-0.340989	0.0165006	0.104477	0.474967	-0.0463606	0.751762	0.534647	7.57997e-05	0.24442	0.0905408	0.198082	0.172461
GPR21	black	-0.39685	0.00475489	-0.314511	0.027741	0.0607591	0.678349	-0.453415	0.00106859	0.00226473	0.987678	-0.0793266	0.587952	-0.0220436	0.880497	0.0154949	0.915844	0.29983	0.0363444	0.124788	0.392933	0.501128	0.000244807	0.45073	0.00115385	-0.0132177	0.928177	-0.195519	0.178194	0.244768	0.0900682	0.171341	0.239133	0.628596	1.32297e-06	0.154897	0.28791	0.225388	0.119448
HIST1H2AK	black	-0.0331048	0.821347	0.0970433	0.507116	-0.192405	0.185343	-0.149774	0.304344	0.19111	0.188376	-0.178263	0.220399	-0.298225	0.0374057	-0.0274306	0.851588	-0.0784117	0.592278	-0.0676313	0.644277	-0.0896878	0.539979	0.055166	0.70656	0.175215	0.228518	-0.332015	0.0197718	0.267421	0.0632242	0.0502101	0.731889	0.671052	1.31624e-07	0.293421	0.0407358	-0.0674145	0.645342
C17orf67	black	0.243674	0.0915601	0.281221	0.0502964	-0.325863	0.0223176	0.0225332	0.877862	0.255496	0.0764214	-0.341052	0.0164795	-0.101833	0.486277	-0.0347973	0.812374	-0.0251628	0.863736	-0.0532031	0.716557	-0.103313	0.47993	-0.0991033	0.498098	0.0450962	0.758325	-0.203687	0.160389	0.225481	0.119291	0.230684	0.110781	0.684614	5.80968e-08	0.0581315	0.691551	-0.0889555	0.543307
CRP	black	-0.1815	0.211994	-0.33549	0.0184455	0.125043	0.391958	-0.212919	0.14187	-0.151569	0.298519	0.0106149	0.942293	0.0755763	0.605773	0.270761	0.0598748	-0.0348583	0.812051	0.0759543	0.603967	0.128838	0.37763	0.156415	0.283153	-0.288066	0.0447308	0.0780526	0.59398	0.226609	0.117405	0.280834	0.0506272	0.479459	0.000490934	0.0596649	0.683835	0.180987	0.213312
FRMPD3	black	-0.0136762	0.925692	-0.0594044	0.685144	-0.0735731	0.615387	-0.0855708	0.558813	0.0446141	0.760832	-0.0703019	0.631225	-0.0526799	0.719229	-0.0809124	0.580487	0.19686	0.175176	0.0762262	0.602668	0.0987055	0.499833	-0.056979	0.69737	-0.090893	0.534525	-0.0908472	0.534731	0.159755	0.272869	0.125705	0.389437	0.755271	3.59099e-10	0.136132	0.350988	0.330804	0.0202524
CD300C	black	0.176497	0.225079	0.165427	0.255982	-0.282586	0.0491439	-0.0178243	0.903249	0.241643	0.0943817	-0.3569	0.0118254	-0.1523	0.296168	0.0520903	0.722245	-0.00279798	0.984777	0.232625	0.107728	0.0866075	0.554041	0.120461	0.409676	-0.00323151	0.982419	-0.138368	0.343055	0.0627615	0.668351	0.0569532	0.697501	0.692105	3.62857e-08	0.0220148	0.880652	-0.0119628	0.93498
C1orf95	black	0.151602	0.298412	-0.149068	0.306656	0.0939827	0.520666	0.154843	0.288079	-0.179326	0.217612	-0.044797	0.759881	0.145533	0.318397	-0.123918	0.396264	-0.149222	0.306152	0.0534063	0.71552	-0.0351198	0.810667	0.0317918	0.828323	-0.334156	0.0189455	0.174196	0.231278	0.206917	0.153718	0.403602	0.00403112	0.658665	2.67977e-07	-0.0827236	0.572015	0.0545638	0.709622
WDHD1	black	0.0884729	0.545505	0.347844	0.0143227	-0.325058	0.0226703	-0.0525526	0.71988	0.31261	0.0287488	-0.264161	0.0666354	-0.28082	0.0506393	-0.0800433	0.584573	-0.135215	0.354272	0.017863	0.903039	-0.108944	0.456187	0.0158944	0.913682	0.260317	0.0708455	-0.375002	0.00793315	0.0186642	0.898713	0.0741041	0.612833	0.623784	1.68169e-06	-0.0652337	0.656086	0.153818	0.291322
NCRNA00103	black	-0.294056	0.0402825	-0.208809	0.149907	-0.000162792	0.999114	-0.391849	0.00536196	0.0278463	0.849365	-0.0546978	0.70894	-0.200358	0.167482	0.373944	0.00812528	-0.0432199	0.768095	0.588978	8.51548e-06	-0.00648727	0.964714	0.111528	0.445509	-0.0317894	0.828336	-0.221564	0.126017	0.156592	0.282602	-0.0412234	0.778531	0.47649	0.000538124	0.269316	0.0613061	-0.000180439	0.999018
SLC7A2	black	0.125662	0.389599	-0.0038308	0.979159	-0.0519557	0.722934	0.114839	0.432027	-0.00860485	0.953207	-0.107248	0.46327	-0.17732	0.222889	0.332861	0.0194416	-0.104049	0.476788	-0.248585	0.0850112	-0.200382	0.16743	-0.198157	0.172294	-0.06366	0.663884	-0.0578297	0.693073	0.0678992	0.642963	0.276564	0.0543954	0.434127	0.00182976	-0.120533	0.409392	-0.0363681	0.804068
LOC255177	black	-0.288032	0.0447573	-0.173048	0.234416	-0.179983	0.215904	-0.439738	0.00156976	0.169364	0.244679	-0.146154	0.316313	0.135314	0.353918	0.525803	0.000104526	0.0565952	0.699312	0.0995089	0.496332	0.664031	1.97749e-07	0.0666665	0.649019	0.0468072	0.749448	-0.266852	0.0638093	0.151938	0.297331	0.171506	0.238674	0.439056	0.00159949	0.107753	0.461153	0.140234	0.336522
PCDH8	black	0.102328	0.484148	0.14572	0.317769	-0.437606	0.00166439	-0.184203	0.205152	0.396728	0.00476896	-0.456251	0.000984701	-0.117197	0.422569	0.528121	9.61657e-05	-0.00616345	0.966474	0.0311011	0.831999	0.314412	0.0277927	0.183575	0.206729	-0.00349749	0.980972	-0.347265	0.0144966	0.36377	0.010189	0.130125	0.372846	0.370664	0.00874706	0.463746	0.000790687	0.341019	0.0164906
XPO5	black	0.113275	0.438368	-0.0397784	0.786108	0.160542	0.270482	0.209621	0.148295	-0.233572	0.106262	0.159254	0.274396	0.209936	0.147672	-0.291726	0.0419677	-0.202991	0.161854	-0.160704	0.269995	-0.295185	0.0394863	-0.202028	0.163896	-0.162785	0.263759	0.303656	0.0339147	-0.306658	0.0321032	-0.312152	0.0289961	0.461767	0.00083826	-0.193898	0.181891	-0.178841	0.21888
MAP1LC3B2	black	0.0480526	0.743007	0.0119011	0.935315	-0.179074	0.218271	-0.0650026	0.657229	0.151542	0.298606	-0.365497	0.00980991	-0.19753	0.173684	0.153956	0.290883	0.00905319	0.950772	0.00788307	0.957128	-0.0093365	0.949233	0.103573	0.478819	-0.0753348	0.606929	-0.31163	0.0292802	0.560627	2.79514e-05	0.710412	1.08008e-08	0.521456	0.000122012	0.122752	0.400761	0.246973	0.087119
LOC100288099	black	-0.218073	0.132251	-0.106403	0.466819	0.0418719	0.775137	-0.218944	0.130674	0.00401688	0.978147	0.0396454	0.786806	0.107715	0.461312	-0.0485125	0.740633	0.148954	0.307031	0.0703422	0.631029	0.264209	0.0665849	-0.00495922	0.973022	0.0971387	0.506696	-0.0895858	0.540442	-0.112616	0.441053	-0.0945239	0.518257	0.387393	0.00595892	-0.0640007	0.662193	0.0340924	0.816108
GRIN3A	black	0.0861922	0.55595	0.152456	0.295668	-0.366887	0.00951365	-0.16439	0.259013	0.285675	0.046615	-0.388828	0.00576061	-0.154288	0.289833	0.334428	0.0188426	-0.0553921	0.705412	0.110379	0.450239	0.0847133	0.562774	0.0964317	0.509809	0.000272988	0.998515	-0.329628	0.020729	0.251028	0.0818919	0.265192	0.0655415	0.843571	2.77574e-14	0.13349	0.360503	0.0886148	0.544858
PTGER2	black	0.104092	0.476609	0.219851	0.129047	-0.30713	0.0318258	-0.0832959	0.56935	0.254977	0.0770413	-0.277516	0.0535362	-0.146058	0.316634	0.105794	0.469387	0.0285276	0.845724	0.00669839	0.963566	-0.0618215	0.673037	-0.0502451	0.731709	0.085725	0.558102	-0.212985	0.141744	0.0370889	0.800263	-0.0929966	0.525069	0.785098	2.42662e-11	0.147582	0.311558	-0.0275155	0.851134
USP35	black	0.149447	0.305414	-0.177693	0.221901	-0.0321065	0.82665	0.0677177	0.643853	-0.107334	0.46291	-0.0843082	0.564649	0.289496	0.0436345	0.193652	0.182456	-0.101602	0.487272	-0.0860363	0.556668	-0.0287683	0.844438	-0.0465272	0.750899	-0.386939	0.00602285	0.201384	0.16527	0.31614	0.0269014	0.312558	0.028777	0.567552	2.112e-05	0.225951	0.118502	0.0645678	0.659381
TNFRSF9	black	0.436466	0.00171704	0.104774	0.473709	-0.0967799	0.508275	0.317829	0.0260529	0.000385863	0.997901	-0.27363	0.0571125	0.104005	0.476979	-0.0950541	0.515902	0.258303	0.0731341	-0.113256	0.438445	-0.136029	0.351354	-0.0713924	0.625926	-0.306405	0.032253	0.213298	0.141146	0.0607814	0.678237	-0.11175	0.444595	0.46937	0.000668414	0.210069	0.147409	-0.0932105	0.524113
TREML1	black	0.222642	0.124139	0.263607	0.0672299	-0.302396	0.0346992	0.0539595	0.712699	0.309099	0.0306904	-0.29817	0.0374431	-0.127785	0.381576	-0.0259549	0.85949	-0.135087	0.354733	0.0868845	0.55277	0.187084	0.198031	-0.0808978	0.580556	0.13008	0.373011	-0.216712	0.134742	-0.0761341	0.603108	-0.0732599	0.616896	0.482151	0.000451388	-0.0574058	0.695213	0.203297	0.161207
FAM66C /// FAM66D	black	-0.00928495	0.949513	0.0445176	0.761334	-0.122939	0.400035	-0.0969114	0.507696	0.0877602	0.548759	-0.0891245	0.542538	-0.105017	0.472675	-0.059675	0.683784	0.0386738	0.791914	-0.0246072	0.866718	-0.126928	0.384801	-0.076656	0.600618	-0.00922672	0.949829	-0.0768527	0.599682	0.0823446	0.573783	-0.0186319	0.898887	0.769485	1.04546e-10	0.117915	0.419714	-0.0855901	0.558723
LOC285812	black	0.279546	0.0517413	0.159861	0.272548	-0.212165	0.14332	0.179186	0.217978	0.107281	0.463129	-0.223755	0.12222	0.184408	0.20464	-0.0895342	0.540676	-0.213262	0.141215	0.120338	0.410154	0.223849	0.12206	-0.187027	0.198171	-0.0954824	0.514004	0.0676218	0.644324	-0.0528788	0.718212	0.0276876	0.850213	0.551672	3.97944e-05	-0.090621	0.535753	-0.174538	0.230349
LOC727944	black	-0.162102	0.265795	-0.304349	0.0334892	0.0427701	0.770443	-0.228429	0.114411	-0.0925548	0.527048	-0.201243	0.165573	0.156559	0.282704	0.484327	0.00042156	0.411953	0.00327101	0.428408	0.00213346	0.114193	0.434638	0.124019	0.395876	-0.359437	0.0111966	0.0478719	0.74394	0.12176	0.404607	0.133296	0.361207	0.687466	4.86442e-08	0.150401	0.302301	0.226243	0.118014
ZNF257	black	0.140558	0.335398	0.264937	0.0658109	-0.398588	0.00455848	-0.0966174	0.508991	0.36367	0.0102114	-0.405416	0.00385394	-0.00887734	0.951727	-0.0833659	0.569024	0.0265913	0.856081	0.0129246	0.929765	-0.00319487	0.982618	0.0393864	0.788167	0.140497	0.33561	-0.265872	0.0648278	0.140709	0.334873	-0.0205964	0.88829	0.566597	2.19607e-05	0.226666	0.117311	0.403216	0.00406978
CYP4F3	black	-0.186005	0.200677	-0.15852	0.276645	-0.210244	0.147065	-0.403992	0.00399248	0.194915	0.179564	-0.340078	0.0168101	-0.099888	0.494685	0.501697	0.000240221	0.381651	0.00681298	0.417785	0.00281805	0.395175	0.0049512	0.278859	0.0523431	-0.0782773	0.592915	-0.253152	0.0792537	0.185656	0.201539	0.264797	0.0659593	0.726148	3.53096e-09	0.0748159	0.609415	0.189277	0.19273
ASXL1	black	0.439033	0.00160052	0.207299	0.152944	-0.0553894	0.705425	0.452314	0.00110283	0.0268554	0.854666	-0.214955	0.138011	-0.155393	0.28635	-0.257539	0.0740176	0.0606699	0.678795	-0.0545854	0.709512	0.0279262	0.848938	-0.316197	0.0268723	-0.117827	0.420062	0.110326	0.450457	-0.161679	0.267059	-0.0286019	0.845327	0.419051	0.00272742	-0.19899	0.170461	0.0353655	0.809366
RGS20	black	0.0294584	0.840754	-0.0564274	0.700162	-0.240109	0.0965557	-0.15457	0.288942	0.162467	0.264704	-0.366433	0.00960944	-0.0373862	0.798695	0.0235582	0.872352	0.221748	0.125695	0.0997279	0.49538	0.0597344	0.683486	0.164356	0.259114	-0.184969	0.203241	-0.18709	0.198016	0.652221	3.82954e-07	0.658067	2.77102e-07	0.724642	3.94264e-09	0.307026	0.0318871	0.0959029	0.512144
OR3A2	black	-0.210443	0.146673	-0.266954	0.0637041	-0.147847	0.310679	-0.403268	0.0040645	0.103362	0.479719	-0.29951	0.0365544	-0.0720104	0.622932	0.522782	0.000116414	0.304906	0.0331503	0.234902	0.104229	0.300891	0.035657	0.471295	0.000630652	-0.189125	0.193095	-0.188031	0.19573	0.218482	0.131509	0.209257	0.149016	0.611728	3.01507e-06	0.125236	0.39122	0.133863	0.359149
LOC90499	black	0.137888	0.344748	0.0289838	0.843287	-0.245269	0.0893911	-0.0502973	0.731441	0.162584	0.264356	-0.371383	0.00860741	0.0138913	0.924527	-0.00116029	0.993687	0.0572894	0.695801	0.0526316	0.719476	0.0133237	0.927602	0.0752336	0.607413	-0.163071	0.262909	-0.160866	0.269506	0.580823	1.21241e-05	0.789606	1.55614e-11	0.579524	1.28146e-05	0.0716186	0.62483	0.214898	0.138117
LRRTM2	black	0.128783	0.377836	0.0180729	0.901906	-0.212934	0.141841	-0.0263475	0.857386	0.203047	0.161734	-0.361695	0.0106614	-0.076967	0.599138	-0.0236511	0.871852	-0.0264333	0.856926	0.209738	0.148063	0.272354	0.0583277	0.331162	0.0201094	-0.104868	0.47331	-0.0787549	0.590653	0.117763	0.420319	0.177637	0.222048	0.542821	5.58719e-05	-0.0132378	0.928068	0.524631	0.000109001
FAM93B /// LOC389634 /// LOC441268 /// OR7E140P	black	-0.252056	0.0806064	-0.282765	0.0489948	0.0515723	0.724898	-0.276793	0.0541876	-0.0229915	0.875397	0.0899807	0.538651	0.0129735	0.9295	0.124817	0.39282	0.371719	0.00854281	-0.0210521	0.885835	0.534353	7.66271e-05	0.0330947	0.8214	-0.0055337	0.969898	-0.084289	0.564739	0.0440822	0.763601	0.0058555	0.968148	0.467332	0.000710595	0.1022	0.4847	0.00467657	0.974559
TMEM174	black	0.0226291	0.877346	-0.0284252	0.846271	-0.168069	0.248359	-0.136723	0.348882	0.136567	0.349434	-0.266184	0.0645015	-0.112254	0.442532	0.0867291	0.553483	0.10691	0.464688	0.0911005	0.533588	-0.0604947	0.679673	0.0772944	0.59758	-0.108233	0.459146	-0.224065	0.12169	0.566785	2.17926e-05	0.546155	4.92225e-05	0.675023	1.0405e-07	0.314828	0.0275761	0.0960665	0.511421
IGHA1 /// IGHG1 /// IGHM /// LOC100290293	black	0.320996	0.0245226	-0.0336554	0.818425	0.0268733	0.854571	0.345699	0.0149763	-0.118953	0.415604	-0.166318	0.253393	0.00662527	0.963964	-0.0920055	0.529514	0.192909	0.184172	0.151187	0.299752	-0.116367	0.425888	-0.10814	0.459538	-0.306458	0.0322212	0.267274	0.0633748	-0.0504763	0.730521	0.103004	0.481249	0.354574	0.0124282	-0.167024	0.251355	-0.148442	0.308716
CXorf67	black	0.0376921	0.797082	0.0446324	0.760737	-0.261431	0.0696043	-0.13825	0.343471	0.250562	0.0824793	-0.306132	0.0324148	-0.135733	0.352415	0.0664697	0.649988	0.0465169	0.750952	0.164024	0.260092	0.306004	0.032491	0.0813787	0.578301	-0.00477273	0.974036	-0.266002	0.0646912	0.165831	0.254804	0.03865	0.792039	0.843764	2.70239e-14	0.228494	0.114305	0.404296	0.00396251
PRTG	black	-0.0224649	0.87823	0.182754	0.2088	-0.448617	0.00122516	-0.317281	0.0263256	0.47382	0.00058403	-0.472016	0.000617003	-0.201957	0.164047	0.053921	0.712895	0.108355	0.458637	0.300605	0.0358409	0.57898	1.31146e-05	0.402954	0.0040961	0.147671	0.311262	-0.476746	0.000533912	0.359797	0.0111098	0.180059	0.215707	0.667813	1.59027e-07	0.312209	0.028965	0.171	0.240085
PDZD9	black	0.0550183	0.70731	-0.0121324	0.93406	-0.217671	0.132984	-0.170241	0.242209	0.166811	0.251968	-0.316724	0.0266052	0.117319	0.422083	0.0338052	0.817631	0.491784	0.000332351	0.0425887	0.771391	0.0742584	0.612091	0.0701746	0.631844	-0.179541	0.217052	-0.139403	0.339425	0.461528	0.000844168	0.381045	0.00690908	0.489525	0.000357372	0.291773	0.0419331	0.177061	0.223575
TTYH1	black	0.227138	0.116529	0.0254662	0.86211	-0.20284	0.162172	0.096533	0.509363	0.168136	0.248168	-0.378998	0.00724217	-0.075664	0.605354	0.169488	0.244328	0.0205847	0.888354	0.0696767	0.634271	0.0880905	0.547249	0.0625818	0.669246	-0.193399	0.183041	-0.106545	0.466222	0.316588	0.0266739	0.459662	0.000891672	0.460293	0.000875347	0.0678514	0.643197	0.372484	0.00839717
CDC45	black	0.226187	0.118108	0.1044	0.475297	-0.136122	0.351022	0.138627	0.342145	0.0590076	0.687139	-0.162703	0.264003	-0.0154446	0.916116	0.0500266	0.732833	-0.0506949	0.729398	0.0145611	0.920899	-0.0334472	0.81953	-0.0545435	0.709725	-0.175576	0.227547	0.013627	0.925959	0.146626	0.314737	0.0163635	0.911145	0.403283	0.00406303	0.225293	0.119607	0.176896	0.224013
LOC100294221 /// STK19	black	-0.25307	0.0793543	-0.393891	0.00510641	0.0530109	0.717538	-0.339859	0.0168853	-0.0533684	0.715713	-0.0298392	0.838723	0.0758454	0.604487	0.50574	0.000209827	0.306878	0.0319738	0.125285	0.391034	0.461111	0.000854579	0.0621017	0.671639	-0.207199	0.153147	0.0111406	0.93944	0.117534	0.421229	0.0308734	0.833211	0.360562	0.010927	0.21171	0.144201	0.246301	0.0880095
SH3TC1	black	0.315287	0.0273381	-0.215122	0.137698	0.148997	0.306887	0.352601	0.0129598	-0.254585	0.0775128	-0.0694392	0.635429	0.0332668	0.820487	0.25307	0.0793547	-0.155728	0.2853	0.0535921	0.714572	-0.180118	0.215554	0.0581765	0.691324	-0.517899	0.000138264	0.324931	0.0227266	0.107118	0.463813	-0.0618173	0.673058	0.475598	0.000553085	0.282439	0.0492675	0.0356016	0.808118
OR5P2	black	-0.334499	0.0188157	-0.0984446	0.500973	-0.20219	0.163549	-0.529657	9.09659e-05	0.227729	0.115555	-0.168881	0.246046	0.0405971	0.781813	-0.036333	0.804253	0.144637	0.321417	0.326259	0.0221458	0.243095	0.0923577	0.251914	0.0807829	0.124354	0.394593	-0.302803	0.0344446	0.256476	0.0752607	0.0891998	0.542195	0.529923	9.00929e-05	0.228101	0.114946	0.31644	0.0267491
KIAA0913 /// SAT1	black	-0.276258	0.0546736	-0.275558	0.0553146	-0.0324816	0.824657	-0.383472	0.00653134	0.0318232	0.828157	-0.108658	0.457375	-0.000301153	0.998361	0.286746	0.0457629	0.603307	4.46964e-06	0.374104	0.00809594	0.447781	0.00125445	0.173489	0.233208	-0.0978294	0.503665	-0.11339	0.437897	0.135337	0.353834	0.249341	0.0840359	0.494003	0.000309315	0.0269097	0.854376	0.144139	0.323106
CLEC12B	black	-0.0339413	0.816909	0.179288	0.217712	-0.368655	0.00914781	-0.237618	0.100171	0.389086	0.00572568	-0.448505	0.00122904	-0.253433	0.0789099	0.0546531	0.709167	0.0858469	0.55754	0.347845	0.0143224	0.397692	0.00465885	0.261813	0.0691834	0.147192	0.312853	-0.446299	0.00130788	0.401539	0.00424125	0.365381	0.00983488	0.580634	1.22223e-05	0.205357	0.156914	0.119012	0.41537
RPH3A	black	-0.262145	0.0688178	-0.245288	0.0893662	0.00952475	0.948211	-0.289538	0.0436021	0.0508105	0.728805	0.0445965	0.760924	-0.034149	0.815808	0.397756	0.00465166	0.0666637	0.649033	0.00676763	0.96319	0.632528	1.08407e-06	-0.0139704	0.924098	0.0780873	0.593815	-0.207893	0.151743	-0.0291606	0.842343	0.0225451	0.877798	0.444259	0.00138481	0.0500602	0.73266	0.433066	0.001883
PLCH1	black	-0.0903212	0.537109	0.0743928	0.611445	-0.357307	0.0117225	-0.338791	0.0172559	0.34783	0.014327	-0.316025	0.02696	-0.268962	0.0616609	0.157721	0.279102	0.16642	0.253097	0.0892646	0.541901	0.154637	0.288728	0.219035	0.13051	0.146281	0.31589	-0.433208	0.00187578	0.375268	0.00788548	0.0244396	0.867618	0.77162	8.62041e-11	0.508214	0.000193	0.154424	0.289403
NOTUM	black	-0.0312514	0.831199	0.033467	0.819424	-0.198441	0.171669	-0.163573	0.261421	0.13642	0.349961	-0.221282	0.126512	-0.00636746	0.965365	-0.0510052	0.727805	0.0923482	0.527975	0.230112	0.111692	-0.0750158	0.608457	-0.0483358	0.741544	-0.0252543	0.863246	-0.138394	0.342963	0.195695	0.177796	0.30377	0.0338441	0.720723	5.23573e-09	-0.0273028	0.852272	0.0449026	0.759332
LOC100289336	black	-0.164267	0.259375	-0.0228059	0.876396	-0.0114506	0.937759	-0.17032	0.241986	0.0864477	0.554775	-0.0944431	0.518616	-0.165717	0.255137	0.14685	0.31399	-0.0590867	0.686741	0.393896	0.00510582	0.203617	0.160535	0.0178403	0.903162	0.0793413	0.587883	-0.223236	0.123113	-0.0482414	0.742032	-0.0628121	0.668099	0.561195	2.73234e-05	0.0471163	0.747848	0.227629	0.11572
DEPDC1	black	0.0853577	0.559796	0.249636	0.0836582	-0.453577	0.00106365	-0.158996	0.275186	0.441784	0.0014835	-0.428709	0.00211639	-0.172784	0.235142	0.172277	0.236539	-0.0278567	0.849309	0.121488	0.405663	0.519671	0.000129938	0.173339	0.233618	0.162637	0.264198	-0.381684	0.00680779	0.0952347	0.515101	0.0656618	0.653972	0.710738	1.05619e-08	0.0984822	0.500809	0.265629	0.0650817
OR12D2	black	-0.315645	0.0271544	-0.337482	0.0177196	0.103821	0.477761	-0.31918	0.0253907	-0.106601	0.465986	0.134926	0.35531	0.0513216	0.726183	0.0572969	0.695763	0.0643745	0.660339	0.0386034	0.792284	0.250332	0.0827706	0.0949187	0.516503	-0.0677416	0.643736	-0.0651351	0.656574	0.0129271	0.929751	-0.0947457	0.517271	0.715001	7.85586e-09	0.105732	0.469649	0.0329443	0.822199
CNGA3	black	0.0260632	0.858909	0.00506953	0.972422	-0.220176	0.128469	-0.163094	0.262842	0.19955	0.169237	-0.316209	0.0268662	-0.0782614	0.59299	0.0714603	0.625597	0.262472	0.0684605	0.153339	0.292847	0.0942985	0.519259	0.0792869	0.588139	-0.103775	0.477959	-0.178601	0.219508	0.239892	0.0968677	0.174445	0.230602	0.808114	2.22765e-12	0.167918	0.248791	0.236824	0.101343
CAPNS2	black	0.11213	0.443037	-0.0276731	0.850291	0.012465	0.932257	0.141577	0.33187	-0.0256061	0.861359	0.0124441	0.93237	-0.0875108	0.5499	-0.0648251	0.658108	-0.100748	0.490957	-0.256222	0.0755599	-0.240416	0.0961175	-0.0656788	0.653888	-0.11912	0.414945	0.0996807	0.495586	0.0816861	0.576861	-0.152287	0.29621	0.356223	0.0119981	0.270925	0.0597138	0.0254419	0.86224
DKFZp566F0947	black	-0.00454648	0.975266	-0.0912479	0.532924	-0.0956133	0.513425	-0.108293	0.458898	0.0677859	0.643519	-0.229082	0.11335	0.104739	0.473857	0.326731	0.0219425	0.0190552	0.896602	0.233728	0.106021	-0.0437838	0.765155	-0.0206504	0.888	-0.265212	0.0655204	-0.122484	0.401794	0.485239	0.000409593	0.393673	0.00513322	0.487045	0.000386806	0.410018	0.00343489	0.549255	4.36992e-05
SLC7A13	black	0.0767297	0.600267	-0.0140252	0.923801	-0.315829	0.0270601	-0.175701	0.22721	0.252764	0.0797304	-0.489457	0.000358161	-0.0994641	0.496527	0.284438	0.0476149	0.0730193	0.618057	0.168865	0.246093	0.135345	0.353804	0.265644	0.0650661	-0.198616	0.171282	-0.266002	0.0646916	0.618892	2.1376e-06	0.753361	4.21189e-10	0.693274	3.36731e-08	0.171918	0.237532	0.292969	0.0410613
LOC100288282	black	0.00376481	0.979518	-0.0496264	0.734892	-0.224762	0.120505	-0.166754	0.252132	0.183257	0.20753	-0.306169	0.0323926	-0.0811241	0.579494	0.0615832	0.674227	0.0138057	0.92499	0.29821	0.0374163	0.286532	0.0459323	0.0904806	0.536388	-0.100502	0.492024	-0.193059	0.183826	0.338546	0.0173419	0.424382	0.00237325	0.887936	1.82407e-17	0.0921287	0.52896	0.260664	0.0704574
FANCB	black	0.0523558	0.720886	0.236008	0.102562	-0.296506	0.0385707	-0.120275	0.410401	0.261237	0.0698195	-0.284505	0.04756	-0.165883	0.254655	-0.00931144	0.949369	-0.0555013	0.704857	-0.025593	0.86143	0.0137961	0.925042	0.144004	0.323562	0.157829	0.278768	-0.261555	0.0694673	-0.0198932	0.892082	-0.0513679	0.725945	0.779115	4.30646e-11	-0.000792658	0.995687	-0.00236065	0.987156
LOC100288721	black	-0.256924	0.074735	-0.135749	0.352356	-0.0280398	0.84833	-0.354242	0.0125163	0.0709486	0.62808	-0.0512451	0.726575	-0.171123	0.239742	0.39702	0.00473533	0.100319	0.492813	0.0276781	0.850265	0.0348818	0.811926	0.423775	0.0024114	0.0436346	0.765933	-0.253324	0.0790437	0.135663	0.352664	-0.0246479	0.866499	0.521053	0.000123763	0.254172	0.0780112	0.0619261	0.672515
LOC100129656	black	-0.411301	0.00332552	-0.312166	0.0289884	0.0380611	0.795138	-0.44389	0.00139913	0.0161809	0.912132	0.145689	0.317874	-0.0166171	0.909773	0.0425572	0.771555	0.174059	0.231652	0.0439068	0.764514	0.519113	0.000132509	-0.0139437	0.924243	0.126371	0.38691	-0.208401	0.150724	0.20719	0.153164	-0.0117279	0.936254	0.646739	5.15461e-07	0.338077	0.0175077	-0.0196084	0.893617
KATNA1	black	0.0807012	0.581479	0.225277	0.119634	-0.321676	0.0242038	-0.0748417	0.609291	0.299409	0.0366204	-0.143317	0.325902	-0.0426488	0.771077	-0.213877	0.140045	-0.213891	0.140017	0.0474898	0.745916	0.359473	0.0111879	-0.155559	0.285829	0.250664	0.0823511	-0.22219	0.124924	-0.0990351	0.498395	-0.0855043	0.559119	0.628656	1.31893e-06	-0.0736452	0.61504	0.128603	0.378509
RAD1	black	0.0373082	0.799106	-0.0725995	0.620083	-0.0540268	0.712356	0.0110558	0.939901	-0.0305358	0.83501	0.0971618	0.506595	0.1126	0.441119	0.0830335	0.570571	-0.192751	0.184539	-0.171517	0.238645	0.0235576	0.872355	-0.246219	0.0881196	-0.0667387	0.648664	0.143179	0.326373	-0.0401553	0.78413	0.22975	0.112273	0.422755	0.00247676	-0.222289	0.124751	0.214857	0.138195
SLC38A7	black	-0.171862	0.237687	-0.328804	0.0210682	0.0653989	0.65527	-0.224867	0.120327	-0.0830371	0.570554	-0.202085	0.163774	0.00102444	0.994426	0.194355	0.180843	0.536383	7.10919e-05	0.462176	0.000828208	0.260838	0.0702634	0.208584	0.150357	-0.30521	0.0329667	-0.024904	0.865125	0.351269	0.0133298	0.66274	2.12868e-07	0.470661	0.000642863	-0.0850169	0.56137	0.20137	0.165302
LOC100128262	black	-0.232783	0.107482	-0.297733	0.0377362	-0.00394205	0.978554	-0.353882	0.0126125	-0.0168701	0.908405	-0.252949	0.0795038	0.0636276	0.664044	0.195658	0.17788	0.499626	0.000257292	0.449822	0.00118401	0.299858	0.0363266	0.420864	0.00260204	-0.279623	0.0516741	-0.0870801	0.551872	0.231076	0.110159	0.160531	0.270516	0.817361	7.78337e-13	0.214361	0.139128	0.183979	0.205714
ALOX15B	black	-0.313217	0.028424	-0.195735	0.177705	0.118852	0.416003	-0.360721	0.0108894	-0.0955818	0.513564	0.228538	0.114233	-0.0399506	0.785204	-0.00432683	0.976461	-0.0687819	0.63864	0.0204461	0.889101	-0.104642	0.474267	0.337677	0.0176498	0.0109145	0.940667	-0.0025377	0.986193	-0.013532	0.926473	-0.0962618	0.510559	0.4093	0.0034975	0.0145403	0.921011	-0.0723852	0.621119
MS4A2	black	0.0150497	0.918253	-0.0615724	0.674281	-0.270197	0.0604304	-0.206801	0.153954	0.193468	0.182879	-0.371272	0.0086288	-0.0206836	0.887821	0.162191	0.265527	0.0263694	0.857269	0.132878	0.362726	0.0545023	0.709935	0.253346	0.0790167	-0.177478	0.22247	-0.218986	0.130599	0.518716	0.000134366	0.585587	9.8744e-06	0.653874	3.49722e-07	0.190266	0.190372	0.561304	2.72036e-05
NPHS1	black	0.161711	0.266963	-0.00991908	0.94607	-0.144587	0.321586	0.0167581	0.909011	0.0530308	0.717436	-0.242225	0.093566	-0.068537	0.639839	0.248049	0.0857068	-0.00973385	0.947076	0.0425526	0.771579	-0.0773774	0.597185	0.0926382	0.526674	-0.214983	0.137958	0.000999166	0.994564	-0.0245373	0.867093	-0.0364406	0.803684	0.763053	1.84684e-10	0.0212347	0.884852	0.265615	0.0650968
TBL1Y	black	0.0246287	0.866602	-0.0913146	0.532623	-0.183133	0.207841	-0.135063	0.354817	0.103954	0.477196	-0.269886	0.0607377	-0.0489822	0.73821	0.34956	0.0138177	-0.0411496	0.778917	0.0194239	0.894613	-0.0118389	0.935652	0.0906394	0.53567	-0.204867	0.157928	-0.158216	0.277577	0.403233	0.00406803	0.528554	9.46738e-05	0.733649	2.01633e-09	0.10416	0.476317	0.292632	0.0413057
PPFIA2	black	-0.00972484	0.947125	-0.0515071	0.725232	-0.184983	0.203207	-0.183004	0.208169	0.166671	0.252371	-0.206543	0.154481	-0.127394	0.383046	0.14704	0.313357	0.0182823	0.900775	0.274426	0.0563648	0.191508	0.18744	0.0230799	0.874922	-0.103853	0.477626	-0.192264	0.185672	0.355355	0.0122227	0.162473	0.264688	0.869618	5.19124e-16	0.382096	0.00674316	0.154645	0.288704
HERV-V1	black	-0.199975	0.168312	-0.157553	0.279622	-0.0912729	0.532811	-0.311543	0.0293276	0.135809	0.352142	0.0430465	0.769	-0.0740522	0.613082	-0.0133007	0.927727	0.101946	0.48579	0.0252512	0.863262	0.60695	3.77493e-06	0.27528	0.0555714	0.132627	0.363645	-0.190742	0.189245	0.0797413	0.585996	-0.0519305	0.723063	0.438132	0.0016406	0.157531	0.27969	0.0631734	0.666302
HEATR7B1	black	0.0655352	0.654597	0.0281248	0.847876	-0.303268	0.0341549	-0.179964	0.215953	0.268096	0.0625352	-0.358963	0.0113119	-0.133271	0.361299	0.144478	0.321956	-0.0146151	0.920606	0.122534	0.401604	0.2119	0.143834	0.288324	0.0445314	-0.0788004	0.590438	-0.238526	0.098841	0.281892	0.0497272	0.239117	0.0979836	0.805906	2.83968e-12	0.157298	0.28041	0.211508	0.144593
ASF1B	black	0.0292828	0.841691	0.0486109	0.740125	-0.278925	0.0522848	-0.160664	0.270116	0.202755	0.162351	-0.324043	0.0231216	-0.0555661	0.704528	0.496131	0.000288601	-0.106442	0.466657	0.395872	0.00486865	-0.0257893	0.860377	-0.0599105	0.682602	-0.119082	0.415096	-0.181954	0.210834	0.189054	0.193265	0.0352654	0.809896	0.628264	1.3452e-06	0.300193	0.0361083	0.0903597	0.536935
LY6G6D	black	-0.279161	0.0520774	-0.141534	0.332018	-0.124782	0.392957	-0.402101	0.00418311	0.162569	0.264399	-0.0136625	0.925766	-0.108464	0.458184	0.522612	0.000117121	0.0346667	0.813065	0.0306582	0.834357	0.651863	3.90529e-07	0.129115	0.376599	0.176306	0.225589	-0.32928	0.0208715	0.0368696	0.80142	0.0330479	0.821649	0.457676	0.000944824	0.0910328	0.533894	0.0776218	0.596024
ANKRD34A	black	-0.272311	0.0583696	-0.338604	0.0173215	-0.0245592	0.866975	-0.397354	0.00469726	0.0216235	0.882758	-0.234371	0.105037	-0.0717747	0.624073	0.381998	0.00675845	0.276255	0.0546763	0.744207	8.87034e-10	0.247907	0.0858919	0.384404	0.00639109	-0.258862	0.0724934	-0.120845	0.408171	0.225639	0.119025	0.14265	0.328181	0.732714	2.16428e-09	0.238526	0.0988412	0.322531	0.0238081
MDGA1	black	-0.0507336	0.7292	-0.0324352	0.824903	-0.248604	0.0849863	-0.2342	0.105297	0.219637	0.129429	-0.312046	0.0290536	-0.197341	0.174103	0.220727	0.127491	-0.0107973	0.941303	0.402961	0.00409538	-0.00442638	0.97592	-0.0330042	0.821881	-0.0324409	0.824873	-0.289545	0.0435969	0.419785	0.00267602	0.375559	0.00783358	0.713526	8.70847e-09	0.259546	0.0717147	0.225503	0.119254
MAGEA6	black	-0.0222851	0.879197	-0.112873	0.440004	-0.244287	0.0907229	-0.258809	0.0725543	0.186413	0.199673	-0.36947	0.00898327	-0.105291	0.471516	0.151299	0.299392	0.100304	0.492881	0.207236	0.153072	0.104332	0.475585	0.234698	0.104539	-0.199282	0.169822	-0.255006	0.077007	0.748689	6.18449e-10	0.640657	7.11873e-07	0.74617	7.58115e-10	0.435623	0.00175693	0.175458	0.227864
GOLGA8A /// GOLGA8B /// LOC100292334	black	0.0998261	0.494954	-0.0829117	0.571138	0.0927667	0.526099	0.140983	0.333924	-0.168077	0.248336	0.0202338	0.890245	0.00427466	0.976745	-0.0774152	0.597006	-0.106622	0.465898	-0.0597862	0.683226	-0.0972308	0.506292	-0.100226	0.493218	-0.216841	0.134504	0.153869	0.29116	-0.0182485	0.900957	0.0123619	0.932816	0.66858	1.52096e-07	-0.032429	0.824936	-0.121746	0.404658
NUDT9P1	black	0.0489519	0.738366	-0.150806	0.300985	0.0315252	0.829741	0.0466769	0.750123	-0.0970715	0.506992	-0.0863664	0.555149	0.0420259	0.774332	-0.0678433	0.643237	-0.076271	0.602455	-0.0553907	0.705419	-0.0479433	0.743572	0.025365	0.862652	-0.248769	0.084772	0.0579989	0.692219	0.256192	0.075595	0.430177	0.00203504	0.695844	2.85362e-08	-0.0310074	0.832498	0.213278	0.141184
RFWD3	black	0.247817	0.0860095	0.132167	0.365324	0.0820032	0.575378	0.335964	0.0182704	-0.16026	0.271338	0.064904	0.657717	0.0324737	0.824699	-0.284375	0.0476659	-0.184937	0.203321	-0.203976	0.159783	-0.293522	0.040664	-0.0762658	0.60248	-0.0600136	0.682085	0.166221	0.253672	-0.360687	0.0108975	-0.293532	0.0406565	0.428692	0.00211738	-0.272634	0.0580594	-0.322847	0.0236636
GPR20	black	-0.326416	0.0220781	-0.154095	0.290443	-0.106212	0.467624	-0.425457	0.00230702	0.14686	0.313955	-0.0887635	0.544181	-0.0499009	0.733479	0.323806	0.0232284	0.0106961	0.941852	0.274558	0.0562419	0.383711	0.00649511	0.218866	0.130815	0.0966636	0.508787	-0.242814	0.0927469	0.1085	0.458034	0.0110874	0.939729	0.409595	0.00347168	0.195338	0.178603	0.327336	0.0216844
TAS2R1	black	-0.193176	0.183555	-0.178917	0.218683	0.0811819	0.579223	-0.213192	0.141348	-0.0924628	0.527461	-0.0368592	0.801475	0.224622	0.120742	-0.0206374	0.888069	0.161945	0.266264	0.0246308	0.866591	-0.0530092	0.717546	-0.0546782	0.70904	-0.0968202	0.508098	7.09839e-05	0.999614	0.0913229	0.532586	0.0303558	0.835969	0.372952	0.0083091	0.051885	0.723295	0.0246273	0.86661
ISLR2	black	-0.0238433	0.87082	-0.0253816	0.862563	-0.201878	0.164216	-0.224048	0.12172	0.165229	0.256557	-0.27397	0.0567919	-0.0355076	0.808615	0.103206	0.480388	0.0470632	0.748123	0.220701	0.127538	0.112439	0.441776	0.184655	0.204022	-0.108326	0.458761	-0.174127	0.231466	0.295029	0.0395954	0.0414522	0.777333	0.747249	6.94978e-10	0.354323	0.0124948	0.0752996	0.607097
FAM83E	black	-0.0565748	0.699416	-0.190899	0.188875	-0.055016	0.707322	-0.137126	0.347448	0.0168098	0.908731	-0.166819	0.251947	-0.0830449	0.570518	0.0847325	0.562685	0.221449	0.126219	0.0302058	0.836768	0.02006	0.891182	0.180532	0.214484	-0.198678	0.171147	-0.0822581	0.574187	0.317185	0.0263736	0.0448322	0.759698	0.839715	4.70363e-14	0.450244	0.0011699	0.216401	0.135316
C17orf74	black	-0.10017	0.493463	-0.00479524	0.973914	-0.183498	0.206922	-0.254652	0.0774317	0.178916	0.218683	-0.136344	0.350231	-0.147951	0.310337	0.325814	0.0223393	-0.03683	0.801629	-0.00133635	0.992729	-0.0293597	0.841281	0.186202	0.200192	0.0358954	0.806565	-0.171981	0.237357	0.0674497	0.645168	0.0390333	0.790023	0.497113	0.000279468	0.0608365	0.677961	0.310105	0.030123
BTG4	black	-0.230745	0.110684	-0.0649043	0.657716	-0.254642	0.0774436	-0.422914	0.0024665	0.272117	0.0585561	-0.313631	0.0282037	-0.030587	0.834737	0.542238	5.71169e-05	0.227203	0.116421	0.106464	0.466564	0.622998	1.74825e-06	0.114205	0.43459	0.126262	0.387323	-0.442071	0.00147172	0.199805	0.168681	0.264743	0.0660161	0.509011	0.000187843	0.0906	0.535848	0.248795	0.0847386
PBOV1	black	-0.0255502	0.861659	-0.139377	0.339513	-0.0771527	0.598254	-0.138953	0.340999	0.0440727	0.76365	-0.161797	0.266706	-0.0574353	0.695064	0.0150568	0.918215	0.104501	0.474868	0.0299943	0.837896	0.015753	0.914447	0.15298	0.29399	-0.16066	0.270126	-0.103685	0.478342	0.426891	0.00222117	0.0881618	0.546924	0.805525	2.95996e-12	0.540264	6.15195e-05	0.0662573	0.651034
SMARCD1	black	-0.173616	0.23286	-0.188107	0.195545	-0.0114573	0.937722	-0.260317	0.0708454	-0.043492	0.766676	-0.0603273	0.680512	0.396821	0.00475824	0.424965	0.00233712	0.120584	0.409193	-0.0156834	0.914824	0.241575	0.0944771	-0.0833472	0.569111	-0.158487	0.276746	-0.023272	0.87389	0.0706551	0.629506	0.162185	0.265547	0.516911	0.000143115	0.0361037	0.805464	0.251134	0.081759
TRBV24-1	black	0.0417707	0.775666	-0.0707362	0.629112	-0.193964	0.18174	-0.110004	0.451788	0.184111	0.205382	-0.357884	0.0115779	-0.0497602	0.734203	0.163961	0.260278	0.267757	0.0628799	0.0979729	0.503036	0.0962173	0.510755	0.0777834	0.595257	-0.173197	0.234007	-0.159381	0.274008	0.235146	0.10386	0.0893705	0.54142	0.636884	8.66651e-07	0.295852	0.0390218	0.760782	2.24813e-10
DNM3	black	-0.258685	0.0726961	-0.265554	0.0651607	0.159574	0.27342	-0.244036	0.0910651	-0.124061	0.395715	0.0520548	0.722426	-0.0432268	0.76806	0.0308701	0.833229	0.367538	0.00937752	-0.0229583	0.875576	-0.0789751	0.589612	-0.0190149	0.89682	-0.0612797	0.675744	-0.0748137	0.609426	0.0516532	0.724483	-0.0875229	0.549844	0.381334	0.00686308	0.117587	0.421018	0.216497	0.135138
LOC285733	black	-0.322106	0.0240043	-0.337675	0.0176506	-0.0997944	0.495092	-0.478918	0.000499233	0.116074	0.427058	-0.270219	0.0604079	-0.075996	0.603767	0.431354	0.00197183	0.528241	9.57498e-05	0.260484	0.0706586	0.465803	0.000743804	0.487324	0.000383392	-0.16164	0.267179	-0.2473	0.0866878	0.318631	0.0256582	0.228666	0.114025	0.650193	4.27755e-07	0.302268	0.0347801	0.502432	0.000234413
CRB2	black	0.138717	0.34183	0.196728	0.175472	-0.412452	0.00322995	-0.0892264	0.542074	0.411379	0.00331895	-0.455459	0.00100753	-0.0986484	0.500082	0.0296373	0.8398	-0.0253433	0.862769	0.200094	0.168053	0.506885	0.000201879	0.0617253	0.673518	0.0690459	0.63735	-0.33265	0.0195237	0.172047	0.237176	0.213161	0.141408	0.451375	0.00113283	0.0261543	0.858421	0.326176	0.0221818
FLJ21369	black	-0.24947	0.0838709	-0.224118	0.121599	0.0276755	0.850278	-0.27097	0.0596702	-0.020424	0.88922	0.204247	0.159218	0.147517	0.311772	-0.0739503	0.613572	0.0198261	0.892443	0.16588	0.254664	0.436616	0.00171007	-0.158013	0.278201	0.0509504	0.728087	0.0415598	0.77677	-0.13112	0.36917	-0.0598449	0.682931	0.404981	0.00389583	-0.146525	0.315073	-0.119273	0.414342
LOC283112	black	-0.277845	0.0532415	-0.356508	0.011925	-0.0160966	0.912588	-0.421667	0.00254819	0.00161335	0.991222	-0.268603	0.062022	0.0296448	0.83976	0.51503	0.000152783	0.346667	0.0146781	0.364555	0.0100151	0.0543376	0.710773	0.353521	0.0127096	-0.300958	0.0356139	-0.176798	0.224277	0.474358	0.000574516	0.428252	0.00214232	0.679719	7.84345e-08	0.348756	0.0140523	0.404956	0.00389822
LOC100287132	black	-0.0374908	0.798143	-0.0979389	0.503185	-0.0704915	0.630302	-0.0886471	0.544711	-0.00922341	0.949847	-0.0701395	0.632015	0.0524298	0.720508	0.232382	0.108106	-0.0724516	0.620798	-0.0213074	0.88446	-0.0453191	0.757167	-0.0192353	0.89563	-0.129632	0.374674	0.000119912	0.999348	0.0102585	0.944228	0.00909724	0.950533	0.758462	2.74224e-10	0.0501375	0.732262	0.0166985	0.909333
DUSP26	black	-0.282357	0.049336	-0.266081	0.0646088	0.229957	0.111942	-0.233619	0.106189	-0.226304	0.117913	0.230204	0.111546	0.115689	0.428604	-0.00986478	0.946365	0.0523818	0.720753	0.54849	4.50078e-05	-0.0735528	0.615485	-0.135136	0.354557	-0.111281	0.44652	0.0559043	0.702812	-0.0436508	0.765849	-0.0966095	0.509026	0.528879	9.35656e-05	0.0624565	0.66987	-0.0132154	0.928189
PLEKHG2	black	-0.237322	0.100607	-0.364848	0.00995092	0.155759	0.285204	-0.26973	0.0608932	-0.158714	0.276049	0.000233751	0.998728	0.0378847	0.796068	0.159186	0.274603	0.184588	0.204191	0.688335	4.6065e-08	0.222646	0.124132	0.287016	0.0455502	-0.296239	0.0387545	0.0428997	0.769766	0.112484	0.44159	-0.00755708	0.958899	0.637983	8.18578e-07	0.209023	0.149481	0.0700894	0.632259
SOX14	black	0.0807195	0.581393	-0.0723088	0.621488	-0.0938984	0.521041	-0.0397005	0.786517	0.0443924	0.761986	-0.259618	0.0716338	-0.0773376	0.597374	0.0629859	0.667234	0.477162	0.000527099	0.177051	0.223602	0.08012	0.584212	0.0981097	0.502438	-0.229487	0.112697	-0.0161586	0.912253	0.123912	0.39629	0.157434	0.279988	0.76866	1.12578e-10	0.0360453	0.805773	0.0932677	0.523857
BMF	black	-0.0607281	0.678504	-0.0205092	0.88876	-0.0863795	0.555089	-0.102405	0.48382	0.093624	0.522265	-0.0475245	0.745736	-0.141246	0.333012	-0.0423795	0.772483	-0.153925	0.290982	-0.172447	0.236069	0.0265824	0.856128	0.11674	0.424394	0.0809353	0.58038	-0.125599	0.389839	0.088025	0.547548	-0.0844354	0.56406	0.547176	4.7337e-05	0.154607	0.288823	-0.127812	0.381474
PDE6G	black	-0.221921	0.125393	-0.229806	0.112183	-0.152269	0.296268	-0.411689	0.00329299	0.146117	0.31644	-0.208113	0.151301	0.0515539	0.724992	0.66497	1.87388e-07	0.0795338	0.586974	0.349466	0.013845	0.657972	2.78567e-07	0.198639	0.171232	-0.108235	0.45914	-0.255957	0.0758733	0.21068	0.146208	0.272748	0.057951	0.555987	3.36091e-05	0.141224	0.333088	0.37585	0.00778198
PRRG3	black	-0.0624413	0.669946	-0.135625	0.352801	-0.219104	0.130387	-0.271523	0.0591312	0.146972	0.313583	-0.305665	0.0326932	-0.0136219	0.925986	0.22249	0.124402	0.0746019	0.610442	0.257308	0.0742864	0.0395077	0.78753	0.061396	0.675163	-0.157246	0.280571	-0.26263	0.0682878	0.790121	1.47817e-11	0.672619	1.20014e-07	0.571065	1.82767e-05	0.51686	0.000143371	0.195478	0.178286
MAGIX	black	-0.349591	0.0138088	-0.303206	0.0341932	0.0403344	0.78319	-0.402817	0.00411	-0.00934685	0.949177	0.0360495	0.80575	0.201637	0.164729	0.194608	0.180265	0.0695726	0.634778	0.0720235	0.622869	0.573778	1.63272e-05	0.119095	0.415044	-0.00128948	0.992984	-0.142376	0.32912	0.0752951	0.607119	-0.07861	0.591339	0.503641	0.000225145	0.22588	0.118621	0.354125	0.0125475
TIGD1L	black	-0.160489	0.270644	-0.314358	0.027821	0.0796586	0.586386	-0.256148	0.0756471	-0.191604	0.187215	-0.0916455	0.531133	0.48353	0.000432269	0.303589	0.0339557	0.200861	0.166394	0.343555	0.0156544	-0.0282585	0.847161	0.250633	0.0823901	-0.399195	0.00449157	0.14593	0.317065	0.0782565	0.593013	0.0225539	0.877751	0.638201	8.09387e-07	0.161931	0.266307	0.0682123	0.641428
CSPG4	black	-0.183598	0.206669	-0.40597	0.00380127	0.305938	0.0325304	-0.0409009	0.78022	-0.348952	0.013995	0.130149	0.372757	0.158779	0.275849	0.159742	0.272909	-0.0121129	0.934166	-0.0944494	0.518588	-0.122183	0.402961	0.0989362	0.498827	-0.366807	0.00953049	0.268753	0.0618708	-0.0709317	0.628162	-0.0616687	0.6738	0.594807	6.57594e-06	-0.00064064	0.996514	0.060572	0.679285
LOC285638	black	-0.28703	0.0455397	-0.257643	0.073897	0.139127	0.340389	-0.296045	0.038888	-0.183825	0.206099	0.126879	0.384988	0.20022	0.16778	0.43361	0.00185553	-0.0972948	0.506011	-0.0100808	0.945192	-0.128656	0.378311	-0.10973	0.452921	-0.0955038	0.513909	-0.047404	0.746359	-0.0576839	0.693809	-0.0875461	0.549738	0.515065	0.000152595	0.0379939	0.795492	0.022466	0.878224
LOC732275	black	0.0811527	0.57936	0.0529468	0.717865	-0.177211	0.223179	-0.0598614	0.682849	0.141836	0.330976	-0.370048	0.00886824	-0.0988568	0.499173	0.139527	0.338988	0.122207	0.40287	0.0464254	0.751426	0.0170339	0.90752	0.445265	0.00134639	-0.107649	0.461587	-0.150251	0.30279	0.1051	0.472325	0.0123217	0.933034	0.750418	5.37009e-10	0.142939	0.327192	0.103233	0.480271
MGC23284	black	0.0804733	0.58255	-0.127001	0.384526	-0.190118	0.190725	-0.125946	0.388519	0.0983799	0.501255	-0.350647	0.0135055	0.0431125	0.768656	0.127651	0.382077	0.0168456	0.908538	0.341525	0.0163208	0.0499409	0.733274	0.080055	0.584518	-0.295192	0.0394812	-0.0991663	0.497824	0.557662	3.14557e-05	0.612523	2.90348e-06	0.60315	4.50199e-06	0.199407	0.16955	0.39615	0.00483612
C10orf55	black	0.0951955	0.515275	-0.133401	0.360826	-0.0796353	0.586495	0.00300766	0.983636	0.0364781	0.803486	-0.27275	0.0579486	-0.133826	0.359282	0.0476752	0.744957	0.0352742	0.80985	0.155452	0.286164	0.0644817	0.659808	0.102489	0.483459	-0.255684	0.0761973	-0.143081	0.326707	0.569252	1.96973e-05	0.683814	6.10403e-08	0.666156	1.75022e-07	0.159813	0.272693	0.235823	0.102839
C8B	black	-0.29177	0.0419356	-0.241722	0.0942709	0.14464	0.321409	-0.294792	0.0397618	-0.110603	0.449313	0.141207	0.333149	-0.080261	0.583549	-0.0256135	0.86132	-0.0241237	0.869313	0.600861	5.00064e-06	0.00583989	0.968233	-0.0226508	0.87723	-0.0606613	0.678838	-0.0430599	0.76893	0.119162	0.414781	-0.0239996	0.86998	0.475707	0.000551247	0.183431	0.207091	-0.0543027	0.710951
EDA2R	black	-0.308119	0.0312511	-0.283678	0.0482374	0.0199265	0.891902	-0.402584	0.00413366	-0.0389262	0.790586	-0.00647728	0.964768	0.359374	0.011212	0.21969	0.129336	0.267556	0.0630858	0.00938362	0.948977	0.367155	0.00945738	0.175081	0.228879	-0.135879	0.351893	-0.0371853	0.799754	0.132255	0.365003	-0.000500602	0.997276	0.598265	5.62758e-06	0.22841	0.114442	0.0678918	0.642999
C12orf76	black	0.269234	0.0613873	0.350346	0.0135915	-0.295873	0.0390072	0.13131	0.368471	0.270966	0.0596736	-0.215547	0.136903	-0.15381	0.291346	-0.203255	0.161295	-0.17805	0.220959	0.210494	0.146573	0.128443	0.37911	-0.162944	0.263284	0.205326	0.156977	-0.149443	0.305426	-0.175548	0.227622	-0.286141	0.0462431	0.461312	0.000849556	-0.0233973	0.873216	-0.312595	0.0287567
PRSS2	black	-0.22517	0.119815	-0.366839	0.00952367	0.0491445	0.737374	-0.268262	0.0623667	-0.100888	0.490354	-0.047735	0.744648	0.183356	0.20728	0.139328	0.339684	0.0594564	0.684882	0.256086	0.0757203	0.278961	0.0522532	0.424798	0.00234745	-0.231968	0.108755	-0.00513504	0.972066	0.116316	0.426092	0.106202	0.467667	0.613712	2.74348e-06	0.0992248	0.497569	0.248644	0.0849337
ACCN1	black	0.0855924	0.558713	-0.138222	0.343571	-0.0545419	0.709733	-0.0250259	0.864471	-0.0513539	0.726017	-0.203891	0.15996	0.0619018	0.672637	0.0785626	0.591563	-0.0155618	0.915482	-0.0355115	0.808594	-0.0439621	0.764227	0.172691	0.235397	-0.27476	0.056053	-0.0815895	0.577313	0.59707	5.93994e-06	0.621484	1.88344e-06	0.591272	7.69658e-06	0.249073	0.0843802	0.0223505	0.878845
MIOX	black	-0.131438	0.367998	-0.232244	0.108322	0.114776	0.432283	-0.0994061	0.49678	-0.130542	0.371301	-0.166522	0.252801	-0.028675	0.844936	0.118798	0.416215	0.0866587	0.553806	-0.00348443	0.981043	-0.0966443	0.508872	0.257391	0.0741893	-0.21311	0.141505	-0.0660818	0.6519	0.300618	0.0358328	0.211273	0.14505	0.343418	0.0156988	0.181942	0.210865	0.071635	0.62475
BEAN	black	-0.0429569	0.769468	-0.100624	0.491494	-0.194101	0.181425	-0.212296	0.143069	0.11488	0.431865	-0.178903	0.218718	-0.0615476	0.674405	0.414485	0.00306704	-0.0353564	0.809415	0.0474709	0.746013	-0.0695603	0.634838	-0.0418561	0.77522	-0.0999117	0.494582	-0.219431	0.129798	0.346936	0.0145962	0.153129	0.293516	0.718065	6.32949e-09	0.422255	0.00250939	0.137539	0.345984
FLJ39639	black	0.189029	0.193323	0.257933	0.0735612	-0.280289	0.0510959	0.0242002	0.868903	0.269689	0.0609333	-0.242395	0.0933296	-0.203747	0.160263	0.0829882	0.570782	0.338831	0.0172421	-0.108966	0.456094	0.119526	0.413345	-0.0614647	0.67482	0.086791	0.553199	-0.191032	0.188562	-0.0945758	0.518026	-0.119183	0.414696	0.420232	0.00264516	0.0254018	0.862455	0.183169	0.207751
FLJ30403	black	-0.376633	0.00764451	-0.250298	0.0828148	0.0261589	0.858397	-0.418905	0.00273771	-0.000106126	0.999423	0.190534	0.189737	0.0737053	0.614751	0.127767	0.381643	0.0466538	0.750243	0.0164153	0.910864	0.570789	1.84869e-05	0.0122994	0.933155	0.0888679	0.543705	-0.1527	0.294886	0.156469	0.282986	0.0653852	0.655338	0.370471	0.00878478	0.221596	0.125961	0.0255413	0.861707
DNAH17	black	-0.212346	0.142972	-0.250308	0.0828015	-0.122677	0.401048	-0.35724	0.0117394	0.119226	0.414526	-0.1694	0.244579	-0.077157	0.598233	0.696301	2.77045e-08	0.193187	0.18353	0.120618	0.409059	0.57429	1.59812e-05	0.318535	0.0257048	-0.105282	0.471553	-0.189473	0.192261	0.10776	0.461123	0.115313	0.430116	0.557476	3.16886e-05	0.149699	0.30459	0.295341	0.039377
LOC100287521	black	-0.270318	0.0603105	-0.253073	0.0793507	0.123895	0.396353	-0.265675	0.0650332	-0.168426	0.24734	0.174195	0.231282	0.394355	0.00504984	0.163532	0.261543	-0.0122424	0.933464	-0.12228	0.402585	0.228482	0.114324	-0.0614905	0.67469	-0.063148	0.666428	0.0361651	0.80514	-0.111722	0.444712	-0.0343545	0.814719	0.590151	8.08696e-06	-0.0432222	0.768084	0.116882	0.423827
ABCC9	black	-0.205362	0.156904	-0.216686	0.13479	-0.0687351	0.638869	-0.345347	0.0150857	0.0136345	0.925918	-0.263424	0.0674274	0.244324	0.0906712	0.500481	0.000250116	0.113428	0.437745	0.571805	1.77248e-05	0.138777	0.341618	0.361225	0.0107709	-0.269932	0.0606926	-0.0781985	0.593288	0.0705101	0.630212	0.0806406	0.581764	0.655213	3.24788e-07	0.121622	0.40514	0.444605	0.00137147
CLCF1	black	0.306442	0.0322311	-0.060026	0.682023	-0.0731048	0.617644	0.221839	0.125536	-0.0585848	0.689266	-0.330484	0.0203813	0.147631	0.311394	0.154032	0.290643	0.169577	0.244076	-0.0585752	0.689315	-0.108449	0.458248	0.00450528	0.97549	-0.383553	0.00651903	0.141806	0.33108	0.0792811	0.588167	0.210753	0.146065	0.490778	0.000343291	-0.0593452	0.685441	0.104301	0.475717
MBOAT1	black	0.149454	0.305392	0.313582	0.0282297	-0.340246	0.0167528	-0.0416736	0.776174	0.304296	0.0335213	-0.382674	0.00665338	-0.235996	0.102579	0.149279	0.305965	-0.044599	0.760911	0.232155	0.108461	-0.0462691	0.752237	-0.0206117	0.888208	0.155845	0.284932	-0.287367	0.0452754	-0.114219	0.434534	-0.101197	0.489018	0.680283	7.5791e-08	-0.0903491	0.536983	-0.0825624	0.572767
NHEG1	black	-0.283404	0.048464	-0.274104	0.0566666	-0.193886	0.181918	-0.513244	0.000162506	0.178377	0.220098	-0.323557	0.0233408	0.0242173	0.868811	0.704852	1.57577e-08	0.414997	0.00302716	0.254081	0.0781219	0.530219	8.91312e-05	0.460617	0.000867052	-0.171798	0.237864	-0.281094	0.0504048	0.402256	0.00416717	0.31194	0.0291114	0.597112	5.92862e-06	0.391669	0.00538513	0.396425	0.00480405
LOC149837	black	-0.21208	0.143486	-0.210855	0.145866	-0.0731181	0.61758	-0.361562	0.0106922	0.0381798	0.794513	-0.252137	0.0805062	0.110927	0.447978	0.224742	0.120538	0.539202	6.40143e-05	0.661698	2.25845e-07	0.223655	0.122392	0.151412	0.299025	-0.250105	0.08306	-0.0593471	0.685431	0.272623	0.0580705	0.298776	0.0370386	0.59115	7.73826e-06	0.160877	0.269472	0.0893957	0.541305
KCNJ9	black	-0.153349	0.292814	-0.321511	0.0242808	0.142882	0.327388	-0.19377	0.182185	-0.207607	0.15232	-0.151467	0.298848	0.238079	0.099493	0.0882194	0.546661	0.236716	0.101505	0.0294332	0.840889	0.0111149	0.93958	0.435777	0.0017496	-0.37683	0.00761028	0.0574517	0.694981	0.192496	0.185132	0.165319	0.256297	0.741935	1.06198e-09	0.0937897	0.521526	0.0715679	0.625075
CECR3	black	-0.037734	0.796862	-0.103052	0.481045	-0.102265	0.484421	-0.129697	0.374433	0.0440777	0.763624	-0.216267	0.135564	-0.0445669	0.761078	0.140219	0.336577	0.127823	0.381433	0.048813	0.739082	-0.0244916	0.867338	0.0294163	0.840979	-0.128054	0.380565	-0.172694	0.235388	0.260051	0.0711452	0.275733	0.0551539	0.863087	1.51873e-15	0.156772	0.282042	0.35632	0.0119732
C7orf16	black	0.0178392	0.903168	0.055737	0.703661	-0.28282	0.0489489	-0.156344	0.283374	0.293918	0.0403811	-0.37819	0.0073776	-0.202162	0.16361	0.175032	0.229013	0.0797952	0.585742	0.410272	0.00341296	0.160532	0.270514	0.249821	0.0834209	-0.0157496	0.914465	-0.286305	0.0461123	0.0969922	0.507341	0.0442359	0.762801	0.600137	5.16867e-06	0.158392	0.277035	0.750811	5.19992e-10
LRRC3	black	-0.287556	0.0451277	-0.301835	0.0350537	0.131173	0.368974	-0.289106	0.0439313	-0.109736	0.452899	0.0548794	0.708016	-0.0647021	0.658716	0.0313883	0.83047	0.522917	0.000115857	0.290153	0.0431374	0.0351419	0.81055	0.156661	0.282386	-0.164506	0.258673	0.0227043	0.876942	0.0502638	0.731613	-0.0398045	0.785971	0.585151	1.00632e-05	0.124186	0.395237	0.161463	0.267709
LIPI	black	-0.0378391	0.796308	-0.141429	0.33238	-0.133894	0.359035	-0.19068	0.189392	0.0721869	0.622078	-0.293902	0.0403925	-0.0350812	0.810871	0.0487132	0.739597	0.232667	0.107662	0.0849515	0.561672	0.0393096	0.78857	0.358961	0.0113123	-0.218009	0.132368	-0.130825	0.370256	0.37723	0.00754123	0.231484	0.109514	0.907747	2.36053e-19	0.324071	0.0231094	0.258812	0.0725509
POU4F3	black	0.195733	0.177709	0.0141993	0.922858	-0.12236	0.402278	0.0935309	0.522681	0.081691	0.576838	-0.333033	0.0193752	-0.0394405	0.787883	-0.0270649	0.853545	0.413558	0.00314041	0.0116428	0.936716	-0.0245607	0.866967	0.104333	0.475581	-0.228337	0.11456	-0.0179792	0.902412	0.378191	0.00737734	0.303645	0.0339214	0.374137	0.00809	0.270219	0.0604086	0.0146079	0.920645
CTAG1A /// CTAG1B	black	0.0575994	0.694236	-0.00699079	0.961977	-0.144659	0.321343	-0.0670716	0.647026	0.117505	0.421344	-0.359703	0.0111324	-0.074803	0.609477	0.0155414	0.915592	0.218213	0.131997	0.295515	0.039256	0.022621	0.87739	0.0611866	0.676209	-0.204693	0.158289	-0.157475	0.279862	0.359914	0.0110818	0.505159	0.000213969	0.677501	8.96919e-08	0.0254009	0.862459	0.327548	0.0215945
GJA5	black	0.0554711	0.705011	0.0202215	0.890311	-0.00424359	0.976914	0.0526574	0.719344	-0.0744674	0.611087	0.0320131	0.827147	0.0629639	0.667344	0.353771	0.0126422	-0.251208	0.0816663	-0.0830244	0.570613	-0.238449	0.0989528	-0.214782	0.138335	-0.0905177	0.53622	0.0742417	0.612171	-0.2039	0.159941	-0.161252	0.268341	0.524202	0.000110679	-0.0679489	0.642719	-0.111888	0.444031
LOC100130642	black	-0.0829051	0.571169	-0.136809	0.348576	-0.137339	0.346692	-0.238226	0.0992791	0.110797	0.448513	-0.235714	0.103003	-0.0161368	0.912371	0.473015	0.000598554	0.0148317	0.919434	0.0599677	0.682315	0.171874	0.237654	0.039359	0.788311	-0.089789	0.53952	-0.161272	0.268282	0.146374	0.31558	0.0817028	0.576783	0.497568	0.000275335	0.152147	0.296657	0.199248	0.169896
AKR1D1	black	-0.237592	0.100209	-0.261633	0.0693814	-0.0620202	0.672046	-0.352093	0.0131	0.030719	0.834033	-0.144	0.323578	0.247545	0.0863663	0.0964672	0.509653	0.278584	0.0525852	0.568317	2.04688e-05	0.515032	0.000152768	0.106742	0.465393	-0.162967	0.263219	-0.0641674	0.661366	0.189415	0.192399	0.149571	0.305007	0.719766	5.60731e-09	0.17612	0.226085	0.153431	0.292551
C20orf197	black	-0.0101109	0.945029	0.206816	0.153925	-0.421509	0.00255872	-0.263278	0.0675845	0.397013	0.00473619	-0.508238	0.000192844	0.0138329	0.924843	0.245498	0.089084	0.20155	0.164915	0.0717815	0.624041	0.138335	0.343174	0.283483	0.0483989	0.0792057	0.588523	-0.366651	0.00956337	0.190439	0.189962	0.114841	0.432019	0.68501	5.66888e-08	0.212879	0.141947	0.536078	7.18991e-05
DNAJB8	black	-0.221876	0.125472	-0.372635	0.00836877	0.220467	0.127952	-0.209117	0.149295	-0.255598	0.0763002	0.0547834	0.708505	0.064088	0.661759	0.230058	0.111779	0.0759713	0.603885	0.0718394	0.62376	-0.0767547	0.600148	0.232657	0.107678	-0.320735	0.0246456	0.0187899	0.898034	0.284439	0.0476141	0.225499	0.11926	0.721298	5.02381e-09	0.227229	0.116378	0.0251703	0.863696
GABRD	black	-0.035965	0.806197	-0.0836842	0.567545	-0.201275	0.165505	-0.216845	0.134497	0.154082	0.290486	-0.305347	0.0328842	-0.0959886	0.511765	0.111392	0.446068	0.0829106	0.571144	0.165665	0.255287	0.124706	0.393246	0.154477	0.289234	-0.134885	0.355459	-0.240735	0.0956643	0.521803	0.000120525	0.466288	0.000733124	0.862721	1.61025e-15	0.302745	0.0344805	0.0933157	0.523642
ZNF341	black	0.0489557	0.738347	-0.250917	0.0820323	0.0300531	0.837582	-0.00154519	0.991593	-0.0753144	0.607027	-0.0751171	0.607971	-0.0673011	0.645899	-0.0380862	0.795006	0.0279674	0.848717	0.0113095	0.938524	0.29864	0.0371292	0.240802	0.0955696	-0.294684	0.0398381	0.130746	0.370548	0.360082	0.0110413	0.32732	0.0216913	0.626427	1.47479e-06	0.210383	0.146792	-0.0452315	0.757622
C4orf22	black	0.046303	0.752061	-0.0376603	0.79725	-0.152392	0.295872	-0.0580624	0.691899	0.120211	0.410653	-0.289437	0.043679	-0.0714671	0.625564	0.109872	0.452333	0.0339923	0.816639	0.134627	0.356388	0.134729	0.356022	0.0375046	0.798071	-0.115957	0.427528	-0.181185	0.212803	0.149943	0.303792	0.152392	0.295872	0.866288	9.03756e-16	0.10488	0.473258	0.372261	0.00843939
C5orf17	black	0.226697	0.117259	0.09811	0.502436	-0.059732	0.683498	0.168062	0.248378	0.0332699	0.82047	-0.226914	0.116899	-0.0250045	0.864586	-0.0947987	0.517036	0.196356	0.176307	-0.0606974	0.678658	0.0467316	0.74984	-0.0737101	0.614728	-0.111983	0.443641	0.0055117	0.970018	0.0180167	0.902209	0.102196	0.484717	0.546303	4.89462e-05	-0.0950445	0.515945	-0.0880929	0.547238
SRFBP1	black	-0.0511164	0.727235	0.233915	0.105734	-0.400235	0.00437895	-0.251912	0.0807861	0.394174	0.00507187	-0.210277	0.147	-0.215099	0.13774	-0.0143201	0.922204	0.044763	0.760058	0.149315	0.305847	0.480596	0.000473867	-0.0999446	0.494439	0.399268	0.00448361	-0.402557	0.00413639	-0.0246649	0.866408	0.0102414	0.94432	0.564045	2.43602e-05	-0.0735596	0.615452	-0.0953963	0.514385
CCDC77	black	0.06568	0.653882	0.249354	0.0840189	-0.1392	0.340136	0.0573466	0.695512	0.145029	0.320095	-0.170284	0.242088	-0.220478	0.127932	-0.110181	0.451055	-0.0381975	0.79442	0.407302	0.00367714	-0.114551	0.433194	-0.232946	0.107229	0.160875	0.269477	-0.174794	0.229655	-0.199005	0.170428	-0.145513	0.318465	0.455604	0.00100332	-0.146589	0.31486	-0.0232568	0.873971
NAT8B	black	0.175045	0.228977	0.0243186	0.868267	-0.0840776	0.565719	0.146604	0.31481	-0.0123365	0.932954	-0.219222	0.130174	0.0551245	0.706771	0.171507	0.238674	0.0144818	0.921328	0.00033658	0.998169	-0.127776	0.381609	-0.0768464	0.599711	-0.219231	0.130157	0.0719564	0.623193	-0.0837025	0.56746	-0.0826297	0.572453	0.57959	1.27786e-05	-0.0227655	0.876613	-0.0414493	0.777348
OTUD7A	black	-0.21967	0.12937	-0.158938	0.275362	-0.0152513	0.917162	-0.287406	0.045245	0.0571482	0.696515	-0.122947	0.400007	-0.121451	0.405809	0.400686	0.00433086	0.0434607	0.76684	0.0585139	0.689624	0.234402	0.10499	-0.00708869	0.961445	-0.0158666	0.913833	-0.207079	0.15339	0.0797931	0.585752	0.0888968	0.543574	0.552183	3.90111e-05	0.0770801	0.598599	0.371288	0.00862563
STRA6	black	0.0602958	0.68067	0.104198	0.476156	-0.223802	0.122141	-0.0493748	0.736187	0.207443	0.152652	-0.180817	0.213748	-0.175565	0.227575	0.213204	0.141326	0.00982029	0.946606	-0.0928356	0.52579	0.156386	0.283245	-0.108613	0.457562	0.0983698	0.501299	-0.195682	0.177825	-0.125958	0.388475	-0.133782	0.359444	0.736635	1.6048e-09	0.00384648	0.979074	0.22822	0.11475
ESM1	black	-0.17226	0.236585	-0.0149883	0.918586	-0.178908	0.218705	-0.2844	0.0476458	0.206867	0.15382	-0.0861879	0.55597	-0.308326	0.0311321	0.190685	0.18938	0.136926	0.348159	-0.0394708	0.787723	0.437493	0.00166957	-0.0327372	0.823299	0.267377	0.0632687	-0.397842	0.0046419	0.0148657	0.919249	0.0606064	0.679113	0.619417	2.08361e-06	-0.0264134	0.857033	-0.0235476	0.872408
ZNF497	black	0.0400693	0.784581	0.109532	0.453743	-0.261818	0.0691778	-0.157794	0.278878	0.275323	0.055531	-0.388312	0.00583133	-0.0987574	0.499606	0.121877	0.404151	0.178233	0.220476	0.263113	0.0677639	0.0875531	0.549706	0.224091	0.121646	-0.0464718	0.751186	-0.231123	0.110085	0.194173	0.181259	0.0873672	0.550557	0.505174	0.000213864	0.157945	0.278411	0.131814	0.366616
LOC100287432	black	0.0299691	0.83803	-0.0022104	0.987974	-0.208517	0.150492	-0.116418	0.42568	0.17228	0.23653	-0.197822	0.173035	-0.173933	0.231996	0.174665	0.230006	-0.0616264	0.674012	0.0345201	0.813842	-0.0447982	0.759874	0.0407997	0.780751	0.00908504	0.950599	-0.214079	0.139661	0.42717	0.00220477	0.635728	9.19986e-07	0.417294	0.00285398	0.0138658	0.924665	0.0560756	0.701944
GABRA3	black	0.0907874	0.535001	0.109651	0.453252	-0.296717	0.0384261	-0.116471	0.425469	0.258449	0.0729664	-0.389895	0.00561706	-0.128319	0.379574	0.12418	0.395259	0.00589126	0.967954	0.042547	0.771608	0.0807053	0.58146	0.165784	0.25494	-0.0322448	0.825915	-0.25938	0.0719029	0.394029	0.00508951	0.457347	0.000953896	0.765151	1.53696e-10	0.131697	0.367046	0.0636733	0.663818
UNC13D	black	-0.267308	0.0633398	-0.329119	0.020938	0.0148593	0.919284	-0.364345	0.0100615	-0.0217198	0.88224	0.0284892	0.845929	0.0620514	0.67189	0.538854	6.48511e-05	-0.0326834	0.823585	0.277301	0.053729	0.401037	0.00429386	0.270094	0.0605322	-0.181454	0.212113	-0.0550474	0.707163	0.233489	0.10639	0.219759	0.129212	0.453837	0.00105572	0.201273	0.16551	0.143962	0.323706
MYOM3	black	-0.368953	0.0090873	-0.315909	0.0270189	0.0740744	0.612975	-0.382695	0.00665019	-0.0408136	0.780678	0.127088	0.384197	-0.119398	0.413847	0.214112	0.139599	0.00831809	0.954765	0.00997224	0.945781	0.223737	0.122251	-0.0984356	0.501012	0.0766655	0.600573	-0.307762	0.0314575	0.251656	0.0811049	0.176323	0.225543	0.573215	1.67152e-05	0.214233	0.13937	0.348516	0.0141232
LOC100129890	black	0.00319193	0.982634	-0.117915	0.419714	-0.122843	0.400407	-0.158458	0.276833	0.0471027	0.747918	-0.214932	0.138053	0.141406	0.33246	0.0929455	0.525298	0.16848	0.247186	0.00913135	0.950347	-0.0144393	0.921559	0.0987716	0.499545	-0.226415	0.117727	-0.0608575	0.677856	0.367913	0.00929991	0.0416218	0.776445	0.796298	7.88544e-12	0.503472	0.000226421	0.0688917	0.638104
AXIN1	black	0.146021	0.316759	-0.0897303	0.539787	0.147993	0.310198	0.27996	0.0513806	-0.251687	0.0810667	0.114162	0.434767	0.122136	0.403145	-0.134024	0.358567	-0.0405864	0.781869	-0.149248	0.306066	-0.216042	0.135982	-0.210146	0.147258	-0.185978	0.200744	0.348232	0.0142072	-0.26457	0.0661998	-0.207971	0.151587	0.37603	0.00775019	-0.175335	0.228194	-0.225985	0.118446
OR1I1	black	-0.208051	0.151427	-0.28586	0.046467	0.308429	0.0310728	-0.0392474	0.788897	-0.335967	0.0182694	0.24215	0.0936704	0.164338	0.259168	-0.206468	0.154634	-0.135011	0.355004	0.0178288	0.903224	-0.123198	0.399038	0.0551568	0.706607	-0.145973	0.316922	0.122205	0.402877	-0.194203	0.18119	-0.257875	0.0736287	0.445716	0.00132946	-0.0674489	0.645172	0.0552741	0.706011
LOC100290278	black	-0.00694484	0.962227	-0.111329	0.446325	-0.0817316	0.576649	-0.110545	0.449552	0.0327974	0.822979	-0.170535	0.241384	-0.0401721	0.784042	0.0411667	0.778828	0.048255	0.741961	0.12212	0.403208	0.055347	0.705641	0.0789954	0.589516	-0.173624	0.232838	-0.0663047	0.650801	0.143782	0.324317	0.0998062	0.49504	0.860711	2.2139e-15	0.137213	0.347141	0.412412	0.00323319
GDA	black	-0.0721091	0.622454	-0.13661	0.349283	-0.00737843	0.95987	-0.129687	0.374469	-0.0484257	0.74108	-0.0714364	0.625713	0.0654387	0.655074	-0.0301575	0.837026	0.00772765	0.957973	-0.0355765	0.808251	-0.0571801	0.696354	0.0474032	0.746363	-0.138444	0.34279	-0.0643698	0.660363	0.268374	0.062253	0.0931884	0.524211	0.834296	9.64523e-14	0.297012	0.0382249	0.0372728	0.799293
TRPC7	black	-0.0332461	0.820597	-0.181178	0.212821	-0.171087	0.239843	-0.200391	0.167409	0.142023	0.330334	-0.356013	0.0120523	-0.103232	0.480275	0.23804	0.0995507	0.106577	0.466086	0.527083	9.98313e-05	0.249581	0.0837286	0.171053	0.239937	-0.251607	0.0811666	-0.19922	0.169958	0.488554	0.000368653	0.452363	0.00110131	0.789791	1.52771e-11	0.326696	0.0219578	0.598238	5.63428e-06
TRIM72	black	-0.316874	0.0265298	-0.254492	0.0776242	0.00621364	0.966201	-0.369058	0.00906612	0.0117661	0.936047	0.0718957	0.623488	-0.0829511	0.570955	0.182155	0.210323	-0.0135129	0.926577	0.281197	0.0503169	-0.0899132	0.538957	-0.0459981	0.753642	-0.0111645	0.939311	-0.106783	0.46522	0.304613	0.0333279	0.0560557	0.702045	0.471919	0.000618824	0.413519	0.00314349	-0.0469283	0.748821
LOC554206	black	0.136294	0.35041	0.182105	0.210449	-0.182371	0.209773	0.0609968	0.677159	0.10355	0.478919	-0.0948462	0.516825	0.0177923	0.903421	-0.179084	0.218244	-0.275934	0.05497	-0.200819	0.166485	-0.015262	0.917104	-0.0501837	0.732025	0.136461	0.349814	-0.0965049	0.509486	-0.169151	0.245281	-0.108058	0.459877	0.520557	0.000125948	-0.193316	0.183231	-0.149436	0.30545
PRDM8	black	-0.073553	0.615484	-0.0651518	0.656492	-0.169119	0.245373	-0.216238	0.135618	0.172124	0.236962	-0.28478	0.0473364	-0.131671	0.367143	0.295863	0.0390141	0.343095	0.0158034	0.207367	0.152805	0.0305849	0.834748	0.0275902	0.850734	-0.0863295	0.555319	-0.208814	0.149898	0.124088	0.395613	0.150506	0.301961	0.643259	6.20588e-07	0.0930884	0.524659	0.657841	2.80621e-07
PRPH	black	0.109612	0.453412	-0.0268465	0.854714	-0.0510432	0.727611	0.0452102	0.757733	0.0431161	0.768637	-0.132963	0.36242	-0.18066	0.214154	-0.035252	0.809967	0.0486514	0.739916	0.0774616	0.596785	0.109942	0.452046	-0.0202883	0.889951	-0.0804731	0.582551	-0.163182	0.26258	0.297008	0.0382277	0.070217	0.631638	0.594314	6.72245e-06	0.391039	0.00546651	0.207889	0.151752
FOXA2	black	-0.175952	0.226535	-0.183276	0.207482	-0.162815	0.263668	-0.349828	0.0137402	0.138499	0.342597	-0.228914	0.113622	0.0820141	0.575327	0.773379	7.3422e-11	0.08289	0.57124	0.0590289	0.687031	0.469377	0.000668281	0.209878	0.147786	-0.0733589	0.616419	-0.226543	0.117515	0.114826	0.432081	0.151742	0.297961	0.473479	0.000590146	0.108995	0.455974	0.163646	0.261206
C13orf16	black	-0.0144593	0.92145	-0.0759567	0.603955	-0.145193	0.319541	-0.118848	0.416017	0.0982418	0.50186	-0.186206	0.200183	-0.0693381	0.635923	0.162188	0.265538	-0.00134785	0.992666	0.141185	0.333225	0.214503	0.138861	0.020226	0.890287	-0.0943295	0.519121	-0.146589	0.314859	0.129746	0.374252	0.0547773	0.708536	0.895293	4.02059e-18	0.186466	0.199544	0.301564	0.0352264
SAMD11	black	0.080602	0.581945	-0.063525	0.664554	-0.124627	0.393549	-0.0191478	0.896102	0.0815462	0.577516	-0.234922	0.104199	-0.103394	0.479586	-0.0298207	0.838821	0.044517	0.761337	-0.00257218	0.986005	0.0450102	0.758772	0.0443726	0.762089	-0.138138	0.343867	-0.162906	0.263397	0.509173	0.000186815	0.709294	1.16613e-08	0.525168	0.000106929	0.0580793	0.691814	0.355934	0.0120726
LOC100129907	black	0.335671	0.0183786	0.0461676	0.752763	-0.0184371	0.899939	0.279745	0.0515677	-0.0834226	0.568761	-0.260794	0.070312	0.134685	0.356181	-0.0182674	0.900855	-0.131804	0.366656	-0.057113	0.696693	-0.14539	0.318878	-0.0651653	0.656425	-0.275114	0.055725	0.0862518	0.555676	0.256481	0.075255	0.334838	0.0186884	0.340389	0.0167041	0.0108453	0.941043	-0.098475	0.50084
WDR62	black	-0.0900334	0.538413	-0.175414	0.227982	-0.0847536	0.562587	-0.186673	0.199036	0.0641933	0.661237	-0.110386	0.450208	-0.026928	0.854278	0.162392	0.264927	-0.00269478	0.985338	0.0969317	0.507607	0.178137	0.220728	0.149637	0.304791	-0.11325	0.438468	-0.165138	0.256824	0.171182	0.239576	0.0127399	0.930766	0.811838	1.46875e-12	0.294334	0.0400855	0.406021	0.00379647
GUCA2B	black	0.137366	0.346598	-0.0117855	0.935942	-0.111221	0.446767	0.0341552	0.815775	0.0285758	0.845466	-0.29602	0.0389053	0.137603	0.345756	-0.0653628	0.655448	0.0140783	0.923514	0.0303653	0.835918	-0.0541527	0.711714	0.119211	0.414586	-0.253894	0.0783482	0.0257279	0.860706	0.224399	0.121121	0.339022	0.0171754	0.598392	5.59519e-06	-0.00741118	0.959692	0.351472	0.0132729
RYR1	black	0.00291658	0.984132	-0.116087	0.427007	-0.0397299	0.786363	-0.0555689	0.704514	-0.0528691	0.718262	-0.172289	0.236507	-0.0170241	0.907573	0.0116948	0.936434	0.0759411	0.604029	0.0353754	0.809314	-0.0650248	0.65712	0.0539725	0.712632	-0.168198	0.247991	-0.0539604	0.712694	0.300228	0.0360855	0.422203	0.00251275	0.713438	8.76191e-09	-0.00965092	0.947526	0.00217899	0.988145
GP2	black	-0.187007	0.198219	-0.219079	0.130432	-0.0394556	0.787803	-0.30113	0.0355035	-0.0305578	0.834892	-0.041128	0.779031	0.110805	0.448482	0.52735	9.88763e-05	-0.00816454	0.955599	0.0885102	0.545335	0.0393585	0.788313	0.0354392	0.808977	-0.129966	0.373432	-0.0589605	0.687375	0.0812782	0.578772	0.115366	0.429905	0.661129	2.33238e-07	0.0664344	0.650162	0.168516	0.247084
C12orf64	black	-0.0494353	0.735876	-0.022771	0.876583	-0.127993	0.380794	-0.136529	0.349571	0.149976	0.303687	-0.254559	0.077544	-0.0306077	0.834626	-0.0119732	0.934924	0.50329	0.000227801	0.105918	0.468866	0.0383713	0.793505	0.0637877	0.66325	-0.0933327	0.523567	-0.0551334	0.706726	0.185342	0.202315	0.00326401	0.982242	0.502475	0.000234082	0.314288	0.0278576	0.411871	0.00327789
C8orf68	black	-0.187766	0.196372	-0.175073	0.228901	-0.145312	0.319141	-0.322816	0.0236774	0.188422	0.194784	-0.210143	0.147263	-0.144935	0.320411	0.507762	0.000195978	0.196976	0.174917	0.442422	0.00145748	0.645003	5.65641e-07	0.0618822	0.672734	-0.0504555	0.730628	-0.214634	0.138614	0.185982	0.200734	0.127945	0.380973	0.544714	5.20022e-05	0.242454	0.093247	0.149364	0.305686
LOC284373	black	-0.19454	0.180421	-0.151446	0.298917	-0.135667	0.352652	-0.313167	0.0284508	0.154996	0.287598	-0.177825	0.221553	-0.148496	0.308536	0.476459	0.000538645	-0.128626	0.378422	0.253302	0.0790704	0.522608	0.000117135	0.147806	0.310816	0.0547452	0.708699	-0.302107	0.0348814	0.147414	0.312114	0.209665	0.148206	0.609513	3.34775e-06	0.0718387	0.623763	0.201084	0.165916
LOC729224	black	-0.0574199	0.695142	0.0582234	0.691087	-0.189103	0.193147	-0.138419	0.342876	0.223353	0.12291	-0.239999	0.0967138	-0.19807	0.172486	0.0548779	0.708024	0.0104749	0.943053	0.0355485	0.808399	0.229768	0.112245	0.0238699	0.870677	0.143256	0.32611	-0.325854	0.0223218	0.0281868	0.847545	0.00542617	0.970483	0.638642	7.90993e-07	0.0762554	0.602529	0.610665	3.17066e-06
KIR2DS1	black	-0.199062	0.170303	-0.134232	0.357813	-0.141318	0.332764	-0.2971	0.0381651	0.17936	0.217524	-0.0831106	0.570212	-0.108343	0.458689	0.0769803	0.599074	0.115165	0.430713	0.102399	0.483847	0.823971	3.5375e-13	0.0545871	0.709503	0.147728	0.311074	-0.262495	0.0684352	0.114906	0.43176	0.134729	0.35602	0.519385	0.000131247	0.0581653	0.69138	0.0337993	0.817662
ZNF560	black	-0.00555609	0.969776	-0.103539	0.478965	-0.139652	0.338551	-0.15155	0.298581	0.116744	0.424379	-0.262955	0.0679347	-0.0780309	0.594082	0.056096	0.701841	0.437323	0.00167732	0.0603194	0.680551	0.0759505	0.603985	0.123301	0.398639	-0.166009	0.254287	-0.134382	0.357271	0.396368	0.00481063	0.0682239	0.641372	0.803943	3.51435e-12	0.541356	5.90471e-05	0.154747	0.288384
ALDOC	black	0.188848	0.19376	0.048228	0.742101	0.043393	0.767193	0.260478	0.0706656	-0.108802	0.456775	-0.176163	0.22597	0.0450052	0.758798	-0.122668	0.401085	0.149038	0.306755	-0.218316	0.131809	-0.19952	0.169303	0.0700821	0.632295	-0.171488	0.238726	0.155307	0.28662	-0.225572	0.119138	-0.199749	0.168803	0.495497	0.000294637	-0.172164	0.236851	-0.188306	0.195065
OTX1	black	-0.278622	0.0525519	-0.231157	0.11003	-0.0164634	0.910604	-0.366136	0.0096726	-0.0347962	0.81238	-0.0323916	0.825134	0.411384	0.00331852	0.0682397	0.641294	0.0157459	0.914485	0.201714	0.164565	0.33581	0.0183272	0.14558	0.318238	-0.0545185	0.709852	-0.066485	0.649912	0.0281573	0.847702	0.00883871	0.951937	0.603527	4.4246e-06	0.0549519	0.707648	0.306608	0.032133
TAF1L	black	0.0437252	0.765461	0.0886861	0.544533	-0.265146	0.06559	-0.129117	0.376589	0.23706	0.100995	-0.340831	0.0165541	-0.123623	0.397398	0.172617	0.2356	0.000801591	0.995639	0.0505258	0.730267	0.00452409	0.975388	0.106605	0.46597	0.0230996	0.874816	-0.267279	0.0633691	0.12563	0.389722	0.0900013	0.538558	0.449464	0.00119611	0.058418	0.690106	0.28644	0.0460056
AMELX	black	-0.280956	0.0505235	-0.223802	0.122141	-0.0923746	0.527857	-0.389464	0.00567466	0.152837	0.294447	-0.0789748	0.589613	-0.160629	0.270222	0.0722682	0.621685	0.188431	0.194763	0.232621	0.107734	0.775789	5.87868e-11	0.398841	0.00453052	0.0528388	0.718417	-0.227763	0.1155	0.224273	0.121335	0.0826582	0.57232	0.553333	3.72994e-05	0.252916	0.0795435	0.187594	0.19679
NCRNA00216	black	-0.00887872	0.951719	0.00299694	0.983695	-0.131688	0.367079	-0.11266	0.440871	0.0900744	0.538227	-0.123129	0.399305	-0.0822002	0.574457	0.00276503	0.984956	-0.0298376	0.838731	0.128728	0.378041	-0.0226478	0.877246	0.00565114	0.969259	-0.0256927	0.860895	-0.094754	0.517234	0.0166484	0.909604	0.00141302	0.992312	0.867199	7.77683e-16	0.0373127	0.799082	0.115176	0.430671
SH3TC2	black	0.0276818	0.850244	0.0489477	0.738388	-0.264687	0.0660761	-0.128986	0.377079	0.241602	0.0944396	-0.433809	0.00184559	-0.229875	0.112072	0.201587	0.164836	0.00836447	0.954513	0.147858	0.310644	0.0533204	0.715958	0.207493	0.15255	-0.0496062	0.734996	-0.337444	0.0177332	0.383883	0.00646911	0.509906	0.000182208	0.699079	2.31143e-08	0.0649404	0.657537	0.359711	0.0111304
CLCC1	black	-0.105964	0.468673	-0.252377	0.0802092	0.0228119	0.876363	-0.158187	0.277665	-0.000781292	0.995749	0.231263	0.109863	-0.110424	0.450053	0.0531871	0.716638	0.197429	0.173908	0.0689212	0.637959	0.397122	0.00472365	-0.229573	0.112557	-0.0721107	0.622447	0.076955	0.599195	0.115304	0.430153	0.169248	0.245006	0.408198	0.00359562	0.0581938	0.691237	0.118336	0.418044
VPS8	black	0.168197	0.247994	-0.0139432	0.924245	0.0861112	0.556323	0.225253	0.119675	-0.114783	0.432253	0.0847742	0.562492	-0.12703	0.384416	-0.12753	0.382533	0.11712	0.422878	-0.24091	0.0954165	-0.154752	0.288367	-0.0840964	0.565632	-0.142283	0.32944	0.0971276	0.506745	-0.0161248	0.912436	0.139626	0.338642	0.400824	0.00431631	-0.169381	0.24463	-0.1856	0.201676
GNRHR	black	0.0166441	0.909627	-0.0509026	0.728332	-0.152738	0.294765	-0.144239	0.322766	0.119157	0.414798	-0.28309	0.0487245	-0.0831366	0.570091	0.148957	0.307022	-0.0326736	0.823636	0.592568	7.26671e-06	0.0306384	0.834463	0.135605	0.352873	-0.181135	0.212932	-0.114166	0.434748	0.21367	0.140438	0.145327	0.319091	0.755464	3.53345e-10	0.181724	0.211421	0.178361	0.22014
COL2A1	black	-0.00542308	0.970499	0.0465041	0.751019	-0.219135	0.130331	-0.139304	0.339769	0.225349	0.119512	-0.371422	0.00859984	-0.0614981	0.674653	0.0666216	0.64924	0.246195	0.0881504	0.0684886	0.640075	0.0302299	0.83664	0.184603	0.204152	-0.042401	0.772371	-0.246509	0.0877337	0.129152	0.376461	0.174961	0.229204	0.544574	5.22794e-05	0.0455942	0.755738	0.722731	4.53033e-09
ACY3	black	0.111562	0.445367	-0.161196	0.268512	-0.0928423	0.52576	-0.0358921	0.806582	0.00200196	0.989108	-0.304129	0.0336235	0.03927	0.788779	0.251265	0.0815947	0.0625806	0.669252	0.507246	0.000199432	0.157232	0.280616	0.409147	0.00351099	-0.396053	0.0048474	0.0944626	0.518529	0.18973	0.191647	0.213612	0.140548	0.637925	8.21077e-07	0.109843	0.452453	0.193359	0.183132
ZNF488	black	0.1049	0.473174	0.1096	0.453461	-0.0862659	0.555611	0.0841341	0.565456	0.106345	0.467065	-0.114647	0.432802	-0.208585	0.150356	0.0193978	0.894753	-0.076207	0.60276	0.0290188	0.8431	0.0165354	0.910215	-0.0345435	0.813718	0.0250152	0.864528	-0.193174	0.18356	0.0246052	0.866729	0.0103342	0.943816	0.563519	2.48832e-05	0.0244562	0.867528	-0.01095	0.940474
FBXL21	black	-0.166831	0.251909	-0.209987	0.147572	-0.16677	0.252087	-0.335744	0.0183516	0.165933	0.254508	-0.341389	0.0163662	-0.0114696	0.937655	0.571496	1.79534e-05	0.499083	0.000261939	0.172136	0.236929	0.389815	0.00562763	0.0880442	0.547461	-0.183899	0.205913	-0.204353	0.158997	0.271604	0.0590518	0.203825	0.1601	0.611884	2.99289e-06	0.280611	0.0508186	0.50494	0.000215552
HOXC10	black	-0.0368994	0.801263	-0.068852	0.638298	-0.21923	0.13016	-0.240366	0.0961886	0.173582	0.232952	-0.366295	0.00963871	-0.0440931	0.763544	0.223161	0.123241	0.259832	0.0713915	0.140897	0.334221	0.0529847	0.717672	0.197563	0.17361	-0.152547	0.295374	-0.256523	0.0752048	0.566865	2.17222e-05	0.560568	2.80183e-05	0.764061	1.69128e-10	0.291982	0.04178	0.0976257	0.504558
LOC100287227 /// LOC100292133	black	-0.0205483	0.88855	-0.112108	0.443129	-0.190439	0.189963	-0.199008	0.170422	0.147424	0.31208	-0.277305	0.0537258	-0.0576949	0.693753	0.116905	0.423737	0.182932	0.208349	0.251935	0.0807576	0.112989	0.439533	0.0810368	0.579904	-0.149027	0.306792	-0.175697	0.227222	0.400243	0.00437809	0.167197	0.250858	0.903543	6.41586e-19	0.462735	0.000814678	0.265641	0.0650689
FAM133A	black	-0.198711	0.171072	-0.108674	0.45731	0.000768128	0.995821	-0.246685	0.0874999	0.0276986	0.850154	-0.259709	0.0715308	-0.139179	0.340208	0.0477151	0.744751	0.149145	0.306405	0.238744	0.0985236	0.00592213	0.967786	0.689163	4.37249e-08	-0.0353027	0.809699	-0.224601	0.120778	0.0173813	0.905642	-0.0178127	0.903311	0.544139	5.3151e-05	-0.000428597	0.997668	0.183163	0.207765
LOC641365	black	0.11364	0.436885	0.0760884	0.603326	-0.157294	0.280424	0.0325396	0.824348	0.165134	0.256835	-0.353753	0.0126472	-0.15514	0.287143	0.215209	0.137535	0.0290083	0.843156	0.148147	0.309688	0.0607322	0.678483	0.0105046	0.942892	-0.0333946	0.819809	-0.221437	0.126241	0.104834	0.473451	0.109729	0.452926	0.444994	0.00135662	0.0352545	0.809954	0.0824437	0.57332
UMPS	black	-0.109701	0.453041	-0.0307721	0.833751	-0.230905	0.11043	-0.322721	0.0237208	0.204604	0.158474	-0.173274	0.233795	-0.0330138	0.82183	0.303036	0.034299	0.25346	0.0788777	0.338316	0.0174231	0.0922001	0.52864	-0.223069	0.1234	-0.0583047	0.690678	-0.253966	0.0782616	0.509669	0.000183682	0.525788	0.000104579	0.478962	0.000498553	0.293976	0.0403394	0.217414	0.133453
CELA3A	black	0.0182126	0.901151	-0.187776	0.196347	-0.120421	0.409832	-0.139127	0.340389	0.0563365	0.700622	-0.294137	0.0402248	-0.00445967	0.975739	0.227728	0.115557	0.0232642	0.873931	0.137832	0.344949	0.203673	0.160417	0.175049	0.228966	-0.303274	0.0341509	-0.138295	0.343312	0.666917	1.67496e-07	0.728211	3.03211e-09	0.680532	7.46472e-08	0.270171	0.0604557	0.0913044	0.532669
FCGR3A /// FCGR3B	black	0.0368365	0.801594	-0.104189	0.476192	0.0185412	0.899377	0.0166662	0.909508	-0.0767272	0.600279	-0.0388996	0.790726	-0.0689151	0.637989	-0.00781934	0.957474	0.0992132	0.497619	-0.0680548	0.6422	-0.0439978	0.76404	-0.0297471	0.839214	-0.134504	0.356832	0.0182589	0.900901	-0.00564111	0.969314	0.0312021	0.831461	0.814839	1.04284e-12	-0.0223313	0.878948	-0.0571289	0.696613
KIR2DL2	black	-0.238676	0.0986234	-0.193139	0.183641	-0.0455092	0.75618	-0.315854	0.0270472	0.102628	0.482862	-0.0924767	0.527399	-0.134554	0.356652	0.074535	0.610763	0.0215251	0.883287	0.38002	0.00707417	0.672445	1.21258e-07	0.281286	0.0502411	0.0217957	0.881831	-0.174361	0.230831	0.111015	0.447618	0.0381512	0.794664	0.638328	8.04041e-07	0.113532	0.437322	0.0861784	0.556014
C2orf60	black	0.166941	0.251595	0.273667	0.057078	-0.266729	0.0639359	0.0398042	0.785973	0.232224	0.108353	-0.259252	0.0720493	-0.150566	0.301767	-0.234607	0.104678	-0.224099	0.121633	0.238592	0.0987448	0.136052	0.351272	0.0376763	0.797166	0.181769	0.211308	-0.230703	0.110751	0.0324131	0.825021	0.282721	0.0490314	0.508933	0.000188345	-0.28944	0.0436763	-0.158592	0.276421
CABP7	black	-0.263082	0.0677975	-0.29006	0.0432074	0.0809981	0.580085	-0.302009	0.0349439	-0.143549	0.32511	-0.00636862	0.965359	0.389459	0.00567535	0.168505	0.247116	0.120988	0.407615	0.0328308	0.822802	0.200674	0.166799	0.256799	0.0748817	-0.169193	0.245163	0.058881	0.687776	-0.0828388	0.571478	-0.0369228	0.801139	0.593246	7.05058e-06	-0.00947213	0.948497	0.302886	0.0343926
CCDC114	black	-0.0205703	0.888431	-0.161501	0.267594	0.0449291	0.759194	-0.0479833	0.743365	-0.103939	0.47726	0.0593335	0.6855	-0.0378493	0.796254	0.0258398	0.860107	0.11541	0.429729	-0.0646627	0.658911	-0.0930421	0.524866	-0.0626531	0.668891	-0.135583	0.352951	0.0992228	0.497577	-0.0474316	0.746217	-0.0634856	0.66475	0.782252	3.19512e-11	0.00593194	0.967733	-0.0312114	0.831411
ZNF544	black	0.151689	0.298132	-0.0166345	0.909679	-0.0369045	0.801236	0.116945	0.423577	0.0304426	0.835506	-0.0350944	0.810801	-0.0870704	0.551917	-0.255073	0.0769261	0.0402438	0.783665	0.0469502	0.748707	0.135467	0.353369	0.00504672	0.972546	-0.130066	0.373062	0.175755	0.227065	0.03321	0.820788	0.284095	0.0478952	0.386379	0.0061026	-0.220982	0.127042	0.298875	0.0369729
TDRD1	black	-0.00737165	0.959907	-0.0929339	0.52535	-0.120802	0.408341	-0.123659	0.397261	0.0788122	0.590382	-0.266221	0.064463	-0.0818785	0.575961	0.111965	0.443715	0.258796	0.0725689	0.0550855	0.706969	0.0836141	0.56787	0.185713	0.201399	-0.146455	0.315307	-0.122385	0.40218	0.133233	0.361437	0.134632	0.35637	0.923283	3.68665e-21	0.0776241	0.596013	0.176428	0.225262
LOC100292688	black	-0.0257631	0.860517	-0.111052	0.447464	-0.0496233	0.734908	-0.0985935	0.500322	-0.0105223	0.942796	-0.105416	0.470985	-0.00123992	0.993254	0.123421	0.398179	0.00985073	0.946441	0.0139674	0.924114	0.00246429	0.986592	0.0275599	0.850897	-0.13847	0.342698	-0.0452438	0.757558	0.0588501	0.687931	0.0270257	0.853755	0.926234	1.51585e-21	0.0912498	0.532915	0.0927882	0.526002
ADAMTS7	black	-0.282974	0.0488208	-0.30922	0.0306218	-0.0821327	0.574773	-0.404772	0.00391604	0.112463	0.441678	-0.130125	0.372846	0.0755326	0.605982	0.077789	0.59523	0.375581	0.00782963	0.0507445	0.729144	0.592854	7.17485e-06	0.320529	0.0247434	-0.0828279	0.571529	-0.162595	0.264323	0.292993	0.0410445	0.0165077	0.910365	0.595542	6.36264e-06	0.426345	0.00225351	0.409108	0.00351444
SYN3	black	-0.0124524	0.932325	-0.148712	0.307827	-0.0961423	0.511086	-0.120154	0.410879	0.0292279	0.841984	-0.210238	0.147076	-0.0178926	0.90288	0.138319	0.343228	0.120878	0.408042	0.125895	0.388714	0.0387826	0.791341	0.0912235	0.533034	-0.206961	0.15363	-0.0694229	0.635509	0.2038	0.160151	0.222397	0.124564	0.951058	1.29815e-25	0.121224	0.406694	0.240296	0.0962894
PTHLH	black	-0.0323589	0.825309	0.232938	0.107241	-0.442842	0.00144056	-0.234147	0.105379	0.475522	0.000554384	-0.322599	0.0237771	-0.243062	0.0924036	0.0637661	0.663357	-0.0275626	0.850882	0.0278538	0.849325	0.583443	1.08344e-05	0.0769125	0.599397	0.350175	0.0136403	-0.480802	0.000470828	0.0381319	0.794766	-0.01423	0.922692	0.62535	1.55606e-06	0.0766637	0.600582	0.249209	0.084205
PI4K2A	black	0.0753147	0.607025	-0.31271	0.0286951	0.330842	0.0202373	0.223731	0.122261	-0.412743	0.00320614	0.292954	0.0410726	0.118521	0.417312	-0.20244	0.16302	-0.0776962	0.595671	-0.310614	0.0298395	-0.272793	0.057908	0.0658446	0.65307	-0.370743	0.00873155	0.45714	0.000959661	-0.0538591	0.71321	-0.282973	0.048821	0.395076	0.00496303	0.199314	0.169751	-0.199378	0.169612
PER4	black	-0.155895	0.284776	-0.272636	0.0580577	0.019971	0.891662	-0.246882	0.087239	-0.0524132	0.720592	-0.1135	0.437452	0.119951	0.411675	0.189002	0.193388	0.467803	0.000700656	0.309513	0.0304557	0.339721	0.0169327	0.0372202	0.79957	-0.260102	0.0710877	-0.0193519	0.895001	0.296748	0.0384048	0.491385	0.00033665	0.633695	1.02135e-06	0.0137909	0.925071	0.0824188	0.573437
LOC642397 /// WHAMML1 /// WHAMML2	black	-0.0190135	0.896827	-0.10474	0.473852	0.0221712	0.879809	-0.0504217	0.730801	-0.094586	0.517981	-0.0273247	0.852155	0.082171	0.574594	-0.0198843	0.89213	0.0428393	0.770082	0.0442867	0.762536	-0.0885634	0.545092	-0.000566976	0.996915	-0.164385	0.259029	0.0412432	0.778427	0.0281668	0.847652	0.0369936	0.800765	0.820172	5.5882e-13	0.0113379	0.93837	-0.0367317	0.802147
CNPY1	black	-0.218872	0.130804	-0.164424	0.258916	-0.254967	0.0770534	-0.468662	0.000682816	0.251652	0.0811101	-0.241071	0.0951879	-0.113897	0.435838	0.77562	5.97142e-11	0.0583776	0.69031	0.206684	0.154192	0.549827	4.27446e-05	0.237799	0.0999039	0.000741304	0.995967	-0.352027	0.0131182	0.236499	0.101827	0.244799	0.0900261	0.523233	0.000114566	0.187686	0.196567	0.344897	0.0152269
F2RL3	black	-0.219283	0.130065	-0.251021	0.0819007	0.104641	0.474273	-0.23611	0.102408	-0.125527	0.390115	0.060814	0.678074	0.135911	0.351778	0.0614313	0.674986	0.509583	0.000184223	0.1935	0.182805	0.0246007	0.866753	0.069194	0.636626	-0.151198	0.299716	0.0526015	0.71963	0.00747482	0.959347	0.0721555	0.62223	0.544824	5.1785e-05	-0.0216304	0.882721	0.0619945	0.672174
LSM11	black	-0.192182	0.185862	-0.217208	0.133831	0.123602	0.397482	-0.162701	0.264008	-0.120026	0.41138	0.129539	0.375021	-0.0336329	0.818545	-0.0707691	0.628952	0.0584163	0.690115	-0.0961426	0.511085	0.210052	0.147443	-0.0429829	0.769332	-0.0298803	0.838504	-0.00559187	0.969582	-0.0930963	0.524623	-0.117945	0.419595	0.648704	4.63705e-07	-0.0526311	0.719479	-0.0848687	0.562055
PCDH11Y	black	-0.185222	0.202613	-0.328921	0.0210198	-0.0540715	0.712128	-0.354128	0.0125467	0.0186376	0.898856	-0.364115	0.0101124	0.102417	0.483766	0.246492	0.0877558	0.436091	0.0017347	0.609158	3.40417e-06	0.144975	0.320276	0.533272	7.97296e-05	-0.415172	0.00301365	-0.0964359	0.509791	0.541325	5.91157e-05	0.355458	0.012196	0.689724	4.22052e-08	0.467608	0.000704762	0.398963	0.00451701
NEUROG2	black	-0.0257531	0.860571	-0.11993	0.411757	-0.0473153	0.746818	-0.0916141	0.531274	-0.0187923	0.898021	-0.127216	0.383717	-0.0311817	0.83157	0.0920185	0.529455	0.162216	0.265454	0.0130004	0.929354	-0.0188482	0.89772	0.037205	0.79965	-0.149205	0.306207	-0.0623657	0.670323	0.0873044	0.550845	0.0188208	0.897867	0.913865	5.04138e-20	0.133435	0.360702	0.0621469	0.671414
FAM66C	black	-0.221698	0.125784	-0.00971349	0.947186	-0.0756744	0.605304	-0.274953	0.0558745	0.138557	0.34239	0.00991602	0.946087	-0.055039	0.707205	0.0462274	0.752453	0.00626209	0.965938	0.195602	0.178005	0.501087	0.000245136	-0.081234	0.578979	0.248769	0.0847732	-0.262787	0.0681172	-0.0457198	0.755086	-0.0434851	0.766713	0.534939	7.49896e-05	-0.00418671	0.977223	-0.00218896	0.98809
LOC100288679	black	-0.068851	0.638302	-0.227343	0.11619	0.0774999	0.596603	-0.111164	0.447003	-0.11851	0.417355	0.00177567	0.990339	-0.0383322	0.793711	0.164485	0.258736	0.123233	0.398902	0.0287936	0.844303	-0.0509738	0.727967	0.0564017	0.700292	-0.241252	0.0949317	0.0866138	0.554012	0.0970745	0.506979	0.0122131	0.933623	0.821116	4.99321e-13	0.160544	0.270476	0.0778586	0.5949
SDR9C7	black	0.0467045	0.74998	0.00146582	0.992025	-0.29778	0.0377048	-0.193646	0.18247	0.236793	0.101389	-0.48401	0.000425798	-0.0858214	0.557657	0.194327	0.180907	0.252323	0.0802751	0.102973	0.481384	0.0886257	0.544808	0.366812	0.0095294	-0.161294	0.268218	-0.254858	0.0771839	0.572521	1.72057e-05	0.79123	1.32253e-11	0.587193	9.20768e-06	0.053703	0.714006	0.224607	0.120767
S100A5	black	-0.26183	0.0691643	-0.337721	0.0176342	-0.0543341	0.710791	-0.39276	0.00524664	0.0586293	0.689042	-0.127569	0.382386	-0.0136896	0.925619	0.396889	0.00475039	0.238769	0.0984881	0.270867	0.0597704	0.62074	1.9533e-06	0.398047	0.00461886	-0.201101	0.165879	-0.0873319	0.550719	0.160052	0.271967	0.100611	0.491551	0.634491	9.80499e-07	0.177755	0.221736	0.33669	0.0180051
REM2	black	0.0875276	0.549823	0.0412774	0.778248	-0.21574	0.136544	-0.0567058	0.698753	0.132423	0.364389	-0.326892	0.0218738	-0.152802	0.294558	0.445303	0.00134496	-0.0459779	0.753747	0.181956	0.21083	0.0342485	0.815281	0.060414	0.680077	-0.101038	0.489703	-0.183441	0.207066	0.0799054	0.585223	0.169532	0.244204	0.780842	3.65613e-11	0.010902	0.940735	0.0738333	0.614135
LOC349160	black	-0.201796	0.164389	-0.146025	0.316747	-0.211358	0.144884	-0.389873	0.00561997	0.231338	0.109745	-0.230077	0.11175	-0.105292	0.471512	0.407654	0.00364486	0.0887033	0.544455	0.108437	0.458295	0.768199	1.17308e-10	0.150338	0.302506	0.0493303	0.736416	-0.32122	0.0244171	0.278994	0.0522241	0.312412	0.0288556	0.549783	4.28181e-05	0.116772	0.424268	0.168281	0.247752
SUMO4	black	-0.161091	0.268827	0.0572367	0.696068	-0.510607	0.000177894	-0.506205	0.000206569	0.560824	2.77323e-05	-0.516732	0.00014401	-0.290177	0.0431199	0.534187	7.70939e-05	0.214096	0.139629	0.289395	0.0437109	0.545974	4.95647e-05	0.343863	0.0155555	0.17658	0.224855	-0.673719	1.12449e-07	0.63939	7.60698e-07	0.38167	0.00680999	0.458174	0.000931242	0.603963	4.33633e-06	0.571561	1.79052e-05
ZFYVE9	black	-0.257896	0.0736044	-0.188817	0.193833	0.060495	0.679671	-0.223436	0.122768	0.0178322	0.903206	0.229677	0.112391	-0.145435	0.318725	-0.125054	0.391915	0.304641	0.0333109	0.235023	0.104045	0.479271	0.000493805	-0.182807	0.208667	0.121776	0.404543	0.00636488	0.965379	-0.19789	0.172886	-0.152023	0.297058	0.332092	0.0197415	-0.0936357	0.522213	0.0244044	0.867807
LOC100131311	black	-0.0459662	0.753807	-0.00723222	0.960665	-0.133747	0.35957	-0.158985	0.27522	0.112077	0.443258	-0.137635	0.345646	-0.140936	0.334087	0.0444261	0.761811	0.00138149	0.992483	0.0188594	0.897659	-0.0252568	0.863232	0.0108199	0.941181	0.0333606	0.819989	-0.193719	0.182302	0.127579	0.38235	-0.0124644	0.93226	0.836499	7.22589e-14	0.185367	0.202255	0.0900652	0.538268
MAGEA11	black	0.0218019	0.881797	-0.130638	0.370947	-0.123099	0.399417	-0.111898	0.443987	0.0407682	0.780916	-0.262428	0.0685085	0.00324031	0.982371	0.313951	0.0280347	-0.0254178	0.862369	0.160199	0.271523	0.0405962	0.781817	0.0830547	0.570472	-0.258218	0.0732325	-0.117945	0.419596	0.41446	0.00306903	0.584219	1.04773e-05	0.785579	2.31536e-11	0.0776028	0.596114	0.194242	0.1811
OR11A1	black	0.0659914	0.652345	-0.00845026	0.954047	-0.190753	0.18922	-0.0782207	0.593183	0.120732	0.408614	-0.254123	0.0780713	-0.0331216	0.821257	0.0303836	0.835821	0.119052	0.415212	0.00435989	0.976281	-0.031361	0.830615	0.173344	0.233604	-0.0430905	0.76877	-0.181613	0.211706	0.202902	0.162041	0.147723	0.31109	0.676711	9.40558e-08	0.14118	0.333242	0.181857	0.211083
C9orf27	black	-0.0456561	0.755417	-0.186888	0.19851	-0.150468	0.302084	-0.225462	0.119322	0.0981983	0.50205	-0.283618	0.0482869	-0.0305034	0.835182	0.156827	0.281872	0.0955548	0.513683	0.0818588	0.576053	0.107462	0.462372	0.306768	0.0320387	-0.234779	0.104415	-0.122559	0.401505	0.37303	0.00829458	0.297624	0.0378101	0.88271	5.01521e-17	0.247569	0.0863354	0.409325	0.00349532
CYLC2	black	-0.0453003	0.757265	-0.135106	0.354663	-0.204377	0.158946	-0.244922	0.0898606	0.185735	0.201342	-0.326085	0.0222214	-0.0713164	0.626295	0.110399	0.450156	0.0873097	0.55082	0.599376	5.35075e-06	0.103728	0.478156	0.125444	0.39043	-0.188375	0.194898	-0.217991	0.1324	0.622144	1.82332e-06	0.467435	0.000708418	0.593166	7.07592e-06	0.487629	0.000379691	0.515631	0.000149631
UTS2	black	0.0554624	0.705055	0.130655	0.370886	-0.318176	0.0258816	-0.146683	0.314548	0.312842	0.0286242	-0.431038	0.00198865	-0.101175	0.489112	0.283619	0.0482865	0.0191508	0.896086	0.430128	0.00203771	0.0694683	0.635287	0.165578	0.25554	-0.058529	0.689548	-0.26747	0.0631737	0.131904	0.366286	0.0637447	0.663463	0.583056	1.10164e-05	0.195028	0.179308	0.687564	4.83482e-08
RPL13AP17	black	0.00595913	0.967585	-0.0530001	0.717593	-0.124973	0.392224	-0.127863	0.381281	0.142942	0.327181	-0.13517	0.354436	-0.0302838	0.836353	-0.058733	0.68852	0.0764131	0.601776	-0.0220032	0.880714	0.18317	0.207747	0.00509522	0.972282	-0.0533742	0.715683	-0.160684	0.270055	0.357604	0.0116478	0.12246	0.401888	0.703189	1.76123e-08	0.438651	0.00161738	0.256113	0.075689
MAPK10	black	0.0404916	0.782366	-0.0112956	0.938599	-0.0393265	0.788482	0.0171637	0.906818	-0.0159553	0.913353	-0.191671	0.187058	0.0746332	0.610291	-0.108106	0.459678	-0.11638	0.425833	-0.144289	0.322597	-0.163933	0.26036	-0.0921344	0.528935	-0.0847762	0.562483	-0.147697	0.311176	0.365156	0.00988383	0.56732	2.1322e-05	0.442655	0.00144808	-0.0687911	0.638596	0.130242	0.372412
SSX2 /// SSX2B	black	0.0451246	0.758178	-0.101108	0.489402	-0.150251	0.302789	-0.0921968	0.528655	0.0614474	0.674906	-0.224031	0.121749	-0.0250081	0.864567	0.0154864	0.91589	0.0257714	0.860473	0.00415349	0.977404	0.0162221	0.911909	0.0653928	0.655301	-0.164449	0.258843	-0.0942707	0.519383	0.453952	0.00105225	0.62394	1.66881e-06	0.719488	5.71981e-09	0.0436114	0.766054	0.0498223	0.733884
DCAF4L2	black	-0.0891986	0.542201	-0.0912823	0.532769	-0.155948	0.284612	-0.222305	0.124723	0.117857	0.419946	-0.189077	0.19321	-0.0826714	0.572258	0.0736616	0.614961	-0.0100157	0.945546	0.149159	0.306359	0.169823	0.243385	0.0353948	0.809212	-0.0397527	0.786243	-0.170426	0.241691	0.245829	0.0886402	0.18971	0.191694	0.765635	1.47287e-10	0.139288	0.339827	0.108243	0.459105
NDNL2	black	-0.138811	0.341499	0.0477945	0.74434	-0.279428	0.0518442	-0.310365	0.0299783	0.276875	0.0541136	-0.127353	0.383199	-0.114301	0.434203	0.393275	0.00518233	-0.179547	0.217036	-0.0903599	0.536934	0.229941	0.111966	0.0212466	0.884788	0.18304	0.208078	-0.292622	0.0413126	0.00394969	0.978512	-0.167095	0.251152	0.616623	2.38574e-06	0.191532	0.187384	0.0969185	0.507665
LOC286109	black	-0.096824	0.508081	-0.149482	0.305299	-0.209604	0.148327	-0.308953	0.0307736	0.159302	0.27425	-0.242713	0.0928873	0.00971472	0.94718	0.392144	0.00532446	0.107835	0.460811	0.0398977	0.785482	0.144718	0.321143	0.106019	0.468437	-0.170675	0.240992	-0.22859	0.114148	0.588926	8.53474e-06	0.326072	0.022227	0.777536	4.99544e-11	0.601581	4.83849e-06	0.188709	0.194093
OR7E19P	black	-0.0323434	0.825391	-0.0250587	0.864295	-0.18197	0.210794	-0.173932	0.231998	0.151814	0.297729	-0.26884	0.0617827	-0.0861251	0.556259	0.130548	0.371278	0.0423553	0.77261	0.0948684	0.516726	0.092805	0.525927	0.205229	0.157178	-0.0588948	0.687706	-0.195195	0.178929	0.0988427	0.499234	0.0537864	0.713581	0.879712	8.7712e-17	0.123118	0.399345	0.463447	0.000797695
C20orf106 /// C20orf107	black	0.0336307	0.818556	0.07884	0.590251	-0.415512	0.00298756	-0.261258	0.0697963	0.369713	0.00893484	-0.474692	0.000568675	-0.204893	0.157873	0.351443	0.0132811	0.155678	0.285456	0.571911	1.76469e-05	0.25782	0.0736923	0.203857	0.160031	-0.0649928	0.657278	-0.332387	0.019626	0.390686	0.00551253	0.291134	0.0424052	0.654814	3.32035e-07	0.338333	0.017417	0.180249	0.215215
IFNA14	black	-0.0650929	0.656783	-0.0679999	0.642469	-0.201822	0.164335	-0.247931	0.0858612	0.198615	0.171284	-0.280846	0.0506175	-0.134152	0.358103	0.0513632	0.725969	0.142059	0.330211	0.239567	0.0973346	0.275857	0.0550399	0.191314	0.187897	-0.0719188	0.623375	-0.238216	0.0992934	0.426223	0.00226078	0.159194	0.274579	0.857005	3.93156e-15	0.479364	0.000492378	0.164994	0.257244
PDIA2	black	0.0412211	0.778543	0.00206225	0.98878	-0.220162	0.128493	-0.153176	0.293366	0.194686	0.180087	-0.394689	0.0050094	-0.0443464	0.762225	0.299733	0.0364079	0.0348225	0.81224	0.677602	8.91485e-08	0.0333906	0.81983	0.115244	0.430396	-0.198755	0.170977	-0.177863	0.221452	0.36768	0.00934798	0.376047	0.00774713	0.464296	0.000777887	0.18705	0.198116	0.194721	0.180006
RUNX1T1	black	-0.237259	0.1007	-0.444973	0.00135742	0.19689	0.175109	-0.253336	0.0790282	-0.257591	0.0739572	0.0915236	0.531682	0.143559	0.325077	0.230692	0.110768	0.0328596	0.822649	0.296602	0.0385049	-0.0962069	0.510801	0.529163	9.26096e-05	-0.39247	0.00528306	0.199727	0.168851	0.0929636	0.525217	0.0260563	0.858946	0.60384	4.3611e-06	0.137226	0.347092	0.0356299	0.807968
GOLGA6L1 /// GOLGA6L6 /// LOC100132025	black	-0.0428055	0.770258	0.0314577	0.830101	-0.279683	0.051622	-0.24057	0.0958983	0.268186	0.0624434	-0.283338	0.0485186	-0.180291	0.215107	0.487257	0.00038421	0.0789897	0.589543	-0.0412808	0.778231	0.163685	0.26109	0.0971104	0.506821	0.055445	0.705143	-0.335102	0.0185897	0.276729	0.0542455	-0.0249138	0.865072	0.724854	3.88199e-09	0.490473	0.00034667	0.093819	0.521395
DGCR12	black	-0.162009	0.266071	-0.0396733	0.78666	-0.204296	0.159115	-0.266547	0.0641246	0.171549	0.238555	-0.155709	0.285358	-0.0211089	0.885529	0.265815	0.0648868	-0.0788698	0.59011	0.0695553	0.634863	0.374554	0.00801406	0.256784	0.0748986	0.134926	0.355311	-0.257378	0.0742049	-0.0189422	0.897212	0.0152621	0.917104	0.456357	0.000981684	-0.0116071	0.936909	0.109208	0.455086
FBXL19	black	0.0228497	0.87616	-0.0931972	0.524172	-0.190049	0.190889	-0.173722	0.23257	0.138916	0.34113	-0.375305	0.00787875	0.101264	0.488731	-0.0284236	0.846279	0.458639	0.000918705	0.117266	0.422295	0.150044	0.303463	0.476193	0.000543076	-0.242125	0.0937061	-0.0787689	0.590587	0.351808	0.013179	0.256626	0.0750844	0.611436	3.05716e-06	0.271515	0.0591381	0.424404	0.00237186
ARHGAP36	black	-0.259445	0.0718302	-0.329746	0.0206807	-0.00419338	0.977187	-0.368086	0.00926425	-0.0182998	0.90068	-0.228136	0.114888	-0.132817	0.362952	0.537034	6.9397e-05	0.03102	0.83243	0.371432	0.00859787	0.0974478	0.505339	0.516697	0.000144185	-0.256508	0.0752225	-0.190975	0.188696	0.418593	0.00275989	0.38378	0.00648464	0.641458	6.82498e-07	0.287786	0.0449484	0.220131	0.128549
LOC100128988	black	-0.0904549	0.536504	-0.0747156	0.609896	-0.313174	0.028447	-0.322292	0.0239181	0.319028	0.0254645	-0.386678	0.00605997	-0.161529	0.267509	0.186276	0.20001	0.240715	0.0956919	0.137344	0.346676	0.589384	8.36479e-06	0.299793	0.0363686	-0.0135471	0.926391	-0.35322	0.0127911	0.365871	0.00972937	0.376645	0.00764244	0.778143	4.71908e-11	0.18803	0.195732	0.507083	0.000200532
C17orf66	black	-0.00830512	0.954835	0.0763556	0.602051	-0.241345	0.0948014	-0.181526	0.211929	0.192753	0.184533	-0.275939	0.0549653	-0.0512296	0.726655	0.0804273	0.582766	-0.0207866	0.887266	0.0204337	0.889167	0.0366395	0.802634	0.025972	0.859398	0.0308756	0.8332	-0.240355	0.0962045	0.105507	0.470601	0.0269565	0.854125	0.687076	4.98461e-08	0.0589913	0.68722	0.0635751	0.664305
HCG4P6	black	0.0670134	0.647312	0.0064469	0.964933	-0.181486	0.212031	-0.0917952	0.530459	0.113991	0.435458	-0.31092	0.0296699	-0.0228143	0.87635	0.0336925	0.818228	0.511499	0.000172549	-0.0201168	0.890876	0.0441404	0.763298	0.21301	0.141698	-0.144183	0.322954	-0.0631594	0.666371	0.199116	0.170185	0.15147	0.298838	0.730041	2.64607e-09	0.146328	0.315733	0.0142163	0.922766
AJAP1	black	-0.148079	0.309912	-0.138557	0.34239	-0.0756304	0.605514	-0.246158	0.0882009	0.108978	0.456044	-0.231641	0.109267	-0.155008	0.287559	0.0904012	0.536747	0.028076	0.848137	0.589061	8.48435e-06	0.493871	0.000310645	0.324424	0.0229514	-0.06689	0.64792	-0.196777	0.175363	0.250295	0.0828178	0.351983	0.0131305	0.605326	4.07122e-06	0.0240801	0.869548	0.0688284	0.638413
LOC84856	black	-0.0924062	0.527715	-0.14218	0.329795	-0.191501	0.187457	-0.27358	0.0571597	0.170754	0.240772	-0.294772	0.0397759	-0.102903	0.481682	0.26178	0.0692192	0.487005	0.000387299	0.0331502	0.821106	0.0209523	0.886373	0.0783893	0.592384	-0.139685	0.338439	-0.218992	0.130587	0.466815	0.000721679	0.334117	0.0189603	0.748832	6.11265e-10	0.393116	0.0052021	0.341395	0.0163642
TMEM180	black	0.136911	0.348213	-0.0101808	0.944649	-0.0452464	0.757545	0.0510643	0.727503	0.0252594	0.863219	-0.0300175	0.837772	-0.0921919	0.528676	-0.0899355	0.538856	0.355288	0.0122403	-0.110152	0.451177	-0.0172965	0.9061	-0.0608236	0.678026	-0.0838622	0.566718	0.0526813	0.719222	0.035178	0.810359	-0.11143	0.445911	0.452697	0.00109081	0.163333	0.262133	-0.0806837	0.581561
TAOK1	black	-0.130864	0.370113	-0.313776	0.0281273	0.0371906	0.799726	-0.25684	0.0748328	-0.163266	0.262331	-0.223597	0.122491	0.469572	0.000664365	0.224543	0.120876	0.204435	0.158826	0.162021	0.266037	-0.0256701	0.861016	0.574358	1.59363e-05	-0.461764	0.000838321	0.132826	0.362918	0.214397	0.139061	0.182462	0.209543	0.662171	2.19866e-07	0.148307	0.309158	0.116024	0.427262
SCN1A	black	-0.0245036	0.867274	-0.205359	0.15691	-0.0277767	0.849737	-0.110707	0.448883	-0.0600172	0.682067	-0.270649	0.0599841	0.0995444	0.496178	0.0427925	0.770326	0.145366	0.31896	0.114114	0.43496	0.0199051	0.892017	0.507602	0.000197048	-0.355495	0.0121864	-0.0109817	0.940303	0.300546	0.0358791	0.361323	0.0107479	0.770532	9.51322e-11	0.0842471	0.564933	0.336988	0.0178974
LOC100287114	black	-0.23212	0.108515	-0.315212	0.0273773	0.0718974	0.623479	-0.274448	0.056344	-0.106248	0.467474	-0.113486	0.437509	-0.0139947	0.923966	0.340816	0.0165592	0.0418437	0.775284	0.193226	0.183438	0.147479	0.311897	0.390559	0.00552919	-0.213061	0.141599	-0.133618	0.360036	0.166834	0.251902	0.145976	0.31691	0.84956	1.18904e-14	0.149017	0.306824	0.192023	0.186235
MYH15	black	-0.209336	0.14886	-0.289413	0.0436969	0.017556	0.904698	-0.288022	0.0447654	-0.0459681	0.753798	-0.106781	0.46523	-0.055352	0.705615	0.346554	0.0147126	0.0171112	0.907102	0.680933	7.28481e-08	0.0362264	0.804816	0.0510415	0.727619	-0.23512	0.103899	-0.120462	0.409671	0.363656	0.0102145	0.292695	0.0412599	0.633431	1.03521e-06	0.302333	0.0347393	0.141538	0.332003
KRT12	black	-0.120549	0.409328	-0.322472	0.0238353	0.196581	0.175801	-0.0676545	0.644163	-0.209376	0.14878	0.203901	0.159939	0.0919923	0.529573	-0.0522873	0.721237	-0.0433595	0.767367	0.0502538	0.731665	0.0368502	0.801522	-0.112787	0.440353	-0.187068	0.19807	0.15128	0.299451	0.0273387	0.85208	0.000694577	0.996221	0.373731	0.00816448	0.0208215	0.887078	0.103523	0.479034
LOC100129603	black	-0.269517	0.0611049	-0.22656	0.117486	-0.100788	0.490785	-0.432469	0.00191355	0.11276	0.440464	-0.177439	0.222573	0.00702686	0.961781	0.603354	4.46002e-06	0.297648	0.0377938	0.147947	0.310349	0.416562	0.00290818	0.176625	0.224737	-0.111116	0.447199	-0.301114	0.0355137	0.31266	0.0287221	0.0963743	0.510062	0.687705	4.79232e-08	0.454452	0.00103721	0.297229	0.0380773
GPR158	black	0.145713	0.317792	0.107159	0.463642	-0.246297	0.0880149	-0.0254941	0.86196	0.2123	0.14306	-0.405544	0.00384174	1.93737e-05	0.999895	0.0230445	0.875112	0.163565	0.261447	0.0332246	0.820711	0.0362736	0.804567	0.0348475	0.812108	-0.108026	0.460014	-0.164363	0.259093	0.323098	0.0235488	0.402438	0.00414848	0.35143	0.0132845	0.0281903	0.847526	0.184372	0.204729
LOC400748	black	-0.0105006	0.942913	-0.111294	0.446469	-0.198576	0.17137	-0.175802	0.226938	0.132474	0.364202	-0.28965	0.0435172	-0.0595088	0.684619	0.526174	0.000103143	0.00443694	0.975862	0.0447774	0.759983	0.0266177	0.855939	0.0664784	0.649945	-0.18256	0.209293	-0.178753	0.21911	0.274672	0.0561348	0.351863	0.0131637	0.781011	3.59768e-11	0.155186	0.287001	0.454237	0.00104364
KRT27	black	0.0548167	0.708336	0.110216	0.450909	-0.240076	0.0966039	-0.127338	0.383256	0.240062	0.0966238	-0.285865	0.0464631	-0.0338335	0.81748	0.025198	0.863548	0.180282	0.215131	0.111187	0.446909	0.0121193	0.934132	0.0501241	0.732331	-0.00422234	0.977029	-0.159478	0.273714	0.107637	0.46164	0.0107212	0.941716	0.349888	0.013723	0.0828948	0.571217	0.159163	0.274674
LOC201651	black	0.0212304	0.884875	-0.1242	0.395183	-0.197039	0.174776	-0.209219	0.149092	0.131307	0.368482	-0.44578	0.00132707	0.0511537	0.727044	0.0689485	0.637826	0.129301	0.375904	0.121905	0.404041	0.131785	0.366723	0.563962	2.44418e-05	-0.29527	0.0394266	-0.174383	0.230769	0.665157	1.85388e-07	0.512212	0.000168382	0.668535	1.52496e-07	0.419763	0.00267759	0.158384	0.277061
FZD9	black	-0.239877	0.0968888	-0.231925	0.108822	-0.00158927	0.991353	-0.291629	0.0420391	0.000387434	0.997892	-0.0324398	0.824878	-0.030837	0.833405	0.461068	0.000855662	0.292817	0.0411719	0.0279419	0.848854	0.354662	0.0124048	0.351587	0.0132408	-0.102551	0.483194	-0.0567362	0.698599	-0.0212787	0.884614	0.00977632	0.946845	0.336463	0.0180877	0.0183975	0.900153	0.0682498	0.641245
CNBD1	black	-0.11002	0.451721	-0.207483	0.152572	-0.114809	0.432149	-0.296066	0.0388741	0.0789473	0.589744	-0.323635	0.0233055	0.169237	0.245038	0.378002	0.00740933	0.421069	0.00258822	0.101172	0.489125	0.188694	0.194129	0.28809	0.0447122	-0.282537	0.0491848	-0.0881911	0.54679	0.217369	0.133536	0.0566016	0.69928	0.645549	5.49379e-07	0.289239	0.0438295	0.343793	0.0155778
ZIC2	black	-0.192273	0.185652	-0.199785	0.168724	-0.0631023	0.666655	-0.306462	0.0322192	0.0575419	0.694526	-0.23523	0.103732	-0.0592108	0.686116	0.111834	0.444251	0.100833	0.49059	0.746305	7.49912e-10	0.187187	0.19778	0.273737	0.0570119	-0.173106	0.234255	-0.134339	0.357428	0.206204	0.155173	0.0776154	0.596055	0.607518	3.67618e-06	0.193949	0.181774	0.133045	0.362119
ABCG8	black	0.0799875	0.584836	0.00138424	0.992468	-0.0596308	0.684006	-0.0146229	0.920564	-0.0162983	0.911497	-0.153223	0.293216	-0.0103534	0.943712	0.0822607	0.574175	-0.0812355	0.578972	-0.0416718	0.776184	-0.0678458	0.643225	0.0578943	0.692747	-0.187544	0.196911	-0.032243	0.825924	0.261264	0.0697896	0.362438	0.0104902	0.494351	0.000305839	-0.01621	0.911975	0.0205626	0.888473
INSL5	black	0.0292208	0.842022	-0.175335	0.228196	-0.212847	0.142008	-0.186138	0.20035	0.115457	0.429537	-0.418194	0.00278847	-0.0383555	0.793588	0.454565	0.00103383	0.0386755	0.791904	0.116084	0.42702	0.124457	0.394198	0.396045	0.00484841	-0.322237	0.0239436	-0.16225	0.265351	0.611569	3.03793e-06	0.736492	1.62253e-09	0.678665	8.36093e-08	0.204587	0.158509	0.232714	0.10759
PCDHGA10 /// PCDHGA11 /// PCDHGA12 /// PCDHGA3 /// PCDHGA5 /// PCDHGA6	black	-0.04143	0.777449	-0.00616655	0.966457	-0.1585	0.276705	-0.190453	0.189929	0.137735	0.345291	-0.353465	0.0127248	-0.121371	0.406118	0.116497	0.425364	0.0595271	0.684527	0.145376	0.318925	0.00289689	0.984239	0.485068	0.000411811	-0.115612	0.428913	-0.194242	0.181101	0.156083	0.284189	0.0702889	0.631288	0.74206	1.05161e-09	0.100792	0.490768	0.121103	0.407165
LALBA	black	-0.133125	0.361829	-0.232259	0.108298	0.0571591	0.69646	-0.186414	0.199671	-0.0655186	0.654679	-0.166462	0.252977	-0.00866755	0.952866	0.0585198	0.689594	0.426049	0.00227121	0.602147	4.71464e-06	-0.0163652	0.911135	0.233574	0.106258	-0.295959	0.0389477	0.0951828	0.515331	0.00269435	0.985341	-0.00400179	0.978229	0.594628	6.62877e-06	0.0187845	0.898063	0.133673	0.359837
CHST3	black	-0.0894307	0.541146	-0.371806	0.00852601	0.0593502	0.685416	-0.16789	0.248869	-0.12038	0.40999	-0.253148	0.0792591	0.0428362	0.770098	0.42813	0.00214927	0.510098	0.000181015	0.341742	0.0162485	0.0719183	0.623378	0.236451	0.101899	-0.501295	0.000243449	0.0624787	0.66976	0.437213	0.00168241	0.650819	4.13431e-07	0.604471	4.23573e-06	0.0842454	0.564941	0.330826	0.0202439
LOC100287027	black	-0.0785132	0.591797	-0.0820507	0.575156	-0.128779	0.377852	-0.179299	0.217685	0.124033	0.395825	-0.181629	0.211665	-0.117927	0.419667	0.0521473	0.721953	0.203965	0.159805	0.0823111	0.573939	0.231653	0.109248	0.0151902	0.917493	-0.0233179	0.873643	-0.180555	0.214426	0.0463603	0.751764	0.0384512	0.793085	0.860074	2.44668e-15	0.0579138	0.692649	0.459461	0.000896916
PRND	black	0.0454769	0.756348	-0.0716554	0.624651	-0.174477	0.230514	-0.128429	0.379161	0.111643	0.445033	-0.385568	0.00621957	-0.0875812	0.549577	0.121477	0.405706	0.231284	0.10983	0.0744006	0.611408	0.0510944	0.727348	0.348396	0.0141585	-0.235504	0.103319	-0.134373	0.357305	0.500221	0.000252277	0.70694	1.36877e-08	0.698955	2.33017e-08	0.0188293	0.897821	0.0771919	0.598067
BANF2	black	-0.158491	0.276731	-0.263162	0.0677107	0.0170122	0.907637	-0.231914	0.108839	-0.0652577	0.655968	-0.127341	0.383245	0.00902909	0.950903	0.211412	0.14478	-0.00679028	0.963067	0.128557	0.37868	0.0148991	0.919069	0.194324	0.180913	-0.194903	0.179593	-0.0588011	0.688178	0.190974	0.188697	0.183774	0.206227	0.600828	5.0081e-06	0.0607819	0.678235	0.0829921	0.570764
ELP1P	black	-0.153711	0.291661	-0.198268	0.172049	0.0173776	0.905662	-0.184429	0.204588	-0.116217	0.426488	-0.00646465	0.964837	0.447459	0.0012659	0.269164	0.0614574	-0.0272597	0.852503	0.153435	0.292539	0.0810982	0.579616	0.00335857	0.981728	-0.177075	0.223539	0.011593	0.936986	-0.0382179	0.794313	0.00743678	0.959553	0.517956	0.000137987	0.0187251	0.898384	0.203313	0.161173
C9orf79	black	-0.0324122	0.825025	-0.143326	0.32587	-0.17728	0.222996	-0.199178	0.17005	0.10608	0.468182	-0.272211	0.0584653	-0.0611607	0.676339	0.254227	0.0779452	0.00750457	0.959185	0.0808184	0.580929	0.262566	0.068358	0.233217	0.106809	-0.171287	0.239283	-0.181161	0.212864	0.388732	0.00577375	0.50202	0.000237651	0.896733	2.95166e-18	0.100919	0.490218	0.149236	0.306106
PAH	black	-0.0326224	0.823909	-0.113481	0.43753	-0.101141	0.489262	-0.144277	0.322637	0.0792147	0.58848	-0.285812	0.0465052	-0.0996673	0.495644	0.0328254	0.82283	0.34567	0.0149851	0.0759314	0.604076	0.0417736	0.775651	0.111168	0.446985	-0.192943	0.184094	-0.143338	0.325829	0.372477	0.00839857	0.398714	0.00454454	0.855055	5.28497e-15	0.165336	0.256245	0.292496	0.0414047
FAM81B	black	-0.00737929	0.959866	-0.0663012	0.650818	-0.153439	0.292527	-0.143983	0.323635	0.106064	0.46825	-0.284482	0.047579	-0.0195148	0.894123	0.229363	0.112897	0.216158	0.135766	0.0711714	0.626998	0.129755	0.374217	0.146315	0.315775	-0.14329	0.325992	-0.131117	0.369179	0.113025	0.439386	0.126618	0.385974	0.929722	5.04991e-22	0.0955163	0.513854	0.266556	0.064115
JDP2	black	-0.184047	0.205544	-0.267639	0.063001	0.146588	0.314865	-0.113154	0.438861	-0.0945499	0.518141	0.0427546	0.770524	-0.191281	0.187974	-0.194268	0.181042	0.375676	0.00781266	-0.074472	0.611065	0.0961491	0.511056	0.18789	0.19607	-0.0962426	0.510643	-0.011666	0.93659	0.0857598	0.557941	-0.124303	0.39479	0.512184	0.000168539	0.225388	0.119448	0.13376	0.359524
HPYR1	black	-0.121182	0.406854	-0.122458	0.401897	-0.133378	0.360908	-0.191719	0.186946	0.0777609	0.595363	-0.162887	0.263455	-0.106915	0.464667	0.361519	0.0107022	0.15922	0.274502	-0.0127048	0.930957	-0.0290225	0.84308	0.0163504	0.911216	-0.0720369	0.622804	-0.195083	0.179182	0.141068	0.333628	0.292681	0.0412702	0.665765	1.79009e-07	0.0172189	0.90652	0.476487	0.000538179
LOC284379	black	0.086876	0.552808	0.00427344	0.976751	-0.128397	0.379281	0.00131631	0.992838	0.0969973	0.507318	-0.134776	0.35585	-0.0783105	0.592757	0.0278092	0.849563	0.000448494	0.99756	0.227935	0.115218	0.14351	0.325243	-0.04587	0.754307	-0.041232	0.778486	-0.0404413	0.78263	0.049165	0.737268	-0.0903349	0.537047	0.485672	0.000404027	0.168552	0.246981	0.0858738	0.557416
SCGBL	black	-0.0912195	0.533052	-0.19998	0.1683	0.136357	0.350183	-0.0566005	0.699285	-0.181584	0.211781	-0.00827475	0.955	0.0906748	0.53551	-0.0313805	0.830511	0.0618784	0.672753	0.0287281	0.844652	-0.0767552	0.600146	0.309366	0.0305388	-0.211092	0.145404	0.120106	0.411065	-0.0402428	0.783671	-0.0742101	0.612323	0.677124	9.17484e-08	0.00586119	0.968117	-0.0449437	0.759118
SPATA22	black	-0.00754585	0.958961	-0.0741656	0.612537	-0.216866	0.134458	-0.205951	0.155691	0.208526	0.150473	-0.406269	0.00377306	-0.0360487	0.805755	0.0525537	0.719874	0.385147	0.0062812	0.411767	0.00328651	0.174971	0.229178	0.333028	0.019377	-0.210933	0.145713	-0.131309	0.368474	0.318601	0.0256725	0.287029	0.0455406	0.731033	2.45647e-09	0.203128	0.161564	0.599234	5.38537e-06
ZNF653	black	0.0651943	0.656281	-0.00788696	0.957107	-0.211787	0.144052	-0.115164	0.430717	0.149737	0.304466	-0.380291	0.00703013	-0.0485558	0.740409	-0.00681967	0.962907	0.0840908	0.565657	0.135292	0.353997	0.153024	0.293851	0.286292	0.0461228	-0.127663	0.382035	-0.16262	0.26425	0.380414	0.00701033	0.442238	0.00146494	0.659996	2.48656e-07	0.0506805	0.729472	0.0267353	0.855309
SYNGR4	black	-0.0566461	0.699055	-0.0754524	0.606366	-0.0494081	0.736016	-0.133227	0.361459	0.0160828	0.912663	-0.113654	0.436824	-0.0631155	0.66659	0.0147661	0.919789	0.172461	0.236031	-0.00318688	0.982661	-0.0289407	0.843517	0.0103963	0.94348	-0.0828481	0.571435	-0.0991014	0.498107	0.0901943	0.537684	0.0518908	0.723266	0.887515	1.98225e-17	0.0822297	0.57432	0.0531765	0.716692
SULT1E1	black	-0.116818	0.424085	-0.151839	0.297648	-0.118291	0.418223	-0.255805	0.0760542	0.0605089	0.679601	-0.135879	0.351891	-0.0392767	0.788744	0.366337	0.00962988	-0.041947	0.774744	0.0468586	0.749182	-0.00815256	0.955664	0.241462	0.0946359	-0.0935965	0.522388	-0.132308	0.36481	0.130672	0.37082	0.0953597	0.514547	0.790567	1.4136e-11	0.165772	0.254975	0.291048	0.0424687
FIGF	black	-0.0477892	0.744368	0.0825966	0.572607	-0.318865	0.0255438	-0.259312	0.0719807	0.303119	0.0342471	-0.330957	0.0201913	-0.175569	0.227565	0.363878	0.0101649	0.184353	0.204778	-0.0317045	0.828788	0.12915	0.376466	0.0720706	0.622641	0.0710191	0.627738	-0.334623	0.018769	0.0639235	0.662576	-0.00520551	0.971683	0.831087	1.45819e-13	0.13293	0.362539	0.252547	0.0799986
LOC158376	black	-0.165965	0.254416	-0.154716	0.288479	0.0447963	0.759884	-0.176291	0.225629	-0.0467258	0.74987	-0.111036	0.447531	-0.019273	0.895427	0.066033	0.65214	0.0318104	0.828225	0.53935	6.36602e-05	0.0207694	0.887358	0.0461277	0.75297	-0.154487	0.289204	-0.0911449	0.533388	0.156135	0.284026	0.208652	0.150221	0.69663	2.71183e-08	0.0245356	0.867102	0.0418906	0.775039
C3orf56	black	-0.0302565	0.836498	-0.178432	0.219953	-0.0879943	0.547689	-0.149768	0.304364	0.0294358	0.840875	-0.271859	0.058805	-0.0402689	0.783534	0.142006	0.330393	0.129294	0.375931	0.0396715	0.786669	0.10268	0.48264	0.116761	0.424312	-0.242503	0.093179	-0.118508	0.417363	0.564141	2.42653e-05	0.770675	9.39069e-11	0.633005	1.058e-06	0.0609809	0.677239	0.222081	0.125113
FBXW10	black	0.119562	0.413205	-0.0948717	0.516711	-0.0282301	0.847313	0.0718532	0.623693	-0.0529219	0.717992	-0.131163	0.369011	0.0469334	0.748794	-0.0100926	0.945128	0.00280916	0.984716	-0.108578	0.457709	-0.0879084	0.548081	-0.033991	0.816646	-0.231897	0.108865	0.0128506	0.930166	0.262636	0.0682813	0.3537	0.0126614	0.602967	4.54025e-06	0.0721838	0.622093	0.0639934	0.662229
CELA2A /// CELA2B	black	-0.0847051	0.562812	-0.075797	0.604718	-0.172631	0.235562	-0.234288	0.105163	0.160623	0.270239	-0.183605	0.206652	-0.116787	0.424208	0.112788	0.440349	0.0529864	0.717663	0.21317	0.14139	0.309969	0.0301992	0.0468206	0.749379	-0.0235503	0.872394	-0.215674	0.136665	0.214643	0.138597	0.0831185	0.570175	0.914411	4.36868e-20	0.235925	0.102686	0.0747085	0.60993
BSND	black	-0.246045	0.0883507	-0.43026	0.00203052	0.362123	0.0105625	-0.127845	0.381351	-0.385584	0.00621732	0.284415	0.0476334	0.108057	0.459883	-0.0499587	0.733182	0.0186933	0.898556	-0.0938386	0.521308	-0.127687	0.381942	0.0984639	0.500888	-0.305549	0.0327628	0.268334	0.0622937	0.0463268	0.751937	-0.0441907	0.763036	0.556893	3.24276e-05	0.0990834	0.498185	-0.0861492	0.556148
TGFB1	black	0.115142	0.430808	-0.15759	0.279506	-0.0289567	0.843432	0.062722	0.668548	-0.0829098	0.571147	-0.155971	0.284541	0.17251	0.235895	-0.127563	0.382411	0.105734	0.469642	0.0300152	0.837784	0.22473	0.120558	0.242536	0.093133	-0.280348	0.0510451	0.153219	0.293228	0.109602	0.453452	0.10054	0.491856	0.621334	1.89733e-06	0.0484302	0.741057	-0.00782971	0.957418
CYP2A7P1	black	-0.010633	0.942195	-0.146953	0.313645	0.01413	0.923234	-0.0470638	0.74812	-0.0754911	0.606181	-0.0970932	0.506897	-0.106497	0.466424	0.010301	0.943997	0.110303	0.45055	0.0669544	0.647603	-0.0642813	0.660801	0.0512999	0.726294	-0.180693	0.214069	-0.0385172	0.792737	0.167605	0.249687	0.257314	0.074279	0.861074	2.09098e-15	-0.00439828	0.976072	-0.00577036	0.968611
ABCG4	black	-0.020595	0.888298	-0.19189	0.186545	-0.0292297	0.841975	-0.113477	0.437546	-0.0320759	0.826813	-0.154554	0.288992	-0.0624873	0.669717	0.38596	0.00616279	-0.0449705	0.758979	0.0260769	0.858836	-0.0308179	0.833507	0.0453126	0.757201	-0.266033	0.0646596	-0.0648591	0.657939	0.379313	0.00719008	0.527969	9.66933e-05	0.743549	9.34703e-10	0.100271	0.493025	0.298933	0.0369349
FLJ37798	black	-0.201419	0.165197	-0.0905198	0.536211	-0.0826394	0.572407	-0.26746	0.0631838	0.137273	0.346928	-0.211479	0.144649	-0.23094	0.110374	-0.0461822	0.752687	0.315843	0.0270529	0.70131	1.99546e-08	0.300149	0.0361364	0.0998389	0.494898	0.0345379	0.813748	-0.250038	0.0831446	0.125119	0.39167	0.100896	0.49032	0.596277	6.15584e-06	0.0852363	0.560356	0.107191	0.463507
TPPP3	black	-0.172011	0.237274	-0.207001	0.153547	-0.0141435	0.923161	-0.230484	0.111099	0.00905813	0.950745	-0.177029	0.223661	-0.072645	0.619863	0.27553	0.0553405	0.655049	3.27758e-07	0.083888	0.566598	0.193852	0.181997	0.0773542	0.597295	-0.16392	0.260396	-0.0802338	0.583676	0.0351229	0.81065	0.0602183	0.681058	0.669016	1.48278e-07	0.0723785	0.621151	0.248767	0.0847754
APOA5	black	-0.00497917	0.972913	-0.0664206	0.65023	-0.0987716	0.499545	-0.127794	0.38154	0.0278799	0.849185	-0.16432	0.259221	-0.0137674	0.925198	-0.0337499	0.817924	-0.0452573	0.757488	0.040342	0.78315	-0.0460474	0.753386	-0.00567537	0.969128	-0.0999676	0.494339	-0.158184	0.277676	0.450929	0.00114731	0.603281	4.47493e-06	0.422907	0.00246692	-6.73635e-05	0.999633	0.00334407	0.981806
FLJ32154	black	-0.081993	0.575426	-0.0811835	0.579216	-0.199193	0.170017	-0.254361	0.077783	0.192108	0.186035	-0.215879	0.136284	-0.126024	0.388223	0.137358	0.346623	0.0438159	0.764988	0.485523	0.00040593	0.407002	0.00370476	0.0570942	0.696788	-0.0245362	0.867099	-0.243453	0.0918647	0.279952	0.0513882	0.140151	0.336813	0.820958	5.08814e-13	0.306405	0.0322529	0.129991	0.373341
LOC100133461	black	-0.0708573	0.628524	-0.15645	0.283043	0.0377523	0.796765	-0.113171	0.438789	-0.0973481	0.505776	-0.0116659	0.936591	0.146569	0.314927	-0.0145359	0.921035	-0.0402548	0.783608	-0.0458753	0.754279	-0.0980503	0.502698	0.147163	0.312948	-0.208736	0.150053	0.0764376	0.60166	0.153271	0.293062	0.260915	0.0701776	0.683878	6.08018e-08	-0.0439137	0.764478	0.00755584	0.958906
CYP2B6 /// CYP2B7P1	black	-0.132599	0.363747	-0.24039	0.096155	-0.00216532	0.988219	-0.22583	0.118704	-0.0297457	0.839221	-0.315758	0.0270961	-0.0298951	0.838424	0.223456	0.122733	0.0979424	0.50317	0.387664	0.0059211	0.0830162	0.570652	0.627932	1.36781e-06	-0.300093	0.0361728	-0.085511	0.559088	0.214557	0.138759	0.22762	0.115735	0.723185	4.38363e-09	0.0890294	0.54297	0.183852	0.206033
TKTL2	black	-0.0873134	0.550804	-0.0886127	0.544868	-0.23498	0.10411	-0.294103	0.040249	0.229563	0.112575	-0.341793	0.0162314	-0.185281	0.202467	0.258133	0.0733308	0.0773079	0.597516	0.452245	0.00110501	0.295989	0.0389269	0.218564	0.13136	-0.0638035	0.663171	-0.289948	0.0432923	0.333524	0.0191863	0.313001	0.0285391	0.900494	1.28778e-18	0.210832	0.145911	0.342127	0.0161208
RPA4	black	-0.000445629	0.997575	0.0299529	0.838117	0.0189686	0.89707	0.0330997	0.821374	-0.0162487	0.911766	0.0251025	0.86406	-0.158978	0.275239	-0.213936	0.139933	-0.0915891	0.531387	-0.183914	0.205875	0.032772	0.823114	-0.0150696	0.918146	0.0753512	0.60685	-0.0577657	0.693396	-0.0780569	0.593959	-0.210051	0.147444	0.554129	3.61556e-05	0.0636011	0.664176	-0.24029	0.096298
LOC647310	black	0.0439276	0.764406	-0.0824914	0.573098	-0.134506	0.356825	-0.114554	0.433179	0.0849668	0.561601	-0.34308	0.0158083	0.036326	0.80429	0.254521	0.0775896	0.149258	0.306033	0.314194	0.0279071	0.0186917	0.898564	0.0924594	0.527476	-0.261942	0.0690414	-0.0949902	0.516185	0.276711	0.0542621	0.0257027	0.860842	0.663749	2.00961e-07	0.403704	0.00402099	0.337068	0.0178683
KBTBD5	black	-0.0733645	0.616392	-0.137201	0.347183	-0.143943	0.323769	-0.252817	0.0796662	0.090503	0.536287	-0.262592	0.0683292	-0.0365958	0.802865	0.159651	0.273185	0.0991897	0.497722	0.614893	2.59281e-06	0.0609339	0.677474	0.0554676	0.705029	-0.187007	0.198221	-0.12737	0.383134	0.407308	0.00367651	0.438561	0.00162141	0.706414	1.41838e-08	0.159765	0.272839	0.0902997	0.537207
C2orf83	black	-0.220766	0.127422	-0.286545	0.0459223	-0.122965	0.399937	-0.380988	0.00691806	0.1108	0.448501	-0.288925	0.0440692	-0.0740269	0.613204	0.622141	1.82362e-06	0.358195	0.0115006	0.491233	0.000338305	0.337158	0.017836	0.263149	0.067724	-0.219696	0.129325	-0.198225	0.172144	0.245781	0.0887039	0.130199	0.37257	0.740884	1.15348e-09	0.351052	0.0133911	0.473688	0.000586396
C15orf33	black	-0.0520501	0.72245	-0.197628	0.173467	-0.102901	0.481691	-0.194083	0.181467	0.0453738	0.756883	-0.224551	0.120863	-0.0418917	0.775033	0.12486	0.392655	-0.00871928	0.952585	0.284926	0.0472183	0.0703091	0.631189	0.113104	0.439063	-0.247193	0.0868282	-0.119086	0.415079	0.629441	1.26785e-06	0.794067	9.9187e-12	0.620779	1.94966e-06	0.149007	0.306855	0.270011	0.0606145
VTCN1	black	-0.152658	0.295019	-0.185194	0.202683	-0.172923	0.23476	-0.277165	0.0538514	0.167579	0.249761	-0.22967	0.112401	-0.0974325	0.505406	0.473181	0.000595536	0.0252647	0.86319	0.0314238	0.830281	0.593413	6.99853e-06	0.207667	0.1522	-0.0184906	0.89965	-0.253004	0.0794362	0.0854296	0.559464	0.13449	0.356882	0.619819	2.04319e-06	0.062194	0.671179	0.46773	0.000702173
DNAH10	black	-0.0558735	0.702969	-0.0536902	0.714071	-0.260684	0.0704351	-0.235864	0.102777	0.269735	0.0608884	-0.267733	0.062905	-0.198684	0.171134	0.269465	0.0611566	0.0835959	0.567955	0.064251	0.660951	0.268607	0.0620183	0.168335	0.2476	0.0414044	0.777583	-0.319406	0.0252811	0.202499	0.162893	0.197158	0.174512	0.637223	8.51561e-07	0.155093	0.287293	0.701334	1.99219e-08
GBX2	black	-0.0655161	0.654691	-0.0876549	0.54924	-0.195677	0.177837	-0.2516	0.0811747	0.149671	0.30468	-0.262326	0.06862	-0.0722002	0.622014	0.391247	0.00543951	0.142354	0.329197	0.0819361	0.575692	0.128331	0.379526	0.108473	0.458148	-0.118293	0.418215	-0.19027	0.190362	0.191762	0.186844	0.147711	0.311131	0.87027	4.6486e-16	0.165084	0.256983	0.178581	0.219562
MYH8	black	-0.185834	0.201099	-0.211359	0.144883	-0.0954007	0.514365	-0.316326	0.0268067	0.101456	0.487899	-0.184608	0.204142	-0.124958	0.392284	0.287696	0.0450184	0.181002	0.213272	0.354405	0.0124731	0.451295	0.00113542	0.101912	0.485936	-0.0717481	0.624202	-0.200196	0.167833	0.130618	0.37102	0.0646721	0.658865	0.786623	2.09049e-11	0.133605	0.360084	0.178679	0.219305
LOC100271836 /// LOC440354 /// LOC595101 /// LOC641298 /// SMG1	black	-0.29189	0.0418469	-0.279263	0.0519884	-0.0819543	0.575607	-0.391126	0.00545517	0.0758076	0.604668	-0.105616	0.470142	0.0941421	0.519955	0.207889	0.151753	0.0762055	0.602767	0.478148	0.000511283	0.439073	0.00159874	0.0766929	0.600443	-0.111204	0.446837	-0.141503	0.332127	0.307488	0.0316166	0.0812318	0.578989	0.656313	3.05566e-07	0.425938	0.00227788	0.189018	0.19335
PLG	black	-0.181502	0.211991	-0.218335	0.131775	0.0215416	0.883199	-0.239999	0.096714	-0.0544492	0.710205	-0.0471301	0.747776	0.0242775	0.868488	0.301646	0.0351741	-0.0285075	0.845831	0.0763769	0.601949	-0.0177791	0.903493	0.154582	0.288903	-0.128925	0.377307	-0.138553	0.342404	0.201017	0.166058	0.167024	0.251355	0.793997	9.98938e-12	0.176811	0.22424	0.0555451	0.704635
TRBV7-8	black	-0.147945	0.310354	-0.160957	0.269232	-0.012871	0.930056	-0.225195	0.119772	0.0131322	0.92864	0.0233744	0.873339	0.187978	0.195858	-0.015779	0.914306	0.0345647	0.813606	0.0665334	0.649674	0.564889	2.35408e-05	0.0739887	0.613387	-0.0496301	0.734873	-0.0408752	0.780355	0.0849674	0.561598	0.082607	0.572559	0.526687	0.00010126	0.0447566	0.760091	-0.00951361	0.948272
DGCR7	black	-0.0663967	0.650348	-0.155935	0.284653	-0.233612	0.1062	-0.320402	0.0248037	0.190669	0.189417	-0.468491	0.000686337	-0.0772432	0.597823	0.332907	0.0194238	0.10023	0.493202	0.499035	0.000262353	0.122186	0.402949	0.588447	8.71615e-06	-0.293102	0.0409659	-0.256375	0.0753791	0.588336	8.7588e-06	0.43066	0.00200891	0.731213	2.42362e-09	0.442736	0.00144482	0.479568	0.000489263
OCLM	black	-0.0358291	0.806915	-0.145388	0.318886	-0.187483	0.19706	-0.220204	0.128419	0.123128	0.399305	-0.29234	0.0415178	-0.047097	0.747948	0.455209	0.00101481	0.101507	0.48768	0.0397705	0.786149	0.10262	0.482895	0.0714332	0.625728	-0.198185	0.172232	-0.161862	0.266512	0.290769	0.0426763	0.256492	0.0752414	0.879039	9.9226e-17	0.238681	0.0986153	0.402537	0.00413846
PSG6	black	0.0213331	0.884321	-0.134648	0.356311	-0.155548	0.285863	-0.140478	0.335675	0.0828439	0.571454	-0.317917	0.0260092	-0.0111803	0.939225	0.304774	0.0332301	0.160755	0.26984	0.16729	0.250589	-0.0401121	0.784357	0.00596131	0.967573	-0.271693	0.0589661	-0.132279	0.364915	0.484507	0.000419176	0.571463	1.79783e-05	0.699489	2.24992e-08	0.165337	0.256244	0.17974	0.216537
EPX	black	-0.0101049	0.945062	-0.108847	0.456589	0.0616837	0.673725	0.0176068	0.904424	-0.100494	0.492056	-0.0806204	0.581858	0.225309	0.11958	-0.0214447	0.883721	0.0673119	0.645846	-0.00351188	0.980894	-0.108623	0.45752	0.00350019	0.980957	-0.174666	0.230002	0.117202	0.422549	-0.138069	0.34411	-0.0994013	0.496801	0.538858	6.48412e-05	-0.0524876	0.720212	0.170738	0.240815
LOC401387	black	-0.0374088	0.798575	-0.127951	0.380952	-0.173733	0.23254	-0.218133	0.132142	0.161187	0.268539	-0.348178	0.0142232	-0.104675	0.474129	0.135374	0.3537	0.112253	0.442536	0.678305	8.54468e-08	0.210234	0.147083	0.371586	0.00856835	-0.228405	0.11445	-0.139351	0.339604	0.301265	0.0354166	0.0871886	0.551375	0.680141	7.64485e-08	0.37214	0.00846231	0.337924	0.0175618
OR2W3	black	0.103522	0.479038	-0.0243022	0.868355	-0.0555553	0.704583	-0.00800274	0.956478	0.0455412	0.756014	-0.309384	0.0305289	0.0645284	0.659577	0.0621526	0.671385	0.0261313	0.858544	0.218033	0.132323	0.00347592	0.981089	0.120974	0.407668	-0.260533	0.0706034	-0.110598	0.449334	0.560262	2.8363e-05	0.655103	3.26775e-07	0.389891	0.00561752	0.171202	0.239522	0.0685608	0.639722
LOC646626	black	0.0907807	0.535032	-0.108832	0.45665	-0.155085	0.287319	-0.084392	0.564261	0.0815028	0.577719	-0.20519	0.15726	0.0123117	0.933088	0.270239	0.0603888	0.0130341	0.929172	-0.0159184	0.913552	0.160391	0.27094	0.0236532	0.871841	-0.204459	0.158775	-0.0498039	0.733978	0.306249	0.0323451	0.00843522	0.954128	0.72891	2.87894e-09	0.477238	0.000525867	0.0922004	0.528638
ITIH3	black	-0.0598524	0.682894	0.00678675	0.963086	-0.133139	0.361776	-0.129932	0.373561	0.108973	0.456065	-0.105396	0.471072	-0.145102	0.319848	-0.00663061	0.963935	-0.0446477	0.760657	-0.0438981	0.76456	0.197886	0.172894	-0.0272182	0.852725	0.117423	0.421671	-0.234066	0.105504	0.0626255	0.669029	0.0498842	0.733565	0.823447	3.77053e-13	0.0471163	0.747848	0.0260909	0.858761
PRPS1L1	black	-0.0662633	0.651005	-0.129158	0.376437	-0.227674	0.115646	-0.253264	0.0791175	0.216994	0.134223	-0.283129	0.0486915	-0.0927092	0.526356	0.390189	0.00557798	0.210611	0.146345	0.183874	0.205976	0.253935	0.0782992	0.0855007	0.559136	-0.122227	0.402791	-0.231843	0.10895	0.303465	0.0340324	0.100857	0.490487	0.742255	1.03551e-09	0.452649	0.00109234	0.693637	3.28991e-08
LOC100422781	black	0.0998019	0.495059	0.0184321	0.899966	-0.112794	0.440327	0.0146217	0.920571	0.0645046	0.659695	-0.229864	0.11209	-0.0253319	0.86283	-0.00648403	0.964731	-0.0113249	0.938441	-0.0241058	0.86941	-0.0354914	0.808701	0.034368	0.814647	-0.0907543	0.535151	-0.0704378	0.630563	0.0125209	0.931954	-0.027382	0.851848	0.743155	9.64406e-10	0.0280125	0.848476	0.18345	0.207042
TNFSF9	black	-0.0717326	0.624277	0.197182	0.174458	-0.363455	0.0102596	-0.292236	0.0415942	0.429455	0.00207469	-0.264358	0.0664261	-0.253786	0.0784794	0.0898252	0.539356	-0.0934472	0.523055	0.106212	0.467626	0.593359	7.01533e-06	0.0386981	0.791786	0.356486	0.0119307	-0.531441	8.52521e-05	0.242195	0.0936088	0.0694224	0.635511	0.374555	0.00801378	0.260123	0.0710638	0.0629126	0.667599
LOC283177	black	-0.232169	0.10844	-0.316338	0.0268006	0.0662429	0.651105	-0.3216	0.0242392	-0.127252	0.383581	-0.116409	0.425718	0.326374	0.0220964	0.00446531	0.975708	0.133603	0.360093	0.615485	2.52009e-06	0.0433484	0.767425	0.219522	0.129637	-0.33947	0.0170197	0.0191319	0.896188	0.433038	0.00188444	0.302086	0.0348948	0.617625	2.27309e-06	0.32506	0.0226698	0.090989	0.534092
MAMDC4	black	0.281808	0.0497989	-0.100924	0.490196	0.0561714	0.701459	0.301424	0.0353154	-0.160602	0.270304	-0.122071	0.403399	0.0652195	0.656157	0.105519	0.47055	-0.150271	0.302726	-0.0377187	0.796942	-0.0206711	0.887888	-0.133309	0.361159	-0.341969	0.0161731	0.270869	0.0597689	-0.0637845	0.663265	-0.0914164	0.532164	0.481384	0.000462357	-0.00142573	0.992243	-0.100066	0.49391
SEMG2	black	-0.00862577	0.953093	-0.113896	0.435846	-0.0578797	0.692821	-0.105249	0.471693	-0.00351711	0.980865	-0.192651	0.18477	0.00727601	0.960427	0.125519	0.390143	0.0772356	0.597859	0.128247	0.379841	-0.00689457	0.9625	0.150164	0.303073	-0.190605	0.18957	-0.0395509	0.787303	0.0806445	0.581745	0.0334877	0.819315	0.929546	5.34451e-22	0.105421	0.470966	0.0916046	0.531317
P2RX2	black	-0.0693061	0.636079	-0.188736	0.194029	0.0357368	0.807403	-0.10484	0.473429	-0.0836147	0.567868	-0.0433578	0.767376	-0.0187184	0.89842	-0.0184553	0.899841	0.00985789	0.946402	-0.0099493	0.945906	-0.0181795	0.90133	0.146552	0.314985	-0.162912	0.26338	-0.0380489	0.795203	0.15439	0.289511	0.143465	0.325397	0.855274	5.11369e-15	0.0892103	0.542148	0.118471	0.417511
ERC2	black	-0.177616	0.222105	-0.150661	0.301458	-0.0344649	0.814134	-0.270982	0.0596583	0.0410004	0.779699	-0.171699	0.238139	-0.0834721	0.56853	0.164095	0.259882	0.779463	4.16719e-11	0.189321	0.192625	0.020394	0.889381	0.134007	0.358627	-0.152327	0.29608	-0.0900675	0.538258	0.183883	0.205953	0.10051	0.49199	0.58298	1.10523e-05	0.221631	0.125901	0.0993124	0.497187
ATP12A	black	-0.0294698	0.840693	-0.108494	0.458059	-0.055106	0.706865	-0.0783789	0.592433	0.0198554	0.892285	-0.127456	0.382812	-0.0667812	0.648455	0.0924933	0.527324	0.0777859	0.595245	-0.0143073	0.922273	0.148382	0.308912	0.011811	0.935804	-0.0807978	0.581026	-0.102496	0.483429	0.0397093	0.786471	0.0388328	0.791077	0.859894	2.51622e-15	0.0611358	0.676463	0.133624	0.360017
SLC30A3	black	-0.0769748	0.5991	-0.153011	0.293892	-0.127064	0.38429	-0.229059	0.113387	0.0843849	0.564294	-0.225954	0.118497	-0.0562397	0.701112	0.11056	0.449491	0.203645	0.160476	0.0692771	0.636221	0.0916051	0.531315	0.137423	0.346396	-0.148928	0.307114	-0.157309	0.280377	0.309439	0.0304975	0.0790076	0.589458	0.900629	1.24949e-18	0.361522	0.0107015	0.152036	0.297015
EFCAB5	black	-0.0684422	0.640302	-0.145968	0.316936	-0.0811656	0.5793	-0.149578	0.304987	0.0626788	0.668763	-0.127172	0.383882	-0.0978745	0.503467	0.116779	0.424238	0.0208667	0.886834	0.0717813	0.624041	0.150605	0.301639	0.171824	0.237792	-0.0840091	0.566036	-0.145063	0.319979	0.10155	0.487494	0.0542379	0.71128	0.862896	1.56578e-15	0.138458	0.342741	0.43171	0.00195307
TMEM35	black	-0.056981	0.69736	-0.0155973	0.91529	-0.122799	0.400576	-0.15463	0.28875	0.135909	0.351783	-0.190543	0.189715	-0.146304	0.315812	0.0770971	0.598518	0.131816	0.366612	0.165765	0.254997	0.0447403	0.760176	-0.0273493	0.852023	0.00759643	0.958686	-0.213808	0.140176	0.196786	0.175342	-0.0344314	0.814312	0.77378	7.07638e-11	0.346833	0.0146277	-0.00122301	0.993346
NHLH2	black	-0.153408	0.292626	-0.101459	0.487888	-0.216153	0.135776	-0.31976	0.0251103	0.254679	0.0773991	-0.269152	0.0614699	-0.125843	0.388911	0.178	0.221089	0.210687	0.146195	0.39162	0.00539133	0.798555	6.23369e-12	0.322482	0.023831	0.0268617	0.854633	-0.274096	0.0566738	0.15208	0.296874	0.144576	0.321626	0.580189	1.24566e-05	0.13182	0.366596	0.354764	0.012378
SFRP5	black	-0.169188	0.245176	-0.287583	0.0451061	0.19231	0.185566	-0.0969679	0.507448	-0.207303	0.152936	0.0865662	0.554231	0.0999311	0.494498	-0.0201987	0.890434	-0.0121151	0.934154	0.0385879	0.792365	-0.0220668	0.880371	0.169488	0.244328	-0.224557	0.120852	0.093783	0.521556	0.0498686	0.733645	-0.0384058	0.793324	0.713359	8.80988e-09	0.102146	0.484932	-0.0108847	0.940829
LOC149351	black	-0.128682	0.378215	-0.151334	0.299278	-0.186763	0.198815	-0.32263	0.0237628	0.172805	0.235084	-0.279881	0.0514498	-0.12395	0.396144	0.0821697	0.5746	0.147443	0.312017	0.363712	0.0102021	0.296313	0.0387038	0.367815	0.00931995	-0.113595	0.437065	-0.264309	0.0664784	0.549971	4.25076e-05	0.231581	0.109361	0.809979	1.81025e-12	0.571334	1.80745e-05	0.120906	0.407932
GPR110	black	-0.0463018	0.752067	-0.164446	0.25885	-0.0734366	0.616045	-0.140399	0.33595	0.046083	0.753201	-0.131339	0.368364	-0.0524756	0.720273	0.0373921	0.798664	0.0140252	0.923801	0.508838	0.000188954	0.219692	0.129332	0.160621	0.270245	-0.204897	0.157866	-0.10306	0.481014	0.410689	0.00337732	0.20385	0.160048	0.603921	4.34482e-06	0.42082	0.00260505	0.0330127	0.821836
C9orf144B	black	-0.266346	0.0643332	-0.25926	0.0720396	0.0610394	0.676946	-0.262684	0.0682294	0.00766759	0.958299	0.13931	0.339748	-0.0851965	0.56054	0.106696	0.465586	0.0597008	0.683655	0.100921	0.49021	0.611936	2.98555e-06	-0.0173476	0.905824	0.0520229	0.72259	-0.131834	0.366545	0.0533597	0.715757	0.0176993	0.903924	0.461388	0.000847649	0.0734197	0.616126	0.125743	0.389291
LOC100288590	black	-0.144847	0.320709	-0.160497	0.270619	-0.00303229	0.983502	-0.167591	0.249726	0.00661801	0.964003	0.0421389	0.773741	-0.109437	0.454136	0.126317	0.387114	-0.0847488	0.56261	-0.0094515	0.948609	0.169135	0.245327	-0.0275874	0.850749	-0.00612775	0.966668	-0.0821043	0.574906	-0.0276855	0.850225	-0.0160093	0.91306	0.745922	7.7338e-10	0.0325277	0.824412	0.341056	0.0164782
LOC100288294	black	0.0733566	0.61643	0.0888821	0.543641	-0.286926	0.0456214	-0.129331	0.375792	0.261742	0.0692617	-0.451291	0.00113554	-0.161797	0.266707	0.489372	0.000359133	-0.0290807	0.84277	0.164364	0.259092	0.134362	0.357343	0.416728	0.00289582	-0.0593335	0.6855	-0.215777	0.136474	0.0519787	0.722816	0.0903346	0.537049	0.522054	0.00011946	0.0133729	0.927336	0.0858207	0.557661
LOC286467	black	0.0558065	0.703309	-0.0926874	0.526454	-0.189575	0.192018	-0.141403	0.332472	0.11643	0.425633	-0.437953	0.00164868	0.0756429	0.605455	0.483926	0.00042692	0.382947	0.00661147	0.170542	0.241365	0.0409065	0.780191	0.295076	0.0395626	-0.312902	0.0285923	-0.0638832	0.662776	0.105138	0.472163	0.154051	0.290584	0.678981	8.20237e-08	0.0774598	0.596794	0.457959	0.000937074
FLJ40606	black	0.0507894	0.728913	-0.0714059	0.625861	-0.10033	0.492767	-0.102215	0.484633	0.0259774	0.859369	-0.187274	0.197569	0.258715	0.0726618	-0.0315438	0.829643	0.0345923	0.813459	0.204945	0.157765	0.0695546	0.634866	0.0474834	0.745949	-0.226993	0.116768	0.0384017	0.793346	0.172928	0.234746	0.107301	0.463048	0.611936	2.98558e-06	0.109903	0.452207	0.0352422	0.810019
LOC144742	black	-0.0861813	0.556	-0.155533	0.285911	-0.138371	0.343047	-0.23879	0.0984578	0.108414	0.458392	-0.311332	0.0294434	-0.072425	0.620926	0.286151	0.0462346	0.102244	0.484511	0.524572	0.000109229	0.0951131	0.51564	0.209568	0.148399	-0.212782	0.142133	-0.153244	0.293147	0.241192	0.0950174	0.125846	0.388901	0.876236	1.64641e-16	0.282371	0.049324	0.401945	0.00419912
MMP17	black	0.10352	0.479045	-0.000655878	0.996431	-0.226398	0.117756	-0.0695646	0.634817	0.192393	0.185372	-0.362418	0.0104948	-0.0768747	0.599577	0.0452951	0.757291	0.058125	0.691584	0.108059	0.459872	0.323387	0.0234175	0.27625	0.0546811	-0.0905571	0.536042	-0.161185	0.268545	0.172507	0.235905	0.103192	0.480448	0.813498	1.21626e-12	0.151685	0.298144	0.120988	0.407614
RARG	black	-0.196361	0.176295	-0.203839	0.16007	0.0648487	0.657991	-0.233798	0.105914	-0.0524982	0.720158	-0.0447435	0.760159	-0.0227951	0.876453	0.00833953	0.954648	0.191325	0.18787	0.0421096	0.773894	0.334618	0.0187709	0.256327	0.0754367	-0.0863844	0.555066	-0.0857794	0.557851	0.120845	0.408173	0.0537031	0.714006	0.636415	8.87915e-07	0.103867	0.477564	-0.0383607	0.793561
FAM169B	black	0.034235	0.815352	-0.0108991	0.940751	-0.100592	0.491633	-0.0564309	0.700144	0.0631143	0.666596	-0.211262	0.145071	-0.00799888	0.956499	0.288149	0.0446669	-0.064675	0.658851	0.227258	0.116331	0.0723982	0.621056	0.0843298	0.564549	-0.166707	0.252268	-0.0699552	0.632913	0.347605	0.0143942	0.527466	9.84641e-05	0.385855	0.00617801	0.0419164	0.774904	0.17681	0.224243
UPK3A	black	-0.170658	0.241041	-0.295886	0.0389979	-0.141104	0.333503	-0.364723	0.00997825	0.0932821	0.523793	-0.266137	0.0645511	0.15316	0.293417	0.560547	2.80414e-05	0.414788	0.00304345	0.153273	0.293055	0.470593	0.00064419	0.158619	0.27634	-0.257118	0.0745082	-0.139657	0.338535	0.358134	0.0115157	0.334699	0.0187406	0.627163	1.42152e-06	0.304742	0.03325	0.485004	0.000412655
APOB	black	-0.183153	0.207792	-0.229811	0.112175	-0.0667098	0.648806	-0.332923	0.0194176	0.0516204	0.724651	-0.205531	0.156556	0.0697731	0.6338	0.298092	0.0374948	0.625769	1.52398e-06	0.177813	0.221584	0.263187	0.0676829	0.0579748	0.692341	-0.213981	0.139848	-0.0995164	0.4963	0.263738	0.0670893	0.201911	0.164145	0.732091	2.26859e-09	0.237845	0.0998365	0.128953	0.377203
ZNF479	black	-0.0671325	0.646727	-0.15903	0.275081	-0.05001	0.732918	-0.171142	0.239689	-0.00461715	0.974882	-0.137184	0.347241	0.0448129	0.759798	0.159428	0.273865	-0.0266176	0.85594	0.311231	0.0294986	0.102308	0.484237	0.0549784	0.707513	-0.170653	0.241055	-0.104401	0.475291	0.25307	0.0793548	0.263657	0.0671765	0.862419	1.68978e-15	0.155643	0.285567	0.104375	0.475401
WDR69	black	-0.135944	0.351659	-0.158108	0.277911	0.0627666	0.668326	-0.124331	0.394682	-0.0940862	0.520204	-0.00135215	0.992643	-0.0434403	0.766946	0.137754	0.345225	0.169108	0.245403	-0.0199065	0.89201	0.00721864	0.960739	0.00678291	0.963107	-0.0940622	0.520311	-0.0327914	0.823011	-0.0664514	0.650078	-0.0751604	0.607764	0.677927	8.74201e-08	0.0294174	0.840973	0.0820265	0.575269
SSX1	black	-0.0907415	0.535209	-0.203902	0.159939	-0.181365	0.212341	-0.266478	0.0641958	0.15658	0.282638	-0.261294	0.0697559	-0.0390874	0.789739	0.0525214	0.720039	0.366286	0.00964078	0.114559	0.433158	0.465146	0.000758491	0.139826	0.337944	-0.161495	0.267611	-0.19987	0.16854	0.625745	1.52577e-06	0.647667	4.90369e-07	0.706875	1.37485e-08	0.295208	0.0394701	0.225828	0.118709
ELAVL2	black	-0.22753	0.115882	-0.0843463	0.564473	-0.0919807	0.529625	-0.309235	0.0306129	0.10545	0.470841	-0.0664643	0.650014	-0.0680272	0.642335	0.00653461	0.964457	0.599909	5.22255e-06	0.136376	0.350115	0.178163	0.220661	-0.0342991	0.815012	0.111541	0.445455	-0.145983	0.316886	-0.0226547	0.877209	-0.0143701	0.921933	0.534814	7.53369e-05	0.00073747	0.995987	-0.0155561	0.915512
LOC10431	black	-0.208481	0.150564	-0.261087	0.069986	-0.0696085	0.634603	-0.36118	0.0107814	0.0156213	0.91516	-0.119973	0.411589	0.119644	0.412879	0.174023	0.231748	0.284873	0.0472614	0.0435851	0.766191	0.28548	0.0467716	0.0872643	0.551028	-0.118925	0.415713	-0.136049	0.351286	0.271464	0.0591877	0.313736	0.0281485	0.710839	1.04886e-08	0.077541	0.596408	0.147049	0.313329
C9orf135	black	-0.0108684	0.940917	-0.21378	0.140229	0.0179242	0.902709	-0.0917973	0.53045	-0.102642	0.482802	-0.158173	0.277708	0.177576	0.22221	0.0391066	0.789638	0.0362039	0.804935	0.00930033	0.94943	-0.0266245	0.855902	0.142988	0.327026	-0.327454	0.0216342	0.0405269	0.782181	0.281952	0.0496769	0.303612	0.0339419	0.720144	5.45763e-09	0.0758141	0.604636	0.174663	0.230011
C20orf85	black	0.156051	0.284289	0.00986328	0.946373	-0.0524303	0.720505	0.109933	0.452083	0.057465	0.694914	-0.237855	0.099822	-0.0855458	0.558928	0.250845	0.0821227	-0.0475897	0.745399	-0.00529631	0.971189	-0.019777	0.892708	0.105518	0.470557	-0.12812	0.380318	-0.0883422	0.546101	0.0826404	0.572403	0.131175	0.368968	0.33327	0.0192837	0.0304877	0.835266	0.139969	0.337446
MS4A6E	black	-0.109885	0.452279	-0.0494561	0.735768	-0.0352389	0.810036	-0.117961	0.419533	0.0751744	0.607697	0.0519133	0.723151	-0.0685281	0.639882	-0.0644635	0.659898	-0.106685	0.465631	-0.0514875	0.725332	0.212928	0.141855	-0.0093205	0.94932	0.0773366	0.597379	-0.0998796	0.494722	-0.0590172	0.68709	-0.000789232	0.995706	0.501206	0.000244168	-0.0596394	0.683963	0.325849	0.022324
ZSCAN29	black	0.00686669	0.962652	-0.00761234	0.958599	0.0667856	0.648433	0.0112569	0.938809	-0.108421	0.458364	0.0915813	0.531422	0.111649	0.445009	-0.258106	0.0733608	-0.126619	0.38597	-0.0966852	0.508692	-0.168689	0.246592	0.0700976	0.632219	-0.0101679	0.944719	0.0559291	0.702687	-0.180032	0.215777	-0.236512	0.101809	0.472964	0.000599484	-0.101034	0.489724	-0.251716	0.0810302
LOC100288387	black	-0.16335	0.262083	-0.180194	0.215358	-0.0405011	0.782316	-0.211838	0.143953	0.0561213	0.701713	-0.024528	0.867143	-0.133862	0.359151	0.0481641	0.742431	0.142698	0.328017	0.376283	0.0077057	0.0706119	0.629717	-0.0685223	0.63991	-0.0842707	0.564823	-0.0349812	0.8114	0.124275	0.394895	-0.0175903	0.904513	0.585857	9.75917e-06	0.225498	0.119263	0.218447	0.131572
CDK2	black	-0.186308	0.199931	-0.0228216	0.876311	-0.0834014	0.568859	-0.246411	0.0878634	0.106908	0.464694	-0.148708	0.307839	-0.14445	0.322052	0.142665	0.328131	0.341866	0.0162073	0.48458	0.000418213	0.112059	0.443328	-0.129621	0.374713	0.0903386	0.53703	-0.236549	0.101753	-0.0944445	0.51861	-0.0311062	0.831971	0.52482	0.000108265	-0.0718654	0.623634	0.176246	0.225747
LOC285830	black	-0.217753	0.132833	-0.00671476	0.963477	-0.424385	0.00237305	-0.524939	0.000107806	0.479218	0.000494609	-0.407194	0.00368706	-0.256335	0.0754272	0.529857	9.03097e-05	0.314573	0.0277087	0.329196	0.0209062	0.62739	1.40545e-06	0.00023633	0.998714	0.192014	0.186255	-0.602225	4.69775e-06	0.55231	3.88186e-05	0.33572	0.0183603	0.536548	7.06596e-05	0.529394	9.18384e-05	0.306017	0.0324834
HORMAD1	black	0.0161979	0.91204	0.0905803	0.535937	-0.316053	0.0269454	-0.211493	0.144623	0.289301	0.0437821	-0.436276	0.00172597	-0.134476	0.356931	0.12403	0.395837	0.182222	0.210152	0.0678985	0.642966	0.154029	0.290654	0.268289	0.0623397	0.00556217	0.969743	-0.285973	0.0463768	0.19805	0.172531	0.103909	0.477387	0.627167	1.42122e-06	0.120512	0.409474	0.162942	0.263292
CBY3	black	-0.0901684	0.537801	-0.140255	0.336451	-0.0611453	0.676416	-0.172504	0.235912	0.0104983	0.942926	-0.186552	0.199332	-0.0475713	0.745494	0.0347112	0.81283	0.0871554	0.551527	0.0788594	0.590159	0.0496025	0.735015	0.41978	0.0026764	-0.141007	0.333839	-0.0911233	0.533486	0.074661	0.610158	0.020087	0.891036	0.864808	1.15069e-15	0.0844283	0.564093	0.222739	0.12397
PAX7	black	-0.266853	0.063808	-0.274376	0.0564119	0.107352	0.462831	-0.248965	0.08452	-0.125662	0.3896	0.174988	0.229131	0.0595222	0.684552	0.00642941	0.965028	0.158319	0.277262	0.0758741	0.60435	0.134969	0.355155	-0.0522709	0.72132	-0.0522611	0.721371	0.0052239	0.971583	-3.10088e-05	0.999831	-0.0113018	0.938565	0.740139	1.22279e-09	0.0594399	0.684965	0.114139	0.434857
C6orf114	black	-0.132231	0.36509	-0.0502037	0.731922	-0.223489	0.122677	-0.285683	0.0466089	0.236656	0.101593	-0.279238	0.0520099	-0.05234	0.720967	0.0911825	0.533218	0.186056	0.200553	0.184571	0.204233	0.435318	0.00177158	0.203215	0.161379	0.0208599	0.88687	-0.283876	0.0480746	0.152605	0.295189	0.0441429	0.763285	0.781393	3.46891e-11	0.216029	0.136005	0.579074	1.3062e-05
DDC	black	-0.22752	0.115898	-0.188489	0.194624	-0.169577	0.244078	-0.397142	0.00472138	0.168741	0.246445	-0.26366	0.0671735	0.0890475	0.542888	0.103887	0.477481	0.407604	0.00364945	0.246734	0.0874348	0.499064	0.000262102	0.314518	0.0277376	-0.106151	0.467882	-0.18317	0.207749	0.376219	0.00771687	0.0810547	0.57982	0.678271	8.56209e-08	0.462962	0.000809214	0.171958	0.237421
MYH6	black	-0.00839081	0.95437	-0.098934	0.498836	-0.108092	0.459735	-0.127985	0.380824	0.0578447	0.692997	-0.209959	0.147626	-0.0955231	0.513824	0.00930568	0.949401	0.20326	0.161286	0.0278507	0.849341	0.183493	0.206935	0.352862	0.0128884	-0.12343	0.398142	-0.048527	0.740558	0.065762	0.653477	0.0757085	0.605141	0.784842	2.48798e-11	0.0063555	0.96543	0.0204682	0.888981
HCRP1	black	0.178192	0.220584	0.0133986	0.927196	-0.298333	0.0373337	-0.0506029	0.729871	0.19753	0.173684	-0.38697	0.00601851	0.030885	0.833149	0.549424	4.34159e-05	-0.127794	0.381541	0.0884963	0.545398	0.386769	0.006047	0.00213039	0.988409	-0.145715	0.317785	-0.1445	0.321881	0.266247	0.0644358	0.365719	0.00976193	0.561622	2.6859e-05	0.105656	0.469971	0.111855	0.444165
NT5DC4	black	-0.129984	0.373366	-0.172446	0.236072	-0.000661582	0.9964	-0.192294	0.185602	-0.0171217	0.907045	-0.217651	0.133019	-0.0512616	0.72649	0.127021	0.384451	0.0619723	0.672285	0.108558	0.457793	-0.0453676	0.756915	0.270281	0.0603474	-0.147906	0.310485	-0.107041	0.464138	0.0876964	0.54905	0.0650883	0.656806	0.743747	9.20132e-10	0.0349944	0.81133	0.238109	0.0994492
RFPL1S	black	0.00718661	0.960913	-0.102932	0.481561	-0.145882	0.317226	-0.140236	0.336516	0.0625004	0.669652	-0.338523	0.0173499	0.0153789	0.916472	0.163577	0.261411	0.120091	0.411126	0.128186	0.380071	0.0265609	0.856243	0.396169	0.00483388	-0.225382	0.119457	-0.116205	0.426535	0.174198	0.231274	0.148309	0.309152	0.885462	2.96252e-17	0.108907	0.456338	0.20422	0.159273
LOC728361	black	-0.201098	0.165884	-0.259053	0.0722757	0.047362	0.746577	-0.229122	0.113285	-0.0548839	0.707994	0.135549	0.353075	-0.0258515	0.860044	0.293207	0.0408897	-0.0562434	0.701094	0.0426894	0.770864	0.139598	0.33874	-0.031054	0.83225	-0.087656	0.549235	-0.0123311	0.932983	0.000882599	0.995198	-0.0234887	0.872725	0.712786	9.16768e-09	0.0674898	0.644972	0.0386605	0.791984
ANKS1B	black	-0.188567	0.194435	-0.377392	0.00751334	0.0587963	0.688202	-0.224474	0.120994	-0.104465	0.475019	-0.0222306	0.87949	0.036421	0.803788	0.431044	0.00198834	0.0516277	0.724614	0.209316	0.148898	0.125589	0.389876	0.0900989	0.538116	-0.315744	0.0271036	0.0374417	0.798402	0.260341	0.0708188	0.076365	0.602006	0.719322	5.78812e-09	0.390463	0.00554176	0.0585123	0.689632
HOXB6	black	-0.203088	0.161648	-0.234866	0.104284	-0.109298	0.454716	-0.364029	0.0101314	0.0997748	0.495177	-0.28983	0.0433814	-0.0524535	0.720386	0.253021	0.0794145	0.0449463	0.759104	0.703057	1.77681e-08	0.344925	0.0152181	0.458016	0.000935525	-0.194475	0.180569	-0.158814	0.275741	0.260921	0.0701703	0.163645	0.26121	0.737777	1.46943e-09	0.226182	0.118116	0.188606	0.19434
LOC255130	black	-0.0552674	0.706045	-0.0708646	0.628488	-0.216621	0.13491	-0.27524	0.055608	0.16076	0.269825	-0.296389	0.0386516	0.00425652	0.976843	0.353365	0.0127517	0.0346958	0.812911	0.606367	3.87899e-06	0.125298	0.390987	0.213724	0.140335	-0.172988	0.23458	-0.163348	0.262087	0.2511	0.0818011	0.0892122	0.542139	0.710697	1.05914e-08	0.338818	0.0172467	0.20494	0.157776
INSL6	black	-0.0522117	0.721623	-0.11949	0.413488	-0.149153	0.306378	-0.162908	0.263393	0.128166	0.380143	-0.207755	0.152022	0.0243692	0.867996	0.143924	0.323835	0.123941	0.396175	0.134774	0.355859	0.334825	0.0186934	0.0662281	0.651178	-0.105256	0.471665	-0.151794	0.297794	0.117367	0.421893	0.117765	0.420308	0.657379	2.87951e-07	0.128189	0.38006	0.738043	1.43942e-09
GNG3	black	-0.0635648	0.664356	-0.108867	0.456505	-0.231312	0.109785	-0.242529	0.0931426	0.174779	0.229697	-0.32964	0.0207238	-0.0550497	0.707151	0.37594	0.00776591	0.0917664	0.530589	0.0286098	0.845284	0.375445	0.00785375	0.124571	0.393763	-0.0663964	0.650349	-0.293499	0.0406801	0.49081	0.000342939	0.427129	0.00220717	0.750086	5.518e-10	0.349364	0.0138745	0.0874184	0.550323
KCNE1	black	-0.186985	0.198273	-0.220871	0.127237	-0.0745077	0.610894	-0.331534	0.0199617	0.0674586	0.645125	-0.264011	0.0667962	-0.109329	0.454587	0.501114	0.000244915	0.519894	0.000128923	0.421339	0.00257008	0.0430581	0.76894	0.19019	0.190554	-0.245486	0.0890998	-0.161518	0.267543	0.243443	0.0918782	0.148112	0.309803	0.674404	1.07964e-07	0.266988	0.0636685	0.244205	0.0908336
HMGB4	black	-0.107229	0.46335	-0.171591	0.238439	-0.0549213	0.707804	-0.190027	0.190939	0.0207369	0.887533	-0.0496103	0.734974	-0.00267949	0.985422	0.0175305	0.904836	-0.0177923	0.903422	0.170758	0.24076	0.409724	0.00346047	0.0341926	0.815577	-0.0782109	0.593229	-0.0635238	0.66456	0.115784	0.428223	0.145927	0.317074	0.842373	3.27511e-14	0.0449096	0.759295	0.0271917	0.852867
INHBE	black	-0.0631309	0.666513	-0.214797	0.138306	-0.171026	0.240011	-0.279788	0.0515306	0.105257	0.471659	-0.419514	0.00269489	0.00552824	0.969928	0.476876	0.000531775	0.415029	0.00302471	0.276401	0.054543	0.27563	0.0552488	0.62571	1.52845e-06	-0.316518	0.0267093	-0.0970151	0.50724	0.27255	0.0581397	0.235293	0.103638	0.601507	4.85482e-06	0.203048	0.161732	0.234648	0.104615
ELANE	black	-0.123576	0.397581	-0.242961	0.0925431	0.0713295	0.626231	-0.161685	0.267041	-0.0970727	0.506987	-0.224219	0.121427	-0.0302728	0.836411	0.0278938	0.849111	0.0540284	0.712347	0.187079	0.198044	0.0350301	0.811142	0.694126	3.18813e-08	-0.307005	0.031899	-0.0209335	0.886474	0.261251	0.0698039	0.324309	0.0230028	0.60158	4.83869e-06	0.0465855	0.750597	0.23336	0.106588
C22orf31	black	-0.161642	0.267171	-0.150036	0.303489	0.0324346	0.824906	-0.179154	0.218062	-0.0370128	0.800664	0.0143102	0.922257	-0.193785	0.182151	0.0504672	0.730568	-0.0308204	0.833493	-0.100199	0.493334	-0.0342269	0.815395	0.0335592	0.818935	0.0192238	0.895692	-0.208842	0.149843	0.203718	0.160323	-0.0327917	0.823009	0.682598	6.57851e-08	0.321379	0.0243426	0.10282	0.482038
TRIM46	black	-0.211906	0.143821	0.0317996	0.828282	-0.0632178	0.666081	-0.254017	0.0781992	0.160653	0.270148	-0.112096	0.443179	-0.194554	0.180387	-0.0495657	0.735204	-0.15554	0.285888	0.194316	0.180933	0.239024	0.0981176	0.0273463	0.852039	0.238098	0.0994657	-0.326301	0.0221277	-0.0660497	0.652058	-0.0857853	0.557824	0.452299	0.00110332	-0.0835744	0.568055	0.233142	0.106925
DACH2	black	0.0320857	0.826761	-0.152688	0.294923	-0.189067	0.193233	-0.171088	0.239838	0.0857312	0.558073	-0.334723	0.0187316	0.0842924	0.564723	0.475624	0.000552641	0.205799	0.156004	0.0829412	0.571001	0.17425	0.231132	0.0522106	0.721629	-0.291587	0.0420696	-0.0763122	0.602258	0.352032	0.0131169	0.510821	0.000176599	0.803968	3.50497e-12	0.0903855	0.536818	0.239118	0.0979824
SYCE1	black	-0.148432	0.308747	-0.197932	0.172792	-0.081167	0.579293	-0.258905	0.0724446	0.0847697	0.562513	-0.244254	0.0907676	-0.0783491	0.592574	0.10315	0.480628	0.59611	6.20229e-06	0.0855176	0.559058	0.387134	0.00599529	0.186162	0.20029	-0.108984	0.456018	-0.162578	0.264375	0.26996	0.0606644	0.332322	0.0196517	0.762864	1.87733e-10	0.0971904	0.506469	0.228071	0.114995
ARL17A /// ARL17B /// LOC100294341	black	-0.025674	0.860995	-0.116808	0.424124	-0.154257	0.289931	-0.204237	0.159239	0.0963822	0.510028	-0.360419	0.010961	0.014562	0.920894	0.0626811	0.668752	0.354347	0.0124883	0.0716414	0.624719	0.0401816	0.783992	0.443988	0.00139532	-0.240808	0.0955608	-0.147132	0.313051	0.613632	2.75403e-06	0.534563	7.6037e-05	0.668738	1.50704e-07	0.362768	0.0104149	0.0898278	0.539344
AHSG /// LOC100131613	black	-0.189815	0.191444	-0.216046	0.135974	-0.0416625	0.776232	-0.296972	0.0382522	0.0366167	0.802754	-0.195546	0.178134	-0.0733609	0.61641	0.234952	0.104153	0.637787	8.26992e-07	0.043306	0.767646	-0.0191401	0.896144	0.299983	0.0362446	-0.181474	0.212061	-0.114113	0.434966	0.260275	0.0708935	0.0785254	0.591739	0.613919	2.71645e-06	0.351811	0.0131784	0.157202	0.280709
UPK2	black	-0.207759	0.152015	-0.281087	0.0504111	0.0448001	0.759865	-0.279824	0.0514991	-0.0604891	0.679701	-0.00703667	0.961728	0.059215	0.686095	-0.0488376	0.738956	0.0499321	0.733319	0.0144413	0.921548	0.0427473	0.770562	0.199391	0.169584	-0.151501	0.298737	-0.140084	0.337047	0.513383	0.000161728	0.231093	0.110132	0.70386	1.68411e-08	0.498509	0.000266944	0.16305	0.262971
CYP4F2 /// CYP4F3	black	0.0498325	0.733831	0.0873292	0.550731	-0.0537025	0.714009	-0.0176335	0.90428	0.0774216	0.596975	-0.270631	0.0600024	-0.151453	0.298894	0.00533648	0.97097	-0.0260482	0.858989	0.557808	3.12732e-05	-0.0366212	0.802731	0.1054	0.471053	-0.0647371	0.658543	-0.113148	0.438883	0.0809432	0.580343	0.140292	0.336321	0.38826	0.00583842	-0.0498769	0.733603	-0.0378194	0.796411
LAMB4	black	-0.18549	0.201949	-0.272694	0.0580024	0.007732	0.957949	-0.246626	0.0875781	-0.0390274	0.790054	-0.021628	0.882734	-0.0287833	0.844358	0.23168	0.109206	0.116175	0.426655	0.0188094	0.897929	0.308147	0.031235	0.139119	0.340417	-0.124998	0.392128	-0.0509942	0.727862	0.04148	0.777188	0.0241711	0.869059	0.863579	1.40348e-15	0.0680884	0.642036	0.0479577	0.743497
LOC121838	black	-0.10478	0.473683	-0.139566	0.338853	-0.00650899	0.964596	-0.143072	0.326737	-0.0148961	0.919085	-0.0882614	0.546469	-0.160776	0.269778	-0.0132429	0.92804	0.00603379	0.967179	-0.0163672	0.911125	-0.063237	0.665986	0.506729	0.000202948	-0.0331462	0.821127	-0.0825873	0.572651	0.0305108	0.835143	0.0590623	0.686863	0.579584	1.27819e-05	-0.0542394	0.711273	0.0134593	0.926868
LOC340184	black	-0.0395307	0.787409	-0.240918	0.0954041	0.0474546	0.746097	-0.0936603	0.522104	-0.145493	0.318532	-0.107186	0.463528	0.235975	0.102611	0.0228757	0.87602	0.0234563	0.872899	0.15532	0.286581	-0.0135386	0.926437	0.0694042	0.6356	-0.330003	0.0205762	0.0681361	0.641801	0.206956	0.153639	0.231224	0.109924	0.872552	3.14478e-16	0.108423	0.458356	0.239194	0.097872
LOC642345	black	-0.188091	0.195585	-0.250164	0.0829848	-0.0599761	0.682273	-0.295693	0.0391319	0.0164987	0.910414	-0.169604	0.244001	0.00386646	0.978965	0.360479	0.0109468	0.193731	0.182273	0.188778	0.193926	0.082706	0.572097	0.074203	0.612357	-0.146425	0.315408	-0.144647	0.321385	0.181924	0.21091	0.166279	0.253505	0.800249	5.21578e-12	0.19086	0.188967	0.390497	0.0055373
HTA	black	-0.0671063	0.646856	0.100096	0.493783	-0.253218	0.0791736	-0.271812	0.0588509	0.289403	0.043705	-0.254813	0.0772383	-0.0673418	0.645699	0.357666	0.0116324	-0.0471082	0.74789	0.0974567	0.5053	0.158896	0.275491	0.079638	0.586483	0.106519	0.466333	-0.314208	0.0278997	-0.0134935	0.926682	0.0147727	0.919753	0.502309	0.000235377	-0.0112447	0.938876	0.402467	0.00414558
SMCR5	black	-0.152723	0.294813	-0.167119	0.251081	0.070189	0.631774	-0.14175	0.331273	-0.0929855	0.525119	-0.0923966	0.527758	0.229358	0.112904	-0.0619079	0.672606	0.100372	0.492586	-0.0636664	0.663852	0.0686487	0.639292	0.102418	0.483765	-0.11581	0.428117	-0.0118925	0.935361	0.0312372	0.831274	-0.0866023	0.554065	0.589228	8.4225e-06	0.0818245	0.576214	-0.028358	0.84663
C8orf66	black	-0.105226	0.47179	-0.253411	0.0789376	0.200042	0.168166	0.0113641	0.938228	-0.256206	0.0755795	0.202571	0.162741	0.245325	0.0893163	-0.159662	0.273153	-0.11874	0.416445	0.254035	0.0781769	0.0676224	0.644321	-0.178936	0.218632	-0.200155	0.167922	0.249525	0.0838005	-0.166024	0.254244	-0.0804108	0.582844	0.511792	0.000170827	-0.138627	0.342144	-0.135525	0.35316
MGC34034	black	-0.186287	0.199983	-0.081751	0.576558	-0.202664	0.162544	-0.348698	0.0140695	0.278974	0.0522422	-0.264325	0.0664611	-0.220736	0.127476	0.200268	0.167676	0.387058	0.00600601	0.249103	0.0843413	0.693116	3.40163e-08	0.0678998	0.64296	0.118447	0.417603	-0.404159	0.00397599	0.247705	0.0861567	0.177083	0.223518	0.702114	1.89186e-08	0.228129	0.114899	0.333814	0.0190753
CCNH	black	-0.245872	0.0885825	-0.198191	0.172218	0.0434743	0.766769	-0.220771	0.127414	-0.0145257	0.921091	0.282961	0.0488313	-0.17531	0.228261	0.117111	0.422913	0.0633964	0.665193	-0.0228084	0.876382	0.0847264	0.562713	-0.299648	0.0364638	0.0925882	0.526899	-0.0759692	0.603895	-0.0407164	0.781187	-0.239788	0.0970168	0.567773	2.09298e-05	0.234353	0.105065	-0.0134356	0.926996
LOC100289126	black	-0.113447	0.437666	-0.25449	0.0776272	0.00230341	0.987468	-0.196302	0.176427	-0.0181102	0.901704	-0.151173	0.299799	0.103438	0.479396	0.0298718	0.838549	0.171225	0.239456	0.115765	0.428299	0.175481	0.227801	0.414157	0.00309284	-0.269083	0.0615388	-0.049648	0.73478	0.348095	0.0142479	0.037783	0.796603	0.638622	7.91832e-07	0.511374	0.000173291	0.577397	1.40245e-05
IGH@ /// IGHA1 /// IGHG1 /// IGHG2 /// IGHG3 /// IGHM /// LOC100126583 /// LOC100290036	black	-0.117377	0.421853	-0.18009	0.215627	-0.128623	0.378435	-0.237348	0.100568	0.156764	0.282066	-0.179986	0.215896	-0.150032	0.303501	0.0442352	0.762804	0.356633	0.0118933	0.079386	0.587671	0.381433	0.0068474	0.139154	0.340297	-0.0393313	0.788457	-0.192601	0.184887	0.289322	0.0437663	0.16463	0.258311	0.729015	2.85644e-09	0.309486	0.0304709	0.478312	0.000508703
PCP4	black	-0.158903	0.27547	-0.0555996	0.704358	-0.268589	0.0620361	-0.32706	0.0218019	0.266871	0.0637895	-0.208193	0.15114	-0.151813	0.297731	0.391258	0.00543811	0.148258	0.309322	0.063958	0.662404	0.343125	0.0157938	0.0570654	0.696934	0.0698563	0.633395	-0.28029	0.0510956	0.0554027	0.705358	0.122901	0.400184	0.648629	4.65588e-07	0.0629426	0.66745	0.59776	5.75764e-06
C10orf107	black	-0.133589	0.360141	-0.196309	0.176412	-0.179086	0.218239	-0.32147	0.0243	0.0994361	0.496649	-0.300337	0.0360145	-0.0544516	0.710193	0.59128	7.6936e-06	0.0900223	0.538462	0.124005	0.395932	0.0380605	0.795141	0.392982	0.00521883	-0.23247	0.107968	-0.162245	0.265366	0.359212	0.011251	0.464328	0.000777148	0.691013	3.88963e-08	0.124672	0.393375	0.281755	0.0498437
PRR5-ARHGAP8	black	-0.144456	0.32203	-0.155362	0.286448	0.0377551	0.79675	-0.183703	0.206405	-0.0482212	0.742136	-0.131749	0.366858	-0.108192	0.459318	0.034597	0.813434	0.0442012	0.762981	0.191077	0.188455	-0.0156258	0.915136	0.566339	2.21929e-05	-0.166163	0.253842	-0.049923	0.733365	0.139889	0.337724	0.14652	0.31509	0.594715	6.603e-06	0.0173347	0.905894	0.0538894	0.713056
GUSB /// LOC100294451 /// LOC91316	black	-0.0819206	0.575764	-0.159727	0.272956	-0.0867537	0.55337	-0.172166	0.236847	0.102891	0.481736	-0.183001	0.208176	-0.0630423	0.666954	0.0176837	0.904008	0.36653	0.00958899	0.19151	0.187437	0.422533	0.00249121	0.18312	0.207875	-0.110534	0.449599	-0.114912	0.431736	0.119947	0.411689	0.00830595	0.954831	0.691744	3.71305e-08	0.216238	0.135618	0.555526	3.42239e-05
ATP1A3	black	-0.0317534	0.828528	-0.0967065	0.508598	-0.0498232	0.733879	-0.124906	0.392479	0.0272414	0.852601	-0.173427	0.233377	-0.0313776	0.830527	0.0189935	0.896935	0.65141	4.0031e-07	0.0207257	0.887594	0.00259934	0.985858	0.0545058	0.709917	-0.16211	0.265772	0.00899659	0.951079	0.104668	0.474158	0.0108361	0.941093	0.681908	6.86302e-08	0.16843	0.247328	0.080192	0.583873
HMX2	black	-0.0945777	0.518018	-0.0129556	0.929597	-0.243983	0.0911376	-0.288936	0.0440608	0.222226	0.124862	-0.191825	0.186697	-0.120397	0.409926	0.206404	0.154764	-0.035587	0.808195	0.172555	0.23577	0.18394	0.20581	-0.0449611	0.759027	0.0268116	0.854901	-0.305474	0.0328077	0.403267	0.00406465	0.40809	0.00360531	0.61876	2.15129e-06	0.216316	0.135474	0.105119	0.472244
MAGEB18	black	-0.000176571	0.999039	-0.109207	0.455094	-0.137812	0.34502	-0.160664	0.270115	0.110385	0.450214	-0.32903	0.0209746	0.0472847	0.746977	0.11285	0.440097	0.0485464	0.740458	0.750115	5.5053e-10	0.149388	0.305608	0.0816307	0.57712	-0.265203	0.0655293	-0.101422	0.488046	0.401404	0.00425529	0.480544	0.00047463	0.511597	0.000171972	0.123837	0.396576	0.288012	0.044773
HOXC9	black	0.00367053	0.980031	-0.140108	0.336962	-0.0751465	0.60783	-0.115855	0.42794	0.00167428	0.99089	-0.236296	0.10213	0.000720029	0.996082	0.0982551	0.501801	0.121157	0.406952	0.352547	0.0129748	0.0127379	0.930777	0.185236	0.202578	-0.2471	0.0869513	-0.028814	0.844194	0.146723	0.314412	0.161121	0.268736	0.893032	6.4733e-18	0.0727372	0.619418	0.0934666	0.522968
GSTA1	black	0.0033579	0.981731	0.0119397	0.935106	-0.179032	0.218381	-0.14085	0.334383	0.133705	0.359721	-0.190987	0.188667	-0.00139101	0.992432	-0.0906002	0.535847	-0.0334405	0.819565	-0.0282108	0.847417	0.358475	0.0114316	-0.00129225	0.992969	0.0428987	0.769772	-0.191588	0.187252	0.281901	0.0497198	0.557302	3.19071e-05	0.572585	1.71594e-05	-0.175628	0.227407	-0.0299479	0.838143
CLEC1B	black	-0.174475	0.23052	-0.173283	0.233772	-0.0262951	0.857667	-0.226107	0.118242	0.0339744	0.816733	0.0139899	0.923992	-0.0768735	0.599583	0.0203391	0.889677	0.0410029	0.779686	0.150745	0.301185	0.203304	0.161192	0.0782224	0.593175	0.0280107	0.848486	-0.126884	0.38497	0.00602979	0.967201	-0.0246641	0.866412	0.65176	3.9274e-07	0.038896	0.790745	0.0504989	0.730405
LOC151300	black	-0.135367	0.353726	-0.170651	0.241059	-0.166923	0.251647	-0.34703	0.0145679	0.165624	0.255408	-0.31011	0.0301205	-0.154094	0.290447	0.500323	0.000251424	0.515837	0.000148561	0.416305	0.00292745	0.162009	0.266071	0.0937166	0.521852	-0.162112	0.265764	-0.241784	0.0941837	0.285795	0.046519	0.113515	0.43739	0.591583	7.59108e-06	0.361893	0.0106154	0.357083	0.011779
ADAMTS4	black	-0.124226	0.395083	-0.0539126	0.712938	-0.123672	0.397211	-0.200997	0.166102	0.158982	0.275228	-0.242149	0.0936719	-0.26409	0.0667122	-0.0143279	0.922162	0.172519	0.23587	0.190573	0.189645	0.2938	0.0404648	0.395942	0.0048605	0.0389636	0.790389	-0.260032	0.0711658	0.145297	0.319191	0.234296	0.105151	0.599169	5.4014e-06	-0.0332868	0.820381	0.378191	0.00737741
NAA11	black	-0.131511	0.367731	-0.0807168	0.581406	-0.204003	0.159726	-0.28098	0.0505029	0.218904	0.130746	-0.222271	0.124783	-0.149026	0.306794	0.0619608	0.672342	0.00855807	0.953461	0.104476	0.474974	0.442238	0.00146494	0.0875996	0.549493	0.0728061	0.619086	-0.268589	0.0620363	0.148659	0.308001	0.117467	0.421495	0.781461	3.44636e-11	0.100206	0.493305	0.41807	0.00279746
TFF2	black	-0.181372	0.212324	-0.272893	0.0578118	-0.099376	0.49691	-0.354131	0.0125459	0.0847953	0.562394	-0.189557	0.19206	-0.0507159	0.729291	0.343954	0.0155263	0.178674	0.219318	0.70307	1.77521e-08	0.420608	0.00261942	0.0774404	0.596886	-0.216244	0.135606	-0.148918	0.307147	0.425148	0.00232586	0.308103	0.0312607	0.702474	1.84707e-08	0.385219	0.00627064	0.258467	0.072946
PAF1	black	-0.0373047	0.799124	-0.239806	0.0969902	0.212922	0.141865	0.0424412	0.772161	-0.286553	0.0459159	-0.0312633	0.831135	0.218872	0.130804	0.0331326	0.821199	0.00121106	0.993411	0.00786892	0.957205	-0.227964	0.11517	-0.144173	0.322988	-0.367954	0.00929131	0.134025	0.358561	0.206105	0.155376	0.353992	0.012583	0.500295	0.00025166	-0.0194216	0.894625	-0.0174005	0.905538
LOC100289550	black	-0.218593	0.131308	-0.292656	0.0412886	0.0621644	0.671327	-0.258482	0.0729283	-0.0855596	0.558864	-0.0867792	0.553253	0.245778	0.0887075	0.324701	0.0228282	0.409949	0.00344088	0.183004	0.208169	0.132344	0.364677	-0.0280221	0.848425	-0.261988	0.0689902	-0.00903995	0.950844	0.0971094	0.506826	0.156463	0.283004	0.648029	4.80909e-07	0.0913135	0.532628	0.526685	0.000101269
PHACTR3	black	-0.203773	0.160208	-0.197266	0.17427	-0.0352826	0.809805	-0.298526	0.0372051	0.0488747	0.738764	-0.034676	0.813016	-0.0569999	0.697264	0.196367	0.176281	0.0486692	0.739824	0.0384036	0.793335	0.234948	0.104159	0.0137175	0.925468	-0.00860013	0.953233	-0.175465	0.227843	0.099602	0.495927	0.086638	0.553901	0.847408	1.6193e-14	0.0991959	0.497695	0.211504	0.144602
LOC151658	black	-0.134435	0.357081	-0.256883	0.0747823	-0.0152169	0.917348	-0.219696	0.129324	-0.0329075	0.822394	-0.125481	0.390288	0.0194696	0.894367	0.140426	0.335855	0.192134	0.185976	0.076732	0.600256	0.0240853	0.86952	0.0435899	0.766166	-0.227144	0.116519	-0.0681758	0.641607	0.269603	0.0610197	0.158139	0.277814	0.867153	7.83556e-16	0.265723	0.0649834	0.365596	0.00978844
CDC42BPG	black	-0.135268	0.354082	-0.187124	0.197935	-0.17297	0.23463	-0.327084	0.0217914	0.159385	0.273996	-0.347978	0.0142826	-0.00764682	0.958412	0.325255	0.0225838	0.591852	7.50116e-06	0.309778	0.0303066	0.505949	0.000208358	0.153895	0.291079	-0.194023	0.181605	-0.222562	0.124277	0.479559	0.000489409	0.51989	0.00012894	0.659762	2.51948e-07	0.263348	0.0675091	0.207449	0.15264
SYCP1	black	-0.244207	0.0908312	-0.0917922	0.530473	-0.208196	0.151135	-0.389953	0.00560929	0.228244	0.114712	-0.0811432	0.579405	-0.09002	0.538473	0.116304	0.426137	0.0539654	0.712669	0.0489453	0.7384	0.692871	3.45532e-08	0.217427	0.133428	0.208003	0.151524	-0.30932	0.0305652	0.0833973	0.568878	0.0109395	0.940531	0.64497	5.6663e-07	0.126656	0.385829	0.0116562	0.936643
LOC100292534	black	-0.0997647	0.49522	-0.144958	0.320335	-0.147269	0.312596	-0.264336	0.066449	0.0963816	0.51003	-0.264645	0.06612	-0.047082	0.748025	0.273161	0.0575566	0.0296195	0.839894	0.0999403	0.494458	0.150765	0.30112	0.384329	0.00640224	-0.155146	0.287126	-0.171632	0.238324	0.177648	0.222019	0.0497535	0.734237	0.914581	4.1778e-20	0.213171	0.141389	0.251482	0.0813227
C20orf135	black	-0.0681095	0.641932	-0.095752	0.512811	0.111213	0.4468	0.0013843	0.992468	-0.166649	0.252437	0.152758	0.294701	-0.00382127	0.979211	0.250861	0.0821024	0.0443788	0.762056	-0.124092	0.395597	-0.247073	0.0869876	-0.204667	0.158344	-0.115958	0.427525	0.0896379	0.540206	-0.19649	0.176005	-0.0685202	0.639921	0.51026	0.000180019	-0.151858	0.297588	-0.132681	0.363447
LOC100129098	black	-0.0768934	0.599488	-0.0030421	0.983449	-0.190296	0.190302	-0.234242	0.105234	0.171849	0.237724	-0.243313	0.092057	0.00824153	0.955181	0.0105134	0.942844	0.0532681	0.716225	0.673607	1.13196e-07	0.0817464	0.576579	0.0383447	0.793645	-0.0365003	0.803369	-0.177293	0.222961	0.243784	0.0914099	0.365777	0.00974957	0.498003	0.000271425	0.019774	0.892725	0.375992	0.00775676
FKSG2	black	-0.236305	0.102116	-0.112271	0.442463	-0.169872	0.243247	-0.391142	0.00545313	0.162332	0.265108	-0.218588	0.131317	-0.223613	0.122464	0.554627	3.54556e-05	0.0531779	0.716685	0.284705	0.0473973	0.00673612	0.963361	0.0582941	0.690731	0.0371729	0.79982	-0.342214	0.0160921	0.146294	0.315845	0.074626	0.610326	0.788703	1.70251e-11	0.201795	0.164393	0.231764	0.109074
VN1R2	black	-0.214283	0.139276	-0.0985167	0.500658	-0.181357	0.21236	-0.352436	0.0130052	0.191072	0.188466	-0.129969	0.373424	-0.12709	0.384192	0.100032	0.49406	-0.0419515	0.77472	0.00132642	0.992783	0.250194	0.0829469	-0.00298459	0.983762	0.141493	0.33216	-0.297062	0.0381908	0.1656	0.255476	0.164952	0.257366	0.663712	2.01388e-07	0.0259108	0.859726	0.161272	0.268282
LGALS13	black	-0.185951	0.200811	-0.27437	0.0564169	-0.0719483	0.623233	-0.316524	0.0267061	0.0535739	0.714665	-0.23957	0.0973303	-0.0827272	0.571998	0.320654	0.024684	0.0868435	0.552958	0.723649	4.23851e-09	0.21501	0.137907	0.339121	0.0171408	-0.274355	0.0564315	-0.143278	0.326034	0.377734	0.00745487	0.452854	0.00108594	0.585396	9.95664e-06	0.171079	0.239865	0.548845	4.43966e-05
GAS2L2	black	-0.0379608	0.795667	-0.0740104	0.613283	-0.148316	0.30913	-0.154878	0.287968	0.146492	0.315184	-0.241415	0.0947029	-0.276626	0.0543389	-0.0109329	0.940568	0.260119	0.0710687	0.0179986	0.902307	0.147703	0.311156	0.0400332	0.784771	-0.0421097	0.773894	-0.27637	0.0545719	0.415338	0.00300092	0.540725	6.04637e-05	0.645503	5.50729e-07	0.06267	0.668807	0.225554	0.119168
ZNF687	black	-0.0794777	0.587239	-0.251041	0.0818758	0.0130873	0.928883	-0.177484	0.222453	-0.0587977	0.688195	-0.121671	0.404952	-0.0256137	0.861319	-0.0122629	0.933353	0.091337	0.532522	0.258285	0.073155	-0.0115671	0.937126	0.298968	0.0369113	-0.300734	0.0357579	0.0404994	0.782325	0.359832	0.0111013	0.0945293	0.518233	0.751284	5.00137e-10	0.409204	0.00350601	0.0120989	0.934242
NCAM2	black	-0.0786102	0.591338	-0.177969	0.221171	-0.0862167	0.555838	-0.217599	0.133114	0.0498697	0.73364	-0.287894	0.0448646	-0.0759312	0.604077	0.159124	0.274794	0.0621386	0.671455	0.416184	0.00293652	0.0258325	0.860146	0.545111	5.12221e-05	-0.247393	0.0865652	-0.107351	0.462835	0.232956	0.107213	0.116991	0.423392	0.786118	2.1967e-11	0.23683	0.101335	0.449835	0.00118359
CAPZA3	black	-0.191723	0.186936	-0.186137	0.200352	0.0220602	0.880407	-0.215936	0.136177	-0.033326	0.820173	-0.0602492	0.680903	-0.142773	0.327759	0.0893883	0.541339	-0.0671436	0.646673	0.00925147	0.949695	-0.0444909	0.761473	0.240632	0.095811	-0.0020657	0.988761	-0.151975	0.297211	0.0178932	0.902876	-0.011637	0.936747	0.752284	4.60524e-10	0.0116031	0.936931	0.021009	0.886067
PYGO1	black	-0.217737	0.132862	-0.16059	0.27034	-0.144444	0.322071	-0.34859	0.0141012	0.204145	0.15943	-0.0486848	0.739744	-0.158415	0.276966	0.171165	0.239625	0.237275	0.100675	0.12165	0.405032	0.761527	2.1082e-10	0.0473127	0.746832	0.0878125	0.54852	-0.245172	0.0895227	0.195543	0.178141	0.0236683	0.87176	0.515322	0.000151244	0.28126	0.0502634	0.0323936	0.825124
LOC401098	black	-0.0319538	0.827462	-0.161086	0.268841	-0.179738	0.21654	-0.212389	0.142888	0.149289	0.305931	-0.260398	0.0707545	-0.101563	0.487439	0.21605	0.135967	0.182434	0.209613	0.108844	0.456603	0.456587	0.00097516	0.0937795	0.521571	-0.146198	0.316167	-0.196112	0.176855	0.399462	0.00446239	0.450442	0.00116333	0.87201	3.45275e-16	0.180579	0.214361	0.259275	0.0720225
C14orf184	black	-0.113915	0.435766	-0.120948	0.407769	-0.291751	0.0419493	-0.336886	0.0179341	0.27458	0.0562208	-0.302934	0.0343627	-0.0701676	0.631878	0.373176	0.00826742	0.0887445	0.544267	0.230544	0.111004	0.518871	0.000133636	0.171175	0.239597	-0.0372475	0.799426	-0.323243	0.0234828	0.433743	0.00184885	0.111639	0.445052	0.74202	1.05489e-09	0.585662	9.84221e-06	0.207355	0.15283
LOC283567	black	-0.0700785	0.632313	0.117998	0.419386	-0.198209	0.172179	-0.218703	0.131109	0.182895	0.208443	-0.193271	0.183335	-0.20147	0.165087	0.0951541	0.515458	0.296287	0.0387211	0.310024	0.0301685	-0.04846	0.740904	0.00657977	0.964211	0.0939243	0.520926	-0.238358	0.0990863	0.102275	0.484377	0.0366382	0.802641	0.670033	1.39727e-07	0.136143	0.35095	-0.015488	0.915881
IL3	black	-0.104093	0.476602	-0.179408	0.217399	-0.167706	0.249396	-0.26707	0.0635846	0.102713	0.482496	-0.228244	0.114713	-0.0204782	0.888928	0.810955	1.62257e-12	0.0488027	0.739136	0.0707457	0.629066	0.255828	0.0760264	0.0584179	0.690107	-0.146545	0.315007	-0.188345	0.194972	0.185706	0.201415	0.223875	0.122016	0.645704	5.44835e-07	0.172516	0.235878	0.19087	0.188943
CORIN	black	-0.0856546	0.558426	-0.167826	0.249053	-0.192021	0.18624	-0.250066	0.0831096	0.187263	0.197595	-0.210815	0.145945	-0.153107	0.293586	0.668806	1.5011e-07	-0.040473	0.782463	0.407286	0.00367855	0.517613	0.000139651	0.0203538	0.889598	-0.0885554	0.545128	-0.216175	0.135735	0.18041	0.214799	0.275671	0.0552107	0.419404	0.00270262	0.110202	0.450968	0.49501	0.00029935
GPR135	black	-0.151605	0.298401	-0.253993	0.0782289	0.00888177	0.951703	-0.24912	0.0843194	-0.061383	0.675228	-0.138733	0.341774	0.00241206	0.986877	0.159567	0.273442	0.123336	0.398505	0.382073	0.00674673	0.128274	0.379742	0.276047	0.0548663	-0.258787	0.0725795	-0.0438737	0.764687	0.209917	0.147708	0.223611	0.122468	0.896145	3.35008e-18	0.10366	0.478449	0.0741155	0.612778
BAGE2 /// BAGE3 /// BAGE5 /// MLL3	black	-0.138231	0.343538	-0.163882	0.260509	-0.135732	0.352418	-0.312892	0.0285973	0.103248	0.480206	-0.2317	0.109174	-0.158139	0.277814	0.385354	0.00625079	0.0299614	0.838071	0.262403	0.0685363	0.241035	0.0952388	0.394608	0.00501922	-0.0871096	0.551737	-0.258388	0.0730362	0.216582	0.134982	0.222013	0.125232	0.761544	2.105e-10	0.116576	0.425052	0.137245	0.347027
C2orf80	black	-0.06905	0.63733	-0.00583092	0.968282	-0.182074	0.21053	-0.199996	0.168267	0.16606	0.254141	-0.262802	0.0681011	-0.113279	0.438349	0.17978	0.216432	0.204689	0.158296	0.0722161	0.621937	0.021362	0.884166	0.200325	0.167552	-0.031403	0.830392	-0.236391	0.101988	0.0520856	0.722268	0.0294109	0.841008	0.672589	1.2023e-07	0.0995942	0.495961	0.663446	2.04462e-07
LOC100128844	black	-0.0659694	0.652454	0.0788377	0.590262	-0.303373	0.0340895	-0.285622	0.0466575	0.26377	0.0670548	-0.341678	0.0162696	0.0252235	0.863411	0.417255	0.00285682	-0.0686204	0.63943	0.41174	0.00328875	7.80879e-05	0.999575	-0.0350233	0.811178	0.00546618	0.970265	-0.294855	0.0397175	0.10481	0.473555	0.0582438	0.690985	0.625247	1.56411e-06	0.151973	0.297218	0.476456	0.000538693
OR1A1	black	-0.101451	0.487921	-0.17405	0.231676	-0.0347164	0.812802	-0.147752	0.310993	0.0349056	0.8118	-0.164702	0.258099	-0.0590654	0.686848	0.0312766	0.831065	0.448281	0.00123684	0.0921773	0.528742	0.0689542	0.637798	0.058038	0.692022	-0.125969	0.388432	-0.0762601	0.602506	0.0974174	0.505472	0.0951162	0.515627	0.641357	6.86145e-07	0.0980118	0.502866	0.641347	6.8652e-07
MMP23A /// MMP23B	black	-0.114918	0.431711	-0.166539	0.252755	-0.136653	0.349131	-0.263986	0.0668235	0.0965829	0.509143	-0.247389	0.0865709	-0.0458086	0.754625	0.551515	4.00381e-05	0.42531	0.00231595	0.103247	0.480213	0.215528	0.136939	0.0690245	0.637454	-0.149735	0.304472	-0.146879	0.313893	0.106844	0.464964	0.115807	0.428133	0.799074	5.90319e-12	0.14341	0.325584	0.175321	0.228233
PHOX2A	black	-0.216805	0.134571	-0.283215	0.0486206	0.186888	0.198511	-0.172558	0.235764	-0.199678	0.168957	0.143215	0.326248	-0.0233675	0.873376	0.055461	0.705062	-0.0831	0.570262	0.517921	0.000138158	-0.0216277	0.882735	-0.0543052	0.710938	-0.160143	0.27169	0.0346863	0.812961	-0.00501334	0.972728	-0.00119557	0.993495	0.663172	2.07689e-07	0.023891	0.870564	-0.0263675	0.857279
C15orf34	black	-0.0935543	0.522576	0.0774815	0.596691	-0.192991	0.183983	-0.222552	0.124295	0.159723	0.272968	-0.163283	0.262281	-0.0447638	0.760053	-0.0642948	0.660734	-0.0878081	0.54854	-0.00703076	0.96176	0.00912892	0.950361	0.0679864	0.642535	0.151249	0.299551	-0.249841	0.0833958	0.0972854	0.506052	0.0587149	0.688611	0.382792	0.00663519	-0.0200036	0.891486	-0.0619769	0.672262
FLJ39061	black	-0.0181764	0.901347	-0.107181	0.46355	-0.145304	0.319168	-0.173546	0.233053	0.0904439	0.536554	-0.314808	0.0275866	-0.0663412	0.650621	0.131658	0.36719	0.224654	0.120688	0.405132	0.00388123	0.0370853	0.800282	0.494865	0.00030077	-0.236769	0.101426	-0.0324485	0.824832	0.0851194	0.560896	0.065806	0.65326	0.704382	1.62619e-08	0.0614798	0.674744	0.148394	0.308873
HOXD12	black	-0.0508981	0.728355	-0.0777862	0.595243	-0.363619	0.0102228	-0.33255	0.0195625	0.363478	0.0102545	-0.417061	0.0028711	-0.0708158	0.628726	0.600014	5.19763e-06	0.121743	0.404671	0.148658	0.308003	0.630397	1.20803e-06	0.245775	0.0887124	-0.062995	0.667189	-0.363544	0.0102397	0.383571	0.00651628	0.28023	0.0511476	0.583636	1.07443e-05	0.37696	0.00758781	0.597788	5.75026e-06
KIAA1661	black	-0.097213	0.50637	-0.222487	0.124408	-0.0120165	0.934689	-0.207567	0.152402	-0.0197297	0.892963	-0.22626	0.117986	0.0387709	0.791403	0.0949211	0.516492	0.0489091	0.738587	0.0943431	0.519061	0.110623	0.449233	0.403339	0.00405736	-0.257216	0.074394	-0.0465058	0.751009	0.238145	0.0993969	0.170849	0.240505	0.708426	1.23732e-08	0.121926	0.403961	0.131433	0.368017
LOC100288431	black	-0.10329	0.48003	-0.244056	0.0910373	0.0617235	0.673527	-0.127302	0.383393	-0.103146	0.480644	-0.124211	0.395142	0.0469827	0.74854	0.4999	0.000254966	0.0399793	0.785053	0.451842	0.00111781	-0.028727	0.844658	0.0482292	0.742095	-0.290794	0.0426576	-0.0152142	0.917363	0.0278913	0.849124	0.0232787	0.873854	0.653295	3.61041e-07	0.114232	0.434484	0.177543	0.222297
SPANXA1 /// SPANXA2 /// SPANXB1 /// SPANXB2 /// SPANXC /// SPANXF1	black	-0.133285	0.361248	-0.233093	0.107002	0.120785	0.408405	-0.119181	0.414706	-0.146128	0.316403	-0.00864028	0.953015	0.0276702	0.850307	0.106383	0.466902	0.0152539	0.917148	0.0332931	0.820347	-0.0768186	0.599844	-0.00683158	0.962842	-0.21499	0.137945	0.0480693	0.74292	0.145237	0.319392	0.239486	0.0974504	0.658925	2.64095e-07	-0.0147345	0.91996	-0.0202291	0.89027
AHSG	black	-0.13541	0.353572	-0.115247	0.430383	0.020385	0.88943	-0.149317	0.305839	-0.0142678	0.922487	-0.0561439	0.701598	-0.176127	0.226067	0.152097	0.296818	0.291551	0.0420965	-0.0312688	0.831106	-0.0724746	0.620687	0.00154212	0.991609	-0.00646864	0.964815	-0.179364	0.217513	0.239861	0.0969112	0.396901	0.00474901	0.367367	0.00941294	-0.0447148	0.760308	0.0204805	0.888915
C20orf144	black	0.0367393	0.802108	-0.183062	0.208022	-0.136262	0.350524	-0.116613	0.424901	0.0298888	0.838458	-0.32056	0.0247285	0.192105	0.186042	0.265419	0.065302	0.00837658	0.954447	0.240873	0.0954683	0.216333	0.135442	0.153609	0.291986	-0.350153	0.0136467	-0.0499255	0.733353	0.554614	3.54731e-05	0.790527	1.41925e-11	0.595576	6.35301e-06	0.0680001	0.642468	0.146882	0.313883
KIAA0319	black	-0.0271057	0.853326	-0.12796	0.380916	-0.0264958	0.856592	-0.144819	0.320803	-0.0492716	0.736719	-0.0489613	0.738318	0.250112	0.0830506	0.223381	0.122863	0.140142	0.336843	0.114474	0.433502	0.231426	0.109606	-0.0158318	0.914021	-0.196666	0.17561	0.000188723	0.998973	0.104198	0.476154	0.118626	0.416896	0.520558	0.00012594	0.102818	0.482049	0.139704	0.338371
KIAA1161	black	-0.169657	0.243851	-0.134988	0.355089	0.0685002	0.640019	-0.149662	0.304709	-0.0960292	0.511586	0.0663149	0.650751	-0.10701	0.46427	-0.0830867	0.570323	-0.0303745	0.835869	-0.0676669	0.644102	-0.125909	0.388659	0.0634213	0.66507	-0.00618895	0.966336	-0.0433639	0.767344	-0.0812523	0.578893	-0.0479133	0.743727	0.611239	3.08574e-06	-0.120331	0.410183	0.0661119	0.651751
LOC100288139	black	-0.0869947	0.552264	-0.142044	0.33026	-0.0112402	0.9389	-0.158943	0.275348	-0.0161067	0.912534	-0.194112	0.181399	0.101434	0.487995	0.0924834	0.527368	0.0253322	0.862828	0.281715	0.0498768	0.0384071	0.793317	0.0162731	0.911634	-0.174569	0.230264	-0.073514	0.615672	0.140444	0.335794	0.0625252	0.669528	0.509278	0.000186148	0.107107	0.463859	0.265332	0.0653942
KCNB1	black	-0.0753914	0.606658	-0.252462	0.0801037	-0.0806038	0.581937	-0.213211	0.141312	0.0228578	0.876116	-0.183244	0.207562	0.0122835	0.933241	0.37953	0.00715431	-0.0568999	0.69777	0.406136	0.0037856	0.22339	0.122847	0.0336869	0.818258	-0.258053	0.0734221	-0.0938185	0.521398	0.436213	0.00172894	0.464931	0.000763372	0.778033	4.76817e-11	0.247068	0.0869939	0.112679	0.440796
SAGE1	black	-0.0672813	0.645996	-0.22386	0.122041	-0.0414388	0.777403	-0.154993	0.287606	0.0268708	0.854584	-0.24432	0.0906779	-0.0537612	0.713709	0.0478874	0.74386	0.52253	0.000117461	0.425654	0.00229502	0.117902	0.419764	0.156944	0.281508	-0.293614	0.0405978	-0.0450414	0.75861	0.288312	0.0445405	0.297856	0.0376535	0.632559	1.08236e-06	0.18995	0.191123	0.636273	8.94466e-07
CHIA	black	0.0891818	0.542277	0.0130041	0.929334	-0.0846956	0.562855	0.0484695	0.740854	0.110003	0.451793	-0.276962	0.0540342	-0.182507	0.209426	0.000631637	0.996563	-0.0416302	0.776401	0.112809	0.440265	0.328398	0.0212369	0.288376	0.044491	-0.0555882	0.704416	-0.160865	0.269507	0.0128384	0.930232	-0.016762	0.90899	0.450002	0.00117798	0.00674844	0.963294	0.155735	0.285277
MEX3D	black	-0.0697662	0.633834	-0.268513	0.062113	0.0238418	0.870828	-0.126477	0.386508	-0.0763398	0.602126	-0.248084	0.0856622	-0.101648	0.487074	0.102317	0.484197	0.00318409	0.982677	0.490231	0.000349379	0.0153241	0.916768	0.407035	0.00370169	-0.331974	0.0197879	-0.0437348	0.765411	0.367296	0.00942779	0.419604	0.00268861	0.762345	1.96402e-10	0.125877	0.388783	0.178122	0.220768
GPR111	black	-0.156986	0.281378	-0.158029	0.278152	-0.0884484	0.545617	-0.292851	0.0411467	0.0388685	0.790889	-0.122328	0.4024	0.231193	0.109973	0.0291788	0.842246	0.195036	0.179289	0.388092	0.00586158	0.00763107	0.958497	0.0766162	0.600808	-0.172518	0.235873	-0.0243069	0.86833	0.319524	0.0252239	0.104555	0.474635	0.537696	6.77104e-05	0.398829	0.00453189	0.0178392	0.903168
TTC9B	black	-0.0443297	0.762312	-0.169361	0.244688	0.0620725	0.671785	-0.0552267	0.706252	-0.0638062	0.663158	-0.222856	0.123767	-0.125778	0.389157	-0.0297547	0.839173	0.332665	0.0195178	0.0651027	0.656734	0.0936338	0.522222	0.178167	0.220651	-0.215546	0.136905	-0.135623	0.35281	0.388645	0.00578561	0.422833	0.00247173	0.628167	1.35175e-06	0.15748	0.279847	0.258271	0.0731714
LOC152274	black	-0.169822	0.243388	-0.127282	0.383466	-0.31085	0.0297089	-0.413988	0.00310622	0.316647	0.0266443	-0.397042	0.00473289	-0.152627	0.29512	0.33263	0.0195314	0.0623882	0.670211	0.310349	0.0299871	0.733623	2.02019e-09	0.504084	0.000221826	-0.00379922	0.979331	-0.376679	0.00763643	0.400826	0.00431602	0.4765	0.000537972	0.586798	9.36765e-06	0.126673	0.385766	0.391327	0.00542917
PLAC8L1	black	-0.209691	0.148156	-0.185794	0.201199	-0.143851	0.324083	-0.35424	0.0125167	0.178789	0.219015	-0.225129	0.119884	-0.171058	0.239924	0.0353457	0.809471	0.277747	0.0533292	0.289196	0.0438626	0.477483	0.000521913	0.402219	0.00417093	-0.0274274	0.851605	-0.253757	0.0785154	0.223539	0.122591	0.0174887	0.905062	0.753206	4.26648e-10	0.31465	0.0276686	0.432342	0.00192015
LOC100288202 /// LOC100289723	black	-0.104703	0.47401	-0.232771	0.107501	-0.0411605	0.778861	-0.221458	0.126204	-0.00414362	0.977457	-0.181614	0.211702	0.032784	0.82305	0.143068	0.32675	0.0580353	0.692036	0.616394	2.41229e-06	0.288612	0.0443093	0.078634	0.591225	-0.262032	0.0689418	-0.0634081	0.665135	0.425494	0.00230475	0.606047	3.93707e-06	0.646782	5.14271e-07	0.0531127	0.717018	0.0699704	0.632839
RGL3	black	-0.131534	0.367645	-0.278353	0.05279	0.0690654	0.637254	-0.13274	0.363231	-0.102097	0.48514	-0.101709	0.486812	0.178882	0.218772	0.0927129	0.52634	0.28752	0.0451555	0.0194931	0.894239	0.179851	0.216246	0.0646771	0.65884	-0.249152	0.0842784	0.0616285	0.674001	-0.000342455	0.998137	-0.0382515	0.794136	0.667792	1.59221e-07	0.111234	0.446714	0.524914	0.000107905
VN1R3	black	-0.145357	0.31899	-0.176139	0.226034	-0.16854	0.247015	-0.327427	0.0216456	0.140185	0.336693	-0.270451	0.0601789	-0.128891	0.377432	0.429376	0.00207909	0.300513	0.0359007	0.0727339	0.619434	0.158269	0.277415	0.307289	0.0317329	-0.152179	0.296557	-0.207392	0.152756	0.285719	0.0465799	0.201635	0.164734	0.829987	1.67671e-13	0.270953	0.0596861	0.317274	0.0263291
LOC100129406	black	-0.0298108	0.838874	-0.237943	0.0996933	0.00689605	0.962492	-0.102477	0.48351	-0.111871	0.4441	-0.161669	0.26709	0.213334	0.141078	0.0958427	0.51241	0.132991	0.362317	0.424416	0.00237116	0.112285	0.442406	-0.0365324	0.8032	-0.369872	0.00890319	0.165265	0.256453	0.167153	0.250983	0.255568	0.0763354	0.628551	1.32591e-06	0.00498392	0.972888	-0.0233642	0.873394
DOC2B	black	-0.249613	0.0836872	-0.30616	0.0323979	0.0800914	0.584347	-0.314767	0.0276077	-0.110367	0.450289	-0.0286545	0.845046	0.130226	0.37247	0.333202	0.0193099	0.283348	0.0485102	0.140779	0.33463	0.146015	0.31678	0.202762	0.162338	-0.24164	0.094386	-0.0667621	0.648549	0.259406	0.0718744	0.249751	0.0835107	0.774254	6.77484e-11	0.192127	0.185991	0.0474598	0.746071
PCDHGA8	black	-0.00310842	0.983088	-0.271888	0.0587768	-0.0769413	0.59926	-0.174012	0.23178	-0.0496787	0.734622	-0.278893	0.0523129	0.320148	0.0249247	0.0556234	0.704237	0.130554	0.371256	0.140616	0.335196	0.126427	0.386695	0.411363	0.00332031	-0.447306	0.00127137	0.0600987	0.681658	0.677323	9.06589e-08	0.71191	9.74111e-09	0.587778	8.97507e-06	0.284814	0.0473091	0.0820153	0.575321
SEMA6C	black	-0.0355752	0.808258	-0.0736519	0.615008	-0.0995093	0.496331	-0.15643	0.283106	0.0708128	0.62874	-0.206672	0.154216	-0.0325934	0.824062	0.0883262	0.546174	0.0784723	0.591991	0.581155	1.19528e-05	0.0238968	0.870532	0.300357	0.0360019	-0.141681	0.331511	-0.0378745	0.796122	0.0450862	0.758377	0.0105433	0.942682	0.431288	0.00197532	0.0422369	0.773229	0.0447488	0.760132
CAV3	black	-0.127107	0.384125	-0.0668927	0.647906	-0.105268	0.471613	-0.248211	0.0854963	0.101823	0.486319	-0.170863	0.240467	-0.136497	0.349685	0.00952452	0.948212	0.262942	0.0679492	0.1817	0.211484	0.0359793	0.806121	0.109141	0.455367	0.0118188	0.935761	-0.248199	0.0855122	0.133319	0.361124	0.12212	0.403207	0.59198	7.45893e-06	0.0379982	0.79547	0.109047	0.455758
OR51E2	black	-0.115107	0.430948	-0.133602	0.360095	-0.204802	0.158062	-0.325477	0.0224863	0.157855	0.278689	-0.395621	0.00489821	-0.0973335	0.505841	0.439125	0.00159649	0.0110388	0.939993	0.536581	7.05722e-05	0.164572	0.258479	0.463235	0.000802734	-0.18683	0.198653	-0.238006	0.0996001	0.279478	0.0518002	0.293982	0.0403353	0.801455	4.5892e-12	0.143233	0.326186	0.190216	0.190492
LOC440570	black	0.0354478	0.808931	-0.0625455	0.669427	-0.151397	0.299074	-0.0767477	0.600182	0.145897	0.317176	-0.238439	0.0989681	-0.124274	0.394898	0.119072	0.415135	0.0294396	0.840854	0.228909	0.11363	0.318309	0.0258161	0.11312	0.438999	-0.0769662	0.599141	-0.144555	0.321695	0.0991152	0.498046	0.0551646	0.706567	0.639335	7.62882e-07	0.137077	0.347621	0.184558	0.204264
TMEM44	black	-0.198004	0.172632	-0.347162	0.0145279	0.170732	0.240834	-0.194649	0.180171	-0.251039	0.0818785	0.0678129	0.643386	0.464268	0.000778546	0.00521622	0.971624	-0.0397757	0.786122	0.175386	0.228057	0.0669258	0.647743	0.0228775	0.87601	-0.300079	0.0361821	0.140059	0.337132	0.138328	0.343196	-0.0327077	0.823455	0.655586	3.18152e-07	0.250561	0.0824816	0.0598384	0.682964
LOC100130456	black	-0.0413404	0.777919	-0.068408	0.64047	-0.123181	0.399102	-0.124767	0.393013	0.145635	0.318056	-0.213771	0.140245	-0.124044	0.395781	0.556407	3.30557e-05	-0.0418036	0.775494	0.00793937	0.956822	0.481787	0.000456567	0.0189752	0.897034	0.0178143	0.903302	-0.273613	0.0571289	0.116224	0.426457	0.0811024	0.579596	0.451018	0.00114441	0.185827	0.201116	0.0851571	0.560722
TNNI3	black	-0.146391	0.31552	-0.0744354	0.611241	-0.00413297	0.977515	-0.132167	0.365325	0.0213133	0.884428	-0.100919	0.490218	-0.0689259	0.637936	-0.0153779	0.916477	0.277906	0.0531878	-0.0113104	0.938519	0.277206	0.053815	-0.0699093	0.633137	0.0415008	0.777079	-0.185948	0.200819	0.0181952	0.901245	-0.00669992	0.963558	0.66127	2.31394e-07	0.0206408	0.888051	-0.0309527	0.832789
TSHR	black	0.00226014	0.987703	-0.0223033	0.879099	0.0407356	0.781087	0.0216849	0.882427	-0.131351	0.368319	0.0590749	0.6868	0.280576	0.0508489	-0.132627	0.363645	-0.137675	0.345504	-0.090801	0.53494	-0.15686	0.281767	-0.127313	0.38335	-0.13718	0.347257	0.145434	0.318729	-0.145757	0.317645	-0.132225	0.365112	0.587601	9.04487e-06	-0.0696186	0.634554	-0.108204	0.45927
HYDIN	black	-0.166248	0.253595	-0.162006	0.266082	0.0139281	0.924327	-0.233685	0.106088	-0.044256	0.762696	-0.182083	0.210504	0.043121	0.768612	0.0290312	0.843034	0.000238985	0.9987	0.0614791	0.674747	-0.0133765	0.927316	0.431022	0.00198947	-0.12981	0.374011	-0.142872	0.32742	0.286489	0.0459663	0.344082	0.0154853	0.710666	1.06139e-08	0.055096	0.706916	0.0529748	0.717722
CNTD1	black	-0.170328	0.241964	-0.159506	0.273629	-0.18486	0.203512	-0.35845	0.0114377	0.131686	0.367088	-0.326094	0.0222175	-0.0411792	0.778762	0.647795	4.87021e-07	0.265189	0.0655446	0.0917189	0.530803	0.237822	0.0998707	0.362045	0.0105804	-0.151557	0.298556	-0.223862	0.122037	0.23844	0.0989659	0.286636	0.04585	0.726373	3.47298e-09	0.148609	0.308166	0.163442	0.261811
SPANXA1 /// SPANXA2 /// SPANXC	black	-0.202973	0.161892	-0.122721	0.400881	-0.0871422	0.551588	-0.319744	0.0251182	0.0828948	0.571217	-0.08408	0.565707	-0.0397532	0.78624	0.0998217	0.494973	0.0370859	0.800278	0.0431933	0.768234	0.301682	0.0351512	0.167184	0.250893	0.0254804	0.862034	-0.169887	0.243205	0.05657	0.69944	0.022104	0.880171	0.823203	3.88358e-13	0.0463295	0.751923	0.128098	0.380402
CLEC2L	black	-0.125867	0.388819	-0.195733	0.17771	-0.179982	0.215908	-0.290482	0.0428908	0.147573	0.311588	-0.304381	0.0334694	0.0786853	0.590982	0.0902638	0.537369	0.194489	0.180536	0.149329	0.305801	0.632532	1.08384e-06	0.496636	0.000283872	-0.140726	0.334813	-0.184082	0.205455	0.310142	0.0301026	0.371069	0.00866819	0.662382	2.17243e-07	0.0955815	0.513565	0.351503	0.0132641
TCP10L	black	-0.158185	0.277671	-0.27283	0.0578725	-0.0005623	0.996941	-0.243458	0.0918571	0.00906728	0.950695	-0.162729	0.263923	-0.0442038	0.762968	0.378185	0.0073784	0.566439	2.21024e-05	0.0673652	0.645584	0.211173	0.145246	0.0651746	0.656379	-0.250073	0.0831	-0.120471	0.409637	0.408897	0.00353311	0.203111	0.1616	0.6704	1.36758e-07	0.500291	0.000251692	0.380275	0.0070328
CCDC78	black	0.106193	0.467705	-0.0368911	0.801306	-0.103454	0.479327	0.0452908	0.757314	0.0808729	0.580673	-0.29924	0.036732	-0.00432798	0.976455	-0.0761218	0.603167	0.189497	0.192204	0.189647	0.191846	0.363467	0.0102569	0.305482	0.0328031	-0.149483	0.305297	-0.0602294	0.681002	0.17441	0.230698	0.110451	0.449942	0.46994	0.000657019	0.135323	0.353886	0.201721	0.16455
LOC170425	black	-0.109249	0.454919	-0.155272	0.28673	-0.218435	0.131594	-0.304516	0.0333873	0.175099	0.228831	-0.283617	0.0482882	-0.0589741	0.687307	0.733868	1.98305e-09	0.162227	0.265422	0.0943583	0.518993	0.367023	0.00948488	0.0920636	0.529253	-0.126448	0.386619	-0.216949	0.134306	0.195155	0.17902	0.222962	0.123584	0.685103	5.63633e-08	0.18081	0.213768	0.189105	0.193142
SLC23A1	black	-0.355355	0.0122228	-0.25097	0.0819647	0.0511601	0.727011	-0.338049	0.0175175	0.0183353	0.900488	0.0348261	0.812221	-0.0759836	0.603827	0.0200284	0.891352	0.224801	0.120439	0.111498	0.445628	0.452122	0.00110891	0.0822939	0.57402	0.0268119	0.854899	-0.124978	0.392207	0.107128	0.463771	-0.0293504	0.84133	0.511812	0.000170706	0.233624	0.106182	0.220835	0.127301
LOC647323	black	-0.152891	0.294275	-0.239394	0.0975834	-0.0747921	0.609529	-0.290738	0.0426995	0.0123444	0.932911	-0.149748	0.304428	0.0265831	0.856124	0.458082	0.000933726	0.0142196	0.922748	0.230012	0.111853	0.100579	0.491688	0.0688227	0.638441	-0.181309	0.212484	-0.175774	0.227013	0.320325	0.0248401	0.342765	0.0159109	0.867315	7.62822e-16	0.210572	0.14642	0.223955	0.121879
LOC653739	black	-0.0570259	0.697133	0.376308	0.00770127	-0.529842	9.03582e-05	-0.332454	0.0195998	0.603758	4.37769e-06	-0.420832	0.00260421	-0.275591	0.0552844	0.0684848	0.640094	-0.0105585	0.942599	0.105488	0.470682	0.602257	4.69076e-06	0.0535015	0.715034	0.507062	0.000200677	-0.589207	8.43038e-06	0.0555638	0.70454	0.0219993	0.880735	0.312968	0.0285566	-0.00842208	0.9542	0.0948647	0.516743
PRSS3	black	-0.0883017	0.546285	-0.173317	0.233679	-0.111527	0.44551	-0.235159	0.103839	0.0988943	0.499009	-0.377789	0.00744551	-0.00937764	0.94901	0.0354141	0.809109	0.540275	6.14939e-05	0.384805	0.00633151	0.368739	0.00913072	0.346713	0.0146643	-0.239603	0.0972823	-0.13414	0.358145	0.486584	0.000392507	0.581858	1.15985e-05	0.600525	5.07795e-06	0.124054	0.395745	0.068131	0.641827
NCRNA00186	black	-0.155365	0.286437	-0.21592	0.136207	-0.114589	0.433037	-0.299915	0.0362894	0.0619584	0.672354	-0.182082	0.210508	-0.0120395	0.934564	0.586459	9.50687e-06	0.0627144	0.668586	0.299437	0.0366023	0.082876	0.571305	0.0584209	0.690092	-0.191853	0.186632	-0.14005	0.337165	0.172301	0.236472	0.10306	0.481011	0.831549	1.37457e-13	0.261793	0.0692046	0.35453	0.0124399
ZNF592	black	-0.187128	0.197923	-0.252447	0.0801223	0.169255	0.244987	-0.143102	0.326635	-0.159669	0.273131	0.0782407	0.593088	0.132144	0.365409	-0.146078	0.31657	0.229232	0.113108	0.0571146	0.696685	0.0934432	0.523073	0.0691425	0.636878	-0.190543	0.189715	0.0680674	0.642139	0.12134	0.406241	-0.115885	0.427817	0.721954	4.79208e-09	0.311567	0.0293145	0.165971	0.2544
KLK5	black	-0.0667896	0.648413	-0.113611	0.437001	-0.0611733	0.676276	-0.124926	0.392403	0.0805213	0.582324	-0.13513	0.354576	-0.149343	0.305754	0.22893	0.113597	0.0224261	0.878438	-0.0295008	0.840528	0.141697	0.331457	-0.0393234	0.788498	-0.0439754	0.764157	-0.177361	0.22278	0.0804334	0.582737	0.130696	0.370732	0.717971	6.37208e-09	0.0223351	0.878928	0.463762	0.000790306
GALNT13	black	-0.125716	0.389395	-0.0437092	0.765544	-0.169878	0.24323	-0.273178	0.0575413	0.151578	0.29849	-0.238133	0.0994153	-0.18893	0.193563	0.307245	0.0317589	0.124622	0.393568	0.150457	0.302119	-0.0806366	0.581783	0.148573	0.308284	0.0210792	0.885689	-0.31534	0.0273112	0.0711347	0.627177	0.0157046	0.914709	0.652993	3.67092e-07	0.091249	0.532919	0.44924	0.00120374
ATF5	black	-0.0471886	0.747474	-0.255876	0.0759691	-0.0207872	0.887262	-0.166299	0.253447	-0.0104901	0.942971	-0.176754	0.224393	0.0947333	0.517326	0.365776	0.00974966	0.215301	0.137362	0.210117	0.147314	0.442666	0.00144762	0.233353	0.106599	-0.282323	0.0493647	-0.0382538	0.794124	0.178936	0.218632	0.162494	0.264625	0.769984	9.99572e-11	0.182555	0.209304	0.226647	0.117342
ADCYAP1	black	-0.0618062	0.673114	-0.110238	0.450819	-0.201666	0.164667	-0.218305	0.131829	0.206226	0.155127	-0.268178	0.0624518	-0.163872	0.260539	0.288134	0.044678	0.0462573	0.752298	0.183262	0.207517	0.477987	0.00051385	0.0861457	0.556164	-0.029731	0.8393	-0.332386	0.0196264	0.359954	0.0110721	0.266926	0.063733	0.729404	2.77481e-09	0.326287	0.0221337	0.366852	0.00952084
SLAMF9	black	-0.13978	0.338106	-0.179325	0.217617	0.0234254	0.873065	-0.152785	0.294613	-0.0520925	0.722234	-0.0180896	0.901816	0.0477796	0.744417	-0.0354346	0.809001	0.101236	0.488849	-0.0240643	0.869633	0.204707	0.15826	-0.0261675	0.85835	-0.0169908	0.907753	-0.0611078	0.676604	0.0420498	0.774207	0.0733875	0.616281	0.752339	4.58448e-10	-0.00376987	0.97949	-0.0346689	0.813054
LOC100131763	black	-0.0473603	0.746585	-0.204252	0.159208	-0.12831	0.379605	-0.206101	0.155384	0.0573836	0.695325	-0.27031	0.0603184	-0.00814361	0.955713	0.491212	0.000338536	0.075634	0.605498	0.413658	0.00313243	0.123407	0.398231	0.0600469	0.681918	-0.283776	0.048157	-0.104225	0.476038	0.248806	0.0847254	0.329789	0.020663	0.837799	6.08124e-14	0.138018	0.344289	0.474342	0.000574792
C11orf55	black	-0.139835	0.337912	0.1024	0.483842	-0.223224	0.123133	-0.254689	0.077387	0.265229	0.0655023	-0.134991	0.355078	-0.197843	0.172988	0.0242893	0.868424	-0.0389974	0.790212	-0.020687	0.887802	0.446133	0.00131402	-0.015209	0.917391	0.279751	0.0515627	-0.348212	0.0142131	0.0535364	0.714856	0.0511142	0.727246	0.629421	1.26908e-06	0.0443224	0.76235	0.041281	0.778229
KCNJ11	black	-0.141477	0.332214	-0.0483332	0.741558	-0.168457	0.247252	-0.289126	0.0439157	0.146115	0.316446	-0.190661	0.189436	-0.160504	0.270597	0.405433	0.0038524	0.0342152	0.815457	0.191855	0.186628	-0.00814858	0.955686	0.251146	0.0817432	0.0251066	0.864038	-0.266989	0.0636683	0.0506853	0.729448	0.052693	0.719162	0.701864	1.92349e-08	0.0701481	0.631973	0.168208	0.247963
ATP1B4	black	-0.0961828	0.510907	0.0225678	0.877676	-0.139498	0.33909	-0.1858	0.201183	0.179491	0.217182	-0.159446	0.273812	-0.0908483	0.534727	0.110904	0.448073	0.0889864	0.543166	-0.0370532	0.800451	-0.0420415	0.77425	0.0440614	0.763709	0.098946	0.498784	-0.272915	0.0577907	0.0822556	0.574199	0.0215456	0.883177	0.439018	0.00160119	0.0832371	0.569623	0.155936	0.284647
C22orf45	black	-0.130482	0.371523	-0.100126	0.493654	-0.275794	0.0550979	-0.359853	0.0110964	0.29437	0.0400594	-0.22706	0.116658	-0.134913	0.355359	0.307337	0.0317049	0.102127	0.485015	0.208937	0.149653	0.628874	1.30457e-06	0.155128	0.287183	0.0427999	0.770287	-0.327688	0.0215352	0.416187	0.00293633	0.129616	0.374732	0.721614	4.91077e-09	0.532929	8.07398e-05	0.152343	0.296028
LOC728475	black	-0.132402	0.364467	-0.172797	0.235105	0.0482321	0.74208	-0.152861	0.294369	-0.0473806	0.74648	-0.0113915	0.938079	-0.0542916	0.711007	-0.0243228	0.868244	0.105145	0.472136	0.0753169	0.607014	0.0858476	0.557536	-0.0207454	0.887488	-0.100926	0.490187	-0.0168594	0.908463	0.182823	0.208626	-0.0434679	0.766802	0.385101	0.006288	0.254796	0.0772588	0.00559423	0.969569
PF4V1	black	-0.202991	0.161853	-0.147956	0.310318	-0.272353	0.0583287	-0.428961	0.00210227	0.298843	0.036994	-0.224632	0.120725	-0.082911	0.571142	0.360538	0.0109328	0.126774	0.385382	0.230943	0.11037	0.7501	5.51191e-10	0.0888958	0.543578	0.0377802	0.796618	-0.328828	0.0210585	0.430086	0.00204003	0.187415	0.197225	0.622676	1.77629e-06	0.485579	0.000405215	0.125651	0.389643
LOC643988	black	-0.217515	0.133268	-0.217098	0.134032	-0.110999	0.447683	-0.347542	0.0144133	0.134617	0.356424	-0.037251	0.799408	-0.0776297	0.595986	0.138081	0.344067	0.124858	0.392663	0.285912	0.0464252	0.590458	7.97821e-06	-0.0261718	0.858327	0.0164714	0.910561	-0.209828	0.147884	0.280741	0.0507069	-0.02719	0.852876	0.687991	4.70713e-08	0.484995	0.000412762	0.144943	0.320384
C11orf20	black	-0.108616	0.45755	0.0258543	0.860029	-0.222971	0.123569	-0.285768	0.0465407	0.260832	0.0702698	-0.438147	0.00163993	-0.060754	0.678374	-0.00812754	0.9558	0.591956	7.46665e-06	0.240861	0.0954847	0.266595	0.0640747	0.277228	0.0537945	0.0211565	0.885273	-0.327946	0.0214267	0.328145	0.0213429	0.284778	0.0473379	0.467627	0.000704349	0.181567	0.211824	0.20091	0.166289
TRIML1	black	-0.167102	0.25113	-0.167497	0.249995	-0.0919009	0.529984	-0.333498	0.0191964	0.0746921	0.610009	-0.150623	0.30158	-0.0951633	0.515418	0.411406	0.00331669	0.248768	0.0847734	0.318634	0.0256564	0.0151792	0.917553	0.122983	0.399866	-0.130714	0.370665	-0.193272	0.183332	0.210861	0.145855	0.235352	0.103548	0.774944	6.3571e-11	0.112061	0.44332	0.246318	0.0879873
MRGPRX4	black	-0.182399	0.209701	-0.20742	0.152699	0.08646	0.554719	-0.237253	0.100709	-0.120686	0.408793	0.0183696	0.900303	0.11671	0.424516	-0.0479974	0.743292	0.0634378	0.664987	0.320032	0.02498	-0.0556945	0.703877	0.0618422	0.672934	-0.186936	0.198394	0.00526835	0.971341	0.274364	0.0564232	0.461444	0.000846248	0.539445	6.3436e-05	-0.069756	0.633884	0.0352089	0.810195
LHX4	black	-0.0733383	0.616519	-0.121683	0.404903	-0.0752836	0.607174	-0.170489	0.241514	0.0313763	0.830534	-0.24972	0.083551	-0.12469	0.393307	0.213451	0.140854	0.235163	0.103833	0.104796	0.473614	-0.0534559	0.715266	0.224722	0.120572	-0.174244	0.231147	-0.156241	0.283696	0.293948	0.0403597	0.416552	0.00290894	0.781725	3.36062e-11	0.0625997	0.669157	0.23409	0.105466
NPFFR1	black	-0.150116	0.303231	-0.249431	0.0839201	-0.00452315	0.975393	-0.277298	0.0537316	-0.0464215	0.751446	-0.227764	0.115498	0.298556	0.0371853	0.0167142	0.909248	0.320003	0.024994	0.685464	5.51116e-08	0.0919948	0.529562	0.382768	0.00663901	-0.3519	0.0131535	0.0332598	0.820524	0.316233	0.0268538	0.178673	0.219319	0.504634	0.000217777	0.304648	0.0333069	0.262242	0.0687116
BPIL3	black	-0.116925	0.423654	-0.195207	0.178902	-0.0891648	0.542354	-0.233257	0.106747	0.0428614	0.769966	-0.230685	0.11078	-0.0729047	0.61861	0.329344	0.0208452	0.0294878	0.840597	0.253338	0.0790258	0.0313867	0.830479	0.314686	0.02765	-0.196777	0.175362	-0.157963	0.278355	0.139023	0.340753	0.0869194	0.552609	0.853632	6.54016e-15	0.171083	0.239852	0.478765	0.000501613
WNT8B	black	-0.109544	0.453695	-0.106193	0.467705	-0.11311	0.439038	-0.242332	0.093417	0.0569697	0.697418	-0.172915	0.234781	-0.000892233	0.995145	0.408807	0.00354111	-0.0394112	0.788037	0.100467	0.492173	0.0414504	0.777343	0.191582	0.187266	-0.091663	0.531054	-0.186964	0.198324	0.117213	0.422507	0.118161	0.418736	0.759099	2.59713e-10	0.126515	0.386363	0.341205	0.016428
NKX2-2	black	0.20377	0.160214	-0.112592	0.441151	-0.0278223	0.849493	0.121231	0.406664	-0.0282445	0.847236	-0.2971	0.0381649	0.10718	0.463553	0.0756382	0.605477	0.175281	0.22834	0.193592	0.182594	0.0382456	0.794167	0.360237	0.0110043	-0.398979	0.00451527	0.161068	0.268897	0.128113	0.380342	0.123995	0.39597	0.520367	0.000126791	0.0947106	0.517427	0.0999255	0.494522
DKFZp761D1918	black	-0.0768386	0.599749	-0.0579882	0.692273	-0.260521	0.0706174	-0.280254	0.0511267	0.253306	0.0790654	-0.293192	0.0409007	-0.120415	0.409852	0.0894355	0.541125	0.0665328	0.649678	0.359946	0.011074	0.437452	0.00167143	0.137027	0.3478	-0.0279005	0.849075	-0.269318	0.0613034	0.369822	0.0089131	0.476672	0.000535128	0.633024	1.057e-06	0.112925	0.439791	0.483748	0.00042932
LOC643332 /// RNASE2	black	-0.16912	0.245369	-0.20512	0.157403	0.170815	0.240602	-0.145805	0.317484	-0.209188	0.149153	0.108232	0.459154	0.248664	0.0849091	0.00413693	0.977494	-0.055767	0.703509	0.48258	0.000445359	-0.043722	0.765478	0.00871842	0.95259	-0.203038	0.161755	0.119283	0.414304	-0.0200915	0.891012	0.0339263	0.816988	0.493496	0.000314451	-0.0371444	0.79997	-0.0483517	0.741463
LOC197350	black	-0.0670316	0.647223	-0.0868722	0.552826	-0.16965	0.243871	-0.233436	0.106471	0.0986109	0.500246	-0.153518	0.292277	0.0374516	0.79835	0.235277	0.10366	-0.00394654	0.978529	0.0209382	0.886449	-0.104427	0.475182	0.309343	0.0305522	-0.127012	0.384484	-0.0839758	0.566191	0.155075	0.287349	0.00822577	0.955266	0.469275	0.000670334	0.256852	0.0748189	0.302509	0.0346284
IQCF5	black	-0.109302	0.454697	-0.0820328	0.57524	-0.269132	0.0614896	-0.297317	0.038018	0.247189	0.0868337	-0.256029	0.0757885	-0.0268955	0.854452	0.107247	0.463273	0.0357513	0.807326	0.24641	0.0878643	0.66594	1.77217e-07	0.236311	0.102108	0.00496842	0.972972	-0.269244	0.061378	0.329117	0.0209388	0.19752	0.173705	0.684972	5.68207e-08	0.298191	0.0374286	0.087723	0.548929
AQP8	black	-0.0552862	0.705949	-0.120779	0.408432	-0.213594	0.140581	-0.243728	0.0914862	0.160806	0.269686	-0.339808	0.0169029	-0.0284232	0.846282	0.0460804	0.753215	0.0199694	0.89167	0.229949	0.111954	0.225893	0.118599	0.451967	0.00111386	-0.135279	0.354044	-0.205221	0.157196	0.407225	0.00368418	0.453178	0.00107588	0.722613	4.56913e-09	0.144359	0.322358	0.274259	0.0565214
LOC100289042	black	-0.0464212	0.751448	-0.167185	0.250891	-0.154147	0.29028	-0.222568	0.124267	0.0790421	0.589296	-0.249097	0.084349	-0.0451089	0.758259	0.565457	2.30042e-05	-0.00284275	0.984534	0.134744	0.355966	0.0666513	0.649094	0.208356	0.150814	-0.202895	0.162055	-0.160811	0.269671	0.223182	0.123205	0.159155	0.274698	0.856767	4.07702e-15	0.241113	0.0951282	0.178134	0.220737
DIRC1	black	-0.0793861	0.587671	-0.144589	0.321581	-0.169125	0.245354	-0.26276	0.0681461	0.0929714	0.525182	-0.291938	0.0418122	-0.026635	0.855847	0.611413	3.06052e-06	0.0592069	0.686136	0.128735	0.378014	0.0284728	0.846016	0.231402	0.109644	-0.216137	0.135805	-0.190577	0.189636	0.232246	0.108318	0.20876	0.150007	0.852752	7.45373e-15	0.218873	0.130803	0.323571	0.0233343
NKAIN4	black	-0.284935	0.0472107	-0.0929231	0.525398	-0.209946	0.147652	-0.459597	0.000893355	0.248901	0.0846021	-0.167384	0.25032	-0.148888	0.307246	0.127392	0.383052	0.247497	0.0864297	0.168952	0.245845	0.414654	0.00305383	0.32314	0.0235298	0.13561	0.352856	-0.285519	0.0467398	0.100832	0.490594	-0.0110241	0.940073	0.622796	1.76573e-06	0.173854	0.232209	0.316266	0.0268374
C9orf4	black	-0.229719	0.112323	-0.225378	0.119463	0.0905647	0.536008	-0.200513	0.167145	-0.0651321	0.656589	-0.000537333	0.997076	-0.0659733	0.652435	-0.0698139	0.633602	-0.0060112	0.967302	0.0310261	0.832398	-0.00406774	0.97787	0.0943318	0.519111	-0.077968	0.594381	-0.0690152	0.6375	0.128513	0.378847	-0.0381583	0.794626	0.467273	0.000711852	0.22743	0.116048	0.436619	0.00170992
LOC100287105	black	-0.171463	0.238796	-0.140309	0.336262	-0.0870982	0.55179	-0.268742	0.0618821	0.0764275	0.601708	-0.159368	0.274048	-0.162558	0.264434	0.389759	0.00563521	-0.000431672	0.997651	0.147299	0.312495	0.0250948	0.864102	0.0572955	0.69577	0.0172661	0.906265	-0.295314	0.0393963	0.174964	0.229195	0.00575737	0.968682	0.69966	2.22487e-08	0.26927	0.0613513	0.154621	0.288781
CRTC1	black	-0.168603	0.246837	-0.254752	0.0773121	0.0827085	0.572085	-0.149802	0.304255	-0.088036	0.547498	-0.00880246	0.952134	0.013305	0.927703	-0.112339	0.442185	-0.0204799	0.888918	0.225564	0.119152	0.244934	0.0898444	0.0120186	0.934678	-0.0967377	0.508461	0.00555681	0.969772	-0.0236014	0.872119	0.0150543	0.918229	0.606162	3.91608e-06	-0.0533992	0.715556	0.394615	0.00501832
CRYAA	black	-0.0508575	0.728564	-0.112247	0.442562	-0.122384	0.402184	-0.198982	0.170478	0.123154	0.399207	-0.356393	0.0119546	-0.0612403	0.675941	0.240958	0.0953477	0.832208	1.26336e-13	0.211523	0.144565	0.0866261	0.553955	0.15239	0.295879	-0.234771	0.104427	-0.0965514	0.509282	0.304833	0.0331945	0.24739	0.0865697	0.506238	0.000206339	0.258699	0.0726803	0.171921	0.237523
FUT9	black	-0.173686	0.232669	-0.257108	0.0745196	-0.104026	0.476889	-0.342356	0.0160453	0.0381621	0.794607	-0.266091	0.064599	-0.0281491	0.847746	0.522189	0.000118889	0.0335734	0.81886	0.457793	0.000941621	0.133297	0.361202	0.407381	0.00366986	-0.269202	0.0614201	-0.136894	0.348272	0.23329	0.106697	0.220471	0.127946	0.850871	9.82726e-15	0.184656	0.204021	0.284406	0.0476407
XIRP1	black	0.0519251	0.72309	-0.141884	0.330812	0.111772	0.444507	0.0212519	0.884759	-0.221335	0.12642	0.0282332	0.847297	0.28913	0.0439128	-0.0786966	0.590929	0.0388099	0.791198	0.00945489	0.94859	0.00583947	0.968236	0.0318413	0.82806	-0.26844	0.0621867	0.205387	0.156853	-0.0917855	0.530503	-0.0427828	0.770377	0.474018	0.000580515	-0.088812	0.543959	-0.0129868	0.929428
KISS1	black	-0.139319	0.339717	-0.165658	0.255308	-0.167639	0.249588	-0.329108	0.0209425	0.128361	0.379414	-0.281655	0.0499276	-0.0654371	0.655081	0.560696	2.78743e-05	0.0143408	0.922092	0.087913	0.54806	0.0201636	0.890623	0.183319	0.207373	-0.131608	0.367376	-0.233241	0.106773	0.340608	0.0166294	0.371981	0.00849259	0.406217	0.00377797	0.124587	0.393699	0.358226	0.0114929
TREM1	black	-0.169574	0.244087	-0.24831	0.0853672	-0.158708	0.276067	-0.37467	0.00799295	0.11847	0.417514	-0.410505	0.003393	-0.0103596	0.943679	0.504485	0.000218866	0.479575	0.000489154	0.379075	0.00722942	0.146101	0.31649	0.476106	0.000544525	-0.310482	0.0299127	-0.204945	0.157766	0.466567	0.000727055	0.235657	0.103089	0.738333	1.40742e-09	0.521182	0.0001232	0.370866	0.00870767
C10orf68	black	-0.0641202	0.6616	-0.100348	0.492691	-0.0674881	0.64498	-0.139608	0.338706	0.0329484	0.822177	-0.242114	0.0937211	0.0431496	0.768462	0.236966	0.101133	0.216121	0.135836	0.000272971	0.998515	0.0311277	0.831857	-0.0254552	0.862168	-0.144766	0.320983	-0.0805956	0.581975	0.113049	0.439288	0.155229	0.286865	0.462223	0.000827056	0.0225904	0.877555	0.28879	0.0441725
C15orf56	black	-0.129402	0.375527	0.00169176	0.990795	-0.126656	0.38583	-0.210664	0.14624	0.138582	0.342302	-0.210284	0.146986	-0.175925	0.226609	0.116904	0.423739	0.406255	0.00377437	0.000414688	0.997744	0.129783	0.374113	-0.00317443	0.982729	0.0884485	0.545616	-0.259877	0.0713412	0.0324649	0.824745	-0.000984391	0.994644	0.753099	4.30462e-10	0.0464491	0.751304	0.0386483	0.792048
SERPINB3	black	-0.143522	0.325202	-0.253982	0.078242	-0.132689	0.363416	-0.301671	0.0351582	0.0896581	0.540114	-0.305914	0.0325446	-0.0479323	0.743628	0.438051	0.00164425	0.1668	0.251999	0.120583	0.409195	0.121705	0.40482	0.580972	1.2047e-05	-0.254585	0.077513	-0.197488	0.173777	0.426104	0.00226792	0.137711	0.345377	0.669841	1.41311e-07	0.548409	4.5148e-05	0.491075	0.000340025
PRO2949	black	-0.132815	0.362957	-0.257724	0.0738029	-0.017596	0.904482	-0.254707	0.0773663	-0.0446346	0.760726	-0.264152	0.0666457	0.175132	0.228743	0.0802189	0.583746	0.349564	0.0138166	0.164696	0.258117	0.128839	0.377626	0.537765	6.75374e-05	-0.327028	0.0218155	-0.0570801	0.696859	0.519038	0.000132857	0.594777	6.58475e-06	0.586371	9.5435e-06	0.168347	0.247566	0.0977315	0.504094
GJA10	black	-0.199271	0.169846	-0.148386	0.3089	-0.00492457	0.97321	-0.257295	0.0743012	0.0052349	0.971523	0.0322896	0.825677	-0.0457333	0.755016	-0.0109793	0.940316	-0.014244	0.922616	0.38812	0.00585771	0.0288005	0.844266	-0.0572328	0.696087	-0.010277	0.944127	-0.153465	0.292443	0.325495	0.0224786	0.112248	0.442558	0.61438	2.65725e-06	0.379701	0.00712622	-0.0617811	0.673239
SLC22A18AS	black	-0.119802	0.412261	-0.0979124	0.503301	0.0201454	0.890722	-0.123531	0.397753	-0.046757	0.749708	-0.0216273	0.882737	0.148308	0.309156	-0.144117	0.323179	-0.109323	0.454612	-0.0909917	0.534079	-0.101473	0.487828	0.161209	0.26847	-0.035271	0.809867	0.0122351	0.933504	-0.125424	0.390507	-0.0877195	0.548945	0.389845	0.00562365	-0.117488	0.421411	0.412353	0.00323806
LOC283314	black	0.14269	0.328044	-0.223722	0.122277	0.0474038	0.74636	0.0724571	0.620772	-0.124164	0.39532	-0.231415	0.109623	0.0965448	0.50931	0.413791	0.00312183	0.180544	0.214454	0.101611	0.487234	0.00932268	0.949308	0.44883	0.00121779	-0.465239	0.000756396	0.178454	0.219894	0.0566513	0.699028	-0.0940056	0.520564	0.487607	0.000379951	0.242051	0.0938097	0.100891	0.490342
GAL	black	-0.142476	0.328776	-0.191157	0.188267	-0.0964613	0.509679	-0.29523	0.0394548	0.0771169	0.598424	-0.251538	0.0812527	0.0396716	0.786669	0.0705067	0.630228	0.717728	6.48263e-09	0.379615	0.00714031	0.209327	0.148877	0.0666845	0.64893	-0.202827	0.162198	-0.090938	0.534322	0.317378	0.026277	0.27034	0.0602888	0.684333	5.91166e-08	0.223568	0.122541	0.17678	0.224323
CLVS1	black	-0.129153	0.376457	-0.157869	0.278646	-0.073704	0.614757	-0.25553	0.0763807	0.0443302	0.76231	-0.25717	0.074447	-0.0818722	0.575991	0.0507427	0.729153	0.0497111	0.734456	0.216826	0.134531	0.147272	0.312584	0.734459	1.89576e-09	-0.180243	0.215231	-0.13508	0.354757	0.229148	0.113243	0.122743	0.400795	0.685392	5.53598e-08	0.161782	0.266752	0.0650349	0.65707
KLK8 /// KLK9	black	-0.0374031	0.798606	-0.182829	0.20861	0.0398876	0.785535	-0.0704204	0.630648	-0.100876	0.490407	-0.0600336	0.681984	0.0734566	0.615949	0.346674	0.0146761	-0.0661077	0.651772	0.0721809	0.622107	-0.0575096	0.694689	-0.00530968	0.971116	-0.245227	0.0894483	0.0224268	0.878435	0.0406503	0.781534	0.0151665	0.917621	0.787234	1.96861e-11	0.104356	0.475484	0.0335293	0.819094
ADAMTS16	black	-0.0347572	0.812586	0.0606637	0.678826	-0.339448	0.0170274	-0.292673	0.041276	0.368929	0.00909218	-0.40464	0.0039289	-0.125147	0.391561	0.377295	0.00753	0.293017	0.0410271	0.0829408	0.571003	0.496995	0.000280554	0.110975	0.447782	0.0343347	0.814824	-0.359389	0.0112083	0.30936	0.0305421	0.349364	0.0138746	0.508712	0.000189764	0.118441	0.41763	0.17175	0.237997
GFAP	black	-0.140855	0.334367	-0.217151	0.133934	-0.106256	0.46744	-0.308657	0.0309423	0.0519948	0.722733	-0.327108	0.0217814	-0.0234546	0.872908	0.469001	0.000675875	0.169562	0.24412	0.138148	0.343832	0.0464212	0.751448	0.533394	7.93756e-05	-0.26398	0.0668301	-0.144729	0.321107	0.182276	0.210015	0.108363	0.458606	0.781762	3.34855e-11	0.179502	0.217153	0.412378	0.00323601
DCD	black	-0.169224	0.245074	-0.165623	0.25541	-0.00648411	0.964731	-0.226546	0.11751	-0.0243933	0.867866	-0.00333521	0.981855	-0.0574742	0.694868	0.0260869	0.858783	0.029656	0.8397	0.380252	0.00703653	-0.00225106	0.987752	-0.0037008	0.979866	-0.0492083	0.737045	-0.0757677	0.604858	0.0628698	0.667812	0.00448849	0.975582	0.806982	2.52365e-12	0.107388	0.462684	0.0447046	0.760361
C15orf55	black	-0.171833	0.237767	-0.128407	0.379242	-0.0326165	0.82394	-0.246135	0.0882309	0.0253463	0.862752	-0.101131	0.489305	-0.035315	0.809634	0.0818201	0.576234	0.0154827	0.91591	0.585493	9.91486e-06	0.176128	0.226065	0.0294245	0.840935	-0.0465514	0.750773	-0.113944	0.435648	0.0303368	0.83607	0.0415415	0.776866	0.736509	1.62035e-09	0.0336006	0.818716	0.135955	0.351619
GPR52	black	-0.101966	0.485706	-0.177482	0.22246	-0.192184	0.185859	-0.32976	0.0206751	0.13706	0.347682	-0.313525	0.0282603	-0.0421931	0.773457	0.185771	0.201254	0.269385	0.0612363	0.15846	0.276826	0.345662	0.0149877	0.392776	0.00524456	-0.159239	0.274443	-0.214968	0.137986	0.558824	3.0037e-05	0.62645	1.47311e-06	0.720703	5.24346e-09	0.20026	0.167694	0.147683	0.311222
RTP1	black	-0.0967049	0.508605	-0.235975	0.10261	-0.0834583	0.568594	-0.231846	0.108945	0.0405638	0.781987	-0.268985	0.0616373	-0.034676	0.813016	0.461278	0.000850405	0.105112	0.472275	0.2695	0.0611216	0.10161	0.487238	0.190138	0.190677	-0.225919	0.118555	-0.144929	0.320432	0.318726	0.0256113	0.289478	0.0436478	0.792217	1.19713e-11	0.248937	0.0845554	0.1802	0.215341
LOC285370	black	-0.113576	0.437144	-0.151012	0.300318	-0.110264	0.450714	-0.255752	0.0761164	0.0583357	0.690522	-0.197793	0.173101	-0.00273119	0.98514	0.136964	0.348025	0.13287	0.362758	0.451869	0.00111696	0.0544025	0.710443	0.0574981	0.694747	-0.163886	0.260497	-0.12178	0.404526	0.265614	0.0650972	0.306702	0.0320774	0.838531	5.51499e-14	0.101219	0.488925	0.100119	0.493682
ZG16	black	-0.145369	0.31895	-0.194343	0.180869	-0.0503166	0.731342	-0.226364	0.117813	0.0103022	0.94399	0.0464683	0.751204	-0.0700422	0.632489	0.140055	0.337146	0.0122499	0.933423	-0.0259586	0.85947	0.126809	0.385253	-0.0243511	0.868093	-0.0384247	0.793224	-0.114353	0.433991	0.18018	0.215393	-0.0376795	0.797149	0.738582	1.38057e-09	0.325987	0.0222637	0.0330439	0.82167
TBX4	black	-0.142466	0.32881	-0.16928	0.244916	-0.072228	0.621879	-0.270888	0.0597502	0.0667806	0.648458	-0.194127	0.181366	-0.141832	0.330992	0.0737793	0.614395	0.122655	0.401133	0.339424	0.0170355	0.231465	0.109545	0.273185	0.0575343	-0.0956958	0.513059	-0.208329	0.150867	0.199772	0.168753	0.187622	0.196722	0.845142	2.23016e-14	0.0738527	0.614041	0.111256	0.446626
SOX21	black	-0.0988439	0.499229	-0.208235	0.151058	-0.0242679	0.868539	-0.196414	0.176177	-0.0157406	0.914514	-0.175561	0.227587	-0.0313124	0.830874	-0.00648469	0.964728	0.172517	0.235877	0.479595	0.000488852	-0.011667	0.936585	0.106534	0.466269	-0.239382	0.0976009	-0.0898987	0.539023	0.33588	0.0183015	0.391403	0.00541937	0.577571	1.39213e-05	0.0949307	0.51645	0.292586	0.0413387
CALB1	black	-0.0701334	0.632045	-0.172493	0.235943	-0.0478301	0.744156	-0.188682	0.194157	0.00217937	0.988142	-0.215962	0.13613	-0.044827	0.759725	0.0870854	0.551848	0.0362544	0.804668	0.502717	0.000232195	0.0470447	0.748218	0.421299	0.00257276	-0.25407	0.0781348	-0.0344438	0.814246	0.16398	0.260222	0.146754	0.314309	0.833237	1.10659e-13	0.091679	0.530982	0.134281	0.357638
CCL14-CCL15 /// CCL15	black	-0.216765	0.134644	-0.137729	0.345313	0.0233202	0.873631	-0.243538	0.0917476	0.0159324	0.913477	-0.0715638	0.625095	-0.128679	0.378227	0.212309	0.143043	0.0116669	0.936585	-0.00814441	0.955708	-0.00815337	0.95566	0.0517186	0.724148	0.007986	0.956569	-0.216212	0.135667	0.202551	0.162784	-0.035056	0.811004	0.485417	0.000407294	0.307299	0.031727	0.0479792	0.743386
EVPLL	black	-0.0753179	0.60701	-0.0301027	0.837318	-0.0204273	0.889202	-0.119396	0.413857	0.012716	0.930896	-0.231986	0.108726	0.116472	0.425466	0.183071	0.207998	0.10835	0.458658	0.029176	0.842261	0.0382369	0.794213	-0.00341294	0.981432	-0.0803274	0.583236	-0.180331	0.215003	0.145992	0.316855	0.210383	0.14679	0.563568	2.48348e-05	0.0271405	0.85314	0.155456	0.286153
PDE6B	black	-0.202102	0.163738	-0.078523	0.591751	-0.0976202	0.504582	-0.299866	0.0363214	0.0730011	0.618144	-0.00927188	0.949584	-0.104267	0.475863	0.498352	0.000268324	-0.12104	0.407411	0.188332	0.195002	-0.14025	0.336467	-0.0981447	0.502284	0.0476476	0.7451	-0.22792	0.115242	0.103911	0.477376	-0.0312553	0.831178	0.508646	0.00019019	0.265744	0.0649613	-0.00303157	0.983506
XAGE1A /// XAGE1B /// XAGE1C /// XAGE1D /// XAGE1E	black	-0.130157	0.372725	-0.190016	0.190966	0.0256269	0.861248	-0.209395	0.148743	-0.0596456	0.683932	-0.0680831	0.642061	-0.00112397	0.993885	-0.00930668	0.949395	-0.0149367	0.918865	0.147725	0.311083	-0.0589306	0.687526	0.429122	0.00209322	-0.22226	0.124801	-0.00142737	0.992234	0.21482	0.138264	0.100239	0.493164	0.71589	7.38052e-09	0.189728	0.191653	0.0159259	0.913512
PPCS	black	-0.184975	0.203226	0.0110814	0.939762	-0.383234	0.00656756	-0.463277	0.000801725	0.449872	0.00118234	-0.319676	0.0251509	-0.381364	0.00685836	0.304068	0.0336613	0.263098	0.0677794	0.367797	0.00932383	0.369599	0.0089576	0.219778	0.129178	0.167018	0.251373	-0.554244	3.59928e-05	0.436903	0.00169668	0.200082	0.16808	0.54881	4.44559e-05	0.480708	0.000472213	0.48658	0.000392563
S100G	black	-0.165856	0.254731	-0.0477461	0.744591	-0.243649	0.0915956	-0.380376	0.00701649	0.284694	0.0474067	-0.285885	0.046447	-0.150736	0.301213	0.288474	0.0444156	0.00971156	0.947197	0.0927094	0.526355	0.374336	0.0080536	0.275092	0.0557447	0.0500577	0.732673	-0.390413	0.00554837	0.471846	0.000620195	0.480038	0.000482175	0.66553	1.81451e-07	0.221182	0.126689	0.32697	0.0218405
LOC642776	black	-0.00493981	0.973127	0.00872278	0.952566	-0.297464	0.0379179	-0.23502	0.10405	0.261466	0.0695662	-0.407697	0.00364096	-0.140679	0.334978	0.513988	0.000158391	0.28007	0.0512855	0.128278	0.379727	0.159662	0.273152	0.063275	0.665797	-0.0991076	0.498079	-0.282493	0.0492223	0.248631	0.0849513	0.206834	0.153887	0.793353	1.06673e-11	0.249659	0.0836289	0.325709	0.0223848
LOC285194	black	-0.161517	0.267546	-0.222572	0.12426	-0.123766	0.396849	-0.302541	0.0346087	0.121323	0.406306	-0.278843	0.0523573	-0.102036	0.485404	0.149505	0.305223	0.247912	0.0858866	0.623444	1.71023e-06	0.251593	0.0811835	0.215111	0.137718	-0.194629	0.180216	-0.184188	0.205189	0.360985	0.0108271	0.272672	0.0580232	0.773908	6.99397e-11	0.309038	0.0307251	0.592004	7.45079e-06
FLJ11710	black	-0.122486	0.401788	-0.274163	0.0566108	0.129137	0.376516	-0.105194	0.471925	-0.183525	0.206853	-0.0758339	0.604542	0.175613	0.227446	-0.00218553	0.988109	0.368889	0.00910033	0.149421	0.305499	-0.0217367	0.882149	0.0952981	0.51482	-0.319322	0.0253216	0.107098	0.463897	0.0576408	0.694026	0.0600775	0.681764	0.829236	1.84327e-13	0.0475534	0.745587	0.109585	0.453525
C22orf15	black	-0.0455984	0.755716	-0.0361785	0.805069	-0.269584	0.0610385	-0.313588	0.0282268	0.240088	0.0965864	-0.417675	0.00282612	-0.00119251	0.993512	0.391636	0.00538938	0.362878	0.0103898	0.155918	0.284705	0.343998	0.0155124	0.265881	0.0648181	-0.10899	0.455993	-0.175363	0.228119	0.202099	0.163743	0.223355	0.122908	0.72445	3.99838e-09	0.113807	0.436206	0.330223	0.0204869
C14orf86	black	-0.146481	0.31522	-0.0642062	0.661174	-0.252369	0.0802185	-0.349636	0.0137956	0.281768	0.0498321	-0.264056	0.0667481	-0.107005	0.464287	0.0998677	0.494773	0.280616	0.0508142	0.0945077	0.518329	0.649918	4.34183e-07	0.15199	0.297163	0.0477834	0.744398	-0.289742	0.0434478	0.297523	0.037878	0.198999	0.170441	0.647602	4.92103e-07	0.222422	0.12452	0.188457	0.194701
AAA1	black	-0.201034	0.166022	-0.176645	0.224683	-0.111732	0.444672	-0.31438	0.0278096	0.0700731	0.632339	-0.108872	0.456484	-0.0552584	0.706091	0.529065	9.29407e-05	-0.0551637	0.706572	0.0275073	0.851178	0.149014	0.306834	0.0216563	0.882581	-0.022925	0.875755	-0.223178	0.123211	0.252274	0.0803359	0.342597	0.0159661	0.76677	1.33225e-10	0.100284	0.492967	0.101788	0.486471
MS4A3	black	-0.183388	0.207198	-0.21219	0.143272	-0.078219	0.593191	-0.29704	0.0382061	0.0769999	0.598981	-0.246472	0.0877825	-0.0845103	0.563713	0.109694	0.453073	0.209267	0.148997	0.239207	0.0978532	0.332019	0.0197704	0.484782	0.000415549	-0.143129	0.326544	-0.189091	0.193177	0.283008	0.0487918	0.118097	0.418992	0.863064	1.52425e-15	0.291583	0.0420728	0.149178	0.306296
MOG	black	-0.0540498	0.712238	-0.15198	0.297196	-0.179186	0.217978	-0.259862	0.0713578	0.111092	0.4473	-0.367475	0.00939057	0.0540519	0.712228	0.0936372	0.522207	0.0973712	0.505675	0.115018	0.431308	0.265935	0.0647618	0.63826	8.06906e-07	-0.233238	0.106778	-0.131718	0.36697	0.355401	0.0122109	0.352602	0.0129596	0.80222	4.22917e-12	0.148306	0.309164	0.281599	0.0499752
DYSFIP1	black	0.0190731	0.896506	-0.0410876	0.779242	-0.0808288	0.58088	-0.0467176	0.749912	0.0776926	0.595688	-0.341429	0.016353	-0.10551	0.470591	0.327019	0.0218192	0.636564	8.81111e-07	0.112461	0.441684	0.0722475	0.621785	-0.0566739	0.698914	-0.161409	0.26787	-0.131506	0.367748	0.235903	0.102719	0.483161	0.000437323	0.419179	0.00271839	-0.0632042	0.666149	0.194738	0.179967
ALK	black	-0.0586675	0.68885	-0.142965	0.327102	-0.0608445	0.677921	-0.168518	0.24708	0.0635737	0.664313	-0.29805	0.037523	-0.0538565	0.713224	0.285403	0.0468333	0.75594	3.3949e-10	0.117539	0.42121	0.0977651	0.503947	0.181871	0.211046	-0.240478	0.0960292	-0.0549488	0.707664	0.105047	0.472551	0.0607055	0.678617	0.60645	3.86399e-06	0.161454	0.267737	0.262765	0.0681417
CDH4	black	-0.152558	0.295339	-0.195008	0.179354	-0.132263	0.364972	-0.300903	0.035649	0.136881	0.348318	-0.1362	0.350745	-0.0798812	0.585337	0.248946	0.0845436	0.114697	0.432603	0.289628	0.0435336	0.131993	0.365964	0.138359	0.343087	-0.0943644	0.518966	-0.228861	0.113709	0.371339	0.00861584	0.0412097	0.778603	0.660096	2.47253e-07	0.57222	1.74222e-05	0.593908	6.84557e-06
GSDMD	black	0.179153	0.218065	-0.220928	0.127136	0.343028	0.0158251	0.346368	0.0147699	-0.402036	0.00418978	0.139914	0.33764	0.125007	0.392097	-0.153493	0.292356	0.0923027	0.528179	-0.147612	0.311459	-0.173602	0.232898	-0.0377105	0.796985	-0.396522	0.00479275	0.471183	0.0006328	-0.309303	0.0305743	-0.25235	0.0802417	0.456452	0.000978989	-0.180926	0.213469	-0.15435	0.289637
PTPRN	black	-0.104154	0.476341	-0.180034	0.215773	-0.159055	0.275006	-0.269945	0.0606793	0.0829257	0.571073	-0.259851	0.0713706	-0.0338609	0.817335	0.584618	1.02982e-05	-0.00865153	0.952953	0.138351	0.343117	-0.00479419	0.973919	0.0874924	0.549984	-0.210861	0.145854	-0.17584	0.226836	0.351258	0.0133329	0.440043	0.00155663	0.707108	1.3533e-08	0.138053	0.344166	0.373555	0.00819699
DGKI	black	-0.0898779	0.539117	-0.113618	0.436971	-0.138475	0.34268	-0.233281	0.106711	0.113884	0.435891	-0.304688	0.0332827	-0.100364	0.49262	0.0405808	0.781898	0.151616	0.298367	0.481922	0.000454635	0.0304133	0.835663	0.192803	0.184418	-0.150491	0.30201	-0.21765	0.133022	0.386523	0.00608197	0.470724	0.000641658	0.741423	1.10571e-09	0.122622	0.401262	0.38181	0.00678798
OR7E87P	black	-0.0138491	0.924755	-0.129719	0.37435	-0.233402	0.106524	-0.223781	0.122177	0.175892	0.226697	-0.426139	0.00226581	-0.0551567	0.706607	0.367765	0.00933041	0.0590192	0.68708	0.0920461	0.529331	0.282345	0.0493463	0.532378	8.23859e-05	-0.220528	0.127843	-0.212935	0.14184	0.468583	0.000684427	0.655385	3.21711e-07	0.671464	1.28476e-07	0.0709272	0.628184	0.301677	0.0351544
SLC15A1	black	-0.168101	0.248267	-0.233569	0.106266	-0.167473	0.250063	-0.389863	0.00562125	0.131002	0.369602	-0.264299	0.0664888	0.0446206	0.760798	0.638742	7.86896e-07	0.246084	0.0882994	0.255947	0.0758851	0.232866	0.107353	0.0865501	0.554305	-0.213295	0.141152	-0.215972	0.136112	0.405242	0.00387071	0.414286	0.00308271	0.783951	2.71253e-11	0.281686	0.0499014	0.325725	0.022378
LOC100130502	black	-0.097807	0.503763	-0.1653	0.256352	-0.194404	0.180731	-0.256211	0.075573	0.13567	0.35264	-0.186138	0.200351	0.0345959	0.81344	0.299102	0.0368229	-0.0190651	0.896549	0.172876	0.234889	0.392411	0.00529061	0.00871994	0.952582	-0.0706349	0.629605	-0.228164	0.114842	0.372902	0.00831861	0.591318	7.68079e-06	0.556522	3.29066e-05	0.0144123	0.921704	0.421194	0.00257979
C12orf69	black	-0.0513436	0.72607	-0.095259	0.514993	-0.201003	0.166089	-0.253653	0.0786414	0.136367	0.350148	-0.278592	0.0525781	-0.0182515	0.900941	0.319504	0.0252338	0.0751373	0.607875	0.0462651	0.752257	0.216831	0.134522	0.235757	0.102938	-0.113414	0.437801	-0.186982	0.19828	0.188086	0.195596	0.213034	0.14165	0.916896	2.24797e-20	0.0895535	0.540589	0.257961	0.0735284
LOC100289436	black	-0.0454229	0.756628	-0.0486025	0.740168	-0.220881	0.127219	-0.254336	0.0778133	0.24087	0.0954725	-0.321514	0.0242796	-0.151911	0.297416	0.308866	0.0308228	0.112029	0.443454	0.40461	0.00393183	0.0514078	0.725741	0.07383	0.614151	-0.0747196	0.609877	-0.268826	0.061797	0.376381	0.00768842	0.092456	0.527491	0.592606	7.25421e-06	0.49947	0.000258618	0.335402	0.0184782
MGC16075	black	-0.0725724	0.620214	0.170511	0.24145	-0.470083	0.000654192	-0.350703	0.0134897	0.464473	0.000773817	-0.367989	0.00928407	-0.0326386	0.823823	0.389846	0.00562355	0.195121	0.179096	0.103213	0.480356	0.689407	4.30576e-08	0.137584	0.345824	0.234246	0.105227	-0.420217	0.00264622	0.127916	0.381082	0.140976	0.333946	0.411006	0.00335034	0.109314	0.454646	0.211625	0.144365
LYZL6	black	0.0101674	0.944722	-0.212046	0.143551	0.0711692	0.627009	-0.0323841	0.825174	-0.183227	0.207604	-0.0765541	0.601104	0.329763	0.0206737	0.0362719	0.804576	0.257399	0.0741801	0.0225325	0.877866	-0.114724	0.432493	0.0552971	0.705894	-0.366602	0.00957373	0.195473	0.178298	-0.0311408	0.831788	0.0419109	0.774933	0.713477	8.73814e-09	-0.0605381	0.679455	0.0106946	0.941861
PRR7	black	-0.185442	0.202069	-0.320563	0.0247273	0.150452	0.302137	-0.208005	0.151519	-0.168258	0.24782	0.000306681	0.998331	0.0926527	0.526609	0.0063575	0.965419	0.158068	0.278033	0.257508	0.074054	0.0269199	0.854321	0.0345911	0.813466	-0.295098	0.0395473	0.0335027	0.819235	0.277612	0.0534501	0.138489	0.342632	0.805497	2.96911e-12	0.277867	0.0532218	0.169837	0.243345
RNF168	black	-0.191186	0.188197	-0.169044	0.245585	-0.161708	0.266973	-0.350396	0.013577	0.140701	0.334902	-0.18063	0.214232	-0.0584878	0.689755	0.543554	5.43433e-05	0.168198	0.247992	0.0559425	0.702619	0.37204	0.00848146	0.0543854	0.71053	-0.0383834	0.793441	-0.246332	0.0879691	0.117639	0.42081	0.104956	0.472933	0.814773	1.05078e-12	0.134239	0.357787	0.224596	0.120786
C21orf130	black	-0.0866967	0.553632	-0.0197855	0.892662	-0.124286	0.394853	-0.206776	0.154005	0.127912	0.3811	-0.264725	0.0660351	-0.128335	0.379512	0.0357973	0.807083	0.00441317	0.975991	0.74577	7.82865e-10	0.0785093	0.591816	0.308181	0.0312157	-0.0795986	0.586668	-0.106063	0.468253	0.0472893	0.746952	0.0015691	0.991463	0.473317	0.000593067	0.0232532	0.87399	0.045626	0.755573
POU1F1	black	-0.138439	0.342805	-0.230412	0.111214	0.00463513	0.974784	-0.207672	0.152189	-0.00586402	0.968102	-0.0735884	0.615314	0.0355596	0.80834	0.0338524	0.81738	0.0321931	0.82619	0.0953482	0.514598	0.411429	0.00331476	0.30218	0.0348357	-0.146	0.316829	-0.0762073	0.602758	0.192659	0.184752	0.0178225	0.903258	0.798712	6.13242e-12	0.282473	0.0492391	0.169074	0.245501
FBXO27	black	-0.118856	0.415988	-0.211709	0.144203	-0.0547828	0.708508	-0.230995	0.110286	0.0159941	0.913143	-0.168013	0.248519	-0.021268	0.884672	0.380552	0.00698795	0.313186	0.0284404	0.369107	0.00905626	0.0210915	0.885623	-0.0197312	0.892955	-0.192736	0.184574	-0.0996689	0.495637	0.138059	0.344146	0.0180886	0.901821	0.703743	1.69723e-08	0.278159	0.0529617	0.237938	0.0997001
CDSN	black	-0.191923	0.186468	-0.306001	0.0324925	-0.0166006	0.909862	-0.318597	0.0256748	-0.00889206	0.951647	-0.143575	0.325023	-0.0297126	0.839398	0.258033	0.0734451	0.296937	0.0382757	0.111863	0.444134	0.0440449	0.763795	0.320008	0.0249915	-0.269835	0.0607888	-0.0656162	0.654197	0.404893	0.00390433	0.0402012	0.783889	0.761374	2.13615e-10	0.572018	1.75686e-05	0.165246	0.256508
ZNF366	black	-0.136156	0.350902	-0.197018	0.174824	-0.160135	0.271717	-0.333191	0.0193143	0.117685	0.420628	-0.328071	0.021374	-0.0369509	0.800991	0.152088	0.296848	0.200646	0.166858	0.368919	0.00909429	0.263583	0.0672556	0.56587	2.26211e-05	-0.210265	0.147023	-0.219311	0.130014	0.479796	0.000485818	0.545465	5.05369e-05	0.746433	7.42271e-10	0.167406	0.250257	0.256558	0.0751644
LOC339568	black	0.0136197	0.925998	-0.196314	0.176402	0.138423	0.342864	0.000513736	0.997205	-0.21385	0.140097	0.079532	0.586983	0.399285	0.00448179	-0.0176658	0.904105	0.080337	0.583191	-0.0689507	0.637815	-0.0934663	0.522969	-0.00309505	0.983161	-0.29127	0.0423042	0.241982	0.0939065	-0.0741992	0.612376	-0.0727757	0.619232	0.44134	0.00150186	-0.0115164	0.937402	0.0599164	0.682573
C9orf62	black	-0.190699	0.189346	-0.273786	0.0569659	-0.0109971	0.940219	-0.28691	0.0456338	-0.0209755	0.886248	-0.067776	0.643567	0.0797175	0.586108	0.599064	5.42708e-06	0.0470011	0.748444	0.021644	0.882647	0.04371	0.76554	0.0806239	0.581842	-0.198229	0.172135	-0.159563	0.273454	0.351901	0.0131533	0.0905462	0.536092	0.605843	3.97467e-06	0.544257	5.29131e-05	0.388836	0.00575955
ZNF197	black	-0.0416219	0.776445	-0.0660639	0.651988	-0.166145	0.253895	-0.162913	0.263378	0.0860905	0.556418	-0.184154	0.205276	0.0751349	0.607886	0.223147	0.123266	0.182617	0.209147	-0.139455	0.33924	0.274177	0.0565977	0.256685	0.0750149	-0.0824235	0.573415	-0.0949832	0.516216	0.0760135	0.603684	0.302151	0.034854	0.531739	8.43308e-05	-0.127572	0.382374	0.262065	0.0689059
C3orf57	black	-0.21534	0.137289	-0.181661	0.211583	-0.0172161	0.906535	-0.258091	0.0733783	0.0351734	0.810383	0.0251272	0.863928	-0.154565	0.288958	-0.0201357	0.890774	-0.0180686	0.901929	0.333021	0.0193798	0.237402	0.100488	0.0497555	0.734227	0.0523003	0.72117	-0.140123	0.336912	-0.0042467	0.976897	0.00795249	0.956751	0.792882	1.11906e-11	0.0042022	0.977139	0.239246	0.097797
ALAS2	black	-0.0892365	0.542028	-0.105863	0.469097	-0.162175	0.265576	-0.267288	0.0633602	0.132624	0.363655	-0.231154	0.110035	-0.0602564	0.680867	-0.0374952	0.79812	0.175403	0.228012	0.200012	0.168232	0.323887	0.0231921	0.303482	0.0340219	-0.0909362	0.53433	-0.199663	0.16899	0.482327	0.000448905	0.369437	0.00898994	0.702526	1.84075e-08	0.320261	0.0248708	-0.0440831	0.763596
HAND1	black	-0.129449	0.375355	-0.138849	0.341365	-0.183686	0.206448	-0.323845	0.0232109	0.115601	0.428959	-0.291018	0.0424909	0.0150842	0.918067	0.531771	8.42338e-05	0.18098	0.213329	0.105261	0.471644	0.123868	0.396458	0.0957192	0.512956	-0.162772	0.263798	-0.274533	0.0562651	0.506948	0.000201449	0.660974	2.35303e-07	0.605419	4.0538e-06	0.159461	0.273764	0.256896	0.0747673
GPX5	black	-0.0293522	0.841321	-0.0275442	0.850981	-0.180882	0.213582	-0.149977	0.303683	0.190973	0.1887	-0.233837	0.105855	-0.170607	0.241182	0.330232	0.0204831	0.37321	0.0082611	-0.0441053	0.76348	0.271799	0.0588631	0.0181188	0.901657	0.0251757	0.863668	-0.194085	0.181461	0.0296333	0.839821	0.00333384	0.981862	0.526087	0.000103465	0.0835757	0.568049	0.0543348	0.710787
LOC100288412	black	-0.132112	0.365527	-0.0461895	0.752649	-0.0932519	0.523927	-0.220939	0.127117	0.0955242	0.513819	-0.00887858	0.95172	-0.14526	0.319316	-0.0527432	0.718906	-0.116302	0.426147	0.214093	0.139635	0.336996	0.0178944	-0.00130663	0.992891	0.0956802	0.513129	-0.136701	0.348959	0.0179131	0.902769	-0.0345793	0.813528	0.534011	7.75961e-05	0.0202385	0.89022	-0.0982766	0.501707
FLJ32790	black	-0.138955	0.340993	-0.0769771	0.599089	-0.274367	0.0564195	-0.332495	0.0195838	0.303314	0.0341262	-0.289715	0.043468	-0.218808	0.13092	0.317299	0.0263168	0.0324597	0.824773	0.26306	0.0678212	0.558473	3.04587e-05	0.0851651	0.560685	0.0874604	0.55013	-0.409121	0.0035133	0.233241	0.106773	0.217193	0.133857	0.717081	6.78654e-09	0.158637	0.276283	0.569016	1.98889e-05
LOC100130285	black	-0.10139	0.488187	-0.287684	0.0450276	0.163111	0.26279	-0.0822091	0.574416	-0.246651	0.0875455	-0.0709973	0.627844	0.431485	0.0019649	-0.0113577	0.938262	0.266075	0.0646156	-0.0409995	0.779704	0.0368248	0.801656	0.221228	0.126608	-0.411525	0.00330667	0.209775	0.14799	0.0675753	0.644552	-0.0785453	0.591645	0.638139	8.11994e-07	0.200029	0.168194	0.238947	0.0982291
RAG1AP1	black	-0.205965	0.155662	-0.214971	0.13798	0.0620596	0.671849	-0.194546	0.180407	-0.0451552	0.758019	0.000130467	0.99929	-0.127708	0.381863	-0.115913	0.427704	0.0246168	0.866666	0.00506352	0.972455	0.119311	0.414192	0.195997	0.177114	-0.023571	0.872283	-0.227363	0.116158	0.247224	0.0867875	0.0308082	0.833558	0.637474	8.40539e-07	0.326387	0.0220905	0.329917	0.0206109
PRLHR	black	-0.0829684	0.570874	-0.130222	0.372486	-0.0914043	0.532219	-0.212954	0.141805	0.0789818	0.589581	-0.395085	0.00496193	-0.0353214	0.8096	0.0935288	0.52269	0.13757	0.345873	0.451928	0.00111509	0.049088	0.737665	0.621261	1.90417e-06	-0.238802	0.0984401	-0.143661	0.32473	0.240042	0.0966524	0.18545	0.202049	0.686232	5.25432e-08	0.138265	0.343418	0.334433	0.0188405
PRTN3	black	-0.148003	0.310163	-0.264164	0.0666331	-0.184291	0.204932	-0.383585	0.00651415	0.137228	0.347085	-0.343329	0.0157276	-0.0254749	0.862063	0.47207	0.000615992	0.471283	0.000630876	0.306318	0.0323041	0.160472	0.270696	0.150276	0.302707	-0.269088	0.0615339	-0.213264	0.141211	0.633809	1.01538e-06	0.514882	0.000153565	0.722231	4.69712e-09	0.459047	0.00090782	0.268826	0.0617971
BLID	black	-0.138656	0.342042	-0.204068	0.159591	-0.0347871	0.812428	-0.235845	0.102806	-0.034943	0.811602	-0.0640808	0.661795	0.0937804	0.521567	0.12939	0.375573	0.0210988	0.885583	0.227048	0.116677	0.105165	0.472051	0.0169968	0.90772	-0.146986	0.313537	-0.129744	0.374257	0.245901	0.0885432	0.171469	0.238778	0.870817	4.23602e-16	0.216909	0.134378	0.0447681	0.760031
DEFB118	black	-0.19868	0.171141	-0.261096	0.0699756	0.127264	0.383536	-0.156549	0.282737	-0.103391	0.479596	0.19923	0.169936	-0.0642178	0.661116	-0.0585961	0.68921	-0.00124105	0.993248	0.043581	0.766212	0.0329822	0.821998	-0.00486467	0.973536	-0.0530585	0.717295	-0.0416312	0.776396	0.0113639	0.938229	-0.0163328	0.91131	0.602292	4.68329e-06	0.0731866	0.61725	0.467945	0.000697659
HIPK4	black	-0.0617372	0.673458	-0.0560971	0.701835	-0.00404148	0.978013	-0.132789	0.363051	-0.0302102	0.836744	-0.117141	0.422792	0.202385	0.163136	0.0645596	0.659422	-0.0727183	0.619509	-0.0288293	0.844112	-0.0793224	0.587972	0.024351	0.868093	-0.111275	0.446544	-0.0942753	0.519363	0.13568	0.352604	-0.0631575	0.666381	0.575054	1.54784e-05	0.236751	0.101453	-0.0210747	0.885713
DCAF5	black	-0.200362	0.167473	-0.20574	0.156124	0.0658418	0.653084	-0.17028	0.242099	-0.0701318	0.632053	0.119273	0.41434	-0.0407179	0.781179	-0.170276	0.242111	0.10829	0.458908	-0.0122531	0.933406	0.274211	0.0565658	0.0315933	0.829379	0.0342781	0.815124	0.00858048	0.953339	-0.227227	0.116381	-0.211186	0.14522	0.641723	6.73058e-07	-0.126522	0.386337	0.115631	0.42884
LOC642597	black	-0.0581483	0.691466	0.0117761	0.935993	-0.288553	0.0443551	-0.284455	0.0476012	0.241424	0.0946898	-0.355456	0.0121965	-0.146501	0.315153	0.544523	5.23817e-05	0.00042682	0.997678	0.231715	0.109151	0.110822	0.448412	0.355914	0.0120777	-0.0378948	0.796014	-0.260937	0.0701528	0.150748	0.301176	0.209401	0.14873	0.629747	1.2484e-06	0.061589	0.674199	0.141521	0.332063
MTMR8	black	-0.136762	0.348741	-0.0955043	0.513907	-0.253554	0.078763	-0.358218	0.0114949	0.219711	0.129297	-0.384507	0.00637566	-0.12295	0.399994	0.536578	7.05798e-05	0.242406	0.0933141	0.23898	0.0981819	0.137347	0.346665	0.383053	0.00659521	-0.125864	0.388834	-0.294154	0.0402131	0.227249	0.116346	0.248137	0.0855924	0.82505	3.10062e-13	0.159015	0.275128	0.472129	0.000614904
FNDC4	black	-0.144492	0.32191	-0.198438	0.171675	0.0171897	0.906678	-0.189006	0.19338	-0.0442403	0.762778	-0.183949	0.205787	-0.0683298	0.640853	0.0775209	0.596503	0.00776066	0.957793	0.152994	0.293947	0.0367986	0.801794	0.615332	2.53871e-06	-0.185289	0.202447	-0.0782137	0.593216	0.0684493	0.640268	0.0523315	0.721011	0.712781	9.17098e-09	0.0411487	0.778922	0.263907	0.0669079
LOC440330	black	-0.115907	0.42773	-0.106372	0.46695	-0.0296293	0.839842	-0.157606	0.279458	0.0302035	0.836781	-0.178706	0.219235	-0.18489	0.203437	0.0432403	0.767989	0.00396817	0.978412	0.0209294	0.886496	0.0222355	0.879464	0.227528	0.115885	-0.0153934	0.916393	-0.229077	0.113359	0.16582	0.254838	-0.000734142	0.996006	0.598194	5.6456e-06	0.165492	0.255792	0.0641146	0.661628
FGF10	black	-0.144154	0.323054	-0.219287	0.130057	-0.147587	0.311541	-0.314574	0.0277084	0.135647	0.352721	-0.287073	0.0455054	-0.0913317	0.532546	0.308919	0.0307928	0.35647	0.0119348	0.248993	0.0844834	0.332064	0.0197524	0.350399	0.0135762	-0.180403	0.214816	-0.180524	0.214504	0.28564	0.046643	0.0970912	0.506905	0.868487	6.27689e-16	0.384941	0.00631146	0.45945	0.000897204
LOC199899	black	-0.0932081	0.524123	-0.226155	0.118161	-0.0128574	0.930129	-0.187244	0.197641	-0.0963117	0.510339	-0.0158241	0.914062	0.260668	0.0704526	0.388269	0.00583716	-0.0587012	0.68868	-0.072498	0.620574	-0.0983597	0.501344	0.0437673	0.765241	-0.24133	0.0948215	-0.00412207	0.977575	0.168892	0.246017	0.165485	0.255811	0.702956	1.78878e-08	0.15687	0.281737	0.0498761	0.733607
LOC100128694	black	-0.128658	0.378302	-0.150833	0.300898	-0.0626606	0.668854	-0.191327	0.187866	0.0529041	0.718083	-0.00401435	0.978161	0.0353996	0.809186	0.00795087	0.95676	-0.0170987	0.90717	0.0972105	0.506381	0.641741	6.72396e-07	0.166743	0.252165	0.0508368	0.72867	-0.110102	0.451382	0.0534905	0.71509	0.0584001	0.690197	0.437632	0.00166323	0.0157987	0.9142	-0.0405514	0.782052
FOXL2	black	-0.0492258	0.736955	-0.182237	0.210113	-0.0430681	0.768888	-0.149371	0.305661	0.00831394	0.954787	-0.293085	0.040978	0.0504607	0.730601	0.0530001	0.717593	0.485149	0.000410765	0.090616	0.535776	0.141918	0.330695	0.466343	0.000731915	-0.285449	0.0467965	0.0173217	0.905964	0.138113	0.343956	0.0592397	0.685971	0.740521	1.18679e-09	0.146925	0.313741	0.164126	0.259792
CCDC154	black	-0.0378595	0.7962	-0.19321	0.183475	0.0625181	0.669564	-0.0179731	0.902445	-0.133675	0.359831	-0.0128049	0.930414	0.231263	0.109864	-0.00204791	0.988858	0.00162028	0.991184	-0.0465792	0.750629	0.0665858	0.649417	0.0824158	0.573451	-0.153973	0.290832	0.0865146	0.554468	0.0503141	0.731355	-0.0865216	0.554436	0.53605	7.19731e-05	0.162935	0.263314	-0.0535113	0.714984
LOC100130460	black	-0.106365	0.466979	-0.12263	0.401231	-0.224071	0.121681	-0.321215	0.0244196	0.180786	0.213829	-0.28821	0.0446196	-0.103245	0.480221	0.459645	0.00089211	-0.0127382	0.930775	0.167723	0.249349	0.214445	0.13897	0.165442	0.255937	-0.122316	0.402446	-0.274265	0.0565151	0.418352	0.00277713	0.47374	0.000585468	0.805776	2.88028e-12	0.156505	0.282872	0.181189	0.212793
LOC100129407	black	-0.124217	0.395119	-0.173877	0.232147	-0.0967124	0.508572	-0.278906	0.052302	0.103046	0.48107	-0.19105	0.188518	-0.0698149	0.633597	0.0382209	0.794297	0.64341	6.15631e-07	0.0494619	0.735739	0.0683013	0.640992	0.230596	0.110921	-0.179051	0.218332	-0.12732	0.383323	0.51145	0.000172838	0.292572	0.0413493	0.558319	3.0646e-05	0.440764	0.00152599	0.0749795	0.608631
C13orf39	black	-0.121669	0.404958	-0.0777315	0.595503	-0.117699	0.420571	-0.225571	0.119139	0.103725	0.478172	-0.197388	0.173999	-0.087599	0.549496	0.195599	0.178013	0.021501	0.883417	0.549133	4.39062e-05	0.125795	0.389093	0.0879595	0.547848	-0.0662194	0.651221	-0.169553	0.244146	0.117572	0.421076	0.12611	0.387899	0.735134	1.8005e-09	0.0681908	0.641534	0.0688922	0.638101
ZNF335	black	-0.158592	0.276423	-0.170258	0.24216	-0.145838	0.317373	-0.327636	0.0215571	0.139589	0.338771	-0.288785	0.0441766	-0.17414	0.231431	0.43517	0.00177873	0.43709	0.00168804	0.250111	0.0830522	0.0863597	0.55518	0.0716242	0.624803	-0.191631	0.187152	-0.211639	0.144339	0.411607	0.0032998	0.38632	0.00611097	0.699318	2.27546e-08	0.287337	0.0452983	0.380804	0.00694749
GRINL1A	black	-0.108531	0.457903	-0.0407681	0.780916	-0.202676	0.162518	-0.249261	0.0841387	0.164859	0.25764	-0.171419	0.238918	0.106497	0.466425	0.256732	0.07496	-0.00786333	0.957235	0.0267427	0.85527	0.612082	2.96485e-06	0.0328025	0.822952	0.031016	0.832452	-0.228241	0.114717	0.189666	0.1918	0.298278	0.0373704	0.535254	7.41236e-05	0.0341849	0.815618	0.070582	0.629862
SYCP3	black	-0.283129	0.0486913	0.0484507	0.740952	-0.114405	0.433784	-0.369434	0.00899067	0.149258	0.306033	-0.0299889	0.837924	-0.134349	0.357393	-0.066148	0.651573	-0.0726734	0.619726	0.016288	0.911553	0.0366015	0.802835	-0.0104039	0.943438	0.292767	0.0412079	-0.308371	0.0311061	0.0660332	0.652139	-0.0198343	0.892399	0.409845	0.00344991	0.0105086	0.94287	-0.122258	0.40267
NKX2-3	black	-0.223192	0.123188	-0.324315	0.023	0.151529	0.298647	-0.190656	0.189449	-0.114036	0.435278	0.0636559	0.663904	-0.137866	0.344826	0.0294586	0.840753	0.285345	0.0468799	0.386351	0.00610658	0.0783206	0.59271	0.00855381	0.953484	-0.162299	0.265205	0.014707	0.920109	0.234823	0.104349	-0.000808492	0.995601	0.580302	1.23965e-05	0.377145	0.00755586	-0.0115094	0.93744
ZNF333	black	0.0333916	0.819825	-0.0202508	0.890154	0.0116167	0.936857	0.0497095	0.734464	-0.0141647	0.923046	-0.0557916	0.703384	-0.124281	0.394873	-0.091872	0.530114	-0.124926	0.392406	-0.0262793	0.857752	-0.067236	0.646218	-0.150815	0.300958	0.0276728	0.850293	-0.0739526	0.613561	-0.148666	0.307978	-0.135472	0.35335	0.596757	6.02424e-06	-0.0648621	0.657924	0.354345	0.012489
HAPLN4	black	-0.0551185	0.706801	-0.141973	0.330505	0.121995	0.403692	-0.0407799	0.780854	-0.127666	0.382022	-0.065972	0.652441	-0.0769328	0.5993	-0.00356667	0.980596	-0.00771077	0.958064	0.237747	0.09998	-0.0310443	0.832301	0.136796	0.34862	-0.232417	0.108052	-0.0274386	0.851545	0.228039	0.115046	0.224134	0.121572	0.719382	5.76309e-09	0.121082	0.407247	-0.0031065	0.983099
ABCG5	black	-0.122108	0.403255	-0.153435	0.292541	-0.128898	0.377408	-0.282018	0.0496212	0.103238	0.480251	-0.359491	0.0111836	-0.0668686	0.648024	0.281097	0.0504024	0.629779	1.24639e-06	0.199034	0.170364	0.0643084	0.660667	0.413697	0.00312932	-0.224409	0.121103	-0.128662	0.37829	0.172989	0.234576	0.204748	0.158174	0.716986	6.83225e-09	0.0907699	0.535081	0.361094	0.0108017
C8A	black	-0.148177	0.30959	-0.250386	0.0827026	0.187573	0.19684	-0.0661863	0.651384	-0.202002	0.163951	0.0363906	0.803948	-0.0229198	0.875783	0.0136382	0.925898	0.0207513	0.887456	0.140808	0.334531	-0.102335	0.484121	-0.0113097	0.938523	-0.216943	0.134317	0.0603326	0.680485	0.0374607	0.798302	-0.0943275	0.51913	0.573498	1.65195e-05	0.112186	0.442809	-0.0569174	0.697682
CDH20	black	-0.149007	0.306857	-0.0875162	0.549875	-0.141223	0.333091	-0.272996	0.0577144	0.118238	0.418434	-0.200137	0.16796	-0.115388	0.429815	0.378483	0.0073282	-0.0050307	0.972633	-0.00122991	0.993308	-0.00300805	0.983634	0.0267296	0.85534	-0.0114362	0.937837	-0.245071	0.089659	0.246715	0.0874601	0.0748229	0.609381	0.590815	7.85364e-06	0.292243	0.0415887	0.1821	0.210463
LOC100130905	black	-0.171615	0.238372	-0.179171	0.218018	-0.0902497	0.537433	-0.282869	0.0489075	0.0837109	0.567421	-0.0829569	0.570928	0.063365	0.665349	0.146962	0.313618	0.00958277	0.947896	0.279677	0.0516266	0.546426	4.87155e-05	0.0531252	0.716954	-0.0393697	0.788255	-0.13655	0.349498	0.0752861	0.607162	0.0407942	0.780779	0.767188	1.28368e-10	0.103094	0.480865	0.140982	0.333927
SLC24A6	black	-0.133255	0.361357	-0.344908	0.0152236	0.12657	0.386154	-0.144191	0.322927	-0.178005	0.221078	-0.00683128	0.962844	0.114148	0.434822	0.081805	0.576305	0.315816	0.0270666	0.168923	0.245927	-0.0120677	0.934411	-0.0383817	0.79345	-0.342829	0.0158902	0.0849883	0.561502	0.364793	0.00996299	0.327277	0.0217093	0.784403	2.59613e-11	0.261798	0.0691992	0.0398402	0.785783
OR7A10	black	-0.138253	0.343463	-0.217127	0.133979	-0.133502	0.360457	-0.327555	0.0215917	0.106151	0.467884	-0.362588	0.0104559	-0.043951	0.764284	0.116457	0.425526	0.155101	0.287267	0.649552	4.4289e-07	0.231055	0.110193	0.468644	0.000683175	-0.256537	0.0751883	-0.140547	0.335435	0.400005	0.00440371	0.36765	0.00935424	0.729575	2.73973e-09	0.200186	0.167854	0.360423	0.0109602
PMP2	black	-0.167303	0.250553	-0.253372	0.0789842	0.152838	0.294445	-0.128169	0.380133	-0.174861	0.229475	0.155449	0.286174	0.0452816	0.757362	-0.0726015	0.620074	0.30887	0.0308208	-0.105327	0.471364	-0.0785061	0.591831	-0.0721009	0.622494	-0.147315	0.312443	0.122649	0.401159	0.0247743	0.865821	-0.10966	0.453214	0.716908	6.86987e-09	0.163054	0.26296	-0.0700708	0.63235
ABP1	black	0.0320595	0.8269	-0.0808577	0.580744	-0.104143	0.47639	-0.103787	0.477908	0.0344057	0.814448	-0.251857	0.0808547	0.0986081	0.500258	0.12697	0.384642	0.098438	0.501002	0.490068	0.000351205	-0.0167292	0.909167	0.00180931	0.990156	-0.23626	0.102184	0.0228839	0.875976	0.0736557	0.61499	0.100989	0.489918	0.795323	8.71934e-12	0.0354575	0.80888	0.140538	0.335467
FLJ00049	black	-0.0161572	0.912261	-0.121978	0.403757	-0.131083	0.369305	-0.20153	0.164959	0.111814	0.444335	-0.249754	0.0835072	0.0765609	0.601072	0.352684	0.0129372	0.222726	0.123992	0.227805	0.11543	0.364697	0.00998407	0.185714	0.201396	-0.225125	0.119891	-0.0831372	0.570088	0.261647	0.0693657	0.23231	0.108218	0.474882	0.000565366	0.180815	0.213755	0.246185	0.0881648
LOC158696	black	-0.126256	0.387345	-0.223414	0.122807	-0.127933	0.381017	-0.266931	0.0637282	0.106317	0.467182	-0.341861	0.0162089	0.00819643	0.955426	0.37982	0.00710682	0.468731	0.000681404	0.312168	0.0289875	0.134147	0.35812	0.121366	0.406139	-0.271239	0.0594068	-0.176987	0.223773	0.389948	0.00561002	0.377191	0.00754781	0.715904	7.37369e-09	0.300258	0.0360658	0.665252	1.84368e-07
ALS2CR10	black	-0.106384	0.466899	-0.199296	0.169792	-0.137408	0.346446	-0.266951	0.0637072	0.121969	0.403793	-0.350836	0.0134521	-0.0642972	0.660722	0.238969	0.098197	0.446679	0.001294	0.533356	7.94863e-05	0.15683	0.281862	0.088755	0.544219	-0.256692	0.0750071	-0.163583	0.261392	0.394258	0.00506162	0.452391	0.00110042	0.641455	6.82626e-07	0.197462	0.173834	0.656221	3.07128e-07
SLC8A3	black	-0.06629	0.650873	-0.166194	0.253751	-0.0470619	0.748129	-0.18075	0.213922	-0.00514919	0.971989	-0.181634	0.211652	0.0309188	0.83297	0.245123	0.0895891	0.139443	0.339285	0.0914368	0.532072	0.0382206	0.794299	0.050538	0.730204	-0.237599	0.100198	-0.102492	0.483444	0.367977	0.00928665	0.431347	0.00197222	0.836748	6.99254e-14	0.135804	0.35216	0.108227	0.459172
LOC100129858	black	-0.0870885	0.551834	0.115573	0.42907	-0.339254	0.0170944	-0.28745	0.04521	0.336283	0.0181534	-0.215651	0.136708	-0.0788908	0.590011	0.423891	0.00240408	-0.0572249	0.696127	-0.0391106	0.789617	0.423181	0.00244927	-0.0463788	0.751668	0.224536	0.120889	-0.39006	0.00559503	0.0275964	0.850701	-0.00952995	0.948183	0.545554	5.03649e-05	0.120857	0.408126	0.184957	0.20327
DDN	black	-0.107943	0.460358	-0.115717	0.428494	-0.24565	0.0888794	-0.324625	0.0228621	0.245684	0.0888343	-0.338108	0.0174964	-0.137901	0.344704	0.311796	0.0291897	0.614957	2.58488e-06	0.0814469	0.577981	0.414761	0.00304552	0.177333	0.222853	-0.080811	0.580963	-0.277065	0.0539418	0.448692	0.00122257	0.456293	0.000983504	0.695977	2.82922e-08	0.25092	0.0820282	0.192084	0.186093
KIAA0087	black	-0.153044	0.293786	-0.153717	0.291643	-0.0578336	0.693053	-0.240418	0.0961145	-0.00459644	0.974995	-0.0690723	0.637221	-0.0763168	0.602236	0.398474	0.00457113	0.173673	0.232704	0.127419	0.382952	-0.0664882	0.649897	0.0114266	0.937889	-0.0909087	0.534454	-0.143196	0.326314	0.099845	0.494872	0.133983	0.358717	0.721623	4.90785e-09	0.0894432	0.54109	0.10744	0.462465
MAB21L2	black	0.0801897	0.583884	0.0359163	0.806454	-0.25276	0.0797358	-0.155547	0.285867	0.235177	0.103812	-0.399782	0.00442769	-0.0465299	0.750885	0.0298629	0.838596	0.163677	0.261115	0.538628	6.53994e-05	0.207207	0.153131	0.21868	0.131151	-0.149248	0.306064	-0.118141	0.418818	0.165823	0.254827	0.171787	0.237894	0.725171	3.79306e-09	0.0677251	0.643817	0.298717	0.0370777
LOC440602	black	-0.223648	0.122404	-0.206412	0.154747	-0.0603273	0.680512	-0.307058	0.0318683	0.0754809	0.60623	-0.0931626	0.524327	-0.149247	0.30607	0.158084	0.277983	0.161426	0.267819	0.0560538	0.702055	0.373968	0.00812085	0.135515	0.353197	0.0146127	0.920619	-0.226369	0.117804	0.162256	0.265335	0.0366237	0.802718	0.881593	6.18814e-17	0.220403	0.128066	0.115278	0.430257
LOC613126	black	-0.0514506	0.725521	-0.155732	0.285287	-0.0787043	0.590893	-0.165298	0.256357	0.082387	0.573585	-0.288634	0.0442922	-0.0421402	0.773734	0.0514291	0.725632	0.299252	0.0367237	0.140265	0.336415	0.261369	0.069673	0.251455	0.0813558	-0.182599	0.209194	-0.121509	0.405581	0.220276	0.128291	0.0713278	0.62624	0.784766	2.50626e-11	0.248446	0.0851907	0.305159	0.0329973
PCGEM1	black	-0.16605	0.25417	-0.080993	0.580109	-0.259619	0.0716322	-0.370567	0.008766	0.255659	0.0762268	-0.265537	0.0651781	-0.0823667	0.57368	0.178978	0.218523	0.169228	0.245065	0.348064	0.0142571	0.491195	0.00033872	0.132288	0.36488	0.0337532	0.817906	-0.307182	0.0317957	0.2641	0.0667013	0.0765026	0.60135	0.834287	9.65634e-14	0.330987	0.0201794	0.120957	0.407733
NR1H4	black	-0.130481	0.371528	-0.167598	0.249705	-0.109897	0.452231	-0.227789	0.115456	0.0384639	0.793018	-0.11224	0.442591	0.171765	0.237955	0.405817	0.00381574	0.0388054	0.791221	-0.0461873	0.752661	0.110128	0.451273	-0.0125683	0.931697	-0.100708	0.49113	-0.0969886	0.507357	0.183841	0.206059	0.114499	0.433404	0.589798	8.21385e-06	0.243901	0.091249	0.174149	0.231405
LOC100286922	black	-0.213177	0.141377	-0.141152	0.333338	-0.22586	0.118654	-0.439726	0.00157029	0.219656	0.129397	-0.423149	0.00245135	-0.13017	0.372677	0.185465	0.202012	0.361364	0.0107384	0.577392	1.40273e-05	0.268312	0.0623157	0.537016	6.94428e-05	-0.120669	0.408859	-0.276965	0.0540321	0.404035	0.00398823	0.234356	0.105059	0.660473	2.4205e-07	0.324441	0.0229441	0.270023	0.0606025
LOC100288447	black	-0.0775236	0.596491	-0.115247	0.430383	-0.275865	0.0550326	-0.339294	0.0170806	0.236557	0.101741	-0.49299	0.000319645	-0.115145	0.430794	0.296408	0.0386385	0.131764	0.366801	0.580533	1.22753e-05	0.11633	0.426033	0.389754	0.00563588	-0.209936	0.147671	-0.288207	0.0446221	0.623051	1.74374e-06	0.610166	3.2463e-06	0.703251	1.75391e-08	0.306288	0.0323222	0.27454	0.0562581
PLEKHN1	black	-0.192351	0.18547	-0.174559	0.230292	-0.0734057	0.616194	-0.287761	0.0449678	0.0670089	0.647335	-0.00874296	0.952457	-0.101422	0.488045	0.0380988	0.79494	0.0780627	0.593932	-0.00330371	0.982026	0.156939	0.281523	0.163372	0.262017	-0.00665597	0.963797	-0.194843	0.179728	0.397761	0.00465108	0.353495	0.0127165	0.456097	0.00098912	0.207913	0.151704	0.0317552	0.828518
C8orf39	black	0.00841621	0.954232	-0.114085	0.435077	-0.050062	0.732651	-0.0410857	0.779252	0.0462351	0.752413	-0.243462	0.0918514	-0.0713435	0.626163	0.157308	0.280381	0.0386677	0.791946	0.0396136	0.786974	0.289652	0.0435155	0.379016	0.00723924	-0.141981	0.330476	-0.115737	0.428412	0.150951	0.300517	0.187199	0.19775	0.494712	0.000302269	0.0524669	0.720318	0.036731	0.802151
GPR31	black	-0.153545	0.292188	-0.239433	0.0975268	0.081623	0.577156	-0.158796	0.275796	-0.134389	0.357248	0.0239612	0.870186	0.189883	0.191282	0.0709086	0.628275	0.0252807	0.863104	0.451013	0.00114459	-0.0237588	0.871274	-0.0269397	0.854215	-0.24342	0.0919094	0.102394	0.483864	0.00701602	0.96184	-0.00732735	0.960148	0.729971	2.66001e-09	0.0688727	0.638196	0.0569094	0.697722
ADIG	black	-0.214906	0.138102	-0.301583	0.0352137	-0.0230944	0.874844	-0.329923	0.0206084	-0.0110354	0.940011	-0.169067	0.24552	0.10365	0.478491	0.545011	5.14187e-05	0.342812	0.0158957	0.17646	0.225177	0.0970463	0.507103	0.0987288	0.499732	-0.289773	0.0434241	-0.122568	0.40147	0.398369	0.00458282	0.169919	0.243113	0.726119	3.53847e-09	0.528711	9.41387e-05	0.36344	0.010263
TSPO2	black	-0.165744	0.255057	-0.161313	0.26816	-0.000883006	0.995196	-0.184982	0.203208	0.00637207	0.96534	-0.050952	0.728078	-0.0176445	0.90422	-0.00982244	0.946595	-0.0142454	0.922609	0.0557763	0.703462	0.474055	0.000579857	0.054012	0.712431	-0.00410361	0.977675	-0.180886	0.213571	0.169163	0.245247	0.23087	0.110485	0.651854	3.90724e-07	0.0138137	0.924947	0.0278543	0.849322
SFTPC	black	-0.0679808	0.642563	-0.264098	0.0667036	0.0991661	0.497824	-0.0845059	0.563734	-0.235669	0.103071	-0.0469364	0.748779	0.398539	0.00456392	0.0766633	0.600584	-0.0332531	0.820559	0.0549722	0.707545	-0.0652586	0.655964	0.522342	0.000118246	-0.395399	0.0049245	0.256156	0.0756376	-0.0484049	0.741188	-0.0707357	0.629115	0.564916	2.35149e-05	0.0137171	0.92547	0.00053728	0.997077
SCN4A	black	-0.00182808	0.990054	-0.007701	0.958117	0.151782	0.297833	0.127987	0.380816	-0.13342	0.360755	-0.00830382	0.954842	0.120173	0.410804	-0.140319	0.336229	-0.129366	0.375663	-0.127785	0.381575	-0.0895691	0.540518	-0.0363041	0.804405	-0.0653075	0.655722	0.0316928	0.82885	-0.1254	0.390595	-0.110219	0.450899	0.327184	0.0217492	-0.0771814	0.598117	-0.100791	0.490773
SIM1	black	-0.022303	0.8791	-0.125635	0.389702	-0.181291	0.21253	-0.21059	0.146386	0.148704	0.307851	-0.390653	0.00551682	-0.0230492	0.875087	0.144862	0.320656	0.589336	8.38249e-06	0.191336	0.187844	0.0746359	0.610279	0.156109	0.284109	-0.235625	0.103136	-0.11034	0.4504	0.336572	0.0180481	0.353757	0.0126461	0.606091	3.929e-06	0.166235	0.253632	0.518518	0.0001353
PTPRR	black	-0.187408	0.197242	-0.144687	0.321249	-0.182841	0.208581	-0.36183	0.01063	0.174837	0.22954	-0.0915277	0.531663	0.0252258	0.863399	0.148156	0.309659	0.16809	0.248299	0.072501	0.620559	0.527093	9.97939e-05	0.0318768	0.827871	0.0361587	0.805174	-0.215687	0.136642	0.256842	0.0748311	0.0150976	0.917994	0.749754	5.67004e-10	0.375305	0.00787882	0.0453104	0.757212
LOC644852	black	-0.0434805	0.766736	-0.050587	0.729953	-0.195543	0.178139	-0.237877	0.0997901	0.154012	0.290707	-0.298492	0.0372277	-0.00445146	0.975783	0.33098	0.0201821	-0.00255176	0.986117	0.652711	3.72815e-07	0.0525245	0.720023	0.0203537	0.889598	-0.141005	0.333848	-0.151361	0.29919	0.150629	0.301561	0.149845	0.304113	0.684022	6.02611e-08	0.106931	0.4646	0.275281	0.0555703
LOC440895	black	-0.216857	0.134475	-0.257934	0.0735598	0.0492681	0.736737	-0.224658	0.120681	-0.0190159	0.896814	-0.0724747	0.620686	-0.227255	0.116335	0.255311	0.0766413	-0.0102147	0.944465	0.108861	0.456529	-0.0441593	0.763199	0.259457	0.0718162	-0.108558	0.457794	-0.128223	0.379931	0.0269284	0.854275	-0.0133962	0.927209	0.538617	6.54269e-05	0.0580919	0.69175	0.560036	2.86205e-05
CAMKV	black	-0.0237379	0.871386	-0.0848568	0.56211	-0.208054	0.15142	-0.182556	0.209302	0.153504	0.292319	-0.225893	0.1186	-0.00936821	0.949061	0.399863	0.00441895	-0.0522006	0.72168	-0.0170195	0.907598	0.331164	0.0201087	-0.00644524	0.964942	-0.0666246	0.649226	-0.17816	0.220668	0.207136	0.153274	0.218276	0.131882	0.464521	0.000772718	0.0770471	0.598756	0.0543311	0.710806
LOC645722	black	-0.0589523	0.687417	-0.170882	0.240412	0.0618187	0.673052	-0.0929933	0.525084	-0.094821	0.516936	-0.190828	0.189042	0.0579763	0.692333	0.0171982	0.906631	0.623057	1.74322e-06	0.00447414	0.97566	0.00695777	0.962157	0.247998	0.0857732	-0.261049	0.0700289	0.0502966	0.731444	0.0671667	0.646559	-0.00985995	0.946391	0.692507	3.53669e-08	0.129801	0.374046	0.0879728	0.547787
GYPE	black	-0.188822	0.193821	-0.231842	0.108951	0.0924301	0.527608	-0.189663	0.191807	-0.108375	0.458553	0.0184335	0.899958	0.0984821	0.500809	0.0474988	0.745869	0.112642	0.440946	0.101331	0.488439	0.0644755	0.659839	0.00943404	0.948704	-0.14467	0.321305	-0.0604926	0.679683	0.0980031	0.502904	0.0207273	0.887585	0.792649	1.14582e-11	0.167749	0.249273	0.182012	0.210686
LMO7	black	-0.0956811	0.513124	-0.0877287	0.548903	-0.193776	0.18217	-0.30742	0.0316565	0.184157	0.205267	-0.320056	0.0249685	-0.0202118	0.890364	0.131885	0.366357	0.59821	5.64142e-06	0.504496	0.000218783	0.173345	0.233602	0.0552315	0.706227	-0.166679	0.252348	-0.146494	0.315176	0.480817	0.000470615	0.474602	0.000570234	0.532155	8.30599e-05	0.264801	0.0659543	0.125704	0.389439
GPC2	black	-0.19547	0.178305	-0.116486	0.425409	-0.170632	0.241114	-0.322748	0.0237085	0.23193	0.108813	-0.0805737	0.582078	-0.228167	0.114838	0.0232196	0.874171	0.00505315	0.972511	0.132377	0.364555	0.751668	4.84588e-10	0.218149	0.132113	0.187097	0.198001	-0.30447	0.0334154	0.148436	0.308736	-0.00428932	0.976665	0.56068	2.78924e-05	0.212023	0.143596	0.165317	0.2563
LOC285191	black	-0.100057	0.493952	0.00578235	0.968546	-0.0552635	0.706065	-0.120857	0.408125	0.103796	0.477867	-0.0857447	0.558011	-0.07036	0.630942	0.0927676	0.526095	-0.0914983	0.531796	0.360756	0.0108812	0.12824	0.379868	-0.0833802	0.568958	0.11056	0.449492	-0.124881	0.392578	-0.0991375	0.497949	-0.054526	0.709814	0.386404	0.00609896	-0.0306399	0.834455	0.146589	0.314859
SRMS	black	-0.231486	0.109511	-0.163987	0.2602	-0.0939723	0.520712	-0.33738	0.0177563	0.13018	0.372639	0.0385275	0.792683	-0.129552	0.374971	-0.0260441	0.859012	0.119298	0.414245	0.267215	0.0634357	0.570969	1.83494e-05	0.20566	0.156289	0.0839942	0.566106	-0.121918	0.403991	0.10688	0.464814	0.0725156	0.620489	0.466575	0.000726865	0.0997533	0.49527	0.144626	0.321455
PREX2	black	-0.108361	0.458612	-0.232304	0.108228	-0.0555608	0.704555	-0.24147	0.0946246	0.0178426	0.903149	-0.283985	0.0479856	-0.0688943	0.638091	0.0628495	0.667913	0.239912	0.0968383	0.467652	0.000703825	0.116849	0.423959	0.380095	0.00706201	-0.28081	0.050648	-0.132386	0.364523	0.467175	0.000713958	0.55721	3.20229e-05	0.812402	1.3778e-12	0.136991	0.347927	0.267918	0.0627162
OR1E1	black	-0.182359	0.209802	-0.167619	0.249645	-0.152134	0.296699	-0.312573	0.0287689	0.173309	0.233699	-0.0937219	0.521828	-0.120018	0.411413	0.344541	0.0153393	0.00665244	0.963816	0.128886	0.377453	0.589904	8.17555e-06	0.0444052	0.761919	0.0375472	0.797846	-0.266608	0.0640618	0.159369	0.274046	0.0576953	0.693751	0.786146	2.19061e-11	0.247806	0.0860244	0.317755	0.0260897
TAAR2	black	-0.144485	0.321933	-0.0909349	0.534336	-0.314635	0.0276767	-0.396357	0.00481201	0.325732	0.022375	-0.430226	0.00203239	-0.0246692	0.866385	0.247628	0.0862571	0.394788	0.00499758	0.339646	0.0169587	0.639543	7.5465e-07	0.424565	0.00236187	-0.0462967	0.752093	-0.312358	0.0288846	0.261664	0.0693477	0.235559	0.103236	0.687963	4.71517e-08	0.198914	0.170628	0.597551	5.81234e-06
P2RX3	black	-0.202971	0.161894	-0.289479	0.0436472	0.046422	0.751444	-0.259111	0.0722095	-0.0881415	0.547017	0.0109332	0.940566	-0.0364504	0.803632	0.258665	0.072719	0.00582381	0.968321	0.300998	0.0355881	-0.00548483	0.970164	0.21267	0.142348	-0.184297	0.204918	-0.018399	0.900145	0.0767268	0.600281	0.0198964	0.892064	0.83591	7.8095e-14	0.134587	0.356534	0.103056	0.481027
LOC100287483	black	-0.1889	0.193635	-0.191892	0.18654	0.0335538	0.818964	-0.156036	0.284337	-0.0197449	0.892882	0.012855	0.930142	0.0343728	0.814622	-0.00428405	0.976694	-0.00788218	0.957133	0.00810827	0.955905	0.351572	0.0132449	0.000895244	0.995129	0.0425784	0.771444	-0.136596	0.349333	0.0569406	0.697564	0.00187064	0.989822	0.660963	2.35448e-07	0.102413	0.483786	0.108212	0.459234
SLC24A2	black	-0.124641	0.393495	-0.15346	0.292459	-0.163904	0.260444	-0.290279	0.0430429	0.139965	0.337459	-0.329912	0.020613	-0.0500723	0.732597	0.364438	0.0100409	0.211137	0.145315	0.608667	3.48349e-06	0.126118	0.387868	0.120151	0.410889	-0.187545	0.196909	-0.173911	0.232055	0.176397	0.225344	0.140753	0.33472	0.725891	3.59821e-09	0.185799	0.201185	0.623696	1.68903e-06
C1orf159	black	-0.120885	0.408017	-0.296364	0.0386684	0.156428	0.283111	-0.115505	0.429345	-0.258624	0.0727657	0.147833	0.310725	0.362808	0.0104057	0.262895	0.068	-0.0317974	0.828294	-0.0958757	0.512264	-0.0802346	0.583673	-0.0558263	0.703208	-0.265334	0.0653916	0.160522	0.270544	-0.0452469	0.757542	-0.0626474	0.66892	0.611982	2.97904e-06	0.0716636	0.624612	-0.0301844	0.836882
LOC348120	black	-0.161991	0.266127	-0.146527	0.315067	-0.0839068	0.566511	-0.283609	0.0482941	0.0456092	0.75566	-0.248554	0.0850508	0.103244	0.480224	0.0337188	0.818089	0.0597999	0.683157	0.338598	0.0173237	-0.00981608	0.946629	0.450464	0.0011626	-0.169221	0.245084	-0.102745	0.482361	0.179981	0.21591	0.0664496	0.650087	0.734571	1.87959e-09	0.166872	0.251793	0.276478	0.054473
PFKFB1	black	-0.156292	0.283537	-0.249426	0.0839268	-0.159325	0.274179	-0.356591	0.0119039	0.0880144	0.547597	-0.249868	0.0833619	0.0895072	0.540799	0.497494	0.000275999	0.226434	0.117697	0.0483202	0.741625	0.384483	0.00637927	0.18257	0.209267	-0.20111	0.16586	-0.174671	0.22999	0.479751	0.000486497	0.499772	0.000256055	0.725563	3.68581e-09	0.266189	0.0644971	0.163886	0.260497
PPY	black	-0.150891	0.300711	-0.114443	0.433629	-0.0567801	0.698377	-0.208169	0.151188	0.0378686	0.796152	0.0211114	0.885515	-0.0221495	0.879926	-0.0423693	0.772536	0.0016055	0.991265	-0.0358097	0.807017	-0.00769903	0.958128	0.0213369	0.884301	0.0207554	0.887433	-0.132101	0.365568	0.211161	0.145269	-0.056365	0.700478	0.683538	6.20889e-08	0.360082	0.0110414	-0.0622948	0.670676
LOC100287349	black	-0.0776955	0.595674	0.0290676	0.84284	-0.301001	0.0355862	-0.284715	0.0473893	0.287898	0.0448611	-0.306338	0.0322927	-0.185125	0.202853	0.0448007	0.759861	0.0206342	0.888087	0.130335	0.372068	0.274734	0.0560775	0.0722048	0.621991	0.107245	0.46328	-0.387871	0.00589227	0.447941	0.0012488	0.520099	0.000127997	0.689074	4.39719e-08	0.103051	0.481052	0.0739376	0.613633
ZNF43	black	-0.0380926	0.794973	0.0992677	0.497382	-0.381884	0.00677633	-0.32314	0.0235299	0.387031	0.00600984	-0.561643	2.68363e-05	-0.238907	0.0982876	0.582375	1.13439e-05	0.408025	0.00361122	0.179244	0.217827	0.21635	0.13541	0.432486	0.00191269	0.00866047	0.952905	-0.360955	0.0108344	0.126983	0.384593	0.158487	0.276744	0.580019	1.25474e-05	0.0682715	0.641138	0.389489	0.00567125
WNT7A	black	0.00622028	0.966165	-0.135877	0.3519	-0.0994423	0.496622	-0.107624	0.461692	0.0291565	0.842365	-0.279643	0.0516563	-0.0854378	0.559426	0.0849608	0.561629	0.122318	0.402439	0.491506	0.000335342	0.0391248	0.789542	0.0423307	0.772738	-0.219966	0.128843	-0.0876261	0.549372	0.355867	0.01209	0.463331	0.00080044	0.578967	1.31215e-05	0.0867947	0.553182	0.0337608	0.817866
LOC284952	black	0.0671283	0.646748	-0.0515629	0.724946	-0.103996	0.477015	-0.0349193	0.811728	0.111981	0.443648	-0.240648	0.0957875	-0.0146786	0.920263	0.0731349	0.617499	-0.00316149	0.9828	0.164125	0.259793	0.379487	0.0071614	0.113705	0.436619	-0.107545	0.462022	-0.0388016	0.791241	0.117405	0.421743	0.0637862	0.663257	0.474985	0.000563588	0.123234	0.398898	0.0709522	0.628063
SLC5A11	black	-0.0872937	0.550893	-0.240583	0.09588	0.120859	0.408118	-0.0811024	0.579596	-0.1665	0.252868	-0.0483097	0.741679	0.0523499	0.720916	0.469264	0.000670561	-0.0809105	0.580496	-0.0380614	0.795137	0.0191213	0.896245	0.143095	0.326658	-0.289665	0.0435057	0.0198117	0.892521	0.18091	0.213509	0.331401	0.0200144	0.500312	0.000251515	0.00464013	0.974757	0.106561	0.466153
MAGEB1	black	-0.189585	0.191993	-0.0519339	0.723045	0.0208156	0.887109	-0.208139	0.15125	0.0305927	0.834706	-0.0690482	0.637339	0.0427219	0.770695	-0.0505232	0.73028	0.150029	0.303511	-0.000665081	0.996381	-0.0421931	0.773457	0.25256	0.0799831	-0.00234416	0.987246	-0.132758	0.363166	0.223936	0.121911	0.14455	0.321713	0.528173	9.59864e-05	0.208195	0.151136	0.20587	0.155857
HSD11B1L	black	-0.106061	0.468261	-0.22939	0.112852	0.116057	0.427127	-0.113205	0.43865	-0.154129	0.290334	0.0358921	0.806582	0.0604177	0.680059	0.101777	0.486518	0.223372	0.122877	0.0123888	0.93267	-0.112936	0.439748	-0.0668946	0.647897	-0.24286	0.0926826	0.0694917	0.635173	0.00770714	0.958084	0.0907994	0.534947	0.735395	1.765e-09	-0.0547374	0.708739	0.14979	0.304294
G30	black	-0.117952	0.419565	-0.125569	0.389954	-0.201036	0.166018	-0.320066	0.024964	0.174216	0.231225	-0.378619	0.00730547	-0.0276658	0.85033	0.10358	0.478791	0.670914	1.32696e-07	0.253424	0.0789208	0.244149	0.0909105	0.446264	0.00130916	-0.186992	0.198255	-0.192395	0.185367	0.481715	0.000457596	0.247192	0.0868295	0.642592	6.42882e-07	0.474118	0.000578733	0.126553	0.38622
LOC574538	black	-0.0972013	0.506421	-0.0297664	0.839111	0.0411881	0.778716	-0.0809674	0.580229	0.00635628	0.965426	-0.106502	0.466404	-0.12738	0.383097	-0.0024325	0.986765	0.0812507	0.5789	0.00545186	0.970343	0.0950091	0.516102	0.0589968	0.687193	-0.0664012	0.650325	-0.107353	0.46283	0.0165755	0.909998	0.0307168	0.834045	0.707404	1.32635e-08	-0.00427996	0.976716	0.0450254	0.758693
GLYAT	black	-0.168891	0.246018	-0.184799	0.203665	-0.0300488	0.837605	-0.265332	0.0653939	-0.00400819	0.978194	-0.175996	0.226418	-0.0546551	0.709157	0.223833	0.122087	0.118629	0.416884	0.115882	0.42783	-0.00767758	0.958245	0.3457	0.0149758	-0.156912	0.281606	-0.12713	0.38404	0.0721435	0.622288	0.0141717	0.923008	0.869312	5.46607e-16	0.086508	0.554498	0.185753	0.201299
KCNJ1	black	-0.171341	0.239133	-0.104432	0.47516	-0.174488	0.230486	-0.320564	0.0247268	0.207019	0.153512	-0.136573	0.349414	-0.149989	0.303642	0.0359235	0.806416	0.258617	0.0727737	0.0939369	0.52087	0.529461	9.16165e-05	0.0665636	0.649525	0.0636449	0.663958	-0.193066	0.183809	0.130956	0.369772	0.10779	0.461001	0.546229	4.90841e-05	0.0718383	0.623765	0.361006	0.0108222
UGT2A3	black	-0.156194	0.283844	-0.0797096	0.586145	-0.359647	0.0111458	-0.455843	0.000996388	0.379278	0.00719591	-0.402431	0.00414926	-0.109125	0.455432	0.348319	0.0141814	0.403826	0.00400888	0.287467	0.0451969	0.609074	3.41751e-06	0.332786	0.0194707	-0.030818	0.833506	-0.330325	0.0204454	0.384752	0.00633937	0.325043	0.0226772	0.712832	9.13873e-09	0.275556	0.0553165	0.383081	0.00659096
CEP170 /// CEP170L	black	-0.105166	0.472046	-0.0239067	0.870479	-0.221087	0.126856	-0.252156	0.0804824	0.190489	0.189843	-0.319966	0.0250118	-0.0333284	0.82016	0.547611	4.65544e-05	0.345673	0.0149844	0.0285062	0.845838	0.186887	0.198513	0.0363214	0.804314	-0.0561859	0.701385	-0.220647	0.127632	0.0309299	0.83291	0.0642481	0.660966	0.621568	1.87566e-06	0.091915	0.529921	0.39601	0.00485252
USP43	black	-0.201547	0.164923	-0.0733703	0.616364	-0.181608	0.211719	-0.373009	0.00829851	0.223571	0.122536	-0.256764	0.074922	-0.128403	0.379259	0.0154975	0.91583	0.654853	3.31324e-07	0.248088	0.0856564	0.306603	0.0321358	0.0686907	0.639086	0.0173603	0.905755	-0.295053	0.0395788	0.402615	0.00413044	0.090844	0.534746	0.657225	2.90439e-07	0.495788	0.000291855	0.119891	0.411912
NXNL1	black	-0.0953644	0.514526	-0.230003	0.111868	0.0967366	0.508466	-0.123227	0.398924	-0.158761	0.275903	0.0211952	0.885064	0.0598338	0.682987	0.00191322	0.98959	0.00595198	0.967624	-0.0244396	0.867618	-0.0370466	0.800486	0.0945501	0.51814	-0.237225	0.100749	-0.0346563	0.81312	0.45754	0.000948568	0.627313	1.41092e-06	0.537921	6.71465e-05	0.0554214	0.705263	0.0229785	0.875467
KRTAP5-9	black	-0.172933	0.234731	-0.108386	0.45851	0.0687745	0.638676	-0.134011	0.358615	-0.0488912	0.738679	0.0580055	0.692186	-0.119953	0.411666	-0.0127181	0.930884	-0.00952418	0.948214	0.250974	0.0819598	-0.0104152	0.943377	-0.0539966	0.712509	0.0551679	0.70655	-0.188332	0.195001	0.127821	0.38144	0.0041047	0.977669	0.560471	2.8127e-05	0.199953	0.16836	0.0702572	0.631442
PPP4R4	black	-0.130408	0.371796	-0.130821	0.370272	-0.120567	0.409257	-0.261982	0.0689968	0.112109	0.443123	-0.189291	0.192697	-0.197346	0.174093	0.165976	0.254384	-0.10476	0.473766	0.0967585	0.508369	0.296647	0.0384739	0.432447	0.0019147	-0.0355277	0.808509	-0.190909	0.188851	0.315401	0.0272797	0.457638	0.00094588	0.560462	2.81364e-05	-0.0157729	0.91434	0.0815194	0.577642
COL8A1	black	-0.13465	0.356306	-0.242068	0.0937862	-0.046591	0.750568	-0.281381	0.0501604	-0.00660274	0.964086	-0.172089	0.23706	0.0729871	0.618212	0.118981	0.415493	0.488939	0.000364138	0.142449	0.32887	0.0139455	0.924233	0.182627	0.209122	-0.262982	0.0679055	-0.0464342	0.751381	0.32339	0.0234161	0.0116836	0.936494	0.770653	9.40996e-11	0.469102	0.00067384	0.113095	0.439097
CDHR5	black	-0.110623	0.449229	0.0287696	0.844431	-0.0799092	0.585205	-0.208029	0.15147	0.112714	0.440653	-0.0769406	0.599263	-0.0636911	0.663729	0.0747528	0.609718	0.350607	0.0135169	0.0948723	0.516709	-0.075311	0.607043	-0.0595709	0.684307	0.0240641	0.869634	-0.120186	0.410751	0.106253	0.46745	0.0970394	0.507133	0.583307	1.08979e-05	0.0678654	0.643128	-0.00379554	0.979351
TMEM130	black	-0.16647	0.252953	-0.185939	0.200841	-0.181123	0.212961	-0.361996	0.0105918	0.158832	0.275687	-0.257931	0.0735638	-0.104641	0.47427	0.261795	0.0692026	0.0428667	0.769939	0.280275	0.0511088	0.232411	0.108062	0.283726	0.0481982	-0.100232	0.493191	-0.283531	0.0483585	0.393211	0.00519028	0.218282	0.131872	0.833845	1.02273e-13	0.360131	0.0110297	0.229985	0.111897
OR2B3	black	-0.0513058	0.726264	-0.0044083	0.976018	-0.0754913	0.60618	-0.0936748	0.522039	0.00458884	0.975036	-0.161552	0.267442	0.176534	0.224979	0.0823837	0.573601	0.00924933	0.949707	-0.0666323	0.649187	-0.106407	0.466805	0.0241912	0.868951	-0.0943284	0.519126	0.0274972	0.851232	-0.0125289	0.93191	-0.0313505	0.830671	0.45414	0.00104655	-0.00126183	0.993134	-0.0352907	0.809762
LOC286002	black	-0.0972355	0.506271	-0.0805132	0.582363	-0.245238	0.0894331	-0.284942	0.0472052	0.247077	0.0869813	-0.226296	0.117926	0.015856	0.91389	0.177091	0.223495	0.232629	0.107722	0.116549	0.425157	0.752913	4.37146e-10	0.0857511	0.557981	0.0421126	0.773879	-0.275303	0.05555	0.212506	0.142665	0.143195	0.326317	0.589271	8.40665e-06	0.18728	0.197553	0.121555	0.405403
HOXD11	black	-0.190227	0.190464	-0.137253	0.346997	-0.195681	0.177828	-0.372566	0.00838172	0.178428	0.219965	-0.173382	0.2335	0.0724491	0.62081	0.0475559	0.745574	0.0048682	0.973517	0.243756	0.0914481	0.573164	1.67506e-05	0.198963	0.17052	0.0603968	0.680164	-0.210081	0.147386	0.245306	0.089342	0.271539	0.0591155	0.661919	2.23036e-07	0.0712868	0.626438	0.0410734	0.779317
LOC100130855	black	-0.210611	0.146344	-0.109492	0.45391	-0.173019	0.234496	-0.363088	0.0103424	0.177322	0.222883	-0.234834	0.104332	-0.198491	0.171557	0.122065	0.403421	0.114139	0.434857	0.397762	0.00465091	0.436886	0.00169751	0.574045	1.61464e-05	0.00298245	0.983774	-0.227129	0.116543	0.12477	0.393002	0.117948	0.419584	0.685434	5.52146e-08	0.0505509	0.730138	0.0457982	0.754679
MVD	black	-0.113086	0.439135	-0.213882	0.140035	-0.195856	0.177433	-0.321179	0.0244364	0.143326	0.325869	-0.428881	0.00210673	-0.0948627	0.516751	0.522475	0.000117688	0.209259	0.149011	0.368553	0.00916851	0.319439	0.0252649	0.526411	0.000102269	-0.27867	0.0525093	-0.223167	0.12323	0.390284	0.00556536	0.481425	0.000461768	0.815261	9.93377e-13	0.164117	0.259818	0.404011	0.00399062
TRYX3	black	-0.129251	0.37609	-0.0980639	0.502638	-0.0904921	0.536336	-0.245784	0.0886996	0.0519021	0.723208	-0.28077	0.0506828	-0.0285113	0.845811	0.204714	0.158245	0.101401	0.48814	0.0367311	0.802151	-0.0415311	0.77692	0.483813	0.000428438	-0.118008	0.419347	-0.153968	0.290845	0.0581947	0.691232	0.0320851	0.826764	0.724559	3.96648e-09	0.0222104	0.879599	0.18905	0.193274
LOC100133308	black	-0.144278	0.322632	-0.152759	0.294697	-0.161358	0.268023	-0.340044	0.0168219	0.126143	0.387774	-0.297494	0.0378979	-0.0975372	0.504946	0.335622	0.0183965	0.24035	0.0962125	0.100908	0.490268	0.04004	0.784735	0.23972	0.0971142	-0.129762	0.374191	-0.239274	0.0977556	0.354942	0.0123311	0.189943	0.191139	0.772388	8.0384e-11	0.315115	0.0274274	0.166581	0.252633
PL-5283 /// SLC13A4	black	-0.0892505	0.541965	-0.00837677	0.954446	-0.208107	0.151314	-0.240972	0.0953283	0.210454	0.146653	-0.23176	0.10908	-0.190172	0.190595	0.0660106	0.652251	0.0346953	0.812914	0.221225	0.126613	0.362936	0.0103767	0.0383585	0.793573	0.0366878	0.802379	-0.262464	0.0684693	0.428231	0.00214352	0.65985	2.50714e-07	0.497726	0.000273905	-0.0461491	0.752859	0.00219224	0.988072
CLVS2	black	-0.137488	0.346164	-0.0886293	0.544792	-0.207506	0.152525	-0.324493	0.0229207	0.172678	0.235433	-0.29667	0.0384583	-0.0684509	0.64026	0.564354	2.4057e-05	0.13713	0.347434	0.187038	0.198143	0.0241398	0.869227	0.134578	0.356566	-0.0957806	0.512684	-0.212406	0.142856	0.180346	0.214965	0.0564636	0.699978	0.673056	1.16957e-07	0.261942	0.0690408	0.13287	0.362757
PRKAG3	black	-0.192945	0.184089	-0.107771	0.461077	-0.0793258	0.587956	-0.260334	0.0708266	0.0946891	0.517522	-0.0211814	0.885139	0.0699669	0.632856	-0.0556254	0.704227	-0.0436135	0.766043	0.0676726	0.644075	0.294601	0.0398964	-0.0979272	0.503236	0.110453	0.449934	-0.176681	0.224586	-0.0325465	0.824312	-0.0962047	0.510811	0.576856	1.43482e-05	0.0623934	0.670185	0.536834	6.99129e-05
ADAMTS8	black	-0.116646	0.424771	-0.252235	0.0803851	-0.0447502	0.760124	-0.213337	0.141072	-0.0469077	0.748928	-0.220109	0.128588	0.112851	0.440094	0.239903	0.0968515	-0.0042547	0.976853	0.0398314	0.78583	0.0451074	0.758267	0.381747	0.00679778	-0.285539	0.046724	-0.093029	0.524924	0.462531	0.000819581	0.525356	0.000106209	0.747019	7.0804e-10	0.169788	0.243482	0.0868503	0.552926
FTHL17	black	0.0439159	0.764467	-0.114023	0.435329	0.023969	0.870144	0.00744658	0.9595	-0.110394	0.450176	-0.0171401	0.906946	0.189405	0.192423	-0.0293983	0.841075	-0.0352045	0.810218	-0.0932262	0.524042	0.0225452	0.877798	-0.0175386	0.904792	-0.126182	0.387625	0.0678324	0.643291	-0.0645154	0.659641	0.00119064	0.993522	0.674634	1.06491e-07	-0.0747779	0.609597	0.0522779	0.721285
TECRL	black	-0.0448565	0.759572	-0.195924	0.177278	-0.14241	0.329005	-0.209375	0.148783	0.0545924	0.709476	-0.312094	0.0290276	0.00359036	0.980467	0.629021	1.29494e-06	0.0242749	0.868502	0.0811878	0.579196	0.0692569	0.636319	0.344679	0.0152958	-0.286415	0.0460247	-0.126352	0.386982	0.319641	0.0251676	0.31128	0.0294719	0.769441	1.04962e-10	0.239493	0.0974407	0.197333	0.174121
LOC727924	black	-0.148398	0.30886	-0.150933	0.300576	-0.167682	0.249466	-0.319421	0.0252737	0.152499	0.295529	-0.252556	0.0799881	-0.0971914	0.506465	0.163582	0.261395	0.115789	0.428202	0.412339	0.0032392	0.397312	0.00470205	0.210527	0.146509	-0.0652447	0.656032	-0.263574	0.0672659	0.249793	0.0834569	0.327535	0.0216002	0.821093	5.00676e-13	0.0834599	0.568587	0.448751	0.00122051
C6orf25	black	-0.112346	0.442157	-0.116715	0.424496	0.00922649	0.949831	-0.0972795	0.506078	-0.0593915	0.685208	-0.00602884	0.967206	0.119305	0.414214	-0.0609513	0.677387	-0.0181327	0.901583	-0.0683114	0.640943	0.162557	0.264435	-0.0433464	0.767436	-0.0194954	0.894227	-0.0948598	0.516764	0.0300028	0.83785	-0.0643947	0.660239	0.704697	1.59226e-08	0.124163	0.395324	-0.0558887	0.702892
DFNB31	black	-0.170997	0.240091	-0.312635	0.0287356	0.258252	0.0731935	-0.0474729	0.746003	-0.27347	0.0572642	0.145482	0.31857	-0.0386661	0.791954	-0.00832282	0.954739	0.240177	0.0964597	0.175055	0.228951	-0.0846614	0.563014	-0.0720957	0.622519	-0.241075	0.0951824	0.162152	0.265645	-0.0807489	0.581255	-0.128535	0.378765	0.728229	3.02817e-09	0.0448405	0.759655	-0.0886604	0.54465
NCRNA00168	black	-0.147331	0.312389	-0.264675	0.0660885	0.175026	0.229028	-0.107234	0.463325	-0.199975	0.168311	0.0560614	0.702016	0.273975	0.0567873	-0.0554239	0.70525	0.194009	0.181636	0.0839217	0.566442	-0.0440914	0.763553	0.0383831	0.793443	-0.283289	0.0485589	0.129301	0.375904	-0.0245078	0.867251	0.0318169	0.82819	0.452496	0.0010971	-0.0150945	0.918011	0.669893	1.40879e-07
TARP /// TRGV3 /// TRGV5	black	0.152156	0.296629	0.0214959	0.883445	-0.166008	0.254292	-0.0213366	0.884303	0.133327	0.361094	-0.321034	0.0245043	-0.0759512	0.603981	-0.000902536	0.995089	-0.0169006	0.908241	0.333993	0.0190071	0.0407638	0.780939	0.123936	0.396198	-0.135856	0.351975	-0.0191047	0.896335	0.0443395	0.762261	-0.00464249	0.974744	0.462458	0.00082135	0.023317	0.873648	0.330272	0.0204667
OR8D1	black	-0.10994	0.452055	-0.180458	0.214676	-0.217933	0.132505	-0.300608	0.0358392	0.172113	0.236992	-0.319922	0.0250329	-0.0413774	0.777725	0.383816	0.00647925	0.228652	0.114048	0.226391	0.117767	0.54614	4.92523e-05	0.256914	0.0747461	-0.127377	0.383109	-0.233666	0.106117	0.347528	0.0144174	0.45587	0.000995622	0.798998	5.95087e-12	0.115909	0.427721	0.182301	0.209952
RAB7B	black	-0.210194	0.147162	-0.332801	0.0194649	0.0155955	0.915299	-0.316074	0.0269348	-0.030647	0.834417	-0.0806305	0.581811	-0.0623749	0.670277	0.0732048	0.617162	0.179044	0.218349	0.236888	0.101249	0.165595	0.255491	0.0854374	0.559428	-0.211503	0.144603	-0.127445	0.382855	0.526043	0.000103628	0.423526	0.00242723	0.82395	3.54661e-13	0.365113	0.0098932	0.234298	0.105148
CCDC141 /// LOC285026	black	-0.0847133	0.562774	-0.189383	0.192475	-0.235851	0.102796	-0.329948	0.0205985	0.170856	0.240485	-0.395256	0.00494153	-0.033951	0.816858	0.496249	0.000287491	0.149484	0.305292	0.353956	0.0125926	0.298271	0.037375	0.141823	0.331023	-0.244015	0.091093	-0.246231	0.0881034	0.610719	3.16258e-06	0.727663	3.1577e-09	0.724721	3.92009e-09	0.211119	0.14535	0.243386	0.091957
C19orf55	black	-0.147067	0.313268	0.0118574	0.935552	-0.134233	0.357809	-0.229859	0.112098	0.16325	0.262379	-0.193557	0.182676	-0.194146	0.181321	-0.0217074	0.882306	0.076075	0.60339	0.483387	0.000434229	0.0761221	0.603165	0.00355573	0.980655	0.125508	0.390184	-0.263092	0.0677857	0.135616	0.352832	0.0378827	0.796078	0.669733	1.422e-07	0.172627	0.235573	0.000863755	0.9953
IGH@ /// IGHA1 /// IGHA2 /// IGHD /// IGHG1 /// IGHG3 /// IGHM /// LOC100126583 /// LOC652128	black	0.00743488	0.959564	-0.0586963	0.688705	-0.20738	0.152779	-0.180398	0.21483	0.198449	0.171649	-0.355521	0.0121797	0.228168	0.114836	0.10042	0.492378	0.356317	0.011974	0.504004	0.00022242	0.410115	0.00342655	0.0516064	0.724723	-0.195493	0.178252	-0.0761438	0.603062	0.209871	0.147801	0.132404	0.36446	0.556068	3.35009e-05	0.235055	0.103997	0.417946	0.00280643
FLJ30838	black	-0.105459	0.470805	-0.192166	0.1859	-0.152449	0.29569	-0.295172	0.0394953	0.0842374	0.564977	-0.322856	0.0236592	0.0472682	0.747062	0.343244	0.0157552	0.238318	0.0991443	0.257275	0.0743248	0.236959	0.101143	0.388197	0.00584719	-0.250486	0.0825755	-0.118669	0.416728	0.219163	0.130281	0.229447	0.112761	0.936628	4.79747e-23	0.136652	0.349134	0.277897	0.0531957
FAM46D	black	-0.140668	0.335014	0.10175	0.486635	-0.281946	0.0496819	-0.370942	0.00869273	0.302118	0.0348745	-0.159298	0.274263	0.106645	0.4658	0.209127	0.149275	0.115424	0.42967	0.0475646	0.745529	0.313296	0.0283819	0.00836473	0.954511	0.170484	0.241526	-0.260296	0.0708695	0.0747009	0.609966	0.0339057	0.817098	0.362234	0.010537	0.0617134	0.673577	0.0551837	0.70647
BARHL1	black	-0.190676	0.189402	-0.0822507	0.574221	-0.155508	0.285989	-0.305001	0.033093	0.161981	0.266157	-0.153981	0.290804	-0.231655	0.109246	0.371952	0.00849808	-0.0282834	0.847029	0.18899	0.193418	0.236191	0.102288	0.0902653	0.537362	0.0760661	0.603433	-0.349764	0.0137586	0.181998	0.210723	0.0158192	0.914089	0.72942	2.77164e-09	0.30435	0.0334887	0.28627	0.0461405
MGC10814	black	-0.142576	0.328433	-0.0262603	0.857853	-0.0970765	0.50697	-0.215037	0.137857	0.081848	0.576104	-0.144203	0.322888	0.148425	0.308771	-0.00335409	0.981752	0.0124355	0.932417	-0.0139722	0.924088	0.134132	0.358177	0.0789345	0.589804	0.0377602	0.796724	-0.183626	0.206601	0.0728897	0.618682	0.0239459	0.870268	0.737432	1.50911e-09	0.0988231	0.49932	0.164599	0.2584
FBXO40	black	-0.157748	0.279019	-0.171755	0.237985	-0.143428	0.325523	-0.282021	0.0496188	0.171514	0.238653	-0.164372	0.259067	-0.115146	0.430789	0.118457	0.417564	0.0900388	0.538388	0.215518	0.136957	0.691022	3.88748e-08	0.102917	0.481623	0.00917029	0.950136	-0.253122	0.0792905	0.223876	0.122013	0.0889628	0.543273	0.780456	3.79279e-11	0.268596	0.0620295	0.301365	0.035353
STAC3	black	-0.168186	0.248025	-0.220892	0.1272	0.0710987	0.627352	-0.200319	0.167565	-0.132689	0.363419	0.228643	0.114062	0.303685	0.0338964	-0.0784255	0.592213	-0.0105571	0.942607	-0.0664019	0.650322	0.113696	0.436654	-0.0785784	0.591489	-0.115436	0.429622	0.137768	0.345173	0.146113	0.316452	0.0462215	0.752483	0.425831	0.00228432	0.182509	0.209421	-0.154972	0.287675
MEPE	black	-0.0914566	0.531983	-0.191655	0.187095	-0.0936084	0.522335	-0.217325	0.133616	0.00368625	0.979945	-0.266112	0.0645764	0.0611535	0.676375	0.490754	0.000343555	-0.00594516	0.967661	0.0873597	0.550591	-0.00229132	0.987533	0.440983	0.00151675	-0.273533	0.057204	-0.0824231	0.573417	0.172787	0.235133	0.183493	0.206934	0.808814	2.06132e-12	0.117491	0.4214	0.155041	0.287455
UNC13C	black	-0.0996699	0.495632	-0.0675749	0.644554	-0.165654	0.25532	-0.230965	0.110334	0.113806	0.43621	-0.255981	0.0758447	-0.0923325	0.528046	0.538246	6.63374e-05	0.0507836	0.728943	-0.0229881	0.875416	-0.0456008	0.755704	0.149048	0.306723	-0.0406017	0.781788	-0.303263	0.034158	0.181706	0.211468	0.0712515	0.62661	0.729154	2.82705e-09	0.273159	0.0575592	0.276094	0.0548235
PATE2	black	-0.0957104	0.512995	-0.117267	0.42229	-0.23404	0.105542	-0.316601	0.0266674	0.158587	0.276438	-0.388908	0.00574976	-0.0297305	0.839303	0.625421	1.55061e-06	0.233102	0.106988	0.221883	0.12546	0.0303831	0.835823	0.491091	0.000339854	-0.164431	0.258895	-0.229656	0.112425	0.17374	0.23252	0.165488	0.255801	0.63714	8.55234e-07	0.168368	0.247505	0.381367	0.00685785
ADAM7	black	-0.113772	0.436345	0.0988388	0.499251	-0.194903	0.179592	-0.247401	0.0865553	0.150344	0.302488	-0.28199	0.0496445	0.103418	0.479482	0.0762769	0.602426	0.0157329	0.914556	0.447738	0.00125595	0.178714	0.219212	0.192536	0.185039	0.0408643	0.780412	-0.258054	0.0734208	0.00481476	0.973807	0.0144169	0.92168	0.609089	3.41514e-06	-0.00463608	0.974779	0.0111661	0.939302
CTRB1 /// CTRB2	black	-0.119454	0.413627	-0.181757	0.211339	-0.0687339	0.638875	-0.251948	0.0807408	0.00217439	0.98817	-0.209636	0.148264	0.0912622	0.532859	0.301541	0.0352406	0.350147	0.0136485	0.0564398	0.700099	0.0142056	0.922824	0.173663	0.23273	-0.22558	0.119125	-0.0701714	0.63186	0.126657	0.385827	0.0929867	0.525114	0.883173	4.59459e-17	0.134161	0.35807	0.139012	0.340794
COX4I2	black	-0.0918638	0.530151	-0.173715	0.23259	-0.111808	0.44436	-0.194191	0.181219	0.0528276	0.718474	-0.209873	0.147796	0.0755647	0.605829	0.223417	0.1228	-0.0587438	0.688466	0.195411	0.178438	0.359322	0.0112245	0.0119229	0.935196	-0.125916	0.388636	-0.166628	0.252497	0.538726	6.51613e-05	0.760992	2.20782e-10	0.477989	0.000513809	0.0764048	0.601816	0.106938	0.464572
FOXK1	black	0.0819106	0.575811	-0.23111	0.110105	0.293661	0.0405642	0.199822	0.168645	-0.344174	0.0154562	0.231291	0.109819	0.155696	0.2854	0.271907	0.0587592	-0.0354326	0.809012	-0.132888	0.362692	-0.157205	0.280698	-0.32452	0.0229088	-0.33596	0.0182719	0.43056	0.00201431	-0.332053	0.0197568	-0.245317	0.0893268	0.338018	0.0175286	-0.154301	0.289793	0.0460663	0.753288
PACRG	black	-0.166234	0.253636	-0.106853	0.464928	0.00655186	0.964363	-0.149236	0.306103	0.0199651	0.891694	-0.193472	0.18287	-0.0873274	0.550739	-0.0588058	0.688154	0.135149	0.35451	0.412146	0.00325509	-0.0905613	0.536023	0.0299042	0.838376	-0.0909566	0.534238	-0.135437	0.353475	0.300362	0.0359986	0.382341	0.00670502	0.421189	0.00258013	0.0750982	0.608062	0.318648	0.0256497
RASGRF1	black	-0.159625	0.273265	-0.107586	0.461854	-0.182116	0.210421	-0.345927	0.0149057	0.145607	0.31815	-0.18104	0.213175	-0.148542	0.308384	0.43856	0.00162147	0.0786372	0.59121	0.0512035	0.726788	0.200783	0.166563	0.443596	0.00141063	-0.0596726	0.683796	-0.269405	0.0612171	0.300972	0.0356047	0.188519	0.194551	0.699771	2.20863e-08	0.300534	0.035887	0.130261	0.37234
POP5	black	0.0506106	0.729831	0.0471261	0.747797	-0.200262	0.167689	-0.0648424	0.658022	0.236206	0.102265	-0.406174	0.00378199	-0.360469	0.0109492	0.101862	0.48615	0.223001	0.123517	0.0175233	0.904875	0.134543	0.356692	0.136238	0.350607	0.0208032	0.887176	-0.41441	0.00307291	0.325816	0.0223382	0.313325	0.0283665	0.632946	1.06119e-06	0.173498	0.233182	0.384355	0.00639842
DKFZp434G179	black	-0.0611653	0.676316	-0.204917	0.157823	-0.0487071	0.739628	-0.168931	0.245906	0.0478481	0.744063	-0.126037	0.388176	-0.0707592	0.629001	0.0592464	0.685938	0.0471792	0.747522	0.479489	0.000490469	0.276011	0.0548994	0.222791	0.123881	-0.172852	0.234954	-0.0122983	0.933161	0.229054	0.113395	0.0623142	0.67058	0.640339	7.23835e-07	0.297873	0.0376419	0.0284525	0.846125
PNMAL2	black	-0.130247	0.372392	-0.214759	0.138379	-0.0221341	0.880009	-0.192299	0.185591	0.0552349	0.70621	-0.133986	0.358705	-0.0674986	0.644929	0.0512654	0.726471	0.123578	0.397574	0.0520818	0.722288	0.60855	3.50278e-06	0.0954175	0.514291	-0.0678045	0.643427	-0.223791	0.122158	0.458317	0.000927359	0.290881	0.0425926	0.668095	1.56446e-07	0.394732	0.00500423	0.0569939	0.697295
CEACAM19	black	-0.076398	0.601849	-0.195441	0.178371	0.110641	0.449158	-0.117023	0.423265	-0.183633	0.206583	0.0363713	0.80405	0.222458	0.124458	0.156568	0.282677	-0.0147379	0.919942	0.278852	0.0523489	-0.0974919	0.505145	-0.0432292	0.768047	-0.279482	0.0517966	0.143499	0.32528	-0.0365884	0.802904	-0.00344273	0.98127	0.624917	1.5899e-06	-0.0146327	0.920511	0.00395775	0.978468
ANKRD55	black	-0.127231	0.383658	-0.17673	0.224458	-0.242008	0.0938702	-0.332763	0.0194797	0.238504	0.0988738	-0.270011	0.0606139	-0.0581696	0.691359	0.124236	0.395043	0.100196	0.49335	0.317173	0.0263795	0.684059	6.01254e-08	0.201421	0.165192	-0.0596402	0.683959	-0.281963	0.0496676	0.512435	0.000167097	0.527934	9.68154e-05	0.696821	2.67842e-08	0.25857	0.0728282	0.38213	0.00673786
FAM95B1 /// LOC644587 /// LOC90499	black	-0.184761	0.20376	-0.287051	0.0455229	0.0571976	0.696265	-0.218393	0.13167	-0.0601356	0.681473	0.117256	0.422337	-0.018041	0.902078	0.0944777	0.518462	-0.0172171	0.90653	-0.0497365	0.734325	0.287149	0.0454459	0.0767442	0.600198	-0.0902705	0.537339	-0.0810659	0.579767	0.245868	0.0885879	0.0792435	0.588344	0.695741	2.87271e-08	0.306524	0.0321821	0.0375052	0.798067
LOC285878 /// VSTM2A	black	-0.196388	0.176235	-0.158986	0.275216	-0.254446	0.0776798	-0.423017	0.00245983	0.272583	0.0581088	-0.245849	0.0886134	-0.0965905	0.509109	0.335715	0.0183623	0.0925992	0.526849	0.265899	0.0647995	0.680213	7.61123e-08	0.139166	0.340253	0.0119927	0.934818	-0.338488	0.0173625	0.325358	0.0225386	0.190986	0.188668	0.740575	1.1818e-09	0.339688	0.0169442	0.482589	0.000445234
LOC100287602	black	-0.0866582	0.553808	-0.168104	0.248258	0.0283029	0.846924	-0.142942	0.327182	-0.0687208	0.638939	-0.0527862	0.718686	0.0676131	0.644366	0.0864182	0.554911	0.226363	0.117814	0.0421786	0.773533	0.0740417	0.613133	0.0108412	0.941065	-0.159817	0.272683	0.0109264	0.940603	0.0288567	0.843966	0.0405884	0.781858	0.876035	1.70659e-16	0.0448268	0.759726	0.0372843	0.799232
LOC646627	black	-0.165552	0.255618	0.0297782	0.839048	-0.328848	0.0210498	-0.396722	0.00476972	0.337437	0.0177358	-0.160291	0.271243	-0.201267	0.165523	0.273775	0.0569753	0.0823661	0.573683	0.0389605	0.790406	0.308872	0.0308197	0.0192141	0.895745	0.252597	0.0799365	-0.400164	0.00438662	0.286264	0.0461453	0.159662	0.273153	0.670071	1.39417e-07	0.302213	0.0348148	0.0201766	0.890553
SLC5A12	black	-0.155848	0.284922	-0.198996	0.170447	-0.163701	0.261044	-0.339674	0.0169491	0.173384	0.233494	-0.212148	0.143355	-0.0758507	0.604461	0.125341	0.390821	0.120317	0.410238	0.101643	0.487093	0.515614	0.00014972	0.262393	0.0685473	-0.0915076	0.531754	-0.266937	0.0637217	0.591679	7.55906e-06	0.229192	0.113173	0.684931	5.69656e-08	0.616749	2.37129e-06	0.0987024	0.499846
ADH1A	black	-0.0513227	0.726177	0.0265861	0.856108	-0.155363	0.286444	-0.122956	0.399972	0.172087	0.237065	-0.142704	0.327997	-0.191089	0.188425	0.0870317	0.552094	-0.169461	0.244405	0.0437663	0.765246	0.450955	0.00114646	0.0162848	0.91157	0.198568	0.171388	-0.339389	0.0170477	0.0298605	0.838609	-0.0542231	0.711356	0.593309	7.03088e-06	0.0943772	0.518909	-0.117082	0.42303
BMP10	black	-0.170552	0.241338	-0.165259	0.256471	-0.0689599	0.63777	-0.262085	0.0688846	0.0808352	0.58085	-0.154825	0.288135	-0.0903138	0.537143	0.00875789	0.952376	0.207319	0.152903	0.54625	4.90449e-05	0.107143	0.463711	0.0958768	0.512259	-0.0868732	0.552822	-0.129047	0.376851	0.258783	0.072584	-0.00115843	0.993697	0.488233	0.000372447	0.358788	0.0113545	0.0747331	0.609812
ST3GAL6	blue	-0.763838	1.72449e-10	-0.422882	0.00246857	0.26289	0.068005	-0.655343	3.22464e-07	-0.106235	0.46753	0.373449	0.00821653	-0.16381	0.260724	0.156542	0.282758	0.255153	0.0768304	0.195762	0.177644	0.224674	0.120655	0.118462	0.417545	0.297004	0.0382301	-0.241719	0.0942742	-0.142807	0.327643	-0.208481	0.150564	0.096771	0.508314	0.0146933	0.920183	0.0255015	0.86192
MGAT2	blue	0.46797	0.000697147	0.523632	0.000112951	-0.362181	0.0105492	0.369504	0.0089765	0.353897	0.0126084	-0.160194	0.271538	-0.191251	0.188045	-0.313496	0.0282757	-0.327288	0.0217049	-0.335135	0.0185773	0.0269116	0.854365	-0.15961	0.273312	0.297757	0.0377205	-0.117659	0.420731	-0.102262	0.484432	-0.176736	0.22444	-0.197397	0.173979	-0.0263138	0.857567	0.131714	0.366987
ANK3	blue	-0.610668	3.17033e-06	-0.3362	0.0181838	0.0883543	0.546046	-0.606812	3.79939e-06	0.0148074	0.919565	0.151786	0.29782	-0.0633629	0.66536	0.12786	0.381291	0.299368	0.0366478	0.229654	0.112428	0.250146	0.0830077	0.103624	0.478601	0.20502	0.157611	-0.244576	0.0903291	0.0206083	0.888227	-0.11375	0.436435	0.175723	0.227151	0.141175	0.33326	-0.0199588	0.891728
ERBB3	blue	-0.682472	6.62964e-08	-0.444982	0.00135708	0.184013	0.205628	-0.632609	1.07962e-06	-0.0407674	0.78092	0.113572	0.437158	-0.238383	0.0990498	0.385904	0.00617091	0.310012	0.0301753	0.392447	0.00528603	0.345049	0.0151792	0.23384	0.105849	0.111558	0.445383	-0.32761	0.0215683	0.209715	0.148108	0.166	0.254313	0.1723	0.236476	0.174495	0.230466	0.126057	0.388099
PSMD10	blue	0.212564	0.142553	0.6456	5.47873e-07	-0.607957	3.60143e-06	0.0135118	0.926583	0.647633	4.91291e-07	-0.219156	0.130292	-0.538207	6.64358e-05	-0.0787696	0.590584	-0.208801	0.149925	-0.154833	0.288111	0.0619673	0.67231	-0.433296	0.00187132	0.654951	3.29539e-07	-0.567801	2.09064e-05	0.0979158	0.503286	-0.0105189	0.942814	0.0143425	0.922083	0.141229	0.333073	0.0847701	0.562511
AMACR /// C1QTNF3	blue	-0.666518	1.71408e-07	-0.510854	0.000176399	0.377827	0.00743906	-0.487391	0.00038257	-0.245833	0.0886346	0.549042	4.40604e-05	-0.164931	0.257429	0.0506221	0.729772	0.125821	0.388994	0.191769	0.186828	0.120051	0.41128	0.0469379	0.748771	0.16367	0.261136	-0.0122288	0.933538	-0.094627	0.517799	-0.0582096	0.691157	-0.0243192	0.868264	-0.0642901	0.660758	-0.0691456	0.636863
TFAP2A	blue	-0.65628	3.06126e-07	-0.371669	0.00855234	0.088833	0.543864	-0.689155	4.37493e-08	0.0575811	0.694328	0.0191286	0.896206	-0.24625	0.0880778	0.455623	0.00100275	0.394887	0.00498567	0.381894	0.00677476	0.39907	0.00450531	0.312527	0.0287937	0.133736	0.35961	-0.387546	0.00593746	0.253255	0.0791285	0.0866567	0.553815	0.212141	0.143368	0.3272	0.0217423	0.222298	0.124736
SELT	blue	0.329036	0.0209722	0.598579	5.54795e-06	-0.310314	0.0300066	0.3326	0.0195432	0.331347	0.0200358	0.0182046	0.901194	-0.452296	0.0011034	-0.337874	0.0175798	-0.363122	0.0103346	-0.348547	0.014114	-0.15331	0.292938	-0.320619	0.0247005	0.511967	0.000169801	-0.278786	0.0524074	-0.246762	0.0873982	-0.215891	0.136262	-0.204059	0.15961	-0.205284	0.157065	-0.150566	0.301765
HSPA13	blue	0.342231	0.0160863	0.755622	3.48682e-10	-0.574408	1.59031e-05	0.155773	0.285157	0.586041	9.68138e-06	-0.247563	0.0863428	-0.33534	0.0185011	-0.28156	0.0500088	-0.224055	0.121707	-0.271003	0.059638	-0.0167082	0.909281	-0.277722	0.0533514	0.648164	4.77415e-07	-0.403857	0.00400583	-0.187836	0.196201	-0.275865	0.0550326	-0.111817	0.44432	-0.0619784	0.672254	-0.0518559	0.723445
ATL3	blue	0.148125	0.309759	0.608811	3.46004e-06	-0.536836	6.99093e-05	-0.0297366	0.83927	0.604495	4.23096e-06	-0.140658	0.335051	-0.561278	2.72326e-05	-0.263609	0.0672277	-0.199283	0.16982	-0.255762	0.0761053	-0.0239595	0.870196	-0.177427	0.222604	0.67947	7.96308e-08	-0.558419	3.05245e-05	0.0653763	0.655382	-0.0508394	0.728656	-0.0239618	0.870183	0.0521837	0.721766	0.0171915	0.906668
UBE3B	blue	-0.544285	5.28568e-05	-0.316758	0.0265882	0.297399	0.0379619	-0.43166	0.00195572	-0.188863	0.193723	0.359595	0.0111584	-0.138058	0.344149	0.258515	0.0728906	-0.0387513	0.791506	0.0641916	0.661246	-0.0410784	0.77929	0.0464275	0.751416	0.190253	0.190404	-0.0946478	0.517706	-0.0982819	0.501684	-0.0077278	0.957972	-0.158569	0.276493	-0.127716	0.381833	-0.090695	0.535419
DNAJB9	blue	0.208559	0.150407	0.306645	0.0321107	-0.268235	0.0623938	0.14562	0.318105	0.225341	0.119526	-0.00835582	0.95456	-0.151363	0.299184	-0.178235	0.220471	-0.117326	0.422057	-0.276268	0.0546648	-0.0159441	0.913413	-0.288374	0.0444927	0.257646	0.0738933	-0.110071	0.451512	0.0640631	0.661883	-0.0149814	0.918623	-0.145515	0.318458	0.0933807	0.523352	0.00948008	0.948454
WNT5A	blue	-0.510476	0.000178694	-0.101133	0.489296	0.0185747	0.899196	-0.508973	0.000188085	0.089779	0.539566	0.173359	0.233563	-0.152412	0.295808	0.0335247	0.819119	0.075558	0.605861	0.154797	0.288226	0.105527	0.470519	-0.0236816	0.871688	0.443958	0.00139647	-0.371235	0.00863595	-0.0473828	0.746469	-0.0863264	0.555333	-0.0406945	0.781302	0.00764981	0.958396	-0.0844275	0.564097
ATMIN	blue	0.325803	0.022344	0.634942	9.58035e-07	-0.505453	0.000211867	0.128298	0.379651	0.511626	0.000171799	-0.116116	0.426893	-0.302499	0.034635	-0.213599	0.140572	-0.170041	0.242771	-0.451769	0.00112017	-0.0486374	0.739988	-0.370271	0.00882417	0.534367	7.6586e-05	-0.352379	0.0130211	0.099192	0.497712	-0.139924	0.337602	-0.104296	0.475739	0.253725	0.0785546	-0.137226	0.347091
HADH	blue	-0.660093	2.47299e-07	-0.358773	0.0113582	0.217263	0.133729	-0.493857	0.000310786	-0.108451	0.458237	0.320646	0.024688	0.0232126	0.874209	-0.117586	0.421021	-0.0106244	0.942241	0.0666692	0.649006	0.323659	0.0232944	0.0672276	0.64626	0.297013	0.0382245	-0.273686	0.05706	0.080315	0.583294	0.0651273	0.656613	-0.0546134	0.709369	0.023184	0.874363	-0.0867608	0.553337
CRNDE	blue	-0.693603	3.2971e-08	-0.160289	0.271251	-0.00598689	0.967434	-0.730897	2.48171e-09	0.147467	0.31194	0.106072	0.468214	-0.11503	0.43126	0.149455	0.305389	0.240251	0.0963539	0.175778	0.227003	0.23044	0.111169	0.133298	0.361201	0.459734	0.00088979	-0.424296	0.00237861	0.0580183	0.692121	-0.0675919	0.64447	0.00903188	0.950888	0.139845	0.33788	0.0362118	0.804893
TMEM45A	blue	-0.56939	1.95854e-05	-0.434167	0.00182775	0.388105	0.00585982	-0.404045	0.00398718	-0.298715	0.0370793	0.622221	1.81648e-06	0.0441001	0.763507	-0.0309214	0.832956	-0.0580563	0.69193	0.0283349	0.846753	0.243323	0.0920429	-0.106628	0.465874	0.190723	0.189289	0.0135617	0.926313	-0.153893	0.291085	-0.212859	0.141985	-0.115742	0.428392	-0.00204754	0.98886	-0.0886875	0.544527
CDC23	blue	0.266718	0.0639479	0.573059	1.68244e-05	-0.537108	6.92071e-05	0.0442561	0.762695	0.559688	2.90206e-05	-0.206732	0.154095	-0.262318	0.0686283	-0.37399	0.00811694	-0.302808	0.0344414	-0.20204	0.163869	0.112448	0.441739	-0.262638	0.0682791	0.521057	0.000123746	-0.377064	0.00756979	0.235905	0.102716	0.092506	0.527267	-0.0478448	0.74408	0.165992	0.254339	-0.261248	0.0698075
PDCD10	blue	0.286534	0.045931	0.766292	1.38985e-10	-0.684491	5.85417e-08	0.0312999	0.830941	0.742474	1.0178e-09	-0.276839	0.0541461	-0.516442	0.000145473	-0.0973221	0.505891	-0.312186	0.0289779	-0.0944037	0.518791	0.101557	0.487468	-0.304485	0.0334063	0.739638	1.27158e-09	-0.609004	3.42886e-06	-0.0555721	0.704498	-0.139985	0.337392	-0.130221	0.372489	0.0112545	0.938822	0.00629712	0.965748
PHYH	blue	-0.729097	2.83897e-09	-0.436179	0.00173053	0.128501	0.378891	-0.724394	4.0147e-09	-0.00292687	0.984076	0.273881	0.056876	-0.109816	0.452567	0.178393	0.220056	0.196008	0.17709	0.158589	0.276432	0.460462	0.000871023	0.212007	0.143627	0.236913	0.101211	-0.212162	0.143326	0.00973129	0.94709	-0.203546	0.160684	0.315858	0.0270449	0.217128	0.133977	0.0243983	0.867839
SLC25A12	blue	-0.610152	3.24848e-06	-0.337756	0.0176218	0.06129	0.675692	-0.601973	4.75242e-06	0.0715319	0.62525	0.230774	0.110638	-0.265926	0.0647705	0.374953	0.00794198	0.0391274	0.789528	0.114757	0.43236	0.473458	0.000590515	0.109816	0.452564	0.292053	0.0417274	-0.294948	0.0396519	0.0239148	0.870436	-0.0810162	0.58	0.0650524	0.656983	0.15523	0.28686	-0.00294482	0.983978
RPF1	blue	0.287411	0.0452405	0.762539	1.93118e-10	-0.688094	4.67662e-08	0.0457045	0.755166	0.709562	1.14493e-08	-0.413613	0.00313603	-0.446604	0.00129673	-0.227545	0.115858	-0.255768	0.0760974	-0.213161	0.141408	0.0343783	0.814593	-0.0457978	0.754682	0.645605	5.4775e-07	-0.641469	6.8212e-07	0.0833418	0.569136	0.0280704	0.848167	0.0815927	0.577299	0.0285151	0.845791	0.0733875	0.616281
C5orf43	blue	0.149168	0.306328	0.725862	3.6059e-09	-0.589119	8.46268e-06	-0.0313957	0.830431	0.616951	2.34829e-06	-0.18538	0.202221	-0.441177	0.00150865	-0.17871	0.219224	-0.35042	0.0135704	-0.281236	0.0502837	-0.103398	0.479567	-0.169049	0.245572	0.755283	3.58735e-10	-0.533629	7.86917e-05	-0.089537	0.540663	-0.147054	0.313311	-0.0690435	0.637362	-0.041089	0.779235	-0.159285	0.274303
TOR1AIP1	blue	0.225398	0.119431	0.570193	1.89476e-05	-0.425875	0.00228169	0.141547	0.331972	0.487285	0.000383869	-0.0296437	0.839766	-0.537857	6.73066e-05	-0.301894	0.0350162	-0.209876	0.147791	-0.240162	0.0964807	0.0176156	0.904376	-0.367308	0.0094253	0.614343	2.66194e-06	-0.382357	0.00670257	-0.104629	0.474323	-0.334896	0.0186668	-0.225644	0.119016	0.122291	0.402545	-0.100576	0.491704
MOSC1	blue	-0.591119	7.74858e-06	-0.387739	0.00591065	0.376665	0.00763898	-0.393917	0.00510323	-0.277142	0.0538723	0.469945	0.000656937	0.0686023	0.639519	0.249801	0.0834471	0.0173349	0.905893	-0.0903916	0.536791	0.25612	0.0756811	0.047651	0.745082	0.120046	0.411301	-0.061378	0.675253	-0.0757605	0.604893	-0.159682	0.273092	-0.168211	0.247954	0.0921153	0.529021	-0.137158	0.347336
SNX3	blue	0.255178	0.0768013	0.558117	3.08933e-05	-0.468044	0.000695604	0.0930757	0.524715	0.520583	0.000125829	-0.0179501	0.902569	-0.536877	6.98015e-05	-0.146864	0.313944	-0.299088	0.0368325	-0.165683	0.255235	0.0822792	0.574088	-0.343081	0.0158079	0.586759	9.38376e-06	-0.382197	0.00672741	-0.070765	0.628972	-0.116231	0.42643	-0.0359076	0.8065	-0.0206412	0.888049	0.00471639	0.974342
CKMT2	blue	-0.504855	0.000216168	-0.309032	0.0307282	0.117103	0.422943	-0.460566	0.00086837	-0.0592205	0.686068	0.212553	0.142574	0.0160054	0.913081	0.616161	2.43954e-06	-0.0473875	0.746445	0.161171	0.268586	0.182693	0.208956	-0.0661346	0.651639	0.160729	0.269919	-0.205277	0.157079	-0.158083	0.277987	-0.132263	0.364973	-0.0812517	0.578896	-0.0185479	0.89934	0.116799	0.424157
NSUN7	blue	-0.557668	3.14475e-05	-0.338326	0.0174196	0.281007	0.0504791	-0.437291	0.00167883	-0.189603	0.191949	0.438743	0.00161334	0.11954	0.41329	0.00196265	0.989322	-0.0415916	0.776603	-0.0596103	0.684109	0.192462	0.185212	0.0475951	0.745371	0.151873	0.297538	0.0501766	0.732061	-0.251645	0.0811189	-0.218843	0.130856	-0.244421	0.0905404	-0.163305	0.262215	0.109842	0.452459
PPP1R9A	blue	-0.758117	2.82384e-10	-0.330242	0.0204792	0.13314	0.361773	-0.698108	2.46296e-08	-0.00737856	0.95987	0.409071	0.00351769	-0.0262685	0.857809	0.252923	0.0795357	0.13898	0.340905	-0.0398556	0.785703	0.268134	0.0624962	-0.00810971	0.955897	0.38377	0.00648615	-0.231783	0.109044	-0.159898	0.272436	-0.291757	0.0419451	-0.0794503	0.587368	0.0746685	0.610122	-0.0413697	0.777765
SORBS1	blue	-0.586104	9.65502e-06	-0.308476	0.0310461	0.335398	0.0184794	-0.38055	0.00698828	-0.257582	0.0739675	0.33898	0.0171899	0.20957	0.148395	0.0540603	0.712185	-0.120344	0.410131	-0.0609803	0.677241	-0.0421614	0.773623	0.0295857	0.840075	0.176171	0.22595	-0.0261275	0.858565	-0.214287	0.139268	-0.232974	0.107186	-0.195079	0.179193	-0.0888552	0.543763	-0.171456	0.238813
ZC3H15	blue	0.186946	0.198368	0.627864	1.37249e-06	-0.512173	0.000168605	0.0115499	0.93722	0.559042	2.97778e-05	-0.0516916	0.724286	-0.505959	0.000208289	-0.235873	0.102763	-0.34307	0.0158115	-0.263029	0.0678546	-0.0888101	0.543968	-0.317867	0.0260338	0.722537	4.59439e-09	-0.448149	0.00124147	-0.137089	0.34758	-0.168556	0.246971	-0.120792	0.408378	-0.085898	0.557304	-0.0173013	0.906075
TGDS	blue	0.298851	0.036989	0.746116	7.61428e-10	-0.517914	0.000138191	0.1558	0.285074	0.540494	6.099e-05	-0.164759	0.257931	-0.408343	0.00358253	-0.203153	0.161511	-0.216494	0.135145	-0.409637	0.00346806	-0.183821	0.206109	-0.451988	0.00111318	0.698307	2.43119e-08	-0.429729	0.00205957	-0.317602	0.0261655	-0.395834	0.00487318	0.0057713	0.968606	-0.122816	0.400511	-0.157555	0.279616
FAM136A	blue	-0.736403	1.63364e-09	-0.614225	2.67703e-06	0.292131	0.0416704	-0.705411	1.51759e-08	-0.224539	0.120883	0.358443	0.0114393	0.110077	0.451486	0.291554	0.0420944	0.192188	0.18585	0.376424	0.0076809	0.241238	0.0949515	0.341866	0.0162072	-0.0893442	0.541539	0.00565555	0.969236	0.090974	0.534159	0.0177066	0.903884	0.259717	0.071522	0.153874	0.291145	0.0655104	0.654719
PSMD5	blue	0.190339	0.190198	0.446023	0.00131805	-0.32427	0.0230201	0.119408	0.413811	0.422252	0.00250955	0.0289969	0.843217	-0.53473	7.55693e-05	-0.50065	0.00024872	-0.133086	0.361969	-0.247949	0.0858372	-0.0160294	0.912952	-0.352979	0.0128565	0.516227	0.000146562	-0.296046	0.0388876	0.0517928	0.723768	-0.150185	0.303005	-0.131326	0.368412	0.138236	0.343522	0.0267035	0.85548
EXOSC3	blue	0.160984	0.269149	0.627831	1.37479e-06	-0.59739	5.85462e-06	-0.0768664	0.599617	0.681022	7.24521e-08	-0.268709	0.0619155	-0.557894	3.11677e-05	-0.235509	0.10331	-0.212321	0.143019	0.0201716	0.89058	0.162036	0.26599	-0.0989107	0.498938	0.658976	2.63331e-07	-0.558442	3.04962e-05	0.0106193	0.942269	-0.149464	0.305358	0.185442	0.202069	0.117207	0.422531	0.0617196	0.673546
TMEM70	blue	0.149391	0.305597	0.568356	2.04359e-05	-0.420892	0.00260016	0.0294982	0.840542	0.476949	0.000530577	0.00542723	0.970477	-0.355642	0.0121481	-0.216997	0.134217	-0.258165	0.0732928	-0.371508	0.00858332	0.0700013	0.632688	-0.276812	0.0541699	0.615188	2.5564e-06	-0.402227	0.00417011	-0.0920857	0.529154	-0.273475	0.0572595	-0.107437	0.462475	0.0850247	0.561334	-0.136187	0.350792
TROVE2	blue	0.308167	0.0312233	0.833372	1.08742e-13	-0.680577	7.44461e-08	0.053019	0.717496	0.739533	1.28204e-09	-0.298208	0.0374177	-0.455628	0.00100262	-0.281771	0.0498297	-0.301657	0.0351668	-0.194913	0.17957	-0.0145446	0.920988	-0.237073	0.100976	0.742935	9.81307e-10	-0.550961	4.0908e-05	-0.0738387	0.614109	-0.220071	0.128656	-0.107936	0.460387	0.0285986	0.845344	-0.180192	0.215364
CPSF2	blue	0.1405	0.335599	0.57548	1.52038e-05	-0.455867	0.000995707	-0.00237197	0.987095	0.519038	0.000132855	-0.0238027	0.871038	-0.416134	0.00294033	-0.245154	0.0895464	-0.275145	0.0556964	-0.32108	0.0244829	-0.0979609	0.503089	-0.342356	0.0160453	0.67814	8.63032e-08	-0.443089	0.0014307	-0.111298	0.446452	-0.367114	0.00946599	0.0731853	0.617256	0.164149	0.259723	-0.0269978	0.853904
FOLH1B	blue	-0.700265	2.13797e-08	-0.329113	0.0209403	0.0908974	0.534505	-0.679432	7.98139e-08	0.0513721	0.725924	0.356315	0.0119745	-0.204594	0.158494	0.25605	0.0757631	-0.0243361	0.868173	0.129077	0.376739	0.471191	0.000632642	0.0194555	0.894442	0.44168	0.00148778	-0.430836	0.00199944	0.0835246	0.568286	-0.106161	0.467838	0.123991	0.395986	0.259814	0.0714119	-0.039716	0.786436
RNF6	blue	0.202423	0.163054	0.805286	3.03802e-12	-0.699117	2.30565e-08	-0.0708095	0.628756	0.754303	3.89407e-10	-0.361199	0.0107769	-0.40133	0.00426307	-0.160242	0.271393	-0.235508	0.103313	-0.142083	0.330126	0.0562854	0.700881	-0.218651	0.131203	0.793315	1.07094e-11	-0.668382	1.53855e-07	-0.0242366	0.868707	-0.177812	0.221587	-0.00319127	0.982638	0.0699735	0.632824	-0.0342385	0.815334
KCNJ16	blue	-0.637248	8.50466e-07	-0.491678	0.000333481	0.242016	0.093859	-0.544677	5.20757e-05	-0.15387	0.291158	0.227194	0.116435	0.0191843	0.895906	0.284339	0.0476953	0.436223	0.00172848	0.086364	0.55516	0.157296	0.280416	0.0919397	0.52981	0.0401924	0.783935	-0.0573311	0.69559	0.0316341	0.829162	-0.0932446	0.52396	-0.0624231	0.670037	0.171094	0.239823	0.14264	0.328215
SMAD4	blue	0.199065	0.170297	0.577323	1.40681e-05	-0.346333	0.0147803	0.17351	0.233148	0.353107	0.0128218	-0.0165762	0.909994	-0.349193	0.0139243	-0.355836	0.0120979	-0.352526	0.0129805	-0.341681	0.0162687	-0.240248	0.0963583	-0.404905	0.00390319	0.559895	2.87817e-05	-0.28046	0.0509484	-0.151217	0.299657	0.022484	0.878127	-0.337607	0.017675	-0.313293	0.0283835	-0.128125	0.3803
PRMT6	blue	0.133465	0.360591	0.505376	0.000212417	-0.44093	0.00151899	0.000653378	0.996445	0.458686	0.000917452	-0.174334	0.230902	-0.423455	0.00243173	-0.209383	0.148766	-0.167587	0.249738	-0.251784	0.0809459	-0.146573	0.314914	-0.261784	0.0692145	0.565527	2.29394e-05	-0.492814	0.000321469	0.0830519	0.570485	-0.103044	0.481079	0.301656	0.0351674	0.188071	0.195633	-0.140939	0.334076
OSTC	blue	0.184108	0.20539	0.485296	0.000408855	-0.716346	7.14735e-09	-0.139688	0.338428	0.741347	1.11232e-09	-0.427393	0.0021918	-0.545065	5.13124e-05	0.124202	0.395174	-0.0621556	0.671371	0.000853395	0.995357	0.194466	0.18059	-0.0133478	0.927472	0.504634	0.000217776	-0.595245	6.44802e-06	0.275581	0.0552936	0.0441141	0.763435	0.179818	0.216332	0.353615	0.0126841	0.245388	0.0892314
INADL	blue	-0.44965	0.00118982	-0.0567399	0.69858	-0.0717319	0.624281	-0.467108	0.000715376	0.164479	0.258753	0.0149026	0.91905	-0.253096	0.0793229	0.401905	0.00420328	0.165195	0.256658	0.0383371	0.793685	0.169566	0.244108	-0.0432785	0.76779	0.426727	0.00223085	-0.432041	0.00193575	-0.102065	0.485279	-0.0480109	0.743222	-0.0919238	0.529881	-0.07799	0.594276	-0.0601116	0.681593
GNE	blue	-0.546276	4.89961e-05	-0.485621	0.000404672	0.210016	0.147514	-0.461192	0.000852547	-0.16111	0.268771	0.160477	0.270682	0.182742	0.208831	0.0540199	0.712391	0.134101	0.358287	0.0360956	0.805507	0.47663	0.000535809	0.204619	0.158443	-0.0258715	0.859937	-0.0568605	0.69797	0.18947	0.192269	0.00429772	0.976619	0.167041	0.251306	0.263989	0.0668198	0.0293295	0.841442
EIF3E	blue	0.0760402	0.603556	0.610079	3.2597e-06	-0.69229	3.58601e-08	-0.223233	0.123117	0.7241	4.10173e-09	-0.307606	0.0315484	-0.424577	0.00236111	0.0236472	0.871873	-0.166102	0.25402	0.028811	0.84421	0.126	0.388317	-0.0735998	0.615259	0.64251	6.45663e-07	-0.612367	2.92502e-06	0.0692386	0.636408	-0.000535716	0.997085	0.0553354	0.705699	0.0707465	0.629062	0.119299	0.414238
API5	blue	0.315668	0.0271426	0.788981	1.65607e-11	-0.642033	6.6213e-07	0.123753	0.396899	0.696055	2.81502e-08	-0.254254	0.0779115	-0.586248	9.5947e-06	-0.235397	0.10348	-0.250298	0.0828138	-0.259457	0.0718162	0.03179	0.828333	-0.288337	0.0445214	0.768986	1.09335e-10	-0.560002	2.86588e-05	-0.141205	0.333154	-0.193962	0.181743	-0.13433	0.357459	-0.0856489	0.558452	-0.148145	0.309696
SERINC1	blue	0.30649	0.0322022	0.755073	3.65109e-10	-0.629161	1.28585e-06	0.0986206	0.500204	0.622959	1.75163e-06	-0.321235	0.0244102	-0.365956	0.00971113	-0.0857631	0.557926	-0.257106	0.0745224	-0.246422	0.0878493	-0.0741246	0.612734	-0.323085	0.0235546	0.676876	9.31293e-08	-0.569929	1.91553e-05	-0.127921	0.381065	-0.222253	0.124814	-0.0112611	0.938787	-0.00696266	0.96213	-0.0750987	0.60806
C5orf24	blue	0.240398	0.0961431	0.81843	6.86613e-13	-0.651619	3.95767e-07	0.0401513	0.784151	0.693512	3.31643e-08	-0.333462	0.0192099	-0.481898	0.000454983	-0.0541166	0.711898	-0.193088	0.183757	-0.274525	0.0562723	-0.0658639	0.652974	-0.170878	0.240424	0.728867	2.88808e-09	-0.600418	5.10277e-06	-0.162287	0.265242	-0.160544	0.270478	-0.17317	0.234082	-0.132307	0.364814	-0.0600908	0.681697
ANKRD43	blue	-0.486474	0.00039389	-0.100042	0.494018	0.151123	0.299958	-0.352924	0.0128715	-0.023108	0.874771	0.25279	0.0796994	-0.208351	0.150824	0.0656461	0.654049	0.149981	0.303671	-0.0363981	0.803909	-0.03983	0.785837	0.117569	0.421088	0.391021	0.00546886	-0.158306	0.277301	-0.331434	0.0200011	-0.243331	0.092033	-0.235384	0.1035	-0.247949	0.0858383	-0.196346	0.176329
PCDH18	blue	0.228693	0.113981	0.516566	0.000144843	-0.470605	0.000643971	0.0822462	0.574243	0.521702	0.000120955	-0.286896	0.0456453	-0.266573	0.0640982	-0.243579	0.0916912	0.0083537	0.954571	-0.128481	0.378967	0.235512	0.103306	-0.302917	0.034373	0.477094	0.000528206	-0.376142	0.00773034	0.15829	0.277349	0.221645	0.125876	-0.0505836	0.72997	-0.00697211	0.962079	0.118914	0.415758
TMED5	blue	0.26564	0.0650706	0.723987	4.13537e-09	-0.456115	0.000988581	0.163995	0.260176	0.501082	0.000245181	-0.00213553	0.988381	-0.458754	0.000915641	-0.276508	0.0544462	-0.325783	0.0223527	-0.353732	0.0126527	-0.166284	0.25349	-0.438128	0.00164077	0.736664	1.60122e-09	-0.388756	0.00577044	-0.327082	0.0217924	-0.370083	0.00886134	-0.250367	0.0827264	-0.168377	0.247481	-0.150987	0.300401
SCML2	blue	-0.631417	1.14715e-06	-0.398449	0.00457396	0.157769	0.278954	-0.623602	1.69694e-06	-0.0116735	0.93655	0.0827866	0.571721	-0.19004	0.190908	0.267095	0.0635583	0.539306	6.37648e-05	0.269174	0.0614475	0.19137	0.187766	0.127688	0.38194	0.119045	0.415241	-0.295975	0.0389369	0.181035	0.213188	0.034883	0.81192	0.266328	0.0643518	0.259503	0.0717643	0.28376	0.0481699
NCRNA00202	blue	-0.266181	0.0645046	-0.27049	0.0601411	0.447828	0.00125279	-0.0809074	0.580511	-0.389973	0.00560668	0.419896	0.00266831	0.0401008	0.784416	0.0304216	0.835618	-0.14031	0.336257	-0.00129281	0.992966	-0.184523	0.204352	-0.155182	0.287011	0.042639	0.771128	0.071565	0.625089	-0.235221	0.103746	-0.219982	0.128815	-0.17331	0.233696	-0.134951	0.355223	-0.163927	0.260377
LOC653566 /// SPCS2	blue	0.208917	0.149693	0.634449	9.82606e-07	-0.562781	2.56356e-05	0.0222128	0.879586	0.61657	2.39185e-06	-0.14386	0.324051	-0.545833	4.98317e-05	-0.0887029	0.544456	-0.277521	0.0535319	-0.233547	0.106301	0.0753929	0.606651	-0.290723	0.0427108	0.695763	2.86862e-08	-0.403536	0.00403767	-0.150632	0.301551	-0.194241	0.181103	-0.215089	0.137758	-0.0685372	0.639838	-0.15771	0.279138
SIRT1	blue	0.217589	0.133132	0.738544	1.38464e-09	-0.691431	3.78763e-08	-0.0606663	0.678813	0.714496	8.13818e-09	-0.433219	0.00187524	-0.481228	0.00046461	-0.0414901	0.777135	-0.186488	0.19949	-0.267696	0.0629422	-0.16298	0.263178	-0.0704522	0.630493	0.699034	2.31814e-08	-0.645177	5.60411e-07	0.133135	0.361793	0.167129	0.251053	-0.066888	0.647929	-0.035906	0.806509	0.00840106	0.954314
C5orf53	blue	0.225134	0.119875	0.608928	3.44105e-06	-0.596772	6.02019e-06	-0.0227097	0.876913	0.625619	1.53541e-06	-0.26269	0.0682226	-0.274467	0.056326	-0.269119	0.0615031	-0.109531	0.453746	0.0865134	0.554474	0.0811914	0.579179	-0.343076	0.0158096	0.530742	8.7452e-05	-0.324979	0.0227053	0.108408	0.458418	0.0655394	0.654576	-0.226523	0.117548	0.0412769	0.778251	-0.0421468	0.773699
MIS12	blue	0.382789	0.0066357	0.422399	0.00249996	-0.241118	0.0951214	0.306269	0.0323331	0.236062	0.102481	0.0519313	0.723059	-0.209322	0.148886	-0.352643	0.0129485	-0.192793	0.184441	-0.210878	0.145821	-0.141457	0.332285	-0.412149	0.00325485	0.252559	0.0799838	0.104475	0.474976	-0.157967	0.278344	-0.117245	0.422379	-0.399675	0.00443935	-0.174595	0.230194	-0.264707	0.0660543
SMEK2	blue	0.292549	0.041366	0.701631	1.95341e-08	-0.437317	0.00167761	0.216048	0.13597	0.475264	0.000558782	-0.0783365	0.592634	-0.541096	5.96257e-05	-0.255785	0.0760773	-0.425662	0.00229456	-0.32603	0.0222452	-0.141374	0.332572	-0.351308	0.013319	0.690492	4.02036e-08	-0.464517	0.000772806	-0.240617	0.0958322	-0.305345	0.0328853	-0.177699	0.221884	-0.11696	0.423515	-0.249277	0.0841176
ZNRF2	blue	0.185463	0.202016	0.649351	4.47737e-07	-0.693231	3.37661e-08	-0.123238	0.398882	0.747189	6.98381e-10	-0.400042	0.00439967	-0.420216	0.00264624	0.0292253	0.841998	-0.0236669	0.871767	-0.168898	0.245998	0.0893203	0.541648	-0.149029	0.306783	0.635541	9.2892e-07	-0.672371	1.21791e-07	0.316311	0.0268145	0.0516894	0.724298	-0.115116	0.430913	0.406368	0.00376374	0.266242	0.0644419
ITGBL1	blue	-0.493302	0.000316434	-0.344966	0.0152053	0.52974	9.06931e-05	-0.190788	0.189136	-0.451558	0.00112694	0.798572	6.22248e-12	0.12332	0.398565	-0.225184	0.119791	-0.124145	0.395395	-0.282428	0.0492761	-0.0591104	0.686622	-0.260741	0.0703715	0.203733	0.160292	0.178488	0.219807	-0.362581	0.0104574	-0.296103	0.0388482	-0.318797	0.0255767	-0.239681	0.0971699	-0.35901	0.0113003
APPL1	blue	0.247053	0.0870134	0.672797	1.18758e-07	-0.409811	0.00345286	0.147219	0.312763	0.447829	0.00125274	-0.0128805	0.930004	-0.324751	0.0228062	-0.350321	0.0135985	-0.364709	0.00998135	-0.406974	0.00370736	-0.0950155	0.516073	-0.362433	0.0104913	0.673783	1.12023e-07	-0.275379	0.05548	-0.230384	0.111259	-0.249338	0.0840393	-0.350017	0.0136858	-0.162177	0.265569	-0.349867	0.013729
EIF2S2	blue	0.15287	0.294342	0.498948	0.000263107	-0.432124	0.00193145	0.00392544	0.978644	0.445626	0.00133284	0.0752035	0.607557	-0.375125	0.0079111	-0.263951	0.0668607	-0.357933	0.0115657	-0.205425	0.156775	-0.09979	0.495111	-0.429766	0.00205757	0.592015	7.44732e-06	-0.325711	0.0223839	-0.130423	0.371741	-0.155584	0.28575	0.019726	0.892983	-0.079161	0.588734	-0.119723	0.412568
DDX3X	blue	0.164115	0.259824	0.741	1.14309e-09	-0.641095	6.95677e-07	-0.0882322	0.546603	0.69405	3.20384e-08	-0.336957	0.0179086	-0.436308	0.00172448	-0.155393	0.286348	-0.159526	0.273566	-0.169155	0.245272	-0.0162705	0.911648	-0.162519	0.26455	0.693235	3.37575e-08	-0.630481	1.20291e-06	0.0587796	0.688286	-0.0239277	0.870366	0.00514063	0.972035	0.0536107	0.714477	-0.032797	0.822981
SEC23IP	blue	0.145682	0.317897	0.561349	2.71546e-05	-0.659447	2.56453e-07	-0.161169	0.268591	0.695397	2.9374e-08	-0.45921	0.000903533	-0.453309	0.00107184	-0.147875	0.310588	0.0159935	0.913146	-0.0744575	0.611135	-0.0144767	0.921356	0.0910835	0.533665	0.523028	0.000115403	-0.678384	8.50403e-08	0.535957	7.22215e-05	0.25256	0.079983	-0.00203248	0.988942	0.467211	0.000713189	0.143048	0.326819
DPYD	blue	0.181599	0.211743	0.761094	2.18847e-10	-0.63626	8.95055e-07	-0.0545688	0.709596	0.699732	2.2143e-08	-0.289952	0.0432893	-0.37721	0.00754462	-0.268778	0.0618457	-0.174628	0.230106	-0.142283	0.32944	0.0533822	0.715643	-0.212261	0.143135	0.7355	1.7509e-09	-0.595182	6.46627e-06	0.000459463	0.9975	-0.16581	0.254867	-0.119439	0.413688	0.0823717	0.573657	-0.0568207	0.698171
TXNDC9	blue	0.158534	0.276601	0.625595	1.53725e-06	-0.604823	4.16725e-06	-0.0704287	0.630608	0.653687	3.53334e-07	-0.220988	0.127031	-0.463274	0.000801791	-0.0374204	0.798514	-0.17736	0.222783	-0.370644	0.00875092	0.0408218	0.780635	-0.223169	0.123227	0.726559	3.42589e-09	-0.563272	2.51334e-05	-0.0600921	0.681691	-0.129556	0.374958	0.00166729	0.990928	0.00187066	0.989822	0.0371784	0.79979
RAB23	blue	0.114533	0.433262	0.653602	3.55e-07	-0.640197	7.29233e-07	-0.135462	0.353387	0.661159	2.32849e-07	-0.293154	0.0409282	-0.394626	0.005017	-0.0901239	0.538003	-0.171894	0.237597	-0.27345	0.0572825	-0.058793	0.688218	-0.180585	0.214347	0.703093	1.77253e-08	-0.582081	1.14882e-05	0.0898184	0.539387	0.00779465	0.957609	0.133764	0.359509	0.0823732	0.57365	-0.112928	0.439779
GTF2B	blue	0.166364	0.253259	0.488741	0.000366454	-0.560537	2.80522e-05	-0.0633614	0.665367	0.603245	4.48242e-06	-0.239343	0.0976571	-0.445082	0.0013533	-0.262865	0.068032	0.0461452	0.752879	-0.117656	0.420745	0.289981	0.0432673	-0.218936	0.130689	0.545482	5.05031e-05	-0.557412	3.17681e-05	0.371991	0.00849071	0.263051	0.0678301	-0.0273811	0.851853	0.231775	0.109057	-0.00803046	0.956327
SPTY2D1	blue	0.0547163	0.708846	0.428767	0.00211314	-0.425209	0.00232216	-0.114185	0.434671	0.45736	0.000953535	-0.0219115	0.881207	-0.316129	0.026907	-0.0394897	0.787624	-0.260786	0.0703217	-0.324342	0.0229882	0.0467808	0.749585	-0.143379	0.32569	0.572966	1.68899e-05	-0.282556	0.0491691	-0.147445	0.312011	-0.259165	0.0721479	-0.178651	0.219378	0.00189681	0.98968	0.00342785	0.981351
MTPN	blue	0.200454	0.167274	0.600528	5.07714e-06	-0.338611	0.0173191	0.169799	0.243451	0.334271	0.0189018	-0.0118645	0.935513	-0.292404	0.0414718	-0.231941	0.108796	-0.214474	0.138916	-0.309338	0.0305546	-0.272178	0.0584976	-0.321664	0.0242096	0.537275	6.87789e-05	-0.22402	0.121767	-0.358112	0.0115213	-0.305232	0.0329536	-0.237559	0.100257	-0.261496	0.0695323	-0.158573	0.27648
TCP11L1	blue	-0.41525	0.00300765	-0.119417	0.413776	0.110179	0.451063	-0.359754	0.0111201	0.0320727	0.82683	0.350427	0.0135682	-0.273149	0.0575688	-0.0146907	0.920197	-0.121078	0.407261	0.258855	0.0725019	0.251131	0.0817621	-0.124419	0.394346	0.41114	0.00333907	-0.27456	0.0562395	-0.0479424	0.743576	0.0398423	0.785773	-0.104805	0.473576	-0.134077	0.358373	-0.172433	0.236109
SEMA3C	blue	-0.552647	3.83125e-05	-0.223767	0.1222	-0.128592	0.37855	-0.642176	6.57148e-07	0.223457	0.122732	-0.137402	0.346468	-0.140082	0.337054	0.586255	9.59202e-06	0.353713	0.0126577	0.224812	0.12042	0.387895	0.00588894	0.160291	0.271244	0.257223	0.0743853	-0.447637	0.00125955	0.181343	0.212396	0.0355955	0.80815	0.126453	0.386598	0.288175	0.0446466	0.155784	0.285124
TAF2	blue	0.241747	0.0942355	0.62363	1.69457e-06	-0.564593	2.38257e-05	-0.0150649	0.918171	0.56909	1.98288e-05	-0.177843	0.221505	-0.286647	0.0458411	-0.134138	0.358154	-0.231471	0.109535	-0.229885	0.112056	-0.177921	0.221299	-0.136546	0.349512	0.584877	1.01835e-05	-0.274237	0.0565417	-0.193408	0.183019	-0.173555	0.233026	-0.296239	0.0387545	-0.188415	0.194802	-0.0868042	0.553138
COL21A1	blue	-0.592295	7.35522e-06	-0.31984	0.025072	0.0543562	0.710678	-0.605321	4.0721e-06	0.0204064	0.889314	0.0738085	0.614254	-0.127812	0.381475	0.380697	0.00696463	0.157026	0.281254	0.222032	0.1252	0.224764	0.120501	0.235774	0.102912	0.182902	0.208425	-0.338328	0.0174189	0.131638	0.367263	-0.0429774	0.769361	0.084041	0.565888	0.280369	0.0510277	0.149724	0.304506
NOSTRIN	blue	-0.689133	4.38077e-08	-0.482532	0.000446029	0.035864	0.80673	-0.736931	1.56859e-09	0.0501114	0.732397	0.151807	0.297752	-0.176512	0.225037	0.380361	0.00701887	0.152795	0.294583	0.292396	0.0414772	0.577919	1.3718e-05	0.334354	0.0188703	0.145592	0.318199	-0.294094	0.0402554	0.183916	0.20587	0.146425	0.315409	0.30534	0.0328885	0.160911	0.269369	0.193162	0.183586
C7orf28A /// C7orf28B	blue	0.271512	0.0591414	0.524989	0.000107615	-0.133646	0.359936	0.378695	0.00729273	0.121803	0.404437	0.182236	0.210115	-0.277615	0.0534475	-0.323817	0.0232236	-0.410227	0.00341687	-0.448313	0.00123572	-0.41395	0.00310921	-0.396911	0.00474789	0.459347	0.000899916	-0.0844104	0.564176	-0.436813	0.00170086	-0.369638	0.00894971	-0.407684	0.00364211	-0.32049	0.0247615	-0.337906	0.0175684
C1D	blue	0.163758	0.260876	0.658749	2.66716e-07	-0.68054	7.4611e-08	-0.147811	0.310798	0.720746	5.22733e-09	-0.337628	0.0176674	-0.453509	0.00106572	-0.207376	0.152789	-0.234479	0.104873	-0.0719117	0.62341	0.158519	0.276645	0.0132224	0.928151	0.659366	2.57624e-07	-0.524018	0.000111409	0.0204515	0.889072	-0.108999	0.455955	0.14522	0.319451	0.0559986	0.702335	-0.0320698	0.826845
SPON1	blue	-0.534613	7.58946e-05	-0.243224	0.0921801	0.104188	0.476198	-0.481441	0.000461533	0.0068099	0.96296	0.206411	0.154749	-0.0127525	0.930698	0.468277	0.000690753	-0.0295171	0.840441	0.0441021	0.763497	0.516174	0.000146835	-0.0855319	0.558992	0.286728	0.0457778	-0.301507	0.0352623	0.0276409	0.850463	0.054043	0.712273	-0.0994964	0.496387	0.0273817	0.85185	-0.0868663	0.552853
RDX	blue	0.18776	0.196387	0.729965	2.66107e-09	-0.642326	6.51976e-07	-0.0549784	0.707514	0.665246	1.84433e-07	-0.26671	0.063956	-0.256283	0.0754875	-0.173909	0.23206	-0.188372	0.194906	-0.233959	0.105667	0.133262	0.36133	-0.334787	0.0187073	0.72572	3.64353e-09	-0.530121	8.94483e-05	-0.00622632	0.966132	0.0119785	0.934895	-0.115134	0.430837	-0.0624749	0.669779	-0.0963738	0.510065
MEIS2	blue	-0.576691	1.44486e-05	-0.496571	0.000284476	0.50663	0.000203629	-0.363492	0.0102514	-0.492096	0.000329022	0.693396	3.34115e-08	0.422657	0.00248314	-0.032333	0.825446	-0.0814497	0.577968	-0.0513269	0.726155	-0.0390545	0.789911	-0.123563	0.397629	-0.0446078	0.760865	0.296576	0.0385226	-0.14753	0.311731	-0.141169	0.33328	-0.138276	0.343382	-0.0420382	0.774267	-0.164723	0.258038
GPR125	blue	-0.41224	0.00324732	-0.141435	0.332359	0.142395	0.329057	-0.318493	0.0257257	-0.0545992	0.709442	0.109906	0.452195	-0.0482165	0.74216	-0.155235	0.286846	0.265176	0.0655582	-0.0932541	0.523918	-0.0335346	0.819066	0.100006	0.494173	0.252721	0.0797834	-0.169188	0.245176	-0.119065	0.415164	-0.323369	0.0234256	0.0401121	0.784356	0.0714455	0.625669	-0.166825	0.251929
USP16	blue	0.290974	0.0425238	0.819015	6.40893e-13	-0.667599	1.61008e-07	0.0471831	0.747502	0.699676	2.22249e-08	-0.358633	0.0113926	-0.492646	0.000323224	-0.167684	0.249459	-0.259851	0.0713705	-0.260753	0.0703579	-0.0740934	0.612884	-0.0935874	0.522429	0.737326	1.52157e-09	-0.651303	4.02669e-07	-0.110468	0.44987	-0.0979742	0.503031	-0.0477778	0.744426	-0.130646	0.370918	0.0669384	0.647681
GGH	blue	0.0802956	0.583386	0.50614	0.000207019	-0.640125	7.31992e-07	-0.228227	0.11474	0.68782	4.75782e-08	-0.294521	0.039953	-0.289203	0.043857	0.154419	0.289418	-0.070332	0.631078	-0.0672943	0.645932	0.331741	0.0198799	-0.211023	0.145538	0.574197	1.60436e-05	-0.585797	9.78486e-06	0.154096	0.290439	-0.068632	0.639373	0.218984	0.130602	0.322324	0.0239034	0.153659	0.291827
APPL2	blue	0.206869	0.153817	0.492756	0.000322076	-0.477413	0.000523029	0.0479901	0.74333	0.490596	0.000345311	-0.164899	0.257523	-0.337863	0.0175838	-0.147108	0.313133	-0.297509	0.0378874	-0.313137	0.0284664	0.307219	0.0317741	-0.23184	0.108954	0.514573	0.000155219	-0.442191	0.00146685	0.0288701	0.843895	-0.188024	0.195745	0.181817	0.211185	0.187324	0.197446	-0.162102	0.265794
ALKBH3	blue	-0.52621	0.000103012	-0.310857	0.0297052	0.358428	0.011443	-0.313305	0.028377	-0.270371	0.0602586	0.67838	8.50592e-08	0.155013	0.287545	0.0116756	0.936538	-0.240879	0.0954597	-0.0786837	0.59099	0.133237	0.361421	-0.374395	0.00804295	0.221729	0.125728	0.0421048	0.773919	-0.269615	0.0610069	-0.307093	0.0318477	-0.171226	0.239455	-0.0416055	0.776531	-0.20757	0.152396
DNER	blue	-0.64738	4.98015e-07	-0.33171	0.019892	0.222963	0.123583	-0.568115	2.06392e-05	-0.123262	0.398792	0.432605	0.00190657	0.0605703	0.679294	0.0418183	0.775417	-0.0369666	0.800908	0.0165211	0.910292	0.228988	0.113502	-0.0760121	0.60369	0.297638	0.0378004	-0.273464	0.05727	0.0921435	0.528894	-0.0388182	0.791154	0.137246	0.347022	0.190704	0.189334	-0.0221265	0.88005
CLIC4	blue	0.00956285	0.948004	0.469298	0.000669875	-0.524851	0.000108145	-0.196642	0.175664	0.550357	4.18782e-05	-0.1244	0.394418	-0.429726	0.00205976	-0.011585	0.937029	-0.193009	0.18394	-0.147643	0.311356	0.096642	0.508882	-0.203098	0.161628	0.612353	2.92691e-06	-0.552966	3.78372e-05	-0.00942176	0.94877	-0.0562272	0.701176	0.181811	0.2112	0.0231671	0.874453	0.00126013	0.993144
ITGB1BP1	blue	0.421598	0.00255274	0.538824	6.49234e-05	-0.193911	0.18186	0.48538	0.000407771	0.214602	0.138674	-0.0766618	0.600591	-0.41603	0.00294815	-0.188776	0.193932	-0.372121	0.00846603	-0.411946	0.0032716	-0.412804	0.00320121	-0.383041	0.006597	0.351526	0.0132576	-0.148951	0.307041	-0.262367	0.0685754	-0.358732	0.0113682	-0.256553	0.0751698	-0.0662715	0.650965	-0.0915677	0.531483
DENR	blue	0.206145	0.155294	0.752982	4.34665e-10	-0.76696	1.30997e-10	-0.119857	0.412044	0.806833	2.5654e-12	-0.434751	0.00179904	-0.471822	0.00062065	-0.062444	0.669933	-0.202493	0.162907	-0.159499	0.273649	0.198249	0.172091	-0.0878032	0.548562	0.722176	4.71583e-09	-0.659394	2.5723e-07	0.147427	0.312072	-0.004752	0.974149	-0.0448563	0.759573	0.163069	0.262915	-0.0159728	0.913258
MTUS1	blue	-0.609331	3.37651e-06	-0.225862	0.118651	0.123749	0.396915	-0.518671	0.000134577	0.0315913	0.82939	0.300254	0.0360683	-0.393436	0.00516236	0.0990437	0.498358	0.0775539	0.596346	0.145149	0.31969	0.139854	0.337846	0.0363641	0.804088	0.382577	0.00666845	-0.364809	0.00995957	0.00906559	0.950704	0.0502678	0.731592	0.047428	0.746235	-0.0424031	0.77236	0.0313132	0.83087
IFT20	blue	-0.578695	1.32739e-05	-0.260404	0.0707481	0.180161	0.215444	-0.469654	0.000662713	-0.0298719	0.838548	0.317656	0.0261389	-0.312684	0.028709	0.0856883	0.558271	0.13925	0.339959	0.390184	0.00557861	0.135562	0.353026	-0.0959921	0.511749	0.349739	0.0137657	-0.311426	0.0293917	-0.123801	0.396716	-0.163501	0.261635	-0.0120251	0.934642	-0.0248924	0.865187	0.0181762	0.901348
PAPD5	blue	0.0784185	0.592246	0.672958	1.17636e-07	-0.581796	1.16293e-05	-0.113397	0.437872	0.647335	4.99229e-07	-0.259567	0.0716917	-0.469316	0.000669514	-0.186536	0.199371	-0.0885342	0.545225	-0.283373	0.0484897	0.0133989	0.927195	-0.268095	0.0625364	0.760413	2.3207e-10	-0.632394	1.09151e-06	-0.0818826	0.575942	-0.196329	0.176367	0.225557	0.119163	0.0327447	0.823259	0.0645985	0.65923
MARVELD2	blue	-0.602812	4.5727e-06	-0.453705	0.00105974	0.133809	0.359343	-0.602047	4.73622e-06	-0.0712146	0.626789	0.299173	0.0367762	0.214521	0.138827	0.320949	0.0245444	-0.00956852	0.947973	0.0807864	0.581079	0.640723	7.09392e-07	0.132281	0.364909	0.0629309	0.667508	-0.0499689	0.73313	0.0556325	0.704192	-0.137504	0.346108	0.0997576	0.495251	0.25842	0.0730003	0.0451301	0.758149
ZWINT	blue	0.437293	0.0016787	0.585632	9.85519e-06	-0.458276	0.000928465	0.240394	0.0961496	0.447577	0.00126169	-0.462037	0.00083161	-0.300609	0.0358389	-0.190656	0.189448	-0.123856	0.396504	0.123598	0.397497	-0.0993968	0.49682	-0.0574832	0.694822	0.186178	0.200251	-0.278355	0.0527877	0.015675	0.914869	0.122124	0.403193	0.340812	0.0165603	-0.136149	0.350928	0.104296	0.475739
FLJ37644 /// LOC727973	blue	-0.497406	0.000276797	-0.29945	0.0365936	0.335513	0.0184371	-0.282866	0.04891	-0.202655	0.162563	0.391768	0.00537234	-0.148746	0.307715	-0.257886	0.0736155	-0.00424781	0.976891	-0.0984231	0.501067	0.0530742	0.717214	0.206708	0.154143	0.200535	0.167097	-0.0543167	0.710879	-0.267891	0.0627436	-0.292531	0.0413793	-0.143906	0.323896	-0.149935	0.303819	0.118069	0.419103
LOC157381	blue	-0.458066	0.000934158	-0.120581	0.409206	0.142722	0.327935	-0.355853	0.0120934	-0.0455202	0.756122	0.257077	0.0745555	-0.242975	0.0925235	-0.0158248	0.914059	0.0353175	0.809621	-0.0249439	0.864911	-0.160047	0.271982	-0.0444617	0.761625	0.328695	0.0211133	-0.229915	0.112009	-0.186062	0.200538	-0.10286	0.481869	0.00568264	0.969088	-0.199885	0.168507	-0.0802925	0.5834
SPIRE1	blue	-0.45467	0.0010307	-0.221785	0.125632	0.015393	0.916395	-0.498498	0.000267038	0.0985282	0.500607	0.187961	0.195898	-0.0227954	0.876452	0.173042	0.234432	0.309059	0.0307129	-0.161535	0.267492	0.44227	0.00146364	0.0515948	0.724782	0.213578	0.140612	-0.124257	0.394963	0.058205	0.69118	-0.0822078	0.574422	-0.159851	0.272578	0.180494	0.214582	-0.0792489	0.588319
NUDCD2	blue	0.375115	0.00791273	0.434632	0.00180488	-0.500562	0.000249441	0.136938	0.348117	0.454675	0.00103058	-0.161869	0.266492	-0.221739	0.125711	0.0472881	0.746959	-0.411076	0.00334441	-0.353154	0.0128089	0.088226	0.546631	-0.390987	0.00547329	0.325179	0.0226173	-0.173603	0.232895	0.128189	0.38006	0.185064	0.203005	-0.0997206	0.495412	-0.000802342	0.995634	-0.0892084	0.542156
COL28A1	blue	-0.526735	0.000101085	-0.363071	0.0103461	0.360812	0.0108679	-0.380918	0.00692936	-0.288397	0.0444751	0.453635	0.00106187	0.10313	0.480711	0.332566	0.0195561	0.0597633	0.683341	0.0449495	0.759088	-0.0786918	0.590952	-0.0639509	0.66244	-0.0197214	0.893008	0.166652	0.252427	-0.254368	0.0777746	-0.228728	0.113924	-0.126381	0.386872	-0.0842345	0.564991	0.0276133	0.850611
EXOC5	blue	0.334058	0.0189827	0.729581	2.73859e-09	-0.430999	0.00199071	0.248723	0.0848322	0.461989	0.000832798	-0.149995	0.303622	-0.35061	0.0135161	-0.401445	0.00425105	-0.380448	0.00700476	-0.296397	0.0386456	-0.11062	0.449243	-0.0291671	0.842309	0.634688	9.7059e-07	-0.386417	0.00609711	-0.273767	0.0569837	-0.261124	0.0699445	-0.397407	0.00469119	-0.243905	0.0912436	-0.161004	0.269088
RCAN2	blue	-0.392419	0.00528955	-0.139388	0.339476	0.0341822	0.815632	-0.367806	0.00932188	0.0926663	0.526549	0.126472	0.386527	-0.262186	0.0687732	0.28117	0.0503401	0.102682	0.482633	0.194499	0.180513	0.300353	0.0360045	0.083421	0.568768	0.25881	0.0725526	-0.156606	0.282559	-0.128283	0.379706	-0.128608	0.378492	-0.269901	0.0607226	-0.0589745	0.687305	-0.169815	0.243407
TCEAL1	blue	0.140632	0.33514	0.451409	0.00113174	-0.625082	1.57695e-06	-0.142695	0.328026	0.669579	1.43484e-07	-0.50708	0.000200554	-0.460646	0.000866325	-0.124101	0.395562	0.143498	0.325284	0.119292	0.414267	0.285343	0.0468816	-0.0748286	0.609354	0.451707	0.00112216	-0.584981	1.01375e-05	0.342387	0.016035	0.33747	0.017724	0.301805	0.0350728	0.153547	0.292183	0.381551	0.0068288
DST	blue	-0.520877	0.000124535	-0.112742	0.440539	0.0397491	0.786262	-0.470869	0.000638836	0.00474349	0.974195	0.151565	0.298532	0.142154	0.329883	0.121769	0.404569	-0.00908052	0.950623	0.0695021	0.635122	0.101956	0.485746	0.0436892	0.765648	0.322463	0.0238393	-0.172592	0.23567	-0.210157	0.147235	-0.169674	0.243803	-0.236176	0.10231	-0.148376	0.308931	-0.151441	0.298931
ACSS3	blue	-0.735409	1.76302e-09	-0.254295	0.0778629	-0.052576	0.71976	-0.820554	5.33918e-13	0.16292	0.263355	0.194325	0.180912	-0.0485717	0.740327	0.218722	0.131075	0.0268838	0.854514	0.126721	0.385584	0.422607	0.00248635	0.0944009	0.518804	0.43245	0.00191456	-0.449611	0.00119115	0.13801	0.34432	-0.0329958	0.821925	0.204491	0.158708	0.230264	0.11145	0.0891006	0.542646
EGF	blue	-0.658972	2.63392e-07	-0.427084	0.00220984	0.272315	0.0583654	-0.553304	3.73411e-05	-0.202767	0.162325	0.452106	0.00110942	0.175703	0.227206	-0.0877696	0.548716	0.00877455	0.952285	-0.0924766	0.527399	0.126802	0.385278	0.0698227	0.633559	0.202849	0.162153	-0.0684279	0.640372	-0.0900429	0.538369	-0.246984	0.087105	0.17205	0.237166	0.09578	0.512687	-0.0030999	0.983135
DYNC1I2	blue	0.319704	0.0251374	0.550997	4.0851e-05	-0.35623	0.0119964	0.234217	0.105272	0.398416	0.00457763	0.104093	0.476602	-0.464837	0.000765497	-0.161782	0.266751	-0.325182	0.022616	-0.323723	0.0232658	-0.0557812	0.703437	-0.410596	0.0033852	0.582776	1.11498e-05	-0.177979	0.221146	-0.35039	0.0135788	-0.31811	0.0259141	-0.309614	0.0303988	-0.235657	0.103089	-0.198072	0.172482
LNX1	blue	-0.759853	2.43487e-10	-0.508587	0.000190569	0.156576	0.282652	-0.742757	9.95295e-10	-0.126011	0.388274	0.247858	0.0859568	0.315817	0.0270661	0.19551	0.178215	0.110338	0.450407	0.269646	0.0609764	0.352704	0.0129318	0.2496	0.0837042	0.012138	0.93403	-0.0402469	0.783649	0.109366	0.45443	0.151302	0.29938	0.187284	0.197543	0.0297253	0.83933	0.165278	0.256414
EPB41L4B	blue	-0.727832	3.11846e-09	-0.266043	0.0646491	0.0541921	0.711514	-0.676842	9.33183e-08	0.087929	0.547987	0.291432	0.0421842	-0.26778	0.0628565	0.256978	0.074672	0.0392286	0.788996	0.0185059	0.899567	0.356246	0.0119922	0.0612724	0.675781	0.472952	0.000599695	-0.3729	0.00831895	-0.0422069	0.773385	-0.0708687	0.628468	0.0373342	0.798969	0.0165191	0.910303	0.0652962	0.655778
PANK3	blue	0.208239	0.151049	0.69546	2.92542e-08	-0.542717	5.60923e-05	0.0121709	0.933851	0.552879	3.79666e-05	-0.11561	0.428922	-0.23588	0.102753	-0.213284	0.141173	-0.336716	0.0179957	-0.278602	0.0525698	-0.159074	0.274946	-0.315559	0.0271983	0.718165	6.28469e-09	-0.384344	0.00640005	-0.2797	0.0516071	-0.306372	0.0322722	-0.289457	0.0436638	-0.186361	0.199801	-0.141075	0.333606
PAQR3	blue	0.18939	0.19246	0.697706	2.52858e-08	-0.556003	3.35874e-05	0.0165197	0.9103	0.583461	1.0826e-05	-0.234342	0.105081	-0.41349	0.00314585	-0.243807	0.0913775	-0.305515	0.0327833	-0.332621	0.0195349	-0.155466	0.28612	-0.322143	0.0239869	0.692005	3.65189e-08	-0.489771	0.000354566	-0.0343586	0.814698	0.153738	0.291577	-0.133672	0.359843	-0.286081	0.0462905	-0.0493459	0.736336
SYNPR	blue	-0.438381	0.00162944	-0.292142	0.0416624	0.124294	0.394823	-0.388557	0.00579767	-0.0262536	0.857889	0.287627	0.0450718	-0.0747944	0.609518	-0.0235707	0.872284	0.0251396	0.863861	-0.0564179	0.70021	0.352498	0.0129883	0.206186	0.15521	0.214707	0.138477	-0.0177226	0.903798	-0.140408	0.33592	-0.119019	0.415342	-0.109594	0.453484	-0.0796083	0.586623	0.0441383	0.763309
FGF7 /// KGFLP1 /// KGFLP2	blue	0.201398	0.165241	0.785626	2.30497e-11	-0.623396	1.7143e-06	-0.0149593	0.918743	0.695965	2.83151e-08	-0.378546	0.00731758	-0.375714	0.00780594	-0.157885	0.278598	-0.194549	0.1804	-0.123023	0.399711	-0.0786078	0.591349	-0.245526	0.0890462	0.706091	1.44967e-08	-0.600722	5.03252e-06	-0.0582237	0.691086	-0.0813135	0.578606	-0.168784	0.246324	-0.0611454	0.676416	0.163771	0.260836
INTS6	blue	0.226712	0.117233	0.553802	3.66207e-05	-0.363953	0.0101482	0.100563	0.491758	0.382722	0.00664611	-0.0431226	0.768603	-0.300755	0.0357441	-0.398737	0.00454203	-0.198434	0.171683	-0.395635	0.00489654	-0.324965	0.0227117	-0.0125453	0.931822	0.503207	0.000228429	-0.194433	0.180665	-0.0883787	0.545934	-0.306421	0.0322432	-0.3641	0.0101156	0.0632002	0.666169	-0.352851	0.0128916
SNTB1	blue	-0.685936	5.35197e-08	-0.162493	0.264628	-0.0631248	0.666544	-0.715078	7.81376e-09	0.204548	0.15859	0.23159	0.109347	-0.2999	0.0362988	0.125492	0.390247	0.129416	0.375476	0.0110171	0.94011	0.421887	0.00253357	-0.00141754	0.992287	0.584225	1.04745e-05	-0.516694	0.000144202	0.00702576	0.961787	-0.125539	0.390067	0.124614	0.393596	0.132993	0.362309	-0.0280035	0.848525
C1GALT1C1	blue	0.301867	0.0350339	0.522581	0.00011725	-0.266307	0.0643737	0.357663	0.011633	0.270609	0.0600237	0.0563509	0.700549	-0.314296	0.0278537	-0.397488	0.00468195	-0.212988	0.141738	-0.345291	0.0151032	-0.16619	0.253763	-0.495694	0.000292752	0.52416	0.000110847	-0.144163	0.323024	-0.419557	0.00269187	-0.423606	0.00242216	-0.417586	0.00283259	-0.258503	0.0729043	-0.253777	0.0784914
CLP1	blue	0.353848	0.0126215	0.593866	6.85838e-06	-0.32635	0.0221067	0.367574	0.00936987	0.372173	0.00845598	-0.130386	0.37188	-0.422502	0.00249318	-0.270864	0.0597734	-0.290019	0.0432384	-0.341652	0.0162783	0.018511	0.89954	-0.477499	0.000521657	0.54394	5.35548e-05	-0.33313	0.0193377	-0.285777	0.0465333	-0.14223	0.329623	-0.315651	0.0271509	-0.312111	0.0290182	0.0792042	0.58853
ID4	blue	-0.61172	3.01631e-06	-0.485831	0.000401997	0.510702	0.00017732	-0.31608	0.0269315	-0.419442	0.00269993	0.647519	4.94305e-07	0.169724	0.243663	-0.121818	0.404381	-0.0476951	0.744854	-0.000969188	0.994727	-0.016594	0.909898	-0.0421633	0.773613	0.0350632	0.810966	0.259264	0.072035	-0.167338	0.250452	-0.157025	0.281255	-0.168445	0.247285	-0.0648419	0.658025	-0.117409	0.421726
TCEA1	blue	0.0471276	0.747789	0.662355	2.17581e-07	-0.647525	4.94132e-07	-0.195506	0.178224	0.737794	1.46748e-09	-0.180606	0.214292	-0.533687	7.85256e-05	-0.041775	0.775644	-0.190258	0.19039	-0.0729433	0.618423	0.145103	0.319845	-0.248826	0.0846985	0.814578	1.07473e-12	-0.671598	1.27469e-07	-0.0516334	0.724584	-0.21334	0.141066	-0.0400777	0.784537	0.100487	0.492086	0.0634102	0.665124
CLTC	blue	0.203895	0.159953	0.604452	4.2394e-06	-0.359441	0.0111957	0.186642	0.199111	0.366179	0.00966351	0.00985381	0.946424	-0.316055	0.0269447	-0.164308	0.259257	-0.361163	0.0107855	-0.297022	0.0382179	-0.163724	0.260977	-0.454049	0.0010493	0.571084	1.82623e-05	-0.374732	0.0079817	-0.223497	0.122664	-0.25806	0.073415	-0.198784	0.170913	-0.0902318	0.537514	-0.206837	0.153881
MT3	blue	-0.315503	0.0272269	-0.203417	0.160955	-0.002031	0.98895	-0.351588	0.0132404	0.0185072	0.899561	-0.14199	0.330446	0.0901141	0.538047	0.751325	4.98442e-10	0.0887882	0.544068	0.0613091	0.675597	0.224773	0.120486	0.175121	0.228771	-0.00449739	0.975533	-0.223618	0.122455	-0.0829786	0.570827	-0.0246134	0.866684	0.189627	0.191893	0.00549375	0.970115	0.248569	0.0850311
SLC25A46	blue	0.293614	0.0405981	0.888035	1.78857e-17	-0.693774	3.2611e-08	0.0673065	0.645872	0.757267	3.03501e-10	-0.394324	0.00505364	-0.51673	0.000144022	-0.210796	0.145981	-0.183183	0.207716	-0.232923	0.107265	0.0263746	0.857241	-0.181663	0.211577	0.81511	1.01078e-12	-0.664449	1.93067e-07	-0.130189	0.372607	-0.176765	0.224363	-0.177225	0.223141	-0.0947839	0.517101	-0.146939	0.313692
ITSN1	blue	-0.45295	0.00108293	-0.189378	0.192488	0.233709	0.10605	-0.312684	0.0287089	-0.0981267	0.502363	0.433918	0.00184015	-0.0590526	0.686912	0.193073	0.183792	-0.278741	0.0524468	0.196548	0.175875	0.0385349	0.792644	-0.102483	0.483486	0.283837	0.0481067	-0.0776708	0.595791	-0.338307	0.0174262	-0.362888	0.0103876	-0.302428	0.0346794	-0.110205	0.450958	-0.0318535	0.827995
ZBTB33	blue	0.156377	0.283271	0.713683	8.61373e-09	-0.709095	1.18212e-08	-0.158898	0.275484	0.763475	1.78012e-10	-0.381002	0.00691592	-0.39843	0.00457609	-0.230106	0.111703	-0.203721	0.160318	-0.0308845	0.833152	0.147406	0.31214	-0.0272976	0.8523	0.723554	4.26787e-09	-0.67108	1.31409e-07	0.289671	0.0435017	0.220106	0.128593	-0.136564	0.349446	0.123613	0.397437	-0.0700013	0.632688
CD302	blue	0.208676	0.150174	0.564848	2.35805e-05	-0.483835	0.000428149	0.110151	0.451181	0.529775	9.05788e-05	-0.186663	0.199061	-0.420608	0.00261941	0.109442	0.454116	-0.321788	0.0241518	-0.311849	0.0291609	0.0906204	0.535756	-0.388792	0.00576564	0.628696	1.3163e-06	-0.51267	0.00016575	-0.20615	0.155284	-0.313438	0.0283062	-0.14958	0.30498	0.000546319	0.997027	0.0233594	0.87342
EIF3L	blue	-0.463677	0.000792291	-0.380283	0.00703153	0.309203	0.0306313	-0.380869	0.0069372	-0.275901	0.0550003	0.499943	0.000254603	0.372543	0.00838595	-0.00347981	0.981068	0.00230229	0.987474	0.0379882	0.795523	0.0393043	0.788599	-0.0673723	0.645549	-0.0149822	0.918619	0.349349	0.0138791	-0.295299	0.0394065	-0.215604	0.136797	-0.0941113	0.520093	-0.195157	0.179014	-0.0978434	0.503603
KDM6A	blue	0.227001	0.116755	0.635314	9.39853e-07	-0.491109	0.000339654	0.0170861	0.907238	0.489101	0.000362257	-0.304737	0.0332531	-0.293755	0.040497	-0.281658	0.0499257	-0.189931	0.191168	-0.263429	0.067422	-0.105087	0.472379	0.164509	0.258665	0.489481	0.000357882	-0.344794	0.0152593	-0.0775206	0.596505	-0.0708714	0.628455	-0.0486833	0.739751	-0.171645	0.238289	-0.221991	0.125271
CNOT7	blue	0.149606	0.304892	0.52319	0.000114738	-0.418697	0.00275248	-0.0084831	0.953868	0.472784	0.000602768	0.0782675	0.592961	-0.387418	0.00595538	-0.211352	0.144896	-0.31673	0.0266024	-0.252075	0.0805827	-0.037204	0.799655	-0.318401	0.0257708	0.61825	2.20528e-06	-0.279626	0.0516717	-0.155028	0.287499	-0.129732	0.374301	-0.081032	0.579926	-0.133469	0.360578	-0.0113413	0.938351
ITM2A	blue	0.216543	0.135054	0.649478	4.44676e-07	-0.597656	5.78466e-06	0.0151544	0.917687	0.603271	4.47714e-06	-0.455573	0.0010042	-0.35806	0.0115343	0.0659791	0.652406	-0.116315	0.426096	-0.119623	0.412962	-0.0224695	0.878205	-0.154767	0.288319	0.574782	1.56555e-05	-0.631567	1.13842e-06	0.0237538	0.8713	0.000369908	0.997987	-0.0173041	0.90606	0.0176719	0.904072	0.198254	0.172081
DLD	blue	0.0161072	0.912531	0.668287	1.54704e-07	-0.657547	2.85273e-07	-0.223349	0.122918	0.740203	1.21674e-09	-0.232337	0.108176	-0.486088	0.000398733	-0.152243	0.296349	-0.165947	0.254468	-0.266726	0.0639394	0.105264	0.471631	-0.244066	0.0910242	0.836211	7.50566e-14	-0.698023	2.4767e-08	0.0235201	0.872556	-0.103987	0.477054	0.0157342	0.914549	0.0803937	0.582924	0.0555783	0.704466
THAP5	blue	0.21784	0.132675	0.675445	1.01466e-07	-0.766493	1.36532e-10	-0.172049	0.237171	0.773061	7.55918e-11	-0.621166	1.91298e-06	-0.360481	0.0109464	0.154963	0.287702	-0.0350363	0.811108	-0.000261085	0.998579	-0.0606164	0.679063	-0.126219	0.387484	0.539867	6.24414e-05	-0.676909	9.29453e-08	0.289552	0.0435919	0.258154	0.073306	0.165556	0.255606	0.147481	0.311893	0.322082	0.0240155
AKIRIN1	blue	0.0601751	0.681275	0.42222	0.00251162	-0.490601	0.000345251	-0.15408	0.29049	0.55089	4.10209e-05	-0.292998	0.0410408	-0.562286	2.61512e-05	-0.200865	0.166387	-0.0161875	0.912097	-0.0764991	0.601366	0.169741	0.243616	-0.202711	0.162445	0.556861	3.24691e-05	-0.603803	4.3686e-06	0.306751	0.0320487	0.221972	0.125304	0.219602	0.129494	0.17803	0.22101	0.147419	0.312098
MUDENG	blue	0.165168	0.256735	0.680739	7.37149e-08	-0.658997	2.63026e-07	-0.0927875	0.526005	0.748184	6.44312e-10	-0.273779	0.0569717	-0.451575	0.00112638	-0.298675	0.0371056	0.0292154	0.842051	-0.115121	0.43089	0.158483	0.276758	-0.331711	0.0198915	0.754788	3.73949e-10	-0.583115	1.09884e-05	0.065089	0.656802	-0.119257	0.414404	-0.0400534	0.784664	0.145333	0.319071	-0.0677135	0.643874
PER3	blue	-0.458043	0.000934784	-0.271194	0.0594514	0.153761	0.291503	-0.34073	0.0165881	-0.0741271	0.612722	0.0703209	0.631132	-0.151789	0.29781	0.148613	0.308151	0.358354	0.0114613	0.226586	0.117443	0.0486464	0.739941	0.0995768	0.496037	0.135332	0.353852	-0.252816	0.079667	-0.0553154	0.705801	-0.180159	0.215448	0.0411128	0.77911	0.102022	0.485464	0.0361908	0.805004
TAC1	blue	-0.510115	0.000180913	-0.376679	0.00763645	0.180898	0.213539	-0.459405	0.000898393	-0.122099	0.403288	0.215349	0.137272	-0.0979708	0.503046	0.189749	0.191602	0.116731	0.424429	0.304155	0.0336078	0.0789981	0.589504	-0.0248493	0.865419	0.0482109	0.742189	-0.0884176	0.545757	0.0247451	0.865978	-0.0433187	0.76758	0.120616	0.409068	0.0907928	0.534977	-0.0339197	0.817024
PRDX3	blue	0.0248633	0.865343	0.525363	0.000106184	-0.480108	0.000481115	-0.100611	0.491551	0.551873	3.94846e-05	-0.0263702	0.857264	-0.505939	0.000208425	-0.289291	0.0437902	-0.255387	0.0765512	-0.259532	0.0717306	0.0549933	0.707438	-0.277807	0.0532753	0.762834	1.88236e-10	-0.544318	5.27907e-05	-0.0913591	0.532422	-0.28187	0.0497463	0.0204976	0.888823	0.0704866	0.630326	-0.10135	0.488359
NUP35	blue	0.117293	0.422188	0.582606	1.12316e-05	-0.515048	0.000152686	-0.0417893	0.775569	0.570999	1.83273e-05	-0.0890569	0.542845	-0.382445	0.00668885	-0.156286	0.283555	-0.358025	0.011543	0.00181968	0.990099	-0.0287841	0.844354	-0.342604	0.0159638	0.6801	7.66383e-08	-0.410979	0.00335262	-0.191239	0.188074	-0.161478	0.267662	-0.223004	0.123512	-0.136908	0.348221	0.123252	0.398827
BBX	blue	0.266697	0.0639698	0.458526	0.000921741	-0.340662	0.016611	0.223124	0.123305	0.399399	0.00446926	0.0320106	0.82716	-0.534649	7.57954e-05	-0.302962	0.0343453	-0.201612	0.164783	-0.107273	0.463164	-0.00112866	0.993859	-0.432591	0.0019073	0.546789	4.80447e-05	-0.286778	0.0457376	-0.233219	0.106806	-0.418166	0.00279048	-0.131161	0.369019	0.0430311	0.769081	-0.0445377	0.76123
MAP1LC3B	blue	0.225922	0.118551	0.397542	0.0046758	-0.185506	0.20191	0.280576	0.0508489	0.220119	0.12857	0.102878	0.481792	-0.376161	0.00772711	-0.201055	0.165977	-0.256407	0.0753418	-0.263741	0.0670863	-0.169785	0.243492	-0.481037	0.000467397	0.407628	0.00364724	-0.229795	0.112201	-0.182263	0.210047	-0.412888	0.00319438	-0.380693	0.00696527	0.0995716	0.49606	-0.210367	0.146823
FAM3C	blue	0.218418	0.131625	0.799175	5.8412e-12	-0.739	1.33637e-09	-0.074074	0.612977	0.805613	2.93173e-12	-0.409585	0.00347255	-0.493673	0.000312645	-0.128852	0.377577	-0.155352	0.286478	-0.139344	0.339629	0.207098	0.15335	-0.110969	0.447803	0.800772	4.93485e-12	-0.669494	1.44198e-07	-0.0299261	0.838259	-0.130158	0.372721	-0.110174	0.451086	0.0292196	0.842029	0.00230322	0.987469
SRP19	blue	0.129149	0.376469	0.632143	1.10555e-06	-0.662501	2.15776e-07	-0.157285	0.280451	0.685619	5.45834e-08	-0.396018	0.00485152	-0.409498	0.00348012	-0.0371488	0.799947	-0.0332644	0.8205	-0.2149	0.138114	-0.038902	0.790713	-0.0397481	0.786267	0.657253	2.89988e-07	-0.644621	5.77249e-07	0.186835	0.19864	0.018149	0.901495	0.0295127	0.840464	0.209663	0.148212	0.0122813	0.933253
IPW	blue	-0.368822	0.00911397	0.0445804	0.761008	-0.0477206	0.744722	-0.408114	0.00360312	0.190907	0.188855	0.131592	0.367434	-0.350182	0.0136382	0.0199344	0.891859	0.00601998	0.967254	0.000344224	0.998127	0.121591	0.405262	0.181387	0.212284	0.526702	0.000101206	-0.397161	0.00471921	-0.142471	0.328795	-0.2826	0.0491323	-0.0556277	0.704216	0.0210338	0.885934	-0.100952	0.490078
C7orf60	blue	0.191995	0.186299	0.771423	8.77566e-11	-0.664059	1.97422e-07	-0.0503599	0.731119	0.72309	4.41381e-09	-0.380116	0.00705853	-0.416013	0.00294943	-0.251115	0.081782	-0.142034	0.330297	-0.313172	0.0284479	0.00312535	0.982996	-0.123017	0.399734	0.750742	5.22951e-10	-0.611785	3.00702e-06	0.0869788	0.552337	0.133258	0.361343	-0.225367	0.119482	-0.0927579	0.526138	-0.00142292	0.992258
FXYD4	blue	-0.379273	0.00719666	-0.138749	0.341717	0.0750878	0.608112	-0.288169	0.0446512	0.0269115	0.854366	0.0974468	0.505343	-0.142254	0.329539	0.230953	0.110354	-0.0899216	0.538919	0.08171	0.57675	0.438126	0.00164084	0.022625	0.877368	0.232788	0.107475	-0.213739	0.140306	-0.0863156	0.555383	-0.037167	0.799851	-0.0783121	0.592749	-0.044948	0.759095	-0.0866806	0.553705
ERLEC1	blue	0.0984297	0.501038	0.346246	0.0148071	-0.283191	0.0486402	0.0277616	0.849818	0.32758	0.021581	0.163149	0.262677	-0.438239	0.00163578	-0.191047	0.188526	-0.270499	0.0601319	-0.263448	0.0674012	-0.0376901	0.797093	-0.291572	0.042081	0.496119	0.000288711	-0.188889	0.193661	-0.109053	0.455732	-0.173503	0.233169	-0.171853	0.237713	-0.0244569	0.867525	-0.0567887	0.698333
DKFZp686L14188	blue	-0.368267	0.00922707	-0.0115457	0.937242	0.0413468	0.777885	-0.349624	0.0137992	0.0471215	0.747821	0.0703333	0.631072	-0.249549	0.0837695	0.042858	0.769984	0.009014	0.950985	0.147696	0.31118	-0.13375	0.359559	0.144155	0.32305	0.348717	0.0140639	-0.291129	0.0424089	-0.192218	0.185781	-0.232061	0.108608	-0.245848	0.0886137	-0.117194	0.422584	-0.145223	0.319439
CCDC76	blue	0.172272	0.236554	0.753289	4.23734e-10	-0.621978	1.83826e-06	-0.0811448	0.579397	0.68795	4.71902e-08	-0.385029	0.00629848	-0.461626	0.000841726	-0.192534	0.185043	-0.183326	0.207356	-0.14985	0.304095	-0.212598	0.142486	0.14335	0.325787	0.691882	3.68056e-08	-0.603536	4.4226e-06	0.0355105	0.808599	-0.176189	0.225901	-0.215496	0.136997	0.126403	0.386789	-0.00913984	0.950301
ALG14	blue	-0.572063	1.75362e-05	-0.171733	0.238044	0.0467157	0.749922	-0.513527	0.000160927	0.127308	0.383371	0.263194	0.0676757	-0.44744	0.00126657	0.122368	0.402247	-0.135416	0.353552	0.142915	0.327274	0.257183	0.0744317	0.112127	0.44305	0.489998	0.000351997	-0.459943	0.000884365	-0.0275551	0.850922	-0.11877	0.416326	-0.0242835	0.868456	0.0566308	0.699132	0.028911	0.843676
DNAJC13	blue	0.296697	0.0384401	0.775468	6.05646e-11	-0.511541	0.000172299	0.182881	0.208479	0.568803	2.00643e-05	-0.208609	0.150308	-0.465248	0.000756196	-0.401813	0.00421283	-0.334489	0.0188194	-0.157311	0.28037	-0.0801258	0.584185	-0.339157	0.0171281	0.714774	7.98192e-09	-0.503191	0.000228555	-0.244678	0.0901906	-0.279408	0.0518613	-0.138063	0.344131	-0.160965	0.269207	-0.0887862	0.544077
CADPS2	blue	-0.740568	1.18242e-09	-0.409981	0.0034381	0.274552	0.0562467	-0.606304	3.89026e-06	-0.127478	0.382728	0.582742	1.11663e-05	-0.20303	0.161771	0.186143	0.200338	-0.0543451	0.710735	-0.00858753	0.953301	0.150596	0.301669	0.0144855	0.921308	0.344127	0.015471	-0.182843	0.208575	-0.0387243	0.791648	-0.0747792	0.609591	-0.0258879	0.859849	0.0377305	0.79688	-0.0515063	0.725236
TANC2	blue	-0.46888	0.000678343	-0.102574	0.483095	0.212215	0.143224	-0.312703	0.0286989	-0.0660892	0.651863	0.360322	0.0109842	-0.188371	0.194907	0.0206759	0.887862	-0.241887	0.0940385	-0.238336	0.0991186	0.204764	0.158141	0.0402156	0.783813	0.469771	0.000660388	-0.336991	0.0178964	-0.242547	0.0931175	-0.283629	0.0482777	-0.117725	0.42047	-0.120715	0.408681	-0.0715239	0.625288
PDE12	blue	0.0693942	0.635649	0.651527	3.9776e-07	-0.517092	0.000142212	-0.132614	0.363691	0.596823	6.0065e-06	-0.136678	0.349039	-0.399327	0.00447718	-0.235398	0.103478	-0.0897434	0.539727	-0.108391	0.458487	-0.153661	0.29182	-0.286779	0.0457374	0.736579	1.61169e-09	-0.504441	0.000219193	-0.0367015	0.802307	-0.273949	0.0568116	-0.0560461	0.702094	0.146899	0.313827	-0.155839	0.284951
ATF1	blue	0.175433	0.227929	0.762623	1.91721e-10	-0.540655	6.06235e-05	0.0256469	0.861141	0.591527	7.61015e-06	-0.140411	0.335909	-0.284169	0.0478346	-0.225063	0.119996	-0.31645	0.0267437	-0.23908	0.0980375	-0.0343932	0.814514	-0.324885	0.0227468	0.795494	8.56719e-12	-0.444646	0.0013699	-0.303498	0.0340121	-0.337965	0.0175473	-0.286071	0.0462986	-0.160141	0.271697	-0.122109	0.403248
PPP2R3C	blue	0.176133	0.226052	0.484532	0.000418844	-0.663877	1.99495e-07	-0.148096	0.309858	0.690204	4.09433e-08	-0.296211	0.0387735	-0.525564	0.000105424	0.301142	0.0354958	-0.0907809	0.535031	-0.18979	0.191503	0.266959	0.0636984	-0.247896	0.0859069	0.556873	3.24533e-05	-0.610377	3.21409e-06	0.134013	0.358607	0.0336881	0.818252	0.152135	0.296696	0.188766	0.193956	0.253291	0.079084
COL6A6	blue	-0.343851	0.0155592	-0.0712112	0.626805	0.0927315	0.526256	-0.249074	0.0843798	0.0114542	0.937739	-0.0147472	0.919891	-0.15083	0.300908	-0.112362	0.442092	0.160594	0.270327	-0.0471293	0.74778	0.149794	0.304279	0.440351	0.00154348	0.269543	0.0610787	-0.221574	0.125999	-0.136915	0.348197	-0.172571	0.235729	-0.0997512	0.495279	-0.126599	0.386045	-0.161323	0.268129
BMPR2	blue	0.209528	0.148479	0.797166	7.20612e-12	-0.595708	6.31544e-06	0.0551723	0.706528	0.671997	1.24505e-07	-0.313609	0.0282154	-0.462032	0.000831733	-0.222277	0.124772	-0.181144	0.212909	-0.212027	0.143588	0.131677	0.367122	-0.166656	0.252417	0.778232	4.67988e-11	-0.64461	5.776e-07	-0.112208	0.442721	-0.148879	0.307276	-0.218397	0.131663	-0.0858146	0.557689	-0.100301	0.492893
ANKRD6	blue	-0.472952	0.000599704	-0.223259	0.123073	0.439675	0.00157252	-0.181673	0.211553	-0.303598	0.0339505	0.608829	3.45712e-06	-0.0333929	0.819817	-0.394713	0.00500657	0.0931939	0.524187	-0.176501	0.225067	0.0259859	0.859324	-0.0135487	0.926383	0.250283	0.0828339	0.21927	0.130088	-0.540979	5.98904e-05	-0.467582	0.00070531	-0.262118	0.068848	-0.372154	0.00845963	-0.294642	0.0398673
L3MBTL4	blue	0.09393	0.5209	0.476662	0.000535286	-0.554391	3.57848e-05	-0.164458	0.258816	0.588314	8.76707e-06	-0.339032	0.0171717	-0.484238	0.000422741	-0.0530675	0.717249	-0.2248	0.12044	0.0819334	0.575704	0.120973	0.407674	-0.0239271	0.87037	0.494509	0.000304275	-0.592391	7.32405e-06	0.493743	0.000311936	0.285722	0.0465774	0.0921784	0.528737	0.376682	0.00763598	-0.193589	0.182602
DPY19L2P2	blue	0.31131	0.0294555	0.695918	2.84e-08	-0.528678	9.42481e-05	0.123056	0.399584	0.543367	5.47301e-05	-0.442675	0.00144725	-0.317418	0.0262573	-0.0796009	0.586658	-0.171165	0.239624	-0.232895	0.107308	-0.158549	0.276554	-0.0986559	0.50005	0.491288	0.000337706	-0.444503	0.00137538	0.132452	0.364282	0.307562	0.0315736	-0.202463	0.162969	-0.147684	0.311219	-0.0662832	0.650907
STK39	blue	-0.573312	1.66479e-05	-0.0349836	0.811387	-0.302463	0.0346575	-0.772568	7.90688e-11	0.382894	0.00661957	-0.150267	0.302739	-0.105863	0.469098	0.272168	0.0585072	0.174087	0.231575	0.204403	0.158891	0.46275	0.000814318	0.194419	0.180696	0.472982	0.000599152	-0.583186	1.09547e-05	0.141534	0.332018	0.0709767	0.627944	0.214877	0.138157	0.125007	0.392096	0.131045	0.369444
ATL1	blue	-0.467365	0.000709892	-0.174814	0.229601	0.17357	0.232985	-0.328573	0.0211641	-0.0966748	0.508738	0.542178	5.72451e-05	-0.0333961	0.819801	0.218362	0.131726	-0.339891	0.0168743	-0.0963288	0.510263	0.260426	0.0707239	-0.32924	0.0208882	0.396258	0.00482345	-0.133512	0.360422	-0.389241	0.00570467	-0.275313	0.0555408	-0.151827	0.297688	-0.260295	0.0708701	-0.196713	0.175505
DNAJC12	blue	-0.460075	0.000880954	-0.196859	0.175179	0.21509	0.137758	-0.360104	0.0110361	-0.0734614	0.615925	0.531824	8.40679e-05	-0.268743	0.0618804	-0.185129	0.202845	0.0267071	0.855461	-0.152662	0.295006	0.167597	0.249709	-0.186681	0.199018	0.433268	0.00187275	-0.170065	0.242704	-0.198534	0.171464	-0.246982	0.0871072	-0.105342	0.471298	-0.0895899	0.540423	-0.145881	0.317231
RWDD4A	blue	-0.541233	5.93195e-05	-0.0434088	0.76711	-0.193583	0.182615	-0.68824	4.63408e-08	0.319947	0.025021	0.0421563	0.77365	-0.194186	0.181229	0.20961	0.148316	0.141621	0.331719	0.327588	0.0215773	0.507908	0.000195012	0.102491	0.483448	0.49136	0.000336923	-0.470013	0.000655582	-0.0914148	0.532171	-0.159021	0.275108	0.295816	0.0390469	0.0471739	0.74755	0.144347	0.322399
SYNJ1	blue	0.156056	0.284274	0.624493	1.62368e-06	-0.581414	1.18215e-05	-0.090156	0.537857	0.626315	1.48305e-06	-0.304668	0.033295	-0.337886	0.0175754	-0.189811	0.191455	-0.270586	0.0600466	-0.246181	0.08817	0.0749953	0.608555	0.106833	0.465013	0.625166	1.57042e-06	-0.52247	0.000117712	-0.176326	0.225534	-0.225506	0.119248	0.103378	0.479653	-0.0979726	0.503038	0.301919	0.0350007
ASCC3	blue	0.162606	0.264291	0.557406	3.17758e-05	-0.437688	0.00166066	0.0228654	0.876075	0.449323	0.00120091	-0.133263	0.361325	-0.434545	0.00180914	-0.255044	0.0769617	-0.303262	0.0341585	-0.235368	0.103524	-0.0265133	0.856498	-0.163303	0.262221	0.584323	1.04302e-05	-0.463995	0.000784869	-0.103784	0.477921	-0.0497876	0.734062	0.350022	0.0136843	-0.180085	0.21564	-0.309257	0.0306009
RAB1A	blue	-0.0125308	0.9319	0.589197	8.43401e-06	-0.596438	6.11153e-06	-0.213142	0.141444	0.657626	2.84009e-07	-0.303205	0.034194	-0.519226	0.000131983	-0.0244702	0.867453	-0.137179	0.347258	-0.193638	0.182489	0.0692543	0.636332	-0.17463	0.230101	0.759069	2.60395e-10	-0.757537	2.96637e-10	0.197058	0.174736	0.0734456	0.616002	0.1066	0.465992	0.187111	0.197965	0.0117097	0.936353
DIP2C	blue	-0.406803	0.00372315	0.0860742	0.556493	-0.140343	0.336144	-0.51567	0.000149427	0.25177	0.0809632	0.0635983	0.66419	-0.0881161	0.547133	0.166011	0.254282	0.0312713	0.831093	0.144284	0.322612	0.352611	0.0129572	-0.0577222	0.693616	0.492484	0.000324927	-0.391341	0.00542727	-0.180058	0.21571	-0.182692	0.208959	0.20219	0.163549	-0.108126	0.459594	-0.230674	0.110797
NUCB2	blue	-0.642371	6.50413e-07	-0.317294	0.026319	-0.0507605	0.729062	-0.755608	3.49101e-10	0.147855	0.310652	0.228033	0.115057	-0.065543	0.654559	0.249975	0.0832246	0.0819018	0.575852	0.247701	0.0861624	0.536898	6.97474e-05	-0.0748396	0.609302	0.326485	0.0220486	-0.391006	0.00547075	0.229627	0.11247	0.03521	0.810189	0.231281	0.109835	0.323661	0.0232937	0.0826563	0.572329
PTPRK	blue	0.15666	0.282389	0.546949	4.77516e-05	-0.452377	0.00110086	0.056528	0.699653	0.503551	0.000225818	-0.0650473	0.657008	-0.372398	0.00841342	-0.155424	0.286253	-0.323205	0.0235001	-0.236239	0.102215	0.0713404	0.626179	-0.330577	0.0203438	0.609028	3.42493e-06	-0.285843	0.0464806	-0.171458	0.23881	-0.192169	0.185894	-0.330989	0.0201784	-0.0960448	0.511517	-0.108827	0.456672
SDPR	blue	0.175902	0.22667	0.739697	1.26574e-09	-0.596462	6.10486e-06	-0.0353633	0.809378	0.645225	5.58958e-07	-0.375005	0.00793254	-0.331678	0.0199046	-0.133417	0.360766	-0.252089	0.0805656	-0.137049	0.347721	-0.0340864	0.81614	-0.128483	0.378958	0.696561	2.72408e-08	-0.55362	3.68835e-05	0.0148114	0.919544	0.114295	0.434228	-0.174183	0.231313	-0.1599	0.272428	-0.0811795	0.579234
TGFB2	blue	-0.281996	0.0496398	-0.0174994	0.905004	-0.253144	0.0792637	-0.452762	0.0010888	0.29891	0.0369497	-0.289347	0.0437474	-0.259558	0.0717015	0.366525	0.00958991	0.0166251	0.90973	0.422332	0.00250433	0.18427	0.204985	0.191731	0.186918	0.229342	0.11293	-0.462229	0.000826928	0.272955	0.0577527	0.456209	0.000985901	0.15041	0.302273	-0.0401561	0.784125	0.176818	0.224223
FBXL3	blue	0.0450972	0.75832	0.604885	4.15532e-06	-0.600139	5.16798e-06	-0.22021	0.128408	0.712707	9.2181e-09	-0.246502	0.0877422	-0.511862	0.000170417	0.0240571	0.869671	-0.246539	0.0876937	-0.0147125	0.920079	0.187323	0.197448	-0.127178	0.383859	0.744071	8.96678e-10	-0.660745	2.3837e-07	0.046623	0.750402	-0.147997	0.310185	-0.0341991	0.815542	0.17255	0.235787	0.140181	0.336707
PI4K2B	blue	-0.0203857	0.889426	0.504819	0.000216431	-0.679591	7.90464e-08	-0.329706	0.0206971	0.718258	6.2433e-09	-0.387063	0.00600529	-0.494492	0.000304442	0.165262	0.256461	-0.0471944	0.747444	-0.0316818	0.828909	0.252804	0.0796819	-0.0581863	0.691274	0.637004	8.61271e-07	-0.766167	1.40532e-10	0.225644	0.119017	0.0861814	0.556	0.432951	0.00188885	0.220288	0.128269	0.0366247	0.802713
NRBF2	blue	0.0981744	0.502154	0.586125	9.64625e-06	-0.410488	0.00339444	0.0242663	0.868548	0.459952	0.00088413	0.0521589	0.721894	-0.293218	0.040882	-0.218985	0.1306	-0.293966	0.0403467	-0.360059	0.0110469	0.151718	0.29804	-0.338685	0.0172932	0.719762	5.60877e-09	-0.368391	0.00920163	-0.303076	0.0342743	-0.284838	0.0472892	-0.274704	0.0561056	-0.194602	0.180278	-0.221922	0.125391
STT3B	blue	0.140989	0.333903	0.70525	1.53412e-08	-0.583547	1.07857e-05	-0.0380715	0.795084	0.639504	7.56175e-07	-0.19964	0.16904	-0.446443	0.00130262	-0.207815	0.151902	-0.234276	0.105182	-0.226404	0.117746	0.0261122	0.858647	-0.243967	0.0911597	0.809524	1.9046e-12	-0.600893	4.99315e-06	-0.0865515	0.554298	-0.117343	0.42199	-0.219148	0.130307	-0.0645778	0.659332	-0.0726936	0.619629
UBE2Q2	blue	0.191648	0.187112	0.82034	5.47762e-13	-0.747919	6.583e-10	-0.107731	0.461246	0.827291	2.35137e-13	-0.367436	0.00939874	-0.562942	2.54695e-05	-0.0965148	0.509443	-0.24448	0.09046	-0.135436	0.353479	0.140091	0.337022	-0.220258	0.128324	0.850346	1.06094e-14	-0.751385	4.95988e-10	0.0462233	0.752474	-0.00128063	0.993032	-0.0707518	0.629036	0.0047906	0.973939	-0.0359436	0.80631
RUNX2	blue	-0.384653	0.0063541	-0.16635	0.2533	0.0899512	0.538785	-0.287126	0.0454641	-0.06226	0.67085	0.0248247	0.86555	0.0306951	0.834161	0.085538	0.558964	0.142214	0.329677	-0.0119331	0.935141	-0.032536	0.824367	0.0252764	0.863127	0.178769	0.219069	-0.182754	0.208802	-0.159914	0.272388	-0.197402	0.173969	-0.0546788	0.709037	-0.0534616	0.715237	-0.00698761	0.961994
SLC11A2	blue	-0.578336	1.34776e-05	-0.191217	0.188124	-0.0853288	0.559929	-0.667993	1.57378e-07	0.146587	0.314867	0.0436158	0.766031	-0.0868722	0.552826	0.0609047	0.67762	0.171552	0.238548	0.0471303	0.747775	0.363338	0.0102859	0.392647	0.00526079	0.339569	0.0169852	-0.418038	0.00279978	0.307876	0.0313919	0.272972	0.0577369	0.0914062	0.532211	0.13929	0.33982	-0.11626	0.426316
NIPA2	blue	0.230738	0.110695	0.601145	4.93606e-06	-0.369615	0.00895435	0.131677	0.36712	0.441896	0.0014789	0.0187058	0.898488	-0.385012	0.00630104	-0.449767	0.00118588	-0.142211	0.329689	-0.224831	0.120388	-0.00630794	0.965689	-0.367791	0.00932495	0.659442	2.56534e-07	-0.344088	0.0154836	-0.30367	0.0339056	-0.439481	0.00158094	-0.0520373	0.722516	-0.0834345	0.568705	-0.16258	0.264367
PTPN11	blue	0.140004	0.337325	0.690656	3.9789e-08	-0.47509	0.000561779	-0.0144719	0.921382	0.550078	4.23327e-05	0.0200705	0.891125	-0.3301	0.0205364	-0.217379	0.133516	-0.328506	0.0211921	-0.253734	0.0785431	-0.00208721	0.988644	-0.452146	0.00110817	0.736747	1.59103e-09	-0.346915	0.0146026	-0.276894	0.0540963	-0.28283	0.0489407	-0.226935	0.116865	-0.173718	0.232581	-0.23601	0.102558
ARFGEF2	blue	0.105051	0.472531	0.742171	1.04247e-09	-0.678763	8.31116e-08	-0.173311	0.233694	0.756106	3.34773e-10	-0.240384	0.0961639	-0.49149	0.000335509	-0.0706985	0.629296	-0.240934	0.0953812	-0.166559	0.252694	0.110839	0.44834	-0.211048	0.145489	0.846032	1.96775e-14	-0.700501	2.10497e-08	-0.0474709	0.746013	-0.118368	0.417917	-0.0331319	0.821203	-0.0148435	0.91937	-0.0993353	0.497088
EGFR	blue	-0.481504	0.000460616	-0.188962	0.193484	0.347896	0.0143072	-0.240186	0.0964455	-0.220116	0.128576	0.672508	1.20809e-07	-0.0201306	0.890801	-0.0989186	0.498903	-0.0924334	0.527593	-0.3673	0.00942709	0.0334575	0.819475	-0.435822	0.00174744	0.386021	0.00615403	-0.00335445	0.98175	-0.384543	0.00637041	-0.429721	0.00206003	-0.172626	0.235576	-0.14533	0.319079	-0.341911	0.0161922
FAM162B	blue	-0.471343	0.000629733	-0.176047	0.226283	0.185916	0.200898	-0.329385	0.0208284	-0.0383188	0.793781	0.398752	0.00454039	-0.148434	0.308741	-0.164355	0.259116	-0.0692763	0.636224	0.258785	0.0725817	0.465157	0.000758239	-0.219711	0.129298	0.392038	0.00533787	-0.188074	0.195625	-0.151504	0.298728	-0.200875	0.166365	-0.145208	0.319491	-0.0263736	0.857247	-0.204247	0.159216
NDUFA1	blue	-0.298473	0.0372401	-0.0400585	0.784637	-0.14079	0.33459	-0.373712	0.00816802	0.252931	0.0795255	-0.162534	0.264504	-0.403241	0.00406718	0.286769	0.0457449	0.0777265	0.595527	0.193466	0.182885	0.230186	0.111575	0.179998	0.215865	0.350138	0.0136509	-0.545557	5.03597e-05	0.190938	0.188781	0.0529403	0.717898	0.0898949	0.53904	0.231112	0.110102	0.115912	0.427709
ATG5	blue	0.00509997	0.972256	0.347245	0.0145027	-0.284082	0.0479055	-0.0873451	0.550658	0.369314	0.00901457	0.153417	0.292598	-0.395478	0.00491516	-0.203173	0.161469	-0.117993	0.419403	-0.0546947	0.708956	0.0803454	0.583152	-0.432989	0.00188691	0.516565	0.000144848	-0.388572	0.0057956	0.037865	0.796172	-0.174391	0.230748	-0.0628853	0.667735	0.200281	0.167647	0.0364	0.803899
SORBS2	blue	-0.572238	1.74093e-05	-0.0317885	0.828341	-0.0856972	0.55823	-0.555081	3.48293e-05	0.226273	0.117964	0.119948	0.411688	-0.356059	0.0120404	0.112091	0.443197	0.0812287	0.579004	0.118954	0.4156	0.284054	0.0479288	0.00530602	0.971136	0.546334	4.88873e-05	-0.540458	6.10729e-05	-0.0595462	0.684431	-0.10302	0.481181	-0.000130001	0.999293	0.0057978	0.968462	-0.0974422	0.505363
SLC16A10	blue	-0.591006	7.78763e-06	-0.242656	0.0929658	0.117306	0.422136	-0.533319	7.95943e-05	0.0386271	0.792159	0.418226	0.00278621	-0.302641	0.0345458	0.199909	0.168456	0.176229	0.225795	-0.177294	0.222956	0.481562	0.000459791	-0.0902059	0.537631	0.429501	0.00207215	-0.265636	0.0650744	-0.0596495	0.683912	-0.178094	0.220843	-0.0413528	0.777853	0.0985009	0.500727	-0.172699	0.235376
EEF1E1	blue	0.0724579	0.620767	0.549436	4.33956e-05	-0.586059	9.67391e-06	-0.152405	0.295831	0.679073	8.15705e-08	-0.260451	0.0706953	-0.459147	0.000905179	-0.0437055	0.765563	-0.126776	0.385377	-0.126908	0.384878	0.111508	0.445589	-0.161036	0.268991	0.640396	7.2168e-07	-0.645936	5.38142e-07	0.158479	0.276769	-0.031637	0.829147	-0.0722537	0.621755	0.243819	0.0913618	0.426767	0.00222847
PPARG	blue	0.349982	0.0136959	0.629134	1.28759e-06	-0.539495	6.3316e-05	0.164775	0.257885	0.517678	0.000139337	-0.365537	0.00980124	-0.196209	0.176636	-0.0293613	0.841272	-0.244462	0.0904842	-0.206103	0.155381	0.0184246	0.900007	-0.253554	0.0787619	0.447014	0.00128184	-0.367566	0.00937172	0.061138	0.676453	-0.0369143	0.801184	-0.233019	0.107116	0.0743467	0.611667	-0.162688	0.264047
CPT2	blue	-0.405071	0.00388714	0.023164	0.87447	-0.353383	0.0127468	-0.660979	2.35231e-07	0.464687	0.000768909	-0.339791	0.0169087	-0.232942	0.107235	0.309889	0.030244	0.44297	0.00143544	0.206604	0.154357	0.485093	0.000411485	0.252829	0.0796506	0.390846	0.00549164	-0.66207	2.21122e-07	0.381678	0.00680874	0.148237	0.309391	0.353068	0.0128324	0.413734	0.00312633	0.184041	0.205558
KLF3	blue	0.0349815	0.811398	0.594544	6.65383e-06	-0.514976	0.000153065	-0.114383	0.43387	0.57298	1.688e-05	-0.0767291	0.60027	-0.331452	0.0199941	-0.0141102	0.923341	-0.258259	0.0731853	-0.318928	0.0255131	0.126381	0.38687	-0.380239	0.00703864	0.779753	4.05422e-11	-0.53676	7.01052e-05	-0.13434	0.357425	-0.279838	0.0514872	-0.079819	0.58563	0.0582549	0.690929	-0.143856	0.324066
EPS8	blue	0.199975	0.168311	0.616956	2.34779e-06	-0.394364	0.00504877	0.114966	0.431515	0.426724	0.002231	-0.155626	0.285618	-0.236658	0.101591	-0.410747	0.00337239	-0.327733	0.0215161	-0.352848	0.0128922	-0.159302	0.274249	0.0945554	0.518116	0.546896	4.78483e-05	-0.248716	0.0848408	-0.160775	0.26978	-0.154016	0.290695	-0.407774	0.00363396	-0.198994	0.170453	-0.23317	0.106882
ZNF253	blue	0.242114	0.0937216	0.688813	4.47021e-08	-0.37363	0.0081831	0.150384	0.302356	0.423916	0.0024025	-0.0166464	0.909615	-0.302005	0.034946	-0.235256	0.103692	-0.340373	0.0167094	-0.270108	0.0605179	-0.280416	0.0509868	-0.422742	0.0024776	0.595094	6.49181e-06	-0.207106	0.153334	-0.355315	0.0122333	-0.252554	0.0799905	-0.194907	0.179583	-0.319474	0.0252482	-0.338599	0.0173232
C15orf29	blue	0.174404	0.230714	0.75035	5.40028e-10	-0.757838	2.89159e-10	-0.176036	0.226312	0.824752	3.21621e-13	-0.515522	0.000150197	-0.514118	0.000157681	-0.0736274	0.615126	-0.00431658	0.976517	-0.125966	0.388443	0.0484877	0.74076	0.0217843	0.881892	0.755005	3.67194e-10	-0.744471	8.68598e-10	0.0943913	0.518847	-0.069002	0.637564	0.16045	0.270763	0.130804	0.370334	0.059093	0.686709
DUSP11	blue	0.208551	0.150423	0.588232	8.7988e-06	-0.25105	0.0818644	0.226068	0.118306	0.321519	0.0242771	0.14571	0.317802	-0.346558	0.0147114	-0.510744	0.000177064	-0.410113	0.00342668	-0.277107	0.0539033	-0.149871	0.304028	-0.523949	0.000111683	0.668661	1.51377e-07	-0.235705	0.103016	-0.415968	0.00295288	-0.422172	0.00251478	-0.302677	0.0345231	-0.257227	0.0743803	-0.13185	0.366487
SLC35A5	blue	0.288734	0.0442155	0.765098	1.54413e-10	-0.583197	1.09498e-05	0.13416	0.358075	0.619134	2.11256e-06	-0.237743	0.099987	-0.482856	0.00044152	-0.236221	0.102243	-0.183613	0.206632	-0.332115	0.0197324	0.0238456	0.870807	-0.340141	0.0167885	0.782676	3.06757e-11	-0.529268	9.22583e-05	-0.296506	0.0385711	-0.220634	0.127656	-0.220971	0.127061	-0.281427	0.0501212	-0.204668	0.158341
TRIM9	blue	-0.509407	0.000185331	-0.20084	0.166441	0.289693	0.0434847	-0.276576	0.0543839	-0.196863	0.175171	0.477273	0.000525308	0.155692	0.285411	-0.206321	0.154934	-0.17709	0.2235	0.157546	0.279644	0.107462	0.462371	-0.249184	0.0842375	0.303469	0.0340304	0.0332626	0.820509	-0.318483	0.0257307	-0.262432	0.0685041	-0.299979	0.0362472	-0.21115	0.14529	-0.269406	0.0612155
C11orf58	blue	0.0830301	0.570587	0.58132	1.18688e-05	-0.519435	0.000131018	-0.0650166	0.65716	0.582585	1.1242e-05	-0.195469	0.178307	-0.614364	2.65933e-06	-0.0751548	0.607791	-0.217161	0.133916	-0.188306	0.195065	0.0816255	0.577145	-0.190178	0.19058	0.729154	2.82703e-09	-0.701019	2.03419e-08	-0.0296295	0.839841	-0.156131	0.284039	0.0711502	0.627101	0.0747555	0.609705	0.0320498	0.826951
PHF20L1	blue	0.0934943	0.522845	0.382512	0.00667853	-0.553573	3.69511e-05	-0.143607	0.324912	0.604552	4.21988e-06	-0.44812	0.00124248	-0.39767	0.00466135	-0.21411	0.139604	0.0817422	0.576599	0.0502485	0.731692	0.388865	0.00575562	-0.0314752	0.830008	0.409968	0.00343924	-0.626477	1.47116e-06	0.521801	0.000120534	0.407381	0.00366985	0.29011	0.04317	0.338349	0.0174115	0.341233	0.0164187
VPS37A	blue	0.249517	0.0838105	0.705413	1.51747e-08	-0.418568	0.00276171	0.13958	0.338805	0.456037	0.000990828	-0.0473635	0.746569	-0.364697	0.00998395	-0.209982	0.14758	-0.187484	0.197057	-0.360734	0.0108865	-0.303883	0.0337747	-0.346515	0.0147247	0.675807	9.92949e-08	-0.280343	0.0510495	-0.286601	0.0458776	-0.229842	0.112126	-0.400423	0.00435882	-0.239946	0.0967901	-0.310744	0.0297676
PPP1CB	blue	-0.625923	1.51236e-06	-0.313203	0.0284315	-0.0133191	0.927627	-0.753055	4.32045e-10	0.0976167	0.504597	0.153108	0.293582	-0.0316015	0.829336	0.179404	0.217411	0.140347	0.336131	0.286468	0.045983	0.459487	0.000896225	0.310387	0.0299656	0.21464	0.138602	-0.352216	0.0130659	0.392382	0.0052942	0.244429	0.0905285	0.212423	0.142824	0.34251	0.0159945	0.184996	0.203174
RNF128	blue	-0.64744	4.96397e-07	-0.110978	0.44777	-0.0579499	0.692467	-0.676043	9.78993e-08	0.214565	0.138743	0.299821	0.0363506	-0.295497	0.0392687	0.0239959	0.87	0.0564546	0.700024	0.0946682	0.517615	0.339345	0.0170628	0.0145777	0.920809	0.662903	2.10892e-07	-0.491185	0.000338827	-0.0294223	0.840947	-0.136043	0.351307	-0.00557101	0.969695	0.0807934	0.581046	0.0243031	0.86835
COX7A2	blue	-0.436723	0.00170506	-0.035887	0.806609	-0.242104	0.093736	-0.597382	5.85691e-06	0.382761	0.00664003	-0.154055	0.29057	-0.353517	0.0127107	0.216386	0.135343	0.208131	0.151265	0.192067	0.186132	0.408042	0.0036097	0.152313	0.296126	0.502142	0.000236694	-0.612801	2.86532e-06	0.256085	0.0757214	0.0903888	0.536803	0.162244	0.265371	0.266866	0.0637947	0.142825	0.32758
PHLDB2	blue	-0.538052	6.68205e-05	-0.180179	0.215396	0.167537	0.24988	-0.425487	0.00230515	-0.0380797	0.795041	0.411192	0.00333462	-0.239046	0.0980865	-0.0930586	0.524792	0.0831644	0.569962	0.014602	0.920677	0.176388	0.225369	-0.0455687	0.755871	0.431201	0.00197997	-0.203444	0.160898	-0.179324	0.217618	-0.254559	0.0775433	-0.144886	0.320578	-0.017186	0.906698	-0.244048	0.0910486
SAMD13	blue	-0.594101	6.78692e-06	-0.206995	0.153559	-0.0069973	0.961942	-0.604515	4.22721e-06	0.149151	0.306383	0.107438	0.462473	-0.235915	0.102701	0.335798	0.0183315	0.201666	0.164668	-0.0259737	0.859389	0.35948	0.0111862	0.0821396	0.57474	0.393809	0.00511646	-0.494859	0.000300829	0.325405	0.0225178	0.251519	0.081276	-0.0676713	0.644081	0.242104	0.0937355	-0.00549505	0.970108
CBLL1	blue	0.0521089	0.722149	0.510562	0.00017817	-0.458172	0.000931281	-0.114382	0.433876	0.528856	9.36461e-05	-0.18815	0.195442	-0.496182	0.000288124	-0.303621	0.0339363	-0.23507	0.103974	-0.156302	0.283506	-0.0494219	0.735945	-0.00396194	0.978446	0.624058	1.65907e-06	-0.469071	0.000674466	0.146832	0.314049	-0.0891182	0.542567	0.0396164	0.786959	0.215111	0.137717	-0.181938	0.210875
CCDC91	blue	0.10472	0.473935	0.670463	1.36256e-07	-0.668695	1.51079e-07	-0.187835	0.196204	0.692951	3.43779e-08	-0.182639	0.209092	-0.302337	0.0347367	-0.123441	0.3981	-0.223841	0.122073	-0.176592	0.224825	0.0640246	0.662074	-0.370628	0.00875409	0.752645	4.4697e-10	-0.544251	5.29252e-05	-0.00972335	0.947133	0.0411167	0.77909	0.0505991	0.72989	-0.0995667	0.496081	-0.0541426	0.711766
SEC24D	blue	0.210698	0.146174	0.639359	7.61932e-07	-0.613462	2.77647e-06	-0.062746	0.668429	0.626676	1.45659e-06	-0.296397	0.0386455	-0.288213	0.0446172	0.129892	0.373708	-0.0487042	0.739643	-0.281255	0.0502678	0.059354	0.685397	-0.179554	0.217018	0.598968	5.45102e-06	-0.46159	0.000842627	-0.104576	0.47455	-0.21328	0.14118	-0.141583	0.331848	0.034416	0.814393	-0.0666267	0.649215
MIER1	blue	0.197524	0.173697	0.804627	3.26348e-12	-0.60229	4.68378e-06	0.0069737	0.96207	0.680103	7.66258e-08	-0.216841	0.134504	-0.507898	0.000195076	-0.258616	0.0727746	-0.283261	0.0485822	-0.145091	0.319885	-0.0167793	0.908896	-0.385025	0.00629912	0.858897	2.93855e-15	-0.631691	1.13129e-06	-0.121917	0.403993	-0.076013	0.603686	-0.252129	0.080516	-0.181084	0.213061	-0.136489	0.349713
CCDC126	blue	-0.0349021	0.811819	0.543017	5.54594e-05	-0.500527	0.000249732	-0.204216	0.159283	0.59628	6.1551e-06	-0.150311	0.302593	-0.420931	0.00259754	-0.182032	0.210635	-0.0508265	0.728723	-0.00155188	0.991556	-0.0633598	0.665375	-0.220342	0.128174	0.718817	6.00026e-09	-0.533964	7.77309e-05	-0.0777601	0.595367	-0.212801	0.142098	-0.00235051	0.987211	0.0839776	0.566182	0.296629	0.0384863
PFKFB2	blue	-0.354921	0.0123366	-0.0290381	0.842997	0.101769	0.486552	-0.24291	0.0926134	0.0064846	0.964728	0.0863329	0.555303	-0.24832	0.0853549	-0.201142	0.16579	-0.0950658	0.51585	-0.0866	0.554075	-0.00322548	0.982452	0.196086	0.176914	0.371839	0.00851982	-0.28173	0.0498642	-0.251085	0.0818205	-0.25227	0.0803417	-0.080935	0.580381	-0.194388	0.180767	0.0445319	0.76126
DKK1	blue	0.16253	0.264517	0.464364	0.000776322	-0.274342	0.0564431	0.150583	0.301711	0.310541	0.02988	-0.208718	0.15009	-0.256646	0.0750605	-0.0399896	0.784999	-0.139121	0.340412	-0.0600767	0.681768	-0.153212	0.293251	-0.198833	0.170806	0.355412	0.0122079	-0.186342	0.199848	-0.280775	0.0506785	-0.251898	0.080803	-0.159498	0.273652	-0.169838	0.243341	0.00608051	0.966925
MAP9	blue	0.21013	0.147289	0.755675	3.47123e-10	-0.720274	5.40733e-09	-0.107723	0.461278	0.738449	1.39489e-09	-0.543448	5.45627e-05	-0.371815	0.00852443	0.0244509	0.867557	-0.198597	0.171324	-0.102293	0.484299	-0.209252	0.149025	-0.0985816	0.500374	0.624161	1.65068e-06	-0.642471	6.46983e-07	0.143603	0.324927	0.0710492	0.627592	-0.0692008	0.636593	0.0824857	0.573124	0.153713	0.291656
PPP1CC	blue	0.105641	0.470036	0.669243	1.46331e-07	-0.509078	0.000187418	-0.0896463	0.540168	0.585494	9.91442e-06	-0.0202295	0.890268	-0.381248	0.00687666	-0.158749	0.275943	-0.241037	0.0952358	-0.216093	0.135887	0.02515	0.863805	-0.346147	0.0148378	0.754954	3.68793e-10	-0.460882	0.000860339	-0.209163	0.149204	-0.268921	0.0617017	-0.0838452	0.566797	-0.0801188	0.584218	-0.0985141	0.500669
TTC33	blue	0.0702176	0.631635	0.680514	7.47311e-08	-0.6512	4.04935e-07	-0.164638	0.258287	0.745831	7.7904e-10	-0.349088	0.0139552	-0.412688	0.00321067	-0.144262	0.322688	-0.119225	0.414531	-0.133396	0.360845	0.259067	0.0722599	-0.114251	0.434406	0.798036	6.58164e-12	-0.708823	1.2043e-08	0.0364241	0.803772	-0.123489	0.397917	-0.067306	0.645875	0.12678	0.385361	0.202851	0.162148
KIAA1598	blue	-0.547843	4.6141e-05	0.00850728	0.953737	-0.0207621	0.887398	-0.549342	4.35536e-05	0.152174	0.296573	0.244972	0.0897927	-0.235468	0.103373	-0.0101206	0.944976	-0.0475862	0.745417	-0.112004	0.443557	0.250927	0.0820186	-0.039947	0.785223	0.631638	1.13433e-06	-0.499459	0.000258712	-0.0966851	0.508692	-0.16993	0.243083	0.100636	0.491444	0.00101044	0.994502	-0.180813	0.213758
ACSL1	blue	-0.601646	4.82401e-06	-0.383937	0.00646104	0.239162	0.0979177	-0.498832	0.000264122	-0.177488	0.222443	0.493413	0.0003153	0.149131	0.306449	-0.0576491	0.693984	-0.00278403	0.984853	-0.0951129	0.515641	0.118914	0.415759	-0.0352325	0.810071	0.279069	0.0521587	-0.0946983	0.517481	-0.0261627	0.858376	-0.135789	0.352212	-0.0387101	0.791723	0.0892632	0.541907	-0.0995581	0.496118
NAE1	blue	0.0869998	0.552241	0.74173	1.07928e-09	-0.641998	6.63373e-07	-0.112522	0.441435	0.718887	5.97016e-09	-0.231004	0.110273	-0.519594	0.000130289	-0.153958	0.290877	-0.293718	0.0405231	-0.1422	0.329724	0.159406	0.273934	-0.317791	0.0260716	0.889667	1.29023e-17	-0.686073	5.30637e-08	-0.148541	0.308388	-0.173554	0.23303	-0.0720734	0.622627	-0.113751	0.436431	-0.150595	0.30167
EID1	blue	-0.0160143	0.913033	0.600565	5.06866e-06	-0.592123	7.41168e-06	-0.236599	0.101679	0.674948	1.04518e-07	-0.300698	0.035781	-0.445441	0.00133978	-0.0444089	0.7619	-0.0759399	0.604035	-0.0218238	0.881679	0.206351	0.154872	-0.125709	0.38942	0.726047	3.55716e-09	-0.693666	3.28369e-08	-0.0228391	0.876217	-0.115979	0.42744	0.188775	0.193935	0.0520504	0.722449	0.207054	0.153441
PCF11	blue	0.202555	0.162774	0.751946	4.73566e-10	-0.584834	1.02023e-05	-0.00327685	0.982172	0.643021	6.2845e-07	-0.301275	0.0354108	-0.396221	0.00482786	-0.266949	0.0637093	0.0152063	0.917406	-0.20088	0.166355	-0.0212708	0.884657	-0.346274	0.0147985	0.756794	3.15905e-10	-0.612749	2.87237e-06	-0.0564953	0.699818	-0.14958	0.304977	-0.0330019	0.821893	-0.00148692	0.99191	-0.123889	0.396377
LYRM7	blue	0.255483	0.0764366	0.725014	3.83697e-09	-0.629985	1.23345e-06	-0.0284662	0.846052	0.682064	6.79777e-08	-0.318441	0.0257512	-0.365667	0.00977316	-0.252725	0.0797792	-0.248894	0.0846111	0.104378	0.475391	0.0412537	0.778372	-0.320204	0.0248977	0.672337	1.22032e-07	-0.475807	0.000549553	-0.09838	0.501255	-0.109454	0.454065	0.0422281	0.773274	-0.0954033	0.514354	0.0315633	0.829539
CD46	blue	0.124792	0.392918	0.603526	4.42464e-06	-0.478656	0.000503309	-0.0100455	0.945383	0.490644	0.000344771	-0.00617127	0.966432	-0.343475	0.0156805	-0.239772	0.0970396	-0.333904	0.0190412	-0.295916	0.0389777	-0.101237	0.488847	-0.243332	0.092031	0.711316	1.01496e-08	-0.360882	0.0108515	-0.253342	0.0790212	-0.257009	0.074635	-0.347692	0.0143682	-0.193761	0.182207	-0.230902	0.110435
SCAPER	blue	-0.35972	0.0111284	-0.0359748	0.806145	0.0725863	0.620147	-0.261567	0.0694539	0.04163	0.776402	0.179659	0.216746	-0.192507	0.185105	-0.174208	0.231247	0.0618608	0.672842	0.235265	0.103679	0.221437	0.12624	-0.0897153	0.539855	0.387435	0.00595306	-0.311184	0.0295245	-0.0207747	0.887329	0.204126	0.15947	-0.229152	0.113236	-0.264754	0.0660043	-0.112038	0.443416
MTERFD1	blue	0.235236	0.103723	0.725774	3.6293e-09	-0.57268	1.70917e-05	0.0256872	0.860925	0.640254	7.27069e-07	-0.180742	0.213941	-0.457043	0.000962359	-0.271476	0.059176	-0.213842	0.140112	-0.225607	0.119079	-0.0783437	0.5926	-0.382695	0.00665028	0.760468	2.30966e-10	-0.45133	0.00113429	-0.15615	0.283981	-0.117774	0.420273	-0.282475	0.0492373	-0.181129	0.212948	-0.0409132	0.780156
PIK3CB	blue	-0.48467	0.000417024	0.0888254	0.543899	-0.246235	0.0880975	-0.63622	8.96942e-07	0.376794	0.00761652	0.0832043	0.569776	-0.292785	0.0411947	0.252284	0.0803235	0.0523645	0.720842	0.184117	0.205367	0.380694	0.00696512	0.0244092	0.86778	0.627341	1.40897e-06	-0.557517	3.16361e-05	0.0185903	0.899111	0.0175502	0.904729	0.0142219	0.922736	0.006641	0.963878	-0.201541	0.164934
TRIM37	blue	0.378585	0.00731111	0.53273	8.13315e-05	-0.214637	0.138608	0.391989	0.00534418	0.205632	0.156348	0.139391	0.339465	-0.239275	0.0977546	-0.277595	0.0534655	-0.499863	0.000255284	-0.458252	0.000929127	-0.333829	0.0190696	-0.508011	0.000194335	0.433771	0.00184747	0.00396118	0.97845	-0.369157	0.00904626	-0.105026	0.47264	-0.551106	4.06794e-05	-0.477578	0.000520371	-0.264559	0.0662121
ENPP5	blue	-0.570933	1.83772e-05	-0.105985	0.468581	-0.0293706	0.841223	-0.574062	1.61345e-05	0.13362	0.360029	0.28008	0.051277	-0.11321	0.438631	0.148426	0.308768	-0.0799929	0.58481	0.258675	0.0727073	0.246286	0.0880303	-0.185115	0.20288	0.478305	0.000508806	-0.220828	0.127312	-0.248764	0.0847793	-0.236359	0.102036	-0.0278553	0.849317	-0.125821	0.388995	-0.197635	0.173449
RPS6KB1	blue	0.100793	0.490763	0.63727	8.49488e-07	-0.638704	7.88441e-07	-0.176903	0.223996	0.698855	2.3456e-08	-0.302842	0.0344201	-0.500661	0.00024863	-0.173503	0.23317	-0.168684	0.246607	-0.162146	0.265663	0.0772462	0.597809	-0.149251	0.306056	0.752074	4.68602e-10	-0.656196	3.07569e-07	0.0963999	0.50995	-0.0544471	0.710215	0.0514293	0.725631	0.113689	0.436683	-0.0832796	0.569425
CAPZA2	blue	0.132663	0.363512	0.760469	2.30952e-10	-0.710023	1.10933e-08	-0.126425	0.386703	0.75528	3.58837e-10	-0.366796	0.00953265	-0.492218	0.00032773	0.0702864	0.6313	-0.184134	0.205324	-0.124501	0.39403	0.0478996	0.743797	-0.264936	0.0658115	0.841888	3.50018e-14	-0.754969	3.68318e-10	-0.0580617	0.691903	-0.125125	0.391646	-0.0775682	0.596279	0.00466051	0.974646	-0.00379867	0.979334
THNSL1	blue	0.131499	0.367774	0.288447	0.0444366	-0.383205	0.00657191	-0.0413561	0.777836	0.367075	0.00947415	-0.340928	0.0165212	-0.285872	0.0464577	0.083325	0.569214	-0.159755	0.272872	-0.009554	0.948052	-0.142261	0.329517	-0.156977	0.281405	0.193952	0.181766	-0.384812	0.00633047	0.177013	0.223704	0.271082	0.0595608	0.457868	0.000939557	-0.019407	0.894704	0.517663	0.000139407
SPATA18	blue	-0.468849	0.000678981	-0.0762092	0.602749	0.00733567	0.960103	-0.414686	0.00305137	0.073504	0.61572	0.194927	0.179537	0.0328288	0.822812	-0.218672	0.131165	-0.0392241	0.78902	-0.104368	0.47543	0.125586	0.38989	0.024242	0.868678	0.393632	0.00513819	-0.269119	0.0615029	0.0912213	0.533044	0.220316	0.12822	-0.206758	0.154043	-0.144597	0.321553	-0.112826	0.440194
ARHGAP21	blue	-0.529232	9.23782e-05	-0.312411	0.0288559	0.193671	0.182413	-0.455996	0.000992005	-0.198834	0.170804	0.449815	0.00118427	0.554136	3.61447e-05	0.0637762	0.663307	-0.0479125	0.743731	-0.0860519	0.556596	0.16075	0.269855	-0.220587	0.127739	0.118483	0.417461	0.0758939	0.604255	-0.142072	0.330164	-0.145943	0.317022	-0.234651	0.104611	-0.0378616	0.796189	-0.0918098	0.530394
STS	blue	0.258105	0.073362	0.683325	6.29096e-08	-0.358869	0.0113347	0.238324	0.0991357	0.40449	0.00394354	-0.0104613	0.943127	-0.3347	0.0187403	-0.340596	0.0166335	-0.378279	0.00736257	-0.317358	0.0262872	-0.0819561	0.575598	-0.327169	0.0217555	0.662534	2.15368e-07	-0.299557	0.0365235	-0.459739	0.000889647	-0.368817	0.00911489	-0.360509	0.0109398	-0.357973	0.0115557	-0.0639808	0.662291
SGEF	blue	-0.542034	5.75567e-05	-0.131747	0.366864	0.204384	0.15893	-0.358862	0.0113364	-0.0332378	0.820641	0.539888	6.23917e-05	-0.162816	0.263666	-0.213595	0.14058	-0.266582	0.0640879	0.0691003	0.637084	0.320121	0.0249374	-0.0799442	0.58504	0.505046	0.000214781	-0.149494	0.305259	-0.419977	0.00266275	-0.34241	0.0160275	-0.214883	0.138145	-0.293685	0.0405472	-0.0691664	0.636761
UQCRC2	blue	-0.388352	0.00582586	-0.276133	0.0547875	-0.171141	0.239691	-0.551383	4.0244e-05	0.216354	0.135404	-0.136525	0.349585	-0.157382	0.280149	0.36859	0.009161	0.277646	0.0534193	0.263634	0.0672007	0.370595	0.00876046	0.182463	0.209539	0.0821527	0.574679	-0.358139	0.0115146	0.311605	0.029294	0.355111	0.0122867	0.312867	0.0286111	0.140674	0.334996	0.249033	0.0844315
YME1L1	blue	0.0982642	0.501761	0.348554	0.0141119	-0.181003	0.213271	0.0800136	0.584713	0.203716	0.160327	0.304096	0.0336437	-0.177138	0.223371	-0.296608	0.0385006	-0.331109	0.0201307	-0.377513	0.00749264	-0.226399	0.117755	-0.418399	0.00277376	0.479137	0.00049586	0.0362502	0.80469	-0.311336	0.0294414	-0.29584	0.0390302	-0.363682	0.0102087	-0.210968	0.145646	-0.274661	0.0561451
MTIF3	blue	-0.482406	0.000447802	0.00481662	0.973797	-0.161077	0.268868	-0.562089	2.636e-05	0.321784	0.0241537	0.0758833	0.604306	-0.439838	0.00156543	0.0646988	0.658733	0.046155	0.752828	0.171875	0.23765	0.39161	0.00539266	0.181029	0.213204	0.587468	9.09784e-06	-0.612749	2.8724e-06	0.0716701	0.62458	-0.110419	0.450072	0.11559	0.429002	0.182569	0.20927	-0.00694174	0.962244
TTC37	blue	0.153462	0.292454	0.735843	1.70538e-09	-0.545788	4.99181e-05	-0.0369619	0.800933	0.610339	3.21996e-06	-0.0850505	0.561214	-0.382807	0.0066329	-0.238241	0.0992563	-0.26179	0.0692085	-0.368075	0.00926635	-0.114604	0.432976	-0.387118	0.00599763	0.801838	4.40569e-12	-0.469408	0.000667653	-0.118512	0.417348	-0.128865	0.377531	-0.23249	0.107938	-0.110009	0.451768	-0.239968	0.0967588
BNIP3	blue	-0.735824	1.70791e-09	-0.308621	0.0309628	0.19373	0.182276	-0.604984	4.13634e-06	-0.0684197	0.640413	0.591478	7.62666e-06	-0.037229	0.799524	0.0299775	0.837985	-0.11543	0.429646	-0.0496395	0.734824	0.248556	0.0850481	-0.150607	0.301631	0.463441	0.000797838	-0.1648	0.257812	-0.26856	0.0620651	-0.300375	0.0359898	-0.00389319	0.97882	-0.0764978	0.601373	0.0342899	0.815062
RNF160	blue	0.130443	0.371666	0.677876	8.76912e-08	-0.632956	1.06066e-06	-0.155879	0.284826	0.643017	6.28575e-07	-0.343138	0.0157895	-0.369277	0.00902209	-0.175593	0.227499	-0.281215	0.0503023	-0.181242	0.212656	-0.093143	0.524414	0.254771	0.0772882	0.656935	2.95169e-07	-0.561565	2.69203e-05	-0.0137028	0.925548	-0.0836149	0.567867	-0.0644516	0.659957	-0.0469533	0.748692	-0.0826811	0.572213
ZNF140	blue	0.258777	0.0725903	0.771372	8.81676e-11	-0.582695	1.11891e-05	0.057884	0.692799	0.629511	1.26334e-06	-0.213151	0.141426	-0.356531	0.0119191	-0.212872	0.141961	-0.19473	0.179987	-0.259369	0.0719158	0.112546	0.441337	-0.26668	0.0639868	0.732289	2.23487e-09	-0.47765	0.000519228	-0.188047	0.195691	-0.355215	0.0122595	-0.29156	0.0420902	0.0164058	0.910916	-0.317729	0.0261025
COQ3	blue	-0.455934	0.000993789	-0.101988	0.485608	0.336757	0.0179809	-0.164024	0.260092	-0.160467	0.270711	0.570999	1.83267e-05	-0.193195	0.183511	-0.300995	0.0355898	-0.0525627	0.719828	-0.192564	0.184974	0.0339292	0.816973	-0.317721	0.0261066	0.46229	0.000825434	-0.0928838	0.525574	-0.413344	0.00315752	-0.413031	0.00318281	-0.282776	0.0489851	-0.249056	0.0844022	-0.406388	0.00376191
ESF1	blue	0.154018	0.290687	0.762601	1.9208e-10	-0.517529	0.000140062	0.00261244	0.985786	0.563724	2.46782e-05	-0.226801	0.117087	-0.385889	0.00617313	-0.233428	0.106484	-0.259121	0.0721979	-0.221969	0.125308	-0.228352	0.114536	-0.270872	0.0597662	0.762316	1.96903e-10	-0.531612	8.47228e-05	-0.11493	0.431659	-0.0459226	0.754034	-0.249355	0.0840179	-0.210708	0.146153	-0.264453	0.0663242
[truncated: 19,678 more rows]
