# Supplementary material for: Systems analysis of primary Sjögren's syndrome pathogenesis in salivary glands identifies shared pathways in human and a mouse model
Source: Arthritis Res Ther. 2012 Nov 1;14(6):R238. doi: 10.1186/ar4081 (PMC3674589; doi:10.1186/ar4081)
Supplement: Additional file 2 — a table presenting GO terms for genes in human pSS-associated co-expression modules. The table reports GO categories, uncorrected test P values, and corresponding P values that correct for multiple comparisons using the following methods: Bonferroni, Benjamini, and the false discovery rate. It also reports the number of population hits and related count data used to calculate the hypergeometric test P value. Genes column reports the Affymetrix probes that were hits for the corresponding GO term. The magenta module (highlighted in yellow) is of particular interest since it was preserved in the mouse model. [file ar4081-S2.XLS]

## Sheet: pss_all_ctrl_pss_pathway_list
Additional File 2. Gene ontology terms for genes in human pSS associated co-expression modules.
Module	Category	Term	Count	%	p-Value	Genes	List Total	Pop Hits	Pop Total	Fold Enrichment	Bonferroni	Benjamini	False Discovery Rate	Regulation
brown	GOTERM_BP_FAT	GO:0007049~cell cycle	206	8.36039	1.63292e-24	212985_AT, 204641_AT, 203132_AT, 202670_AT, 221965_AT, 203521_S_AT, 225945_AT, 212949_AT, 207956_X_AT, 203046_S_AT, 218379_AT, 230165_AT, 222494_AT, 203764_AT, 213007_AT, 204531_S_AT, 227165_AT, 202095_S_AT, 200750_S_AT, 211764_S_AT, 217941_S_AT, 209748_AT, 215051_X_AT, 207828_S_AT, 208805_AT, 227205_AT, 200911_S_AT, 235039_X_AT, 213743_AT, 235683_AT, 201555_AT, 201068_S_AT, 227249_AT, 228361_AT,…	1789	776	13528	2.00738	6.78151e-21	6.78151e-21	3.04681e-21	up
brown	GOTERM_BP_FAT	GO:0022403~cell cycle phase	128	5.19481	2.73669e-21	203079_S_AT, 204641_AT, 203132_AT, 202670_AT, 221965_AT, 203145_AT, 204510_AT, 203521_S_AT, 225945_AT, 212949_AT, 203755_AT, 207956_X_AT, 218379_AT, 203046_S_AT, 230165_AT, 222494_AT, 203764_AT, 227165_AT, 206589_AT, 202095_S_AT, 200750_S_AT, 202149_AT, 207828_S_AT, 203660_S_AT, 210559_S_AT, 227205_AT, 209714_S_AT, 203625_X_AT, 227249_AT, 225684_AT, 203685_AT, 204709_S_AT, 212533_AT, 204566_AT, 2…	1789	414	13528	2.33794	1.13655e-17	5.68274e-18	5.10631e-18	up
brown	GOTERM_BP_FAT	GO:0022402~cell cycle process	157	6.37175	8.22385e-21	201532_AT, 204641_AT, 203079_S_AT, 212985_AT, 205698_S_AT, 225912_AT, 203132_AT, 202670_AT, 221965_AT, 203145_AT, 204510_AT, 203521_S_AT, 225945_AT, 212949_AT, 203755_AT, 207956_X_AT, 218379_AT, 203046_S_AT, 230165_AT, 222494_AT, 203764_AT, 204531_S_AT, 227165_AT, 206589_AT, 202095_S_AT, 211764_S_AT, 200750_S_AT, 202149_AT, 215051_X_AT, 207828_S_AT, 210354_AT, 203660_S_AT, 208805_AT, 227205_AT, 2…	1789	565	13528	2.10123	3.41536e-17	1.13845e-17	1.53446e-17	up
brown	GOTERM_BP_FAT	GO:0000278~mitotic cell cycle	116	4.70779	7.02408e-20	201532_AT, 203079_S_AT, 204641_AT, 203132_AT, 202670_AT, 221965_AT, 203145_AT, 204510_AT, 212949_AT, 203755_AT, 207956_X_AT, 203046_S_AT, 222494_AT, 203764_AT, 227165_AT, 206589_AT, 202095_S_AT, 200750_S_AT, 211764_S_AT, 202149_AT, 207828_S_AT, 208805_AT, 210559_S_AT, 227205_AT, 209714_S_AT, 203625_X_AT, 201068_S_AT, 227249_AT, 225684_AT, 203685_AT, 204709_S_AT, 212533_AT, 204566_AT, 202705_AT, 2…	1789	370	13528	2.37072	2.9171e-16	7.29276e-17	1.3106e-16	up
brown	GOTERM_BP_FAT	GO:0000279~M phase	106	4.30195	3.48734e-19	204641_AT, 203132_AT, 202670_AT, 221965_AT, 203145_AT, 203521_S_AT, 212949_AT, 203755_AT, 207956_X_AT, 203046_S_AT, 218379_AT, 230165_AT, 203764_AT, 227165_AT, 202095_S_AT, 200750_S_AT, 202149_AT, 207828_S_AT, 203660_S_AT, 210559_S_AT, 227249_AT, 225684_AT, 204709_S_AT, 212533_AT, 200854_AT, 202705_AT, 208079_S_AT, 202954_AT, 219588_S_AT, 203968_S_AT, 212021_S_AT, 204822_AT, 209259_S_AT, 205235_S…	1789	329	13528	2.43631	1.44829e-15	2.89658e-16	6.50692e-16	up
brown	GOTERM_BP_FAT	GO:0000087~M phase of mitotic cell cycle	82	3.32792	1.08861e-18	203362_S_AT, 204444_AT, 204641_AT, 202670_AT, 221965_AT, 203145_AT, 218911_AT, 212949_AT, 203755_AT, 201664_AT, 207956_X_AT, 203046_S_AT, 221258_S_AT, 203764_AT, 213226_AT, 225687_AT, 1560116_A_AT, 227165_AT, 222606_AT, 202095_S_AT, 200750_S_AT, 202149_AT, 226630_AT, 222685_AT, 203848_AT, 213599_AT, 218039_AT, 213116_AT, 207828_S_AT, 210559_S_AT, 226661_AT, 219258_AT, 223381_AT, 227249_AT, 225684…	1789	224	13528	2.76815	4.521e-15	7.53501e-16	2.03121e-15	up
brown	GOTERM_BP_FAT	GO:0000280~nuclear division	81	3.28734	1.21174e-18	203362_S_AT, 204444_AT, 204641_AT, 202670_AT, 203145_AT, 218911_AT, 212949_AT, 203755_AT, 201664_AT, 207956_X_AT, 203046_S_AT, 221258_S_AT, 203764_AT, 213226_AT, 225687_AT, 1560116_A_AT, 227165_AT, 222606_AT, 202095_S_AT, 200750_S_AT, 202149_AT, 226630_AT, 222685_AT, 203848_AT, 213599_AT, 218039_AT, 213116_AT, 207828_S_AT, 210559_S_AT, 226661_AT, 219258_AT, 223381_AT, 227249_AT, 225684_AT, 224753…	1789	220	13528	2.7841	5.03235e-15	7.18908e-16	2.26095e-15	up
brown	GOTERM_BP_FAT	GO:0007067~mitosis	81	3.28734	1.21174e-18	203362_S_AT, 204444_AT, 204641_AT, 202670_AT, 203145_AT, 218911_AT, 212949_AT, 203755_AT, 201664_AT, 207956_X_AT, 203046_S_AT, 221258_S_AT, 203764_AT, 213226_AT, 225687_AT, 1560116_A_AT, 227165_AT, 222606_AT, 202095_S_AT, 200750_S_AT, 202149_AT, 226630_AT, 222685_AT, 203848_AT, 213599_AT, 218039_AT, 213116_AT, 207828_S_AT, 210559_S_AT, 226661_AT, 219258_AT, 223381_AT, 227249_AT, 225684_AT, 224753…	1789	220	13528	2.7841	5.03235e-15	7.18908e-16	2.26095e-15	up
brown	GOTERM_BP_FAT	GO:0048285~organelle fission	82	3.32792	4.97814e-18	203362_S_AT, 204444_AT, 204641_AT, 202670_AT, 203145_AT, 218911_AT, 212949_AT, 203755_AT, 201664_AT, 207956_X_AT, 203046_S_AT, 221258_S_AT, 203764_AT, 213226_AT, 225687_AT, 1560116_A_AT, 227165_AT, 222606_AT, 202095_S_AT, 200750_S_AT, 202149_AT, 226630_AT, 222685_AT, 203848_AT, 213599_AT, 218039_AT, 213116_AT, 207828_S_AT, 210559_S_AT, 226661_AT, 219258_AT, 223381_AT, 227249_AT, 225684_AT, 224753…	1789	229	13528	2.70771	2.06742e-14	2.58427e-15	9.28854e-15	up
brown	GOTERM_BP_FAT	GO:0051301~cell division	95	3.85552	2.91117e-17	203362_S_AT, 202677_AT, 204444_AT, 204641_AT, 203132_AT, 227766_AT, 203145_AT, 204510_AT, 212949_AT, 203755_AT, 201664_AT, 207956_X_AT, 203046_S_AT, 230165_AT, 213226_AT, 225687_AT, 1560116_A_AT, 227165_AT, 213044_AT, 205642_AT, 222606_AT, 202095_S_AT, 200750_S_AT, 202149_AT, 226630_AT, 212414_S_AT, 209748_AT, 222685_AT, 213599_AT, 218039_AT, 213116_AT, 207828_S_AT, 212899_AT, 210559_S_AT, 200911…	1789	295	13528	2.43515	1.20901e-13	1.34334e-14	5.43185e-14	up
brown	GOTERM_BP_FAT	GO:0045321~leukocyte activation	78	3.16558	3.36545e-14	207901_AT, 208944_AT, 1558972_S_AT, 202604_X_AT, 207655_S_AT, 203868_S_AT, 210017_AT, 205786_S_AT, 207734_AT, 219528_S_AT, 204613_AT, 227766_AT, 209515_S_AT, 231776_AT, 220146_AT, 202854_AT, 210813_S_AT, 205269_AT, 217028_AT, 202911_AT, 206693_AT, 204225_AT, 213168_AT, 209476_AT, 220054_AT, 225639_AT, 1552316_A_AT, 227346_AT, 205992_S_AT, 202370_S_AT, 221658_S_AT, 211005_AT, 209682_AT, 210607_AT,…	1789	242	13528	2.43726	1.39706e-10	1.39706e-11	6.2772e-11	up
brown	GOTERM_BP_FAT	GO:0001775~cell activation	86	3.49026	1.49953e-13	207901_AT, 208944_AT, 1558972_S_AT, 202604_X_AT, 207655_S_AT, 203868_S_AT, 210017_AT, 205786_S_AT, 207734_AT, 219528_S_AT, 204613_AT, 227766_AT, 209515_S_AT, 231776_AT, 235885_AT, 220146_AT, 202854_AT, 210813_S_AT, 205269_AT, 217028_AT, 202911_AT, 206693_AT, 204225_AT, 213168_AT, 215076_S_AT, 209476_AT, 220054_AT, 225639_AT, 1552316_A_AT, 227346_AT, 205992_S_AT, 202370_S_AT, 221658_S_AT, 211005_A…	1789	287	13528	2.2659	6.22913e-10	5.66285e-11	2.79865e-10	up
brown	GOTERM_BP_FAT	GO:0046649~lymphocyte activation	65	2.63799	2.92593e-12	207901_AT, 1558972_S_AT, 203868_S_AT, 210017_AT, 207655_S_AT, 205786_S_AT, 207734_AT, 219528_S_AT, 204613_AT, 227766_AT, 209515_S_AT, 231776_AT, 202854_AT, 210813_S_AT, 217028_AT, 202911_AT, 206693_AT, 204225_AT, 213168_AT, 220054_AT, 225639_AT, 1552316_A_AT, 227346_AT, 205992_S_AT, 202370_S_AT, 221658_S_AT, 209682_AT, 210607_AT, 200807_S_AT, 206247_AT, 1555832_S_AT, 1558662_S_AT, 224499_S_AT, 21…	1789	199	13528	2.46992	1.21512e-08	1.0126e-09	5.45931e-09	up
brown	GOTERM_BP_FAT	GO:0007059~chromosome segregation	36	1.46104	2.67733e-11	203362_S_AT, 204641_AT, 209259_S_AT, 218662_S_AT, 212949_AT, 201664_AT, 207956_X_AT, 221258_S_AT, 230165_AT, 209974_S_AT, 213253_AT, 203764_AT, 204531_S_AT, 221685_S_AT, 227165_AT, 200608_S_AT, 201292_AT, 209891_AT, 218726_AT, 202095_S_AT, 203848_AT, 201589_AT, 218039_AT, 207828_S_AT, 202521_AT, 218622_AT, 203554_X_AT, 213918_S_AT, 204162_AT, 209484_S_AT, 231772_X_AT, 223381_AT, 205046_AT, 225684…	1789	81	13528	3.36079	1.11189e-07	8.55302e-09	4.99554e-08	up
brown	GOTERM_BP_FAT	GO:0006955~immune response	153	6.20942	4.28849e-11	205668_AT, 1558972_S_AT, 218400_AT, 210017_AT, 207734_AT, 218520_AT, 204613_AT, 203923_S_AT, 227766_AT, 209515_S_AT, 214974_X_AT, 231776_AT, 205484_AT, 220146_AT, 203518_AT, 224403_AT, 209480_AT, 229560_AT, 220054_AT, 224833_AT, 205488_AT, 205728_AT, 229937_X_AT, 210354_AT, 211005_AT, 204232_AT, 206247_AT, 226333_AT, 240915_AT, 214567_S_AT, 229625_AT, 32128_AT, 232617_AT, 203685_AT, 213293_S_AT, …	1789	690	13528	1.67674	1.78101e-07	1.27215e-08	8.00176e-08	up
brown	GOTERM_BP_FAT	GO:0006259~DNA metabolic process	119	4.82955	1.94944e-10	219528_S_AT, 201479_AT, 227766_AT, 222036_S_AT, 204510_AT, 212836_AT, 204531_S_AT, 213007_AT, 206102_AT, 228670_AT, 221477_S_AT, 209337_AT, 213864_S_AT, 214047_S_AT, 209476_AT, 200750_S_AT, 221521_S_AT, 222139_AT, 202521_AT, 207828_S_AT, 235039_X_AT, 222889_AT, 223493_AT, 201555_AT, 202763_AT, 203743_S_AT, 226981_AT, 204146_AT, 220746_S_AT, 221135_S_AT, 203968_S_AT, 209259_S_AT, 222872_X_AT, 2226…	1789	506	13528	1.77836	8.09602e-07	5.39735e-08	3.6374e-07	up
brown	KEGG_PATHWAY	hsa04110:Cell cycle	41	1.66464	1.49831e-08	202705_AT, 205296_AT, 203362_S_AT, 210028_S_AT, 201202_AT, 203132_AT, 226917_S_AT, 203968_S_AT, 204822_AT, 205034_AT, 204510_AT, 209259_S_AT, 222036_S_AT, 203755_AT, 209974_S_AT, 213226_AT, 200608_S_AT, 212330_AT, 204244_S_AT, 200638_S_AT, 202160_AT, 208694_AT, 217718_S_AT, 202870_S_AT, 209642_AT, 201589_AT, 209112_AT, 210559_S_AT, 203725_AT, 203554_X_AT, 219105_X_AT, 214710_S_AT, 201555_AT, 2036…	657	125	5085	2.53863	2.68197e-06	2.68197e-06	1.84382e-05	up
brown	GOTERM_BP_FAT	GO:0030098~lymphocyte differentiation	39	1.58279	1.01211e-09	207901_AT, 206545_AT, 1558972_S_AT, 210017_AT, 207655_S_AT, 203868_S_AT, 219528_S_AT, 204613_AT, 213539_AT, 226218_AT, 227766_AT, 231776_AT, 212588_AT, 210813_S_AT, 218829_S_AT, 206693_AT, 205419_AT, 204225_AT, 213168_AT, 208694_AT, 206674_AT, 1552316_A_AT, 227346_AT, 205992_S_AT, 207892_AT, 202370_S_AT, 238725_AT, 221883_AT, 205789_AT, 210607_AT, 1555832_S_AT, 213416_AT, 203525_S_AT, 224499_S_AT…	1789	103	13528	2.86319	4.20327e-06	2.62705e-07	1.88846e-06	up
brown	GOTERM_BP_FAT	GO:0030097~hemopoiesis	67	2.71916	1.17003e-09	207901_AT, 208944_AT, 1558972_S_AT, 203868_S_AT, 210017_AT, 207655_S_AT, 203132_AT, 219528_S_AT, 204613_AT, 226547_AT, 227766_AT, 208966_X_AT, 231776_AT, 210813_S_AT, 206693_AT, 221477_S_AT, 204225_AT, 213168_AT, 218308_AT, 224215_S_AT, 1552316_A_AT, 209360_S_AT, 227346_AT, 205992_S_AT, 202370_S_AT, 210607_AT, 1555832_S_AT, 218196_AT, 228904_AT, 224499_S_AT, 222906_AT, 213532_AT, 209421_AT, 20368…	1789	236	13528	2.14677	4.85912e-06	2.85831e-07	2.18312e-06	up
brown	GOTERM_BP_FAT	GO:0007051~spindle organization	24	0.974026	1.1786e-09	200750_S_AT, 225297_AT, 218308_AT, 200854_AT, 222685_AT, 202954_AT, 208079_S_AT, 204444_AT, 201589_AT, 204822_AT, 203145_AT, 209259_S_AT, 203660_S_AT, 203755_AT, 204170_S_AT, 218009_S_AT, 226449_AT, 204162_AT, 200783_S_AT, 209891_AT, 210054_AT, 218875_S_AT, 204709_S_AT, 38158_AT	1789	45	13528	4.03294	4.89473e-06	2.7193e-07	2.19912e-06	up
brown	GOTERM_BP_FAT	GO:0051726~regulation of cell cycle	85	3.44968	1.30181e-09	203362_S_AT, 212985_AT, 204641_AT, 203132_AT, 204510_AT, 225945_AT, 203755_AT, 203046_S_AT, 203764_AT, 222494_AT, 213226_AT, 204531_S_AT, 200090_AT, 218467_AT, 222606_AT, 202095_S_AT, 217976_S_AT, 218308_AT, 205266_AT, 224833_AT, 218039_AT, 202521_AT, 207828_S_AT, 210559_S_AT, 219863_AT, 204887_S_AT, 204612_AT, 213743_AT, 219258_AT, 209714_S_AT, 202763_AT, 213532_AT, 203625_X_AT, 228361_AT, 20499…	1789	331	13528	1.94184	5.40641e-06	2.84548e-07	2.42901e-06	up
brown	GOTERM_BP_FAT	GO:0045449~regulation of transcription	439	17.8166	1.94917e-09	213891_S_AT, 203098_AT, 235690_AT, 206572_X_AT, 203132_AT, 229700_AT, 207830_S_AT, 204847_AT, 225049_AT, 222494_AT, 236562_AT, 204531_S_AT, 221477_S_AT, 208056_S_AT, 235810_AT, 221763_AT, 200750_S_AT, 209430_AT, 209360_S_AT, 221234_S_AT, 212920_AT, 227205_AT, 219711_AT, 206502_S_AT, 213743_AT, 235096_AT, 225798_AT, 201773_AT, 200063_S_AT, 216902_S_AT, 226981_AT, 208091_S_AT, 222580_AT, 224944_AT,…	1789	2601	13528	1.27628	8.09486e-06	4.04744e-07	3.63689e-06	up
brown	GOTERM_BP_FAT	GO:0048534~hemopoietic or lymphoid organ development	71	2.88149	2.20544e-09	207901_AT, 208944_AT, 1558972_S_AT, 203868_S_AT, 210017_AT, 207655_S_AT, 203132_AT, 219528_S_AT, 204613_AT, 226547_AT, 227766_AT, 208966_X_AT, 231776_AT, 210813_S_AT, 206693_AT, 221477_S_AT, 204225_AT, 213168_AT, 218308_AT, 224215_S_AT, 1552316_A_AT, 209360_S_AT, 227346_AT, 205992_S_AT, 202370_S_AT, 200642_AT, 210607_AT, 1555832_S_AT, 218196_AT, 228904_AT, 224499_S_AT, 222906_AT, 213532_AT, 20942…	1789	260	13528	2.06494	9.15916e-06	4.36152e-07	4.11506e-06	up
brown	GOTERM_BP_FAT	GO:0002520~immune system development	74	3.00325	2.33114e-09	207901_AT, 208944_AT, 1558972_S_AT, 203868_S_AT, 210017_AT, 207655_S_AT, 203132_AT, 219528_S_AT, 204613_AT, 226547_AT, 227766_AT, 208966_X_AT, 231776_AT, 210813_S_AT, 202911_AT, 206693_AT, 221477_S_AT, 204225_AT, 213168_AT, 218308_AT, 224215_S_AT, 1552316_A_AT, 209360_S_AT, 227346_AT, 205992_S_AT, 202370_S_AT, 200642_AT, 210607_AT, 200807_S_AT, 1555832_S_AT, 218196_AT, 228904_AT, 224499_S_AT, 222…	1789	276	13528	2.02743	9.68117e-06	4.40055e-07	4.3496e-06	up
brown	GOTERM_BP_FAT	GO:0002521~leukocyte differentiation	44	1.78571	5.40435e-09	213373_S_AT, 207901_AT, 208944_AT, 206545_AT, 1558972_S_AT, 210017_AT, 203868_S_AT, 207655_S_AT, 219528_S_AT, 204613_AT, 213539_AT, 226218_AT, 227766_AT, 210643_AT, 208966_X_AT, 231776_AT, 212588_AT, 210813_S_AT, 218829_S_AT, 206693_AT, 205419_AT, 204225_AT, 213168_AT, 208694_AT, 206674_AT, 1552316_A_AT, 227346_AT, 205992_S_AT, 207892_AT, 202370_S_AT, 221883_AT, 238725_AT, 205789_AT, 210607_AT, 1…	1789	131	13528	2.53983	2.2444e-05	9.75836e-07	1.00838e-05	up
brown	GOTERM_BP_FAT	GO:0006350~transcription	363	14.7321	5.95949e-09	213891_S_AT, 224714_AT, 224326_S_AT, 203322_AT, 235690_AT, 203098_AT, 206572_X_AT, 203132_AT, 219528_S_AT, 212945_S_AT, 222036_S_AT, 229700_AT, 207830_S_AT, 225945_AT, 204847_AT, 203521_S_AT, 208966_X_AT, 203046_S_AT, 222494_AT, 236562_AT, 209824_S_AT, 209348_S_AT, 204234_S_AT, 208056_S_AT, 235810_AT, 221763_AT, 207125_AT, 209360_S_AT, 211675_S_AT, 221234_S_AT, 204702_S_AT, 201146_AT, 235290_AT, …	1789	2101	13528	1.30648	2.47495e-05	1.03124e-06	1.11196e-05	up
brown	GOTERM_BP_FAT	GO:0000226~microtubule cytoskeleton organization	47	1.90747	8.85127e-09	200854_AT, 208079_S_AT, 202954_AT, 204641_AT, 204444_AT, 202816_S_AT, 204822_AT, 208634_S_AT, 212832_S_AT, 209259_S_AT, 203145_AT, 203755_AT, 225049_AT, 221258_S_AT, 204170_S_AT, 218009_S_AT, 204531_S_AT, 221685_S_AT, 202174_S_AT, 209891_AT, 210054_AT, 218875_S_AT, 200750_S_AT, 218308_AT, 225297_AT, 222685_AT, 209748_AT, 218039_AT, 201589_AT, 224896_S_AT, 203569_S_AT, 203660_S_AT, 203725_AT, 2230…	1789	147	13528	2.41771	3.67587e-05	1.47037e-06	1.65153e-05	up
brown	GOTERM_BP_FAT	GO:0050863~regulation of T cell activation	40	1.62338	1.70125e-08	205263_AT, 207153_S_AT, 207901_AT, 208944_AT, 206295_AT, 206545_AT, 210017_AT, 203868_S_AT, 205844_AT, 207734_AT, 219424_AT, 226218_AT, 205685_AT, 228575_AT, 212195_AT, 205185_AT, 225626_AT, 205484_AT, 212588_AT, 213857_S_AT, 206693_AT, 212764_AT, 240070_AT, 225893_AT, 1552316_A_AT, 227346_AT, 205992_S_AT, 224399_AT, 236226_AT, 200642_AT, 227458_AT, 223502_S_AT, 210354_AT, 211005_AT, 211063_S_AT,…	1789	117	13528	2.58522	7.06503e-05	2.71741e-06	3.1743e-05	up
brown	GOTERM_BP_FAT	GO:0010564~regulation of cell cycle process	39	1.58279	2.58733e-08	206588_AT, 206545_AT, 203362_S_AT, 202954_AT, 204641_AT, 212985_AT, 203132_AT, 210306_AT, 204822_AT, 208775_AT, 204510_AT, 205235_S_AT, 203046_S_AT, 203764_AT, 204531_S_AT, 225019_AT, 212588_AT, 218467_AT, 217976_S_AT, 202095_S_AT, 218875_S_AT, 208399_S_AT, 205266_AT, 206316_S_AT, 209642_AT, 222608_S_AT, 218039_AT, 207828_S_AT, 202521_AT, 204887_S_AT, 210038_AT, 204612_AT, 219258_AT, 203525_S_AT,…	1789	114	13528	2.58692	0.000107446	3.97969e-06	4.82762e-05	up
brown	KEGG_PATHWAY	hsa04660:T cell receptor signaling pathway	34	1.38043	9.31065e-07	205263_AT, 206545_AT, 205590_AT, 210017_AT, 204369_AT, 218807_AT, 202670_AT, 213539_AT, 205027_S_AT, 211105_S_AT, 227645_AT, 225231_AT, 212588_AT, 205269_AT, 226452_AT, 209341_S_AT, 210439_AT, 211339_S_AT, 32541_AT, 206369_S_AT, 207892_AT, 208877_AT, 227426_AT, 224621_AT, 210354_AT, 211005_AT, 211063_S_AT, 209682_AT, 210038_AT, 224985_AT, 206854_S_AT, 210031_AT, 202530_AT, 212607_AT	657	108	5085	2.43658	0.000166647	8.33269e-05	0.00114576	up
brown	GOTERM_BP_FAT	GO:0042110~T cell activation	41	1.66396	5.2252e-08	207901_AT, 206545_AT, 1558972_S_AT, 210017_AT, 204118_AT, 205786_S_AT, 219528_S_AT, 213539_AT, 226218_AT, 227766_AT, 31845_AT, 205685_AT, 209515_S_AT, 231776_AT, 212588_AT, 210813_S_AT, 217028_AT, 218829_S_AT, 206693_AT, 213168_AT, 220054_AT, 208694_AT, 206674_AT, 236295_S_AT, 1552316_A_AT, 207426_S_AT, 227346_AT, 205992_S_AT, 221883_AT, 238725_AT, 211063_S_AT, 205789_AT, 209682_AT, 206914_AT, 20…	1789	126	13528	2.46057	0.000216979	7.75006e-06	9.74952e-05	up
brown	GOTERM_BP_FAT	GO:0050865~regulation of cell activation	51	2.06981	5.64397e-08	207901_AT, 208944_AT, 203868_S_AT, 210017_AT, 207734_AT, 211734_S_AT, 228575_AT, 225626_AT, 205484_AT, 213857_S_AT, 206693_AT, 212764_AT, 240070_AT, 227346_AT, 1552316_A_AT, 205992_S_AT, 200642_AT, 227458_AT, 223502_S_AT, 230908_AT, 210354_AT, 211005_AT, 209682_AT, 206854_S_AT, 200807_S_AT, 224341_X_AT, 224892_AT, 221898_AT, 205692_S_AT, 202763_AT, 204780_S_AT, 205263_AT, 207153_S_AT, 206295_AT, …	1789	175	13528	2.20371	0.000234367	8.08253e-06	0.000105309	up
brown	GOTERM_BP_FAT	GO:0051249~regulation of lymphocyte activation	45	1.8263	9.96477e-08	205263_AT, 207153_S_AT, 207901_AT, 208944_AT, 206295_AT, 206545_AT, 210017_AT, 203868_S_AT, 205844_AT, 207734_AT, 219424_AT, 226218_AT, 205685_AT, 228575_AT, 212195_AT, 205185_AT, 225626_AT, 205484_AT, 212588_AT, 213857_S_AT, 206693_AT, 212764_AT, 240070_AT, 225893_AT, 206674_AT, 1552316_A_AT, 227346_AT, 205992_S_AT, 224399_AT, 236226_AT, 200642_AT, 227458_AT, 223502_S_AT, 230908_AT, 210354_AT, 2…	1789	148	13528	2.29919	0.000413751	1.37945e-05	0.000185929	up
brown	GOTERM_BP_FAT	GO:0000070~mitotic sister chromatid segregation	19	0.771104	1.18367e-07	203362_S_AT, 203848_AT, 204641_AT, 218039_AT, 201589_AT, 218662_S_AT, 212949_AT, 201664_AT, 221258_S_AT, 207956_X_AT, 209974_S_AT, 203764_AT, 213253_AT, 221685_S_AT, 213918_S_AT, 204162_AT, 205046_AT, 224753_AT, 38158_AT	1789	36	13528	3.99093	0.000491459	1.58573e-05	0.000220858	up
brown	KEGG_PATHWAY	hsa05222:Small cell lung cancer	28	1.13683	3.13694e-06	202267_AT, 210495_X_AT, 229779_AT, 204369_AT, 203132_AT, 205034_AT, 204352_AT, 227314_AT, 227645_AT, 228363_AT, 204748_AT, 209341_S_AT, 204859_S_AT, 221571_AT, 216840_S_AT, 206369_S_AT, 217863_AT, 202351_AT, 201897_S_AT, 209112_AT, 205599_AT, 211980_AT, 202076_AT, 203625_X_AT, 228361_AT, 224847_AT, 203685_AT, 212607_AT	657	84	5085	2.57991	0.000561356	0.000187154	0.00386026	up
brown	GOTERM_BP_FAT	GO:0006260~DNA replication	53	2.15097	1.42922e-07	209507_AT, 205909_AT, 201479_AT, 227766_AT, 204510_AT, 225045_AT, 222036_S_AT, 212836_AT, 201756_AT, 204531_S_AT, 206102_AT, 201174_S_AT, 213864_S_AT, 204244_S_AT, 209476_AT, 208808_S_AT, 221521_S_AT, 209773_S_AT, 205053_AT, 207828_S_AT, 208070_S_AT, 235039_X_AT, 208956_X_AT, 219258_AT, 201555_AT, 208901_S_AT, 218585_S_AT, 228868_X_AT, 205395_S_AT, 45633_AT, 210028_S_AT, 201202_AT, 203968_S_AT, 2…	1789	190	13528	2.10933	0.000593377	1.85484e-05	0.000266672	up
brown	GOTERM_BP_FAT	GO:0016071~mRNA metabolic process	86	3.49026	1.42989e-07	200754_X_AT, 214323_S_AT, 212455_AT, 208766_S_AT, 225291_AT, 201385_AT, 213483_AT, 201139_S_AT, 207830_S_AT, 211784_S_AT, 209143_S_AT, 225443_AT, 211962_S_AT, 224617_AT, 211929_AT, 225563_AT, 218672_AT, 206055_S_AT, 223331_S_AT, 225399_AT, 209520_S_AT, 203664_S_AT, 205063_AT, 1567214_A_AT, 218134_S_AT, 202469_S_AT, 207941_S_AT, 204658_AT, 212033_AT, 226082_S_AT, 224842_AT, 202127_AT, 205036_AT, 2…	1789	370	13528	1.7576	0.000593656	1.79948e-05	0.000266798	up
brown	GOTERM_BP_FAT	GO:0002684~positive regulation of immune system process	62	2.51623	1.62709e-07	207901_AT, 208944_AT, 1558972_S_AT, 202604_X_AT, 203868_S_AT, 210017_AT, 207734_AT, 204613_AT, 211734_S_AT, 244313_AT, 220146_AT, 213857_S_AT, 206693_AT, 231779_AT, 229560_AT, 1552316_A_AT, 213800_AT, 227346_AT, 205992_S_AT, 224621_AT, 223502_S_AT, 210354_AT, 230908_AT, 209682_AT, 206854_S_AT, 200807_S_AT, 224892_AT, 226333_AT, 206247_AT, 224341_X_AT, 204232_AT, 210031_AT, 205692_S_AT, 213532_AT,…	1789	238	13528	1.96987	0.0006755	1.98742e-05	0.000303592	up
brown	GOTERM_BP_FAT	GO:0000819~sister chromatid segregation	19	0.771104	2.02087e-07	203362_S_AT, 203848_AT, 204641_AT, 218039_AT, 201589_AT, 218662_S_AT, 212949_AT, 201664_AT, 221258_S_AT, 207956_X_AT, 209974_S_AT, 203764_AT, 213253_AT, 221685_S_AT, 213918_S_AT, 204162_AT, 205046_AT, 224753_AT, 38158_AT	1789	37	13528	3.88307	0.000838913	2.39787e-05	0.000377066	up
brown	GOTERM_BP_FAT	GO:0030217~T cell differentiation	26	1.05519	2.86286e-07	207901_AT, 1558972_S_AT, 206545_AT, 219528_S_AT, 226218_AT, 213539_AT, 227766_AT, 231776_AT, 212588_AT, 210813_S_AT, 218829_S_AT, 206693_AT, 213168_AT, 208694_AT, 206674_AT, 227346_AT, 1552316_A_AT, 205992_S_AT, 238725_AT, 221883_AT, 205789_AT, 203525_S_AT, 213532_AT, 203685_AT, 206060_S_AT, 204780_S_AT	1789	65	13528	3.02471	0.00118824	3.30257e-05	0.000534171	up
brown	GOTERM_BP_FAT	GO:0006396~RNA processing	115	4.66721	2.9649e-07	215136_S_AT, 200754_X_AT, 212455_AT, 208766_S_AT, 225291_AT, 201479_AT, 201385_AT, 207830_S_AT, 213427_AT, 211784_S_AT, 224617_AT, 218672_AT, 206055_S_AT, 1567214_A_AT, 205063_AT, 218134_S_AT, 204658_AT, 212033_AT, 241937_S_AT, 226082_S_AT, 202127_AT, 222839_S_AT, 209128_S_AT, 204208_AT, 229362_AT, 225336_AT, 225761_AT, 218877_S_AT, 203721_S_AT, 204064_AT, 228050_AT, 226153_S_AT, 224308_S_AT, 207…	1789	547	13528	1.58977	0.00123057	3.32785e-05	0.00055321	up
brown	GOTERM_BP_FAT	GO:0042113~B cell activation	28	1.13636	6.3198e-07	210017_AT, 207655_S_AT, 203868_S_AT, 207734_AT, 204613_AT, 226218_AT, 227766_AT, 228592_AT, 212588_AT, 210813_S_AT, 205419_AT, 202911_AT, 204225_AT, 213168_AT, 1552386_AT, 225639_AT, 208694_AT, 227346_AT, 207892_AT, 209306_S_AT, 200807_S_AT, 1555832_S_AT, 1558662_S_AT, 213416_AT, 224499_S_AT, 213532_AT, 203685_AT, 209421_AT	1789	76	13528	2.78591	0.00262117	6.90663e-05	0.00117918	up
brown	KEGG_PATHWAY	hsa03030:DNA replication	16	0.649614	1.57789e-05	213647_AT, 209507_AT, 205053_AT, 201202_AT, 205909_AT, 222036_S_AT, 204023_AT, 203209_AT, 212836_AT, 201756_AT, 204127_AT, 201555_AT, 204767_S_AT, 202107_S_AT, 201930_AT, 219056_AT	657	36	5085	3.43988	0.00282046	0.000705863	0.0194158	up
brown	GOTERM_BP_FAT	GO:0002694~regulation of leukocyte activation	46	1.86688	1.29531e-06	205263_AT, 207153_S_AT, 207901_AT, 208944_AT, 206295_AT, 206545_AT, 210017_AT, 203868_S_AT, 205844_AT, 207734_AT, 219424_AT, 226218_AT, 211734_S_AT, 205685_AT, 228575_AT, 212195_AT, 205185_AT, 225626_AT, 205484_AT, 212588_AT, 213857_S_AT, 206693_AT, 212764_AT, 240070_AT, 225893_AT, 206674_AT, 1552316_A_AT, 227346_AT, 205992_S_AT, 224399_AT, 236226_AT, 200642_AT, 227458_AT, 223502_S_AT, 230908_AT,…	1789	166	13528	2.09543	0.005365	0.000137925	0.00241686	up
brown	GOTERM_BP_FAT	GO:0051276~chromosome organization	102	4.13961	1.47223e-06	219433_AT, 203098_AT, 204641_AT, 203132_AT, 201479_AT, 227766_AT, 212949_AT, 207956_X_AT, 230165_AT, 203764_AT, 212569_AT, 228670_AT, 213864_S_AT, 221763_AT, 203358_S_AT, 202521_AT, 207828_S_AT, 202060_AT, 223493_AT, 235096_AT, 218917_S_AT, 200063_S_AT, 226981_AT, 202265_AT, 200854_AT, 220746_S_AT, 219588_S_AT, 211988_AT, 209259_S_AT, 222640_AT, 202606_S_AT, 227350_AT, 209974_S_AT, 213253_AT, 200…	1789	485	13528	1.59031	0.00609551	0.000152842	0.00274694	up
brown	GOTERM_BP_FAT	GO:0007017~microtubule-based process	62	2.51623	1.54371e-06	218355_AT, 222039_AT, 204641_AT, 204444_AT, 202670_AT, 203145_AT, 203755_AT, 225049_AT, 221258_S_AT, 204531_S_AT, 228680_AT, 202174_S_AT, 233052_AT, 200750_S_AT, 218308_AT, 213154_S_AT, 209748_AT, 222685_AT, 218039_AT, 203569_S_AT, 203660_S_AT, 203690_AT, 214124_X_AT, 206003_AT, 203087_S_AT, 227249_AT, 200063_S_AT, 204709_S_AT, 203130_S_AT, 200854_AT, 208079_S_AT, 202954_AT, 202816_S_AT, 201387_S…	1789	253	13528	1.85308	0.00639054	0.000156355	0.00288033	up
brown	GOTERM_BP_FAT	GO:0006974~response to DNA damage stimulus	83	3.36851	1.59996e-06	209507_AT, 202969_AT, 205698_S_AT, 205909_AT, 227766_AT, 208966_X_AT, 203046_S_AT, 201756_AT, 212836_AT, 217982_S_AT, 222494_AT, 213007_AT, 213226_AT, 204531_S_AT, 201174_S_AT, 228363_AT, 210813_S_AT, 202911_AT, 221477_S_AT, 214047_S_AT, 208808_S_AT, 227545_AT, 200642_AT, 224842_AT, 224621_AT, 208070_S_AT, 221540_X_AT, 210559_S_AT, 202413_S_AT, 204033_AT, 219258_AT, 222889_AT, 203743_S_AT, 202763…	1789	373	13528	1.68265	0.00662262	0.000158193	0.00298528	up
brown	GOTERM_BP_FAT	GO:0006468~protein amino acid phosphorylation	131	5.31656	2.0866e-06	208944_AT, 202604_X_AT, 204825_AT, 218181_S_AT, 219686_AT, 202969_AT, 228367_AT, 205698_S_AT, 204641_AT, 218520_AT, 202670_AT, 202478_AT, 228468_AT, 225694_AT, 204510_AT, 226853_AT, 227767_AT, 206118_AT, 210346_S_AT, 225563_AT, 206702_AT, 226452_AT, 203856_AT, 229584_AT, 205126_AT, 211675_S_AT, 204604_AT, 202127_AT, 210354_AT, 221696_S_AT, 212899_AT, 210559_S_AT, 227205_AT, 212740_AT, 221918_AT, …	1789	667	13528	1.48514	0.0086282	0.000201506	0.00389324	up
brown	KEGG_PATHWAY	hsa05200:Pathways in cancer	68	2.76086	5.09572e-05	210495_X_AT, 208944_AT, 225364_AT, 203079_S_AT, 203132_AT, 204613_AT, 202670_AT, 204352_AT, 228363_AT, 225231_AT, 202986_AT, 201648_AT, 202911_AT, 221571_AT, 202095_S_AT, 206369_S_AT, 200599_S_AT, 209360_S_AT, 217863_AT, 202351_AT, 224833_AT, 224621_AT, 224985_AT, 209682_AT, 205255_X_AT, 205599_AT, 210607_AT, 211980_AT, 202076_AT, 202763_AT, 219764_AT, 203625_X_AT, 228361_AT, 209421_AT, 203685_AT…	657	328	5085	1.60458	0.00908009	0.00182265	0.0626899	up
brown	GOTERM_BP_FAT	GO:0006397~mRNA processing	73	2.96266	3.22967e-06	200754_X_AT, 212455_AT, 208766_S_AT, 201385_AT, 213483_AT, 207830_S_AT, 211784_S_AT, 209143_S_AT, 224617_AT, 211929_AT, 218672_AT, 206055_S_AT, 223331_S_AT, 225399_AT, 209520_S_AT, 203664_S_AT, 205063_AT, 1567214_A_AT, 218134_S_AT, 202469_S_AT, 207941_S_AT, 204658_AT, 212033_AT, 226082_S_AT, 202127_AT, 205036_AT, 222839_S_AT, 226588_AT, 201031_S_AT, 221860_AT, 204208_AT, 223230_AT, 224499_S_AT, 2…	1789	321	13528	1.71965	0.0133233	0.000304791	0.00602596	up
brown	KEGG_PATHWAY	hsa04062:Chemokine signaling pathway	44	1.78644	7.70084e-05	210163_AT, 212180_AT, 205476_AT, 204369_AT, 205842_S_AT, 202625_AT, 224964_S_AT, 218807_AT, 202670_AT, 206974_AT, 205898_AT, 204513_S_AT, 204060_S_AT, 214974_X_AT, 227645_AT, 210548_AT, 217028_AT, 209341_S_AT, 213135_AT, 213044_AT, 203741_S_AT, 202362_AT, 211339_S_AT, 200887_S_AT, 206369_S_AT, 225710_AT, 206983_AT, 228771_AT, 227426_AT, 224621_AT, 204103_AT, 224985_AT, 214038_AT, 214567_S_AT, 222…	657	187	5085	1.82111	0.0136905	0.00229487	0.0947255	up
brown	GOTERM_BP_FAT	GO:0050867~positive regulation of cell activation	34	1.37987	3.83988e-06	205263_AT, 207901_AT, 208944_AT, 206295_AT, 206545_AT, 210017_AT, 203868_S_AT, 205844_AT, 205842_S_AT, 219424_AT, 226218_AT, 205685_AT, 211734_S_AT, 212195_AT, 212588_AT, 213857_S_AT, 206693_AT, 1552316_A_AT, 227346_AT, 205992_S_AT, 224399_AT, 203471_S_AT, 223502_S_AT, 210354_AT, 230908_AT, 211063_S_AT, 210038_AT, 200807_S_AT, 206854_S_AT, 224892_AT, 224341_X_AT, 221898_AT, 205692_S_AT, 206049_AT	1789	111	13528	2.31622	0.0158206	0.000354317	0.00716447	up
brown	KEGG_PATHWAY	hsa04060:Cytokine-cytokine receptor interaction	56	2.27365	0.000116459	207901_AT, 208944_AT, 206618_AT, 228575_AT, 214974_X_AT, 210548_AT, 217028_AT, 206693_AT, 220054_AT, 205266_AT, 209894_AT, 205992_S_AT, 206983_AT, 218856_AT, 223502_S_AT, 204103_AT, 210354_AT, 221658_S_AT, 210607_AT, 226333_AT, 204785_X_AT, 214567_S_AT, 206991_S_AT, 207008_AT, 32128_AT, 204780_S_AT, 205289_AT, 210163_AT, 205403_AT, 206295_AT, 202688_AT, 202948_AT, 205476_AT, 202727_S_AT, 206195_X…	657	262	5085	1.65429	0.0206316	0.00297376	0.14322	up
brown	GOTERM_BP_FAT	GO:0000075~cell cycle checkpoint	29	1.17695	9.94147e-06	220746_S_AT, 203362_S_AT, 203132_AT, 203968_S_AT, 205034_AT, 204822_AT, 222872_X_AT, 203755_AT, 209974_S_AT, 222494_AT, 213226_AT, 204531_S_AT, 218467_AT, 202176_AT, 222606_AT, 202095_S_AT, 202769_AT, 206316_S_AT, 209642_AT, 201589_AT, 207828_S_AT, 210559_S_AT, 202642_S_AT, 219258_AT, 203525_S_AT, 205046_AT, 209421_AT, 202530_AT, 228868_X_AT	1789	91	13528	2.40979	0.0404464	0.000897144	0.0185478	up
brown	KEGG_PATHWAY	hsa04650:Natural killer cell mediated cytotoxicity	33	1.33983	0.000266512	204118_AT, 202688_AT, 204369_AT, 202727_S_AT, 1553177_AT, 218807_AT, 210164_AT, 202670_AT, 204613_AT, 210116_AT, 227143_S_AT, 211105_S_AT, 227645_AT, 206785_S_AT, 238542_AT, 205269_AT, 227125_AT, 32541_AT, 206369_S_AT, 220307_AT, 227426_AT, 224621_AT, 210354_AT, 211005_AT, 224985_AT, 204232_AT, 206247_AT, 210865_AT, 214617_AT, 204785_X_AT, 210031_AT, 202763_AT, 207723_S_AT, 204780_S_AT	657	133	5085	1.92038	0.0465917	0.00594626	0.327477	up
brown	KEGG_PATHWAY	hsa04620:Toll-like receptor signaling pathway	27	1.09622	0.000322314	213373_S_AT, 210163_AT, 209875_S_AT, 207901_AT, 204369_AT, 205698_S_AT, 218520_AT, 202670_AT, 205027_S_AT, 206271_AT, 205685_AT, 227645_AT, 220146_AT, 227125_AT, 209341_S_AT, 221571_AT, 200887_S_AT, 229560_AT, 206369_S_AT, 204103_AT, 224621_AT, 206584_AT, 206854_S_AT, 224341_X_AT, 204785_X_AT, 210176_AT, 202530_AT, 212607_AT	657	101	5085	2.06904	0.0560703	0.006391	0.395919	up
brown	GOTERM_BP_FAT	GO:0008283~cell proliferation	90	3.6526	1.40129e-05	219181_AT, 210017_AT, 205786_S_AT, 224964_S_AT, 202670_AT, 201479_AT, 227766_AT, 207830_S_AT, 208966_X_AT, 203755_AT, 207956_X_AT, 217982_S_AT, 203764_AT, 206118_AT, 206102_AT, 205859_AT, 200741_S_AT, 202854_AT, 217028_AT, 207351_S_AT, 208056_S_AT, 209476_AT, 212764_AT, 219161_S_AT, 220054_AT, 218308_AT, 205992_S_AT, 203275_AT, 203603_S_AT, 207828_S_AT, 227458_AT, 223502_S_AT, 201266_AT, 200807_S…	1789	436	13528	1.56092	0.056535	0.00123745	0.026143	up
brown	GOTERM_BP_FAT	GO:0002764~immune response-regulating signal transduction	21	0.852273	1.61443e-05	205263_AT, 209906_AT, 1558972_S_AT, 210017_AT, 236226_AT, 207734_AT, 202625_AT, 204613_AT, 206271_AT, 224621_AT, 228575_AT, 200807_S_AT, 206854_S_AT, 213817_AT, 206247_AT, 224341_X_AT, 210031_AT, 220146_AT, 212588_AT, 231779_AT, 206060_S_AT	1789	56	13528	2.83566	0.0648494	0.00139585	0.0301188	up
brown	GOTERM_BP_FAT	GO:0002252~immune effector process	37	1.50162	1.79117e-05	205263_AT, 239205_S_AT, 215388_S_AT, 202625_AT, 207734_AT, 226218_AT, 227766_AT, 209515_S_AT, 244313_AT, 207075_AT, 204502_AT, 205304_S_AT, 220146_AT, 212588_AT, 203518_AT, 210813_S_AT, 205654_AT, 202911_AT, 205544_S_AT, 231124_X_AT, 200638_S_AT, 229560_AT, 208694_AT, 213800_AT, 207892_AT, 209306_S_AT, 223502_S_AT, 211005_AT, 202992_AT, 206914_AT, 200807_S_AT, 204232_AT, 226333_AT, 203854_AT, 224…	1789	134	13528	2.08795	0.0716885	0.00151697	0.0334156	up
brown	KEGG_PATHWAY	hsa03040:Spliceosome	31	1.25863	0.000498098	200754_X_AT, 204064_AT, 1555844_S_AT, 201385_AT, 202396_AT, 202251_AT, 226626_AT, 211784_S_AT, 211929_AT, 238696_AT, 202505_AT, 206055_S_AT, 223416_AT, 200014_S_AT, 209520_S_AT, 221891_X_AT, 218134_S_AT, 204658_AT, 212033_AT, 203376_AT, 225310_AT, 205036_AT, 212058_AT, 218040_AT, 202567_AT, 223230_AT, 212584_AT, 200033_AT, 214141_X_AT, 200071_AT, 211185_S_AT	657	126	5085	1.90422	0.0853207	0.00887853	0.611238	up
brown	GOTERM_BP_FAT	GO:0006302~double-strand break repair	22	0.892857	2.5319e-05	205395_S_AT, 208694_AT, 220746_S_AT, 201964_AT, 227766_AT, 222872_X_AT, 200642_AT, 205024_S_AT, 219715_S_AT, 204033_AT, 212918_AT, 202266_AT, 204531_S_AT, 200608_S_AT, 210813_S_AT, 205647_AT, 219494_AT, 204767_S_AT, 221477_S_AT, 214727_AT, 209421_AT, 204146_AT	1789	62	13528	2.68321	0.0998116	0.00210081	0.0472314	up
brown	GOTERM_BP_FAT	GO:0050870~positive regulation of T cell activation	25	1.01461	2.60595e-05	205263_AT, 208944_AT, 206295_AT, 207901_AT, 206545_AT, 203868_S_AT, 210017_AT, 205844_AT, 219424_AT, 226218_AT, 205685_AT, 212195_AT, 212588_AT, 213857_S_AT, 206693_AT, 227346_AT, 1552316_A_AT, 205992_S_AT, 224399_AT, 223502_S_AT, 210354_AT, 211063_S_AT, 210038_AT, 200807_S_AT, 206854_S_AT	1789	76	13528	2.48742	0.102576	0.00211984	0.0486124	up
brown	GOTERM_BP_FAT	GO:0007052~mitotic spindle organization	10	0.405844	2.84905e-05	200750_S_AT, 218009_S_AT, 204162_AT, 204444_AT, 209891_AT, 200783_S_AT, 201589_AT, 204822_AT, 209259_S_AT, 204709_S_AT	1789	15	13528	5.04118	0.111591	0.00227285	0.0531461	up
brown	GOTERM_BP_FAT	GO:0002250~adaptive immune response	25	1.01461	3.31712e-05	205263_AT, 239205_S_AT, 206295_AT, 207901_AT, 219424_AT, 227766_AT, 209515_S_AT, 244313_AT, 210813_S_AT, 205654_AT, 202911_AT, 205544_S_AT, 231124_X_AT, 229560_AT, 207892_AT, 209306_S_AT, 202992_AT, 200807_S_AT, 206914_AT, 204232_AT, 224341_X_AT, 203854_AT, 224499_S_AT, 213532_AT, 209421_AT, 204780_S_AT	1789	77	13528	2.45512	0.128694	0.00259591	0.061875	up
brown	GOTERM_BP_FAT	GO:0002460~adaptive immune response based on somatic recombination of immune receptors built from immunoglobulin superfamily domains	25	1.01461	3.31712e-05	205263_AT, 239205_S_AT, 206295_AT, 207901_AT, 219424_AT, 227766_AT, 209515_S_AT, 244313_AT, 210813_S_AT, 205654_AT, 202911_AT, 205544_S_AT, 231124_X_AT, 229560_AT, 207892_AT, 209306_S_AT, 202992_AT, 200807_S_AT, 206914_AT, 204232_AT, 224341_X_AT, 203854_AT, 224499_S_AT, 213532_AT, 209421_AT, 204780_S_AT	1789	77	13528	2.45512	0.128694	0.00259591	0.061875	up
brown	GOTERM_BP_FAT	GO:0001817~regulation of cytokine production	45	1.8263	3.44031e-05	205263_AT, 207153_S_AT, 207901_AT, 206295_AT, 206545_AT, 210017_AT, 205842_S_AT, 219424_AT, 206271_AT, 211734_S_AT, 205685_AT, 228575_AT, 212195_AT, 207075_AT, 213817_AT, 220146_AT, 201448_AT, 201859_AT, 229560_AT, 240070_AT, 1552316_A_AT, 201443_S_AT, 207426_S_AT, 225572_AT, 207892_AT, 212418_AT, 228176_AT, 238725_AT, 200642_AT, 204715_AT, 1554479_A_AT, 223145_S_AT, 210354_AT, 203820_S_AT, 21003…	1789	181	13528	1.88	0.133141	0.0026424	0.0641722	up
brown	GOTERM_BP_FAT	GO:0008380~RNA splicing	63	2.55682	3.64363e-05	200754_X_AT, 212455_AT, 208766_S_AT, 201385_AT, 213483_AT, 207830_S_AT, 211784_S_AT, 209143_S_AT, 211929_AT, 218672_AT, 206055_S_AT, 223331_S_AT, 209520_S_AT, 203664_S_AT, 205063_AT, 1567214_A_AT, 218134_S_AT, 207941_S_AT, 204658_AT, 212033_AT, 222514_AT, 213775_X_AT, 202127_AT, 205036_AT, 226588_AT, 201031_S_AT, 221860_AT, 223230_AT, 200033_AT, 225336_AT, 212265_AT, 225712_AT, 204064_AT, 1555844…	1789	284	13528	1.67743	0.14043	0.00274754	0.0679635	up
brown	GOTERM_BP_FAT	GO:0002377~immunoglobulin production	14	0.568182	4.81001e-05	208694_AT, 207892_AT, 207734_AT, 226218_AT, 227766_AT, 209306_S_AT, 223502_S_AT, 200807_S_AT, 212588_AT, 210813_S_AT, 224499_S_AT, 202911_AT, 209421_AT, 204780_S_AT	1789	30	13528	3.52882	0.181076	0.00356087	0.0897103	up
brown	KEGG_PATHWAY	hsa04210:Apoptosis	23	0.933821	0.00118046	213373_S_AT, 206369_S_AT, 202688_AT, 202948_AT, 204369_AT, 205521_AT, 204060_S_AT, 227143_S_AT, 227645_AT, 205467_AT, 213817_AT, 210865_AT, 228363_AT, 205159_AT, 202763_AT, 202076_AT, 231779_AT, 209341_S_AT, 204859_S_AT, 203685_AT, 212607_AT, 204780_S_AT, 32541_AT	657	87	5085	2.04613	0.190572	0.0190372	1.44303	up
brown	GOTERM_BP_FAT	GO:0001819~positive regulation of cytokine production	27	1.09578	6.80923e-05	205263_AT, 206295_AT, 207901_AT, 210017_AT, 205842_S_AT, 206271_AT, 228575_AT, 212195_AT, 207075_AT, 220146_AT, 240070_AT, 201443_S_AT, 1552316_A_AT, 207892_AT, 225572_AT, 200642_AT, 204715_AT, 223145_S_AT, 1554479_A_AT, 210354_AT, 200807_S_AT, 206854_S_AT, 226333_AT, 204232_AT, 224341_X_AT, 213532_AT, 221690_S_AT	1789	90	13528	2.26853	0.246327	0.00494906	0.126975	up
brown	GOTERM_BP_FAT	GO:0002757~immune response-activating signal transduction	19	0.771104	6.8339e-05	205263_AT, 209906_AT, 1558972_S_AT, 210017_AT, 207734_AT, 202625_AT, 204613_AT, 206271_AT, 224621_AT, 200807_S_AT, 206854_S_AT, 213817_AT, 206247_AT, 224341_X_AT, 210031_AT, 220146_AT, 212588_AT, 231779_AT, 206060_S_AT	1789	52	13528	2.76295	0.247099	0.00488152	0.127435	up
brown	GOTERM_BP_FAT	GO:0006281~DNA repair	62	2.51623	6.90641e-05	209507_AT, 205909_AT, 227766_AT, 212836_AT, 217982_S_AT, 201756_AT, 204531_S_AT, 213007_AT, 210813_S_AT, 202911_AT, 221477_S_AT, 214047_S_AT, 208808_S_AT, 227545_AT, 224842_AT, 200642_AT, 208070_S_AT, 221540_X_AT, 202413_S_AT, 204033_AT, 222889_AT, 203743_S_AT, 209421_AT, 204146_AT, 205395_S_AT, 223758_S_AT, 220746_S_AT, 218781_AT, 234733_S_AT, 221135_S_AT, 201964_AT, 201202_AT, 202633_AT, 209259…	1789	284	13528	1.65081	0.249363	0.00484978	0.128786	up
brown	GOTERM_BP_FAT	GO:0002440~production of molecular mediator of immune response	14	0.568182	7.28646e-05	208694_AT, 207892_AT, 207734_AT, 226218_AT, 227766_AT, 209306_S_AT, 223502_S_AT, 200807_S_AT, 212588_AT, 210813_S_AT, 224499_S_AT, 202911_AT, 209421_AT, 204780_S_AT	1789	31	13528	3.41499	0.261119	0.00503093	0.135868	up
brown	GOTERM_BP_FAT	GO:0051325~interphase	30	1.21753	7.94858e-05	201371_S_AT, 203079_S_AT, 201725_AT, 203132_AT, 226917_S_AT, 203968_S_AT, 203531_AT, 204510_AT, 225945_AT, 211105_S_AT, 222494_AT, 225019_AT, 206589_AT, 204244_S_AT, 202095_S_AT, 207828_S_AT, 209112_AT, 201088_AT, 203725_AT, 227205_AT, 203935_AT, 209798_AT, 214710_S_AT, 209714_S_AT, 213532_AT, 203625_X_AT, 224847_AT, 203685_AT, 224753_AT, 204566_AT	1789	106	13528	2.14012	0.281161	0.00539715	0.148206	up
brown	GOTERM_BP_FAT	GO:0002443~leukocyte mediated immunity	26	1.05519	8.34112e-05	205263_AT, 239205_S_AT, 202625_AT, 227766_AT, 209515_S_AT, 244313_AT, 203518_AT, 210813_S_AT, 205654_AT, 202911_AT, 205544_S_AT, 231124_X_AT, 200638_S_AT, 229560_AT, 207892_AT, 209306_S_AT, 211005_AT, 202992_AT, 200807_S_AT, 206914_AT, 204232_AT, 226333_AT, 203854_AT, 224499_S_AT, 213532_AT, 209421_AT, 204780_S_AT	1789	86	13528	2.28612	0.292786	0.00557186	0.15552	up
brown	GOTERM_BP_FAT	GO:0008284~positive regulation of cell proliferation	83	3.36851	9.04133e-05	207901_AT, 208944_AT, 212298_AT, 202604_X_AT, 203868_S_AT, 227766_AT, 204642_AT, 204510_AT, 204352_AT, 225049_AT, 214974_X_AT, 200790_AT, 206331_AT, 213226_AT, 202986_AT, 210813_S_AT, 200090_AT, 213857_S_AT, 206693_AT, 204225_AT, 213864_S_AT, 205266_AT, 205992_S_AT, 209125_AT, 224621_AT, 223502_S_AT, 210354_AT, 230908_AT, 224985_AT, 210607_AT, 226333_AT, 213707_S_AT, 219258_AT, 205692_S_AT, 21412…	1789	414	13528	1.51601	0.313057	0.00594264	0.168565	up
brown	GOTERM_BP_FAT	GO:0051251~positive regulation of lymphocyte activation	28	1.13636	0.000100506	205263_AT, 208944_AT, 206295_AT, 207901_AT, 206545_AT, 210017_AT, 203868_S_AT, 205844_AT, 219424_AT, 226218_AT, 205685_AT, 212195_AT, 212588_AT, 213857_S_AT, 206693_AT, 227346_AT, 1552316_A_AT, 205992_S_AT, 224399_AT, 223502_S_AT, 210354_AT, 230908_AT, 211063_S_AT, 210038_AT, 200807_S_AT, 206854_S_AT, 224892_AT, 205692_S_AT	1789	97	13528	2.18278	0.341257	0.00650098	0.187364	up
brown	KEGG_PATHWAY	hsa04662:B cell receptor signaling pathway	20	0.812018	0.00244623	205263_AT, 206369_S_AT, 210017_AT, 207655_S_AT, 204369_AT, 218807_AT, 202625_AT, 227426_AT, 202670_AT, 204613_AT, 224621_AT, 211105_S_AT, 227645_AT, 224985_AT, 205801_S_AT, 209341_S_AT, 219290_X_AT, 205544_S_AT, 212607_AT, 32541_AT	657	75	5085	2.06393	0.35494	0.035875	2.96906	up
brown	GOTERM_BP_FAT	GO:0051297~centrosome organization	14	0.568182	0.000107956	225297_AT, 222685_AT, 204444_AT, 204641_AT, 212832_S_AT, 203725_AT, 204531_S_AT, 202174_S_AT, 206003_AT, 210054_AT, 227249_AT, 223513_AT, 214727_AT, 200063_S_AT	1789	32	13528	3.30827	0.361329	0.00687421	0.20124	up
brown	GOTERM_BP_FAT	GO:0050778~positive regulation of immune response	37	1.50162	0.000108569	205263_AT, 207901_AT, 239205_S_AT, 1558972_S_AT, 210017_AT, 215388_S_AT, 202625_AT, 207734_AT, 201891_S_AT, 204613_AT, 206271_AT, 211734_S_AT, 210116_AT, 212195_AT, 244313_AT, 213817_AT, 220146_AT, 212588_AT, 205654_AT, 231779_AT, 205544_S_AT, 229560_AT, 209906_AT, 1552316_A_AT, 213800_AT, 205992_S_AT, 223502_S_AT, 224621_AT, 202992_AT, 205789_AT, 200807_S_AT, 206914_AT, 206854_S_AT, 224341_X_AT,…	1789	145	13528	1.92955	0.362954	0.00680873	0.202382	up
brown	BIOCARTA	h_IL12Pathway:IL12 and Stat4 Dependent Signaling Pathway in Th1 Development	11	0.44661	0.00184892	206295_AT, 206118_AT, 210031_AT, 205842_S_AT, 206991_S_AT, 206618_AT, 205698_S_AT, 213539_AT, 207681_AT, 202530_AT, 210354_AT	279	20	1437	2.8328	0.387629	0.387629	2.39698	up
brown	GOTERM_BP_FAT	GO:0051329~interphase of mitotic cell cycle	29	1.17695	0.000118223	201371_S_AT, 203079_S_AT, 201725_AT, 203132_AT, 226917_S_AT, 203968_S_AT, 203531_AT, 204510_AT, 211105_S_AT, 222494_AT, 225019_AT, 206589_AT, 204244_S_AT, 202095_S_AT, 207828_S_AT, 209112_AT, 201088_AT, 203725_AT, 227205_AT, 203935_AT, 209798_AT, 214710_S_AT, 209714_S_AT, 213532_AT, 203625_X_AT, 224847_AT, 203685_AT, 224753_AT, 204566_AT	1789	103	13528	2.12904	0.387991	0.00730169	0.220358	up
brown	KEGG_PATHWAY	hsa04114:Oocyte meiosis	26	1.05562	0.0028472	202705_AT, 208079_S_AT, 203362_S_AT, 226917_S_AT, 202670_AT, 205034_AT, 209259_S_AT, 204060_S_AT, 236852_AT, 225019_AT, 203741_S_AT, 200638_S_AT, 218875_S_AT, 32541_AT, 203338_AT, 217718_S_AT, 208652_AT, 202870_S_AT, 209455_AT, 209642_AT, 201589_AT, 224621_AT, 210559_S_AT, 203554_X_AT, 214710_S_AT, 38158_AT	657	110	5085	1.82939	0.39973	0.038499	3.44792	up
brown	GOTERM_BP_FAT	GO:0007346~regulation of mitotic cell cycle	38	1.54221	0.000135953	206545_AT, 203362_S_AT, 202954_AT, 201725_AT, 204641_AT, 212985_AT, 203132_AT, 210306_AT, 203968_S_AT, 204822_AT, 205235_S_AT, 225945_AT, 203755_AT, 209974_S_AT, 203764_AT, 213226_AT, 225019_AT, 218467_AT, 222606_AT, 202095_S_AT, 218875_S_AT, 208399_S_AT, 221652_S_AT, 206316_S_AT, 209642_AT, 222608_S_AT, 218039_AT, 207828_S_AT, 210559_S_AT, 210038_AT, 204612_AT, 202642_S_AT, 203525_S_AT, 205046_A…	1789	152	13528	1.89044	0.431442	0.00826932	0.253366	up
brown	GOTERM_BP_FAT	GO:0010948~negative regulation of cell cycle process	12	0.487013	0.000156456	205266_AT, 204531_S_AT, 203362_S_AT, 212985_AT, 203525_S_AT, 203132_AT, 218467_AT, 205046_AT, 209642_AT, 207828_S_AT, 204822_AT, 38158_AT	1789	25	13528	3.62965	0.477856	0.00937337	0.291523	up
brown	GOTERM_BP_FAT	GO:0043933~macromolecular complex subunit organization	128	5.19481	0.000171255	219181_AT, 224714_AT, 210017_AT, 203505_AT, 202670_AT, 221044_S_AT, 225022_AT, 211784_S_AT, 221477_S_AT, 213864_S_AT, 205063_AT, 208815_X_AT, 209748_AT, 204804_AT, 234672_S_AT, 202521_AT, 207828_S_AT, 227205_AT, 205599_AT, 206210_S_AT, 226364_AT, 202076_AT, 225336_AT, 218917_S_AT, 228361_AT, 200063_S_AT, 226981_AT, 213293_S_AT, 205263_AT, 213373_S_AT, 211988_AT, 210643_AT, 208775_AT, 204588_S_AT,…	1789	710	13528	1.36325	0.508986	0.0101097	0.319056	up
brown	GOTERM_BP_FAT	GO:0046651~lymphocyte proliferation	16	0.649351	0.000182731	220054_AT, 207426_S_AT, 210017_AT, 205992_S_AT, 207892_AT, 205786_S_AT, 226218_AT, 31845_AT, 205685_AT, 227350_AT, 206914_AT, 200807_S_AT, 212588_AT, 202854_AT, 217028_AT, 203685_AT	1789	42	13528	2.88067	0.531843	0.0106325	0.340402	up
brown	KEGG_PATHWAY	hsa03018:RNA degradation	16	0.649614	0.00461373	215136_S_AT, 226153_S_AT, 225291_AT, 226496_AT, 207541_S_AT, 212919_AT, 205036_AT, 225814_AT, 222839_S_AT, 225466_AT, 205061_S_AT, 222182_S_AT, 201313_AT, 200807_S_AT, 225443_AT, 222476_AT	657	57	5085	2.17255	0.562976	0.0574123	5.5319	up
brown	GOTERM_BP_FAT	GO:0002696~positive regulation of leukocyte activation	29	1.17695	0.000201463	205263_AT, 208944_AT, 206295_AT, 207901_AT, 206545_AT, 210017_AT, 203868_S_AT, 205844_AT, 219424_AT, 226218_AT, 205685_AT, 211734_S_AT, 212195_AT, 212588_AT, 213857_S_AT, 206693_AT, 227346_AT, 1552316_A_AT, 205992_S_AT, 224399_AT, 223502_S_AT, 210354_AT, 230908_AT, 211063_S_AT, 210038_AT, 200807_S_AT, 206854_S_AT, 224892_AT, 205692_S_AT	1789	106	13528	2.06879	0.566889	0.0115544	0.375236	up
brown	KEGG_PATHWAY	hsa04115:p53 signaling pathway	18	0.730816	0.00469771	213373_S_AT, 202769_AT, 202705_AT, 209773_S_AT, 204286_S_AT, 205034_AT, 202981_X_AT, 203725_AT, 227143_S_AT, 210559_S_AT, 235683_AT, 214710_S_AT, 202763_AT, 204859_S_AT, 224847_AT, 218346_S_AT, 204566_AT, 204780_S_AT	657	68	5085	2.04875	0.569528	0.0546419	5.62994	up
brown	GOTERM_BP_FAT	GO:0043067~regulation of programmed cell death	143	5.80357	0.000209374	222108_AT, 210017_AT, 202677_AT, 202969_AT, 218807_AT, 203079_S_AT, 212985_AT, 205698_S_AT, 225912_AT, 219528_S_AT, 204613_AT, 227766_AT, 208966_X_AT, 209515_S_AT, 225049_AT, 214203_S_AT, 204531_S_AT, 228363_AT, 209539_AT, 201448_AT, 200090_AT, 203518_AT, 214988_S_AT, 221477_S_AT, 205225_AT, 214047_S_AT, 202095_S_AT, 209476_AT, 229584_AT, 200599_S_AT, 224833_AT, 210354_AT, 210559_S_AT, 224985_AT,…	1789	812	13528	1.33169	0.58089	0.0118419	0.389943	up
brown	GOTERM_BP_FAT	GO:0010941~regulation of cell death	143	5.80357	0.000247487	222108_AT, 210017_AT, 202677_AT, 202969_AT, 218807_AT, 203079_S_AT, 212985_AT, 205698_S_AT, 225912_AT, 219528_S_AT, 204613_AT, 227766_AT, 208966_X_AT, 209515_S_AT, 225049_AT, 214203_S_AT, 204531_S_AT, 228363_AT, 209539_AT, 201448_AT, 200090_AT, 203518_AT, 214988_S_AT, 221477_S_AT, 205225_AT, 214047_S_AT, 202095_S_AT, 209476_AT, 229584_AT, 200599_S_AT, 224833_AT, 210354_AT, 210559_S_AT, 224985_AT,…	1789	815	13528	1.32679	0.642256	0.013795	0.46077	up
brown	GOTERM_BP_FAT	GO:0051252~regulation of RNA metabolic process	289	11.7289	0.000248942	213891_S_AT, 203322_AT, 202677_AT, 206572_X_AT, 203132_AT, 219528_S_AT, 202670_AT, 212945_S_AT, 204642_AT, 229700_AT, 225945_AT, 208966_X_AT, 222494_AT, 236562_AT, 204531_S_AT, 209824_S_AT, 204234_S_AT, 209348_S_AT, 221477_S_AT, 208056_S_AT, 235810_AT, 221763_AT, 200750_S_AT, 207125_AT, 209360_S_AT, 211675_S_AT, 221234_S_AT, 204702_S_AT, 201146_AT, 235290_AT, 213934_S_AT, 212920_AT, 202521_AT, 22…	1789	1813	13528	1.20538	0.644413	0.0136919	0.463474	up
brown	KEGG_PATHWAY	hsa05220:Chronic myeloid leukemia	19	0.771417	0.00584402	206369_S_AT, 208944_AT, 212180_AT, 209360_S_AT, 204369_AT, 203132_AT, 227426_AT, 224793_S_AT, 202670_AT, 224621_AT, 209112_AT, 227645_AT, 209682_AT, 224985_AT, 225231_AT, 209341_S_AT, 228361_AT, 224847_AT, 212607_AT	657	75	5085	1.96073	0.649764	0.0634681	6.95878	up
brown	KEGG_PATHWAY	hsa03430:Mismatch repair	9	0.365408	0.00607999	203209_AT, 212836_AT, 201756_AT, 204127_AT, 209507_AT, 201202_AT, 202911_AT, 209421_AT, 204023_AT	657	23	5085	3.02859	0.664335	0.0621959	7.23019	up
brown	GOTERM_BP_FAT	GO:0042981~regulation of apoptosis	141	5.7224	0.000282325	222108_AT, 210017_AT, 202969_AT, 202677_AT, 218807_AT, 203079_S_AT, 212985_AT, 205698_S_AT, 225912_AT, 219528_S_AT, 227766_AT, 208966_X_AT, 209515_S_AT, 225049_AT, 214203_S_AT, 204531_S_AT, 228363_AT, 209539_AT, 201448_AT, 200090_AT, 203518_AT, 214988_S_AT, 221477_S_AT, 205225_AT, 214047_S_AT, 202095_S_AT, 209476_AT, 200599_S_AT, 224833_AT, 210354_AT, 210559_S_AT, 224985_AT, 226372_AT, 205599_AT,…	1789	804	13528	1.32613	0.690458	0.0153113	0.52547	up
brown	GOTERM_BP_FAT	GO:0009611~response to wounding	99	4.01786	0.000288607	205668_AT, 210495_X_AT, 208944_AT, 215446_S_AT, 212298_AT, 202670_AT, 203923_S_AT, 209515_S_AT, 221773_AT, 220146_AT, 221477_S_AT, 215076_S_AT, 213258_AT, 229560_AT, 220054_AT, 230147_AT, 215051_X_AT, 219594_AT, 230908_AT, 226333_AT, 1555832_S_AT, 202763_AT, 203060_S_AT, 32128_AT, 209533_S_AT, 203685_AT, 205289_AT, 215388_S_AT, 205844_AT, 204544_AT, 202625_AT, 208771_S_AT, 206271_AT, 206211_AT, 2…	1789	530	13528	1.41248	0.698431	0.0154477	0.537132	up
brown	GOTERM_BP_FAT	GO:0002208~somatic diversification of immunoglobulins during immune response	8	0.324675	0.000300246	200807_S_AT, 207892_AT, 210813_S_AT, 224499_S_AT, 202911_AT, 227766_AT, 209306_S_AT, 209421_AT	1789	12	13528	5.04118	0.712666	0.0158614	0.558737	up
brown	GOTERM_BP_FAT	GO:0031577~spindle checkpoint	8	0.324675	0.000300246	203362_S_AT, 203525_S_AT, 218467_AT, 205046_AT, 209642_AT, 207828_S_AT, 204822_AT, 202095_S_AT	1789	12	13528	5.04118	0.712666	0.0158614	0.558737	up
brown	GOTERM_BP_FAT	GO:0002204~somatic recombination of immunoglobulin genes during immune response	8	0.324675	0.000300246	200807_S_AT, 207892_AT, 210813_S_AT, 224499_S_AT, 202911_AT, 227766_AT, 209306_S_AT, 209421_AT	1789	12	13528	5.04118	0.712666	0.0158614	0.558737	up
brown	GOTERM_BP_FAT	GO:0045190~isotype switching	8	0.324675	0.000300246	200807_S_AT, 207892_AT, 210813_S_AT, 224499_S_AT, 202911_AT, 227766_AT, 209306_S_AT, 209421_AT	1789	12	13528	5.04118	0.712666	0.0158614	0.558737	up
brown	GOTERM_BP_FAT	GO:0031023~microtubule organizing center organization	14	0.568182	0.000312584	225297_AT, 222685_AT, 204444_AT, 204641_AT, 212832_S_AT, 203725_AT, 204531_S_AT, 202174_S_AT, 206003_AT, 210054_AT, 227249_AT, 223513_AT, 214727_AT, 200063_S_AT	1789	35	13528	3.02471	0.727022	0.0163007	0.581633	up
brown	KEGG_PATHWAY	hsa04722:Neurotrophin signaling pathway	27	1.09622	0.00741603	212180_AT, 204369_AT, 204613_AT, 202670_AT, 203837_AT, 227645_AT, 213817_AT, 225019_AT, 201288_AT, 226452_AT, 231779_AT, 209341_S_AT, 202362_AT, 200638_S_AT, 206369_S_AT, 229029_AT, 217718_S_AT, 227426_AT, 224621_AT, 204937_S_AT, 224985_AT, 210865_AT, 200833_S_AT, 203320_AT, 203685_AT, 212607_AT, 202530_AT	657	124	5085	1.68526	0.736161	0.0713498	8.75317	up
brown	KEGG_PATHWAY	hsa04630:Jak-STAT signaling pathway	32	1.29923	0.00753574	226837_AT, 207901_AT, 226178_AT, 204369_AT, 206195_X_AT, 205842_S_AT, 202727_S_AT, 226218_AT, 228575_AT, 212195_AT, 227645_AT, 206118_AT, 225231_AT, 205159_AT, 201648_AT, 227125_AT, 206693_AT, 200887_S_AT, 202160_AT, 206369_S_AT, 220054_AT, 205266_AT, 209894_AT, 205992_S_AT, 217863_AT, 227426_AT, 210354_AT, 221658_S_AT, 227095_AT, 209682_AT, 226333_AT, 204785_X_AT, 237493_AT, 212607_AT	657	155	5085	1.59788	0.741796	0.0687835	8.8885	up
brown	GOTERM_BP_FAT	GO:0070661~leukocyte proliferation	16	0.649351	0.000329008	220054_AT, 207426_S_AT, 210017_AT, 205992_S_AT, 207892_AT, 205786_S_AT, 226218_AT, 31845_AT, 205685_AT, 227350_AT, 206914_AT, 200807_S_AT, 212588_AT, 202854_AT, 217028_AT, 203685_AT	1789	44	13528	2.74973	0.745026	0.0169373	0.612105	up
brown	GOTERM_BP_FAT	GO:0032943~mononuclear cell proliferation	16	0.649351	0.000329008	220054_AT, 207426_S_AT, 210017_AT, 205992_S_AT, 207892_AT, 205786_S_AT, 226218_AT, 31845_AT, 205685_AT, 227350_AT, 206914_AT, 200807_S_AT, 212588_AT, 202854_AT, 217028_AT, 203685_AT	1789	44	13528	2.74973	0.745026	0.0169373	0.612105	up
brown	GOTERM_BP_FAT	GO:0006261~DNA-dependent DNA replication	19	0.771104	0.000329807	213647_AT, 208808_S_AT, 205053_AT, 205909_AT, 205034_AT, 222036_S_AT, 208070_S_AT, 204023_AT, 205024_S_AT, 212836_AT, 201756_AT, 204127_AT, 219258_AT, 201555_AT, 204767_S_AT, 202107_S_AT, 208901_S_AT, 214727_AT, 201930_AT	1789	58	13528	2.47713	0.745871	0.0167703	0.613587	up
brown	GOTERM_BP_FAT	GO:0000375~RNA splicing, via transesterification reactions	37	1.50162	0.000338682	200754_X_AT, 225712_AT, 212455_AT, 208766_S_AT, 1555844_S_AT, 224830_AT, 202251_AT, 211784_S_AT, 225082_AT, 203182_S_AT, 209143_S_AT, 211929_AT, 202505_AT, 206055_S_AT, 223331_S_AT, 223416_AT, 200014_S_AT, 209520_S_AT, 203664_S_AT, 234295_AT, 205063_AT, 201153_S_AT, 204658_AT, 212033_AT, 208990_S_AT, 201589_AT, 225310_AT, 203376_AT, 201132_AT, 201031_S_AT, 221860_AT, 202567_AT, 225336_AT, 214141_…	1789	153	13528	1.82866	0.75507	0.0170096	0.63005	up
brown	GOTERM_BP_FAT	GO:0000377~RNA splicing, via transesterification reactions with bulged adenosine as nucleophile	37	1.50162	0.000338682	200754_X_AT, 225712_AT, 212455_AT, 208766_S_AT, 1555844_S_AT, 224830_AT, 202251_AT, 211784_S_AT, 225082_AT, 203182_S_AT, 209143_S_AT, 211929_AT, 202505_AT, 206055_S_AT, 223331_S_AT, 223416_AT, 200014_S_AT, 209520_S_AT, 203664_S_AT, 234295_AT, 205063_AT, 201153_S_AT, 204658_AT, 212033_AT, 208990_S_AT, 201589_AT, 225310_AT, 203376_AT, 201132_AT, 201031_S_AT, 221860_AT, 202567_AT, 225336_AT, 214141_…	1789	153	13528	1.82866	0.75507	0.0170096	0.63005	up
brown	GOTERM_BP_FAT	GO:0000398~nuclear mRNA splicing, via spliceosome	37	1.50162	0.000338682	200754_X_AT, 225712_AT, 212455_AT, 208766_S_AT, 1555844_S_AT, 224830_AT, 202251_AT, 211784_S_AT, 225082_AT, 203182_S_AT, 209143_S_AT, 211929_AT, 202505_AT, 206055_S_AT, 223331_S_AT, 223416_AT, 200014_S_AT, 209520_S_AT, 203664_S_AT, 234295_AT, 205063_AT, 201153_S_AT, 204658_AT, 212033_AT, 208990_S_AT, 201589_AT, 225310_AT, 203376_AT, 201132_AT, 201031_S_AT, 221860_AT, 202567_AT, 225336_AT, 214141_…	1789	153	13528	1.82866	0.75507	0.0170096	0.63005	up
brown	BIOCARTA	h_d4gdiPathway:D4-GDI Signaling Pathway	8	0.324807	0.0055588	208644_AT, 213373_S_AT, 205467_AT, 214617_AT, 202763_AT, 210164_AT, 201288_AT, 204859_S_AT	279	13	1437	3.16956	0.771722	0.522216	7.04727	up
brown	KEGG_PATHWAY	hsa05215:Prostate cancer	21	0.852619	0.00822784	221558_S_AT, 206369_S_AT, 200599_S_AT, 225572_AT, 204369_AT, 203132_AT, 227426_AT, 202670_AT, 205034_AT, 203131_AT, 224621_AT, 209112_AT, 227645_AT, 224985_AT, 205255_X_AT, 202724_S_AT, 209341_S_AT, 228361_AT, 203685_AT, 212607_AT, 202160_AT	657	89	5085	1.82623	0.772106	0.0712761	9.66732	up
brown	KEGG_PATHWAY	hsa04666:Fc gamma R-mediated phagocytosis	22	0.89322	0.00834471	224788_AT, 206369_S_AT, 224791_AT, 212180_AT, 203561_AT, 213111_AT, 204369_AT, 201669_S_AT, 218807_AT, 202625_AT, 202670_AT, 204613_AT, 224621_AT, 226101_AT, 211005_AT, 227645_AT, 208736_AT, 226154_AT, 212588_AT, 1565674_AT, 213513_X_AT, 211963_S_AT, 212607_AT	657	95	5085	1.79236	0.776863	0.0689359	9.79822	up
brown	KEGG_PATHWAY	hsa04664:Fc epsilon RI signaling pathway	19	0.771417	0.00895691	206369_S_AT, 204369_AT, 205698_S_AT, 218807_AT, 202625_AT, 227426_AT, 202670_AT, 204613_AT, 224621_AT, 211734_S_AT, 226101_AT, 211005_AT, 227645_AT, 224985_AT, 204232_AT, 205269_AT, 226452_AT, 202530_AT, 212607_AT	657	78	5085	1.88532	0.800214	0.0705897	10.4811	up
brown	GOTERM_BP_FAT	GO:0034097~response to cytokine stimulus	23	0.933442	0.000424925	213373_S_AT, 202604_X_AT, 202948_AT, 206070_S_AT, 206211_AT, 203131_AT, 212195_AT, 226333_AT, 213817_AT, 205692_S_AT, 202763_AT, 200090_AT, 202863_AT, 204224_S_AT, 204748_AT, 231779_AT, 204225_AT, 235615_AT, 217388_S_AT, 215076_S_AT, 203685_AT, 205676_AT, 200887_S_AT	1789	79	13528	2.20153	0.828828	0.0210416	0.789886	up
brown	GOTERM_BP_FAT	GO:0045087~innate immune response	34	1.37987	0.000431151	205263_AT, 239205_S_AT, 210017_AT, 202948_AT, 205844_AT, 215388_S_AT, 206618_AT, 218520_AT, 209949_AT, 203923_S_AT, 206271_AT, 209515_S_AT, 244313_AT, 204502_AT, 220146_AT, 203518_AT, 205654_AT, 202863_AT, 205544_S_AT, 217388_S_AT, 221019_S_AT, 205676_AT, 229560_AT, 223583_AT, 220054_AT, 213800_AT, 223145_S_AT, 202992_AT, 205789_AT, 224341_X_AT, 204205_AT, 210176_AT, 219209_AT, 203854_AT, 204224_…	1789	138	13528	1.86304	0.8332	0.0210952	0.801417	up
brown	GOTERM_BP_FAT	GO:0006793~phosphorus metabolic process	165	6.69643	0.000435944	208944_AT, 204825_AT, 202604_X_AT, 218181_S_AT, 219686_AT, 202969_AT, 204641_AT, 228367_AT, 205698_S_AT, 218520_AT, 202670_AT, 202478_AT, 204510_AT, 225694_AT, 228468_AT, 215966_X_AT, 226853_AT, 209585_S_AT, 206118_AT, 227767_AT, 210346_S_AT, 225563_AT, 206702_AT, 226452_AT, 203856_AT, 203029_S_AT, 209457_AT, 229584_AT, 205126_AT, 211675_S_AT, 204604_AT, 202127_AT, 210354_AT, 221696_S_AT, 212899_…	1789	973	13528	1.28231	0.836488	0.021079	0.810291	up
brown	GOTERM_BP_FAT	GO:0006796~phosphate metabolic process	165	6.69643	0.000435944	208944_AT, 204825_AT, 202604_X_AT, 218181_S_AT, 219686_AT, 202969_AT, 204641_AT, 228367_AT, 205698_S_AT, 218520_AT, 202670_AT, 202478_AT, 204510_AT, 225694_AT, 228468_AT, 215966_X_AT, 226853_AT, 209585_S_AT, 206118_AT, 227767_AT, 210346_S_AT, 225563_AT, 206702_AT, 226452_AT, 203856_AT, 203029_S_AT, 209457_AT, 229584_AT, 205126_AT, 211675_S_AT, 204604_AT, 202127_AT, 210354_AT, 221696_S_AT, 212899_…	1789	973	13528	1.28231	0.836488	0.021079	0.810291	up
brown	GOTERM_BP_FAT	GO:0006355~regulation of transcription, DNA-dependent	281	11.4042	0.000437866	213891_S_AT, 203322_AT, 206572_X_AT, 203132_AT, 219528_S_AT, 202670_AT, 212945_S_AT, 204642_AT, 229700_AT, 225945_AT, 208966_X_AT, 222494_AT, 236562_AT, 204531_S_AT, 209824_S_AT, 204234_S_AT, 209348_S_AT, 221477_S_AT, 208056_S_AT, 235810_AT, 221763_AT, 200750_S_AT, 207125_AT, 209360_S_AT, 211675_S_AT, 221234_S_AT, 204702_S_AT, 201146_AT, 235290_AT, 213934_S_AT, 212920_AT, 202521_AT, 227205_AT, 21…	1789	1773	13528	1.19845	0.837789	0.0209274	0.813849	up
brown	GOTERM_BP_FAT	GO:0007010~cytoskeleton organization	83	3.36851	0.000513769	204444_AT, 214580_X_AT, 204641_AT, 203145_AT, 203755_AT, 225049_AT, 221258_S_AT, 204531_S_AT, 224694_AT, 202174_S_AT, 212681_AT, 211963_S_AT, 213044_AT, 231911_AT, 200750_S_AT, 202149_AT, 218308_AT, 212077_AT, 217941_S_AT, 208877_AT, 209748_AT, 222685_AT, 215051_X_AT, 209742_S_AT, 227844_AT, 218039_AT, 203569_S_AT, 200642_AT, 203660_S_AT, 216438_S_AT, 224985_AT, 203690_AT, 214124_X_AT, 202664_AT,…	1789	436	13528	1.43951	0.881664	0.0242329	0.954289	up
brown	GOTERM_BP_FAT	GO:0002449~lymphocyte mediated immunity	21	0.852273	0.000531708	229560_AT, 205263_AT, 239205_S_AT, 207892_AT, 209306_S_AT, 227766_AT, 209515_S_AT, 202992_AT, 244313_AT, 206914_AT, 200807_S_AT, 204232_AT, 203854_AT, 210813_S_AT, 203518_AT, 224499_S_AT, 205654_AT, 202911_AT, 205544_S_AT, 231124_X_AT, 209421_AT, 204780_S_AT	1789	70	13528	2.26853	0.890164	0.0247873	0.987453	up
brown	GOTERM_BP_FAT	GO:0001816~cytokine production	16	0.649351	0.000566124	205263_AT, 206295_AT, 207901_AT, 206545_AT, 207426_S_AT, 213652_AT, 203505_AT, 202625_AT, 228176_AT, 207075_AT, 200807_S_AT, 224341_X_AT, 209348_S_AT, 205269_AT, 229235_AT, 201847_AT	1789	46	13528	2.63018	0.9048	0.0260784	1.05105	up
brown	KEGG_PATHWAY	hsa05330:Allograft rejection	11	0.44661	0.0130862	207901_AT, 206545_AT, 207892_AT, 221491_X_AT, 210865_AT, 214617_AT, 210164_AT, 209480_AT, 205685_AT, 210354_AT, 204780_S_AT	657	36	5085	2.36492	0.905381	0.0974375	14.9646	up
brown	GOTERM_BP_FAT	GO:0002381~immunoglobulin production during immune response	8	0.324675	0.000576342	200807_S_AT, 207892_AT, 210813_S_AT, 224499_S_AT, 202911_AT, 227766_AT, 209306_S_AT, 209421_AT	1789	13	13528	4.65339	0.908758	0.0262519	1.06992	up
brown	BIOCARTA	h_fasPathway:FAS signaling pathway ( CD95 )	13	0.527812	0.00904436	208644_AT, 213373_S_AT, 208694_AT, 208877_AT, 203276_AT, 203132_AT, 204201_S_AT, 206854_S_AT, 205467_AT, 210865_AT, 202763_AT, 201288_AT, 204780_S_AT	279	31	1437	2.1599	0.909974	0.551817	11.2291	up
brown	BIOCARTA	h_caspasePathway:Caspase Cascade in Apoptosis	11	0.44661	0.00940599	208644_AT, 213373_S_AT, 205467_AT, 228363_AT, 214617_AT, 203276_AT, 202076_AT, 202763_AT, 210164_AT, 201288_AT, 204859_S_AT	279	24	1437	2.36066	0.918274	0.465325	11.6528	up
brown	GOTERM_BP_FAT	GO:0019724~B cell mediated immunity	18	0.730519	0.000636756	229560_AT, 205263_AT, 239205_S_AT, 207892_AT, 209306_S_AT, 227766_AT, 202992_AT, 244313_AT, 200807_S_AT, 204232_AT, 203854_AT, 210813_S_AT, 205654_AT, 224499_S_AT, 202911_AT, 205544_S_AT, 231124_X_AT, 209421_AT, 204780_S_AT	1789	56	13528	2.43057	0.929015	0.0286507	1.18145	up
brown	GOTERM_BP_FAT	GO:0050658~RNA transport	26	1.05519	0.000643516	204064_AT, 214323_S_AT, 203519_S_AT, 208775_AT, 212832_S_AT, 226626_AT, 201713_S_AT, 212842_X_AT, 238696_AT, 209520_S_AT, 200750_S_AT, 235296_AT, 208841_S_AT, 204689_AT, 215245_X_AT, 210676_X_AT, 234672_S_AT, 218768_AT, 202900_S_AT, 224842_AT, 218622_AT, 202097_AT, 202188_AT, 213682_AT, 212265_AT, 218014_AT, 200063_S_AT	1789	97	13528	2.02687	0.930982	0.0286404	1.19392	up
brown	GOTERM_BP_FAT	GO:0050657~nucleic acid transport	26	1.05519	0.000643516	204064_AT, 214323_S_AT, 203519_S_AT, 208775_AT, 212832_S_AT, 226626_AT, 201713_S_AT, 212842_X_AT, 238696_AT, 209520_S_AT, 200750_S_AT, 235296_AT, 208841_S_AT, 204689_AT, 215245_X_AT, 210676_X_AT, 234672_S_AT, 218768_AT, 202900_S_AT, 224842_AT, 218622_AT, 202097_AT, 202188_AT, 213682_AT, 212265_AT, 218014_AT, 200063_S_AT	1789	97	13528	2.02687	0.930982	0.0286404	1.19392	up
brown	GOTERM_BP_FAT	GO:0051236~establishment of RNA localization	26	1.05519	0.000643516	204064_AT, 214323_S_AT, 203519_S_AT, 208775_AT, 212832_S_AT, 226626_AT, 201713_S_AT, 212842_X_AT, 238696_AT, 209520_S_AT, 200750_S_AT, 235296_AT, 208841_S_AT, 204689_AT, 215245_X_AT, 210676_X_AT, 234672_S_AT, 218768_AT, 202900_S_AT, 224842_AT, 218622_AT, 202097_AT, 202188_AT, 213682_AT, 212265_AT, 218014_AT, 200063_S_AT	1789	97	13528	2.02687	0.930982	0.0286404	1.19392	up
brown	KEGG_PATHWAY	hsa04940:Type I diabetes mellitus	12	0.487211	0.0148954	207901_AT, 206545_AT, 200807_S_AT, 221491_X_AT, 210865_AT, 214617_AT, 210164_AT, 203029_S_AT, 209480_AT, 205685_AT, 210354_AT, 204780_S_AT	657	42	5085	2.21135	0.931869	0.105893	16.8631	up
brown	GOTERM_BP_FAT	GO:0042127~regulation of cell proliferation	136	5.51948	0.000682602	208944_AT, 212298_AT, 202604_X_AT, 203079_S_AT, 203132_AT, 219528_S_AT, 227766_AT, 204642_AT, 204510_AT, 225049_AT, 207956_X_AT, 203046_S_AT, 214974_X_AT, 204531_S_AT, 200090_AT, 206702_AT, 221477_S_AT, 213864_S_AT, 208415_X_AT, 215051_X_AT, 209125_AT, 224833_AT, 205728_AT, 210354_AT, 230908_AT, 224985_AT, 226372_AT, 226333_AT, 214124_X_AT, 209714_S_AT, 202763_AT, 203685_AT, 200063_S_AT, 226981_A…	1789	787	13528	1.30673	0.941329	0.0300324	1.266	up
brown	GOTERM_BP_FAT	GO:0007050~cell cycle arrest	27	1.09578	0.000712541	207901_AT, 201371_S_AT, 225912_AT, 203079_S_AT, 205698_S_AT, 212985_AT, 201725_AT, 203132_AT, 203531_AT, 205235_S_AT, 208634_S_AT, 200004_AT, 205676_AT, 218346_S_AT, 227545_AT, 215051_X_AT, 238756_AT, 209112_AT, 210354_AT, 203725_AT, 228281_AT, 209714_S_AT, 235683_AT, 203525_S_AT, 207002_S_AT, 209421_AT, 224691_AT	1789	103	13528	1.98221	0.948193	0.0310012	1.32118	up
brown	GOTERM_BP_FAT	GO:0018105~peptidyl-serine phosphorylation	12	0.487013	0.000732945	213000_AT, 227205_AT, 208694_AT, 208944_AT, 222589_AT, 225364_AT, 214683_S_AT, 224793_S_AT, 224842_AT, 203685_AT, 210354_AT, 224691_AT	1789	29	13528	3.12901	0.952405	0.0315447	1.35876	up
brown	GOTERM_BP_FAT	GO:0006297~nucleotide-excision repair, DNA gap filling	9	0.36526	0.000734405	203209_AT, 212836_AT, 201756_AT, 204127_AT, 209507_AT, 201202_AT, 205909_AT, 227766_AT, 204023_AT	1789	17	13528	4.00329	0.952693	0.0312826	1.36145	up
brown	KEGG_PATHWAY	hsa05223:Non-small cell lung cancer	14	0.568413	0.0173517	206369_S_AT, 223322_AT, 204369_AT, 225364_AT, 203132_AT, 227426_AT, 204613_AT, 202670_AT, 224621_AT, 224985_AT, 227645_AT, 224847_AT, 228361_AT, 212607_AT	657	54	5085	2.0066	0.956423	0.117793	19.3785	up
brown	GOTERM_BP_FAT	GO:0009615~response to virus	28	1.13636	0.000778301	205497_AT, 202727_S_AT, 218520_AT, 208775_AT, 206271_AT, 208966_X_AT, 207075_AT, 204502_AT, 213817_AT, 205304_S_AT, 220146_AT, 212588_AT, 203518_AT, 217028_AT, 227125_AT, 202446_S_AT, 200887_S_AT, 229560_AT, 220054_AT, 214453_S_AT, 229937_X_AT, 204103_AT, 210354_AT, 214038_AT, 204785_X_AT, 204205_AT, 219209_AT, 203685_AT, 213293_S_AT	1789	109	13528	1.94247	0.960582	0.032786	1.44227	up
brown	GOTERM_BP_FAT	GO:0042129~regulation of T cell proliferation	19	0.771104	0.000806244	207153_S_AT, 206295_AT, 207901_AT, 206545_AT, 203868_S_AT, 205992_S_AT, 224399_AT, 236226_AT, 219424_AT, 227458_AT, 223502_S_AT, 228575_AT, 210354_AT, 212195_AT, 211063_S_AT, 209682_AT, 210038_AT, 212588_AT, 202763_AT	1789	62	13528	2.31732	0.964905	0.0336029	1.49368	up
brown	KEGG_PATHWAY	hsa05212:Pancreatic cancer	17	0.690215	0.0189375	206369_S_AT, 208944_AT, 204369_AT, 203132_AT, 224793_S_AT, 202670_AT, 205024_S_AT, 224621_AT, 227645_AT, 209539_AT, 201648_AT, 209341_S_AT, 228361_AT, 224847_AT, 214727_AT, 212607_AT, 200887_S_AT	657	72	5085	1.82744	0.967363	0.123333	20.9651	up
brown	KEGG_PATHWAY	hsa05210:Colorectal cancer	19	0.771417	0.0190943	221558_S_AT, 206369_S_AT, 208944_AT, 204369_AT, 227426_AT, 224793_S_AT, 202670_AT, 203131_AT, 224621_AT, 227645_AT, 205255_X_AT, 203525_S_AT, 219764_AT, 202763_AT, 202911_AT, 209421_AT, 203685_AT, 212607_AT, 202095_S_AT	657	84	5085	1.75065	0.968284	0.119982	21.1204	up
brown	GOTERM_BP_FAT	GO:0051247~positive regulation of protein metabolic process	51	2.06981	0.000844953	202923_S_AT, 201532_AT, 211734_S_AT, 204531_S_AT, 200090_AT, 204225_AT, 229584_AT, 211764_S_AT, 206541_AT, 205266_AT, 227545_AT, 217863_AT, 224621_AT, 208805_AT, 210354_AT, 210559_S_AT, 227205_AT, 209682_AT, 204790_AT, 224341_X_AT, 226333_AT, 211746_X_AT, 223493_AT, 203396_AT, 213532_AT, 201068_S_AT, 203685_AT, 205289_AT, 205263_AT, 206588_AT, 200899_S_AT, 206545_AT, 212845_AT, 202954_AT, 205842_…	1789	243	13528	1.58704	0.97012	0.034839	1.56486	up
brown	GOTERM_BP_FAT	GO:0030183~B cell differentiation	16	0.649351	0.000935408	208694_AT, 227346_AT, 210017_AT, 203868_S_AT, 207655_S_AT, 207892_AT, 204613_AT, 1555832_S_AT, 213416_AT, 224499_S_AT, 205419_AT, 213532_AT, 204225_AT, 209421_AT, 213168_AT, 203685_AT	1789	48	13528	2.52059	0.979484	0.0381201	1.73101	up
brown	GOTERM_BP_FAT	GO:0002253~activation of immune response	25	1.01461	0.000944461	205263_AT, 239205_S_AT, 1558972_S_AT, 210017_AT, 215388_S_AT, 207734_AT, 202625_AT, 204613_AT, 206271_AT, 244313_AT, 213817_AT, 220146_AT, 212588_AT, 205654_AT, 231779_AT, 205544_S_AT, 209906_AT, 213800_AT, 224621_AT, 202992_AT, 200807_S_AT, 206854_S_AT, 206247_AT, 224341_X_AT, 210031_AT, 203854_AT, 206060_S_AT	1789	94	13528	2.01111	0.980242	0.0381084	1.74762	up
brown	BIOCARTA	h_ifngPathway:IFN gamma signaling pathway	5	0.203004	0.0148318	202727_S_AT, 205842_S_AT, 201648_AT, 210354_AT, 200887_S_AT	279	6	1437	4.29211	0.980934	0.54705	17.7906	up
brown	GOTERM_BP_FAT	GO:0006954~inflammatory response	64	2.5974	0.0010082	205668_AT, 210495_X_AT, 207655_S_AT, 203923_S_AT, 228575_AT, 204140_AT, 244313_AT, 210548_AT, 205859_AT, 220146_AT, 202542_S_AT, 217028_AT, 231779_AT, 204225_AT, 229560_AT, 220054_AT, 206541_AT, 213800_AT, 205992_S_AT, 215051_X_AT, 204103_AT, 230908_AT, 226333_AT, 224341_X_AT, 210176_AT, 221898_AT, 206991_S_AT, 207008_AT, 32128_AT, 209533_S_AT, 201847_AT, 205289_AT, 209875_S_AT, 210163_AT, 239205…	1789	325	13528	1.48909	0.984841	0.0402382	1.86451	up
brown	GOTERM_BP_FAT	GO:0043068~positive regulation of programmed cell death	81	3.28734	0.0010363	207901_AT, 202969_AT, 225364_AT, 212985_AT, 203079_S_AT, 225912_AT, 205698_S_AT, 218807_AT, 208966_X_AT, 209515_S_AT, 203837_AT, 214203_S_AT, 204531_S_AT, 226525_AT, 209539_AT, 203518_AT, 201448_AT, 200010_AT, 202911_AT, 213135_AT, 223331_S_AT, 222201_S_AT, 214047_S_AT, 221571_AT, 201010_S_AT, 229584_AT, 227545_AT, 205928_AT, 224833_AT, 200642_AT, 224621_AT, 210354_AT, 204254_S_AT, 209012_AT, 200…	1789	433	13528	1.41456	0.986512	0.0409438	1.916	up
brown	GOTERM_BP_FAT	GO:0006403~RNA localization	26	1.05519	0.00103871	204064_AT, 214323_S_AT, 203519_S_AT, 208775_AT, 212832_S_AT, 226626_AT, 201713_S_AT, 212842_X_AT, 238696_AT, 209520_S_AT, 200750_S_AT, 235296_AT, 208841_S_AT, 204689_AT, 215245_X_AT, 210676_X_AT, 234672_S_AT, 218768_AT, 202900_S_AT, 224842_AT, 218622_AT, 202097_AT, 202188_AT, 213682_AT, 212265_AT, 218014_AT, 200063_S_AT	1789	100	13528	1.96606	0.986647	0.0406509	1.92043	up
brown	KEGG_PATHWAY	hsa04640:Hematopoietic cell lineage	19	0.771417	0.0239488	205403_AT, 206674_AT, 239205_S_AT, 202948_AT, 205786_S_AT, 215784_AT, 213539_AT, 226218_AT, 228592_AT, 205789_AT, 227314_AT, 244313_AT, 210607_AT, 226333_AT, 221491_X_AT, 205692_S_AT, 213416_AT, 206693_AT, 205544_S_AT, 208691_AT	657	86	5085	1.70994	0.98695	0.143554	25.7922	up
brown	BIOCARTA	h_tcapoptosisPathway:HIV Induced T Cell Apoptosis	6	0.243605	0.0166926	206545_AT, 210865_AT, 210031_AT, 206991_S_AT, 213539_AT, 204780_S_AT	279	9	1437	3.43369	0.988448	0.524543	19.8032	up
brown	KEGG_PATHWAY	hsa04120:Ubiquitin mediated proteolysis	27	1.09622	0.0258402	201371_S_AT, 202954_AT, 203079_S_AT, 226917_S_AT, 203531_AT, 202981_X_AT, 204531_S_AT, 228363_AT, 225231_AT, 209115_AT, 211764_S_AT, 202870_S_AT, 217863_AT, 209455_AT, 201546_AT, 217823_S_AT, 213012_AT, 222602_AT, 209682_AT, 225988_AT, 233093_S_AT, 208882_S_AT, 229419_AT, 223493_AT, 202076_AT, 203625_X_AT, 202214_S_AT	657	137	5085	1.52535	0.990778	0.149213	27.5426	up
brown	GOTERM_BP_FAT	GO:0010942~positive regulation of cell death	81	3.28734	0.00116845	207901_AT, 202969_AT, 225364_AT, 212985_AT, 203079_S_AT, 225912_AT, 205698_S_AT, 218807_AT, 208966_X_AT, 209515_S_AT, 203837_AT, 214203_S_AT, 204531_S_AT, 226525_AT, 209539_AT, 203518_AT, 201448_AT, 200010_AT, 202911_AT, 213135_AT, 223331_S_AT, 222201_S_AT, 214047_S_AT, 221571_AT, 201010_S_AT, 229584_AT, 227545_AT, 205928_AT, 224833_AT, 200642_AT, 224621_AT, 210354_AT, 204254_S_AT, 209012_AT, 200…	1789	435	13528	1.40805	0.992214	0.045189	2.15782	up
brown	GOTERM_BP_FAT	GO:0016447~somatic recombination of immunoglobulin gene segments	9	0.36526	0.00116965	208694_AT, 200807_S_AT, 207892_AT, 210813_S_AT, 224499_S_AT, 202911_AT, 227766_AT, 209306_S_AT, 209421_AT	1789	18	13528	3.78088	0.992252	0.0448173	2.16001	up
brown	GOTERM_BP_FAT	GO:0012501~programmed cell death	108	4.38312	0.00117576	228617_AT, 202969_AT, 225912_AT, 218807_AT, 227766_AT, 203755_AT, 204531_S_AT, 228363_AT, 201448_AT, 209539_AT, 221477_S_AT, 202095_S_AT, 219043_S_AT, 205488_AT, 210354_AT, 224985_AT, 205599_AT, 226364_AT, 202076_AT, 202763_AT, 209308_S_AT, 221690_S_AT, 228361_AT, 210002_AT, 205176_S_AT, 203685_AT, 210260_S_AT, 226981_AT, 218627_AT, 202693_S_AT, 205263_AT, 213373_S_AT, 224788_AT, 204064_AT, 20268…	1789	611	13528	1.33661	0.992447	0.0446349	2.17119	up
brown	GOTERM_BP_FAT	GO:0016064~immunoglobulin mediated immune response	17	0.689935	0.00121649	229560_AT, 205263_AT, 239205_S_AT, 207892_AT, 209306_S_AT, 227766_AT, 202992_AT, 244313_AT, 200807_S_AT, 204232_AT, 203854_AT, 210813_S_AT, 205654_AT, 224499_S_AT, 202911_AT, 205544_S_AT, 231124_X_AT, 209421_AT	1789	54	13528	2.38056	0.993624	0.0457286	2.2456	up
brown	GOTERM_BP_FAT	GO:0065003~macromolecular complex assembly	116	4.70779	0.00124858	224714_AT, 210017_AT, 203505_AT, 202670_AT, 221044_S_AT, 225022_AT, 211784_S_AT, 221477_S_AT, 213864_S_AT, 205063_AT, 208815_X_AT, 209748_AT, 204804_AT, 234672_S_AT, 207828_S_AT, 227205_AT, 205599_AT, 226364_AT, 202076_AT, 225336_AT, 228361_AT, 200063_S_AT, 226981_AT, 213293_S_AT, 205263_AT, 213373_S_AT, 210643_AT, 208775_AT, 204588_S_AT, 227350_AT, 203182_S_AT, 225556_AT, 215071_S_AT, 203580_S_A…	1789	665	13528	1.31904	0.99442	0.0464864	2.30417	up
brown	KEGG_PATHWAY	hsa03022:Basal transcription factors	10	0.406009	0.0296925	227205_AT, 223758_S_AT, 202680_AT, 235020_AT, 210053_AT, 208398_S_AT, 225433_AT, 209463_S_AT, 205930_AT, 213090_S_AT, 221540_X_AT	657	35	5085	2.21135	0.995463	0.164604	30.9909	up
brown	GOTERM_BP_FAT	GO:0043065~positive regulation of apoptosis	80	3.24675	0.00130377	207901_AT, 202969_AT, 225364_AT, 212985_AT, 203079_S_AT, 225912_AT, 205698_S_AT, 218807_AT, 208966_X_AT, 209515_S_AT, 203837_AT, 214203_S_AT, 204531_S_AT, 226525_AT, 203518_AT, 201448_AT, 209539_AT, 200010_AT, 202911_AT, 213135_AT, 223331_S_AT, 222201_S_AT, 214047_S_AT, 221571_AT, 201010_S_AT, 227545_AT, 205928_AT, 224833_AT, 200642_AT, 224621_AT, 210354_AT, 204254_S_AT, 209012_AT, 200807_S_AT, 2…	1789	430	13528	1.40684	0.995564	0.0480619	2.40486	up
brown	KEGG_PATHWAY	hsa05211:Renal cell carcinoma	16	0.649614	0.0307677	206369_S_AT, 212180_AT, 208877_AT, 204369_AT, 203079_S_AT, 227426_AT, 224833_AT, 202670_AT, 224621_AT, 227645_AT, 224985_AT, 202986_AT, 200833_S_AT, 202362_AT, 212607_AT, 202160_AT	657	70	5085	1.76908	0.99628	0.165105	31.926	up
brown	GOTERM_BP_FAT	GO:0045841~negative regulation of mitotic metaphase/anaphase transition	7	0.284091	0.0013473	203362_S_AT, 203525_S_AT, 218467_AT, 205046_AT, 209642_AT, 207828_S_AT, 204822_AT	1789	11	13528	4.81203	0.996299	0.0491914	2.48421	up
brown	GOTERM_BP_FAT	GO:0007094~mitotic cell cycle spindle assembly checkpoint	7	0.284091	0.0013473	203362_S_AT, 203525_S_AT, 218467_AT, 205046_AT, 209642_AT, 207828_S_AT, 204822_AT	1789	11	13528	4.81203	0.996299	0.0491914	2.48421	up
brown	GOTERM_BP_FAT	GO:0048584~positive regulation of response to stimulus	49	1.98864	0.00137209	207901_AT, 1558972_S_AT, 202604_X_AT, 210017_AT, 207734_AT, 204613_AT, 204642_AT, 211734_S_AT, 244313_AT, 204531_S_AT, 220146_AT, 231779_AT, 229560_AT, 213800_AT, 1552316_A_AT, 205992_S_AT, 223502_S_AT, 224621_AT, 206854_S_AT, 200807_S_AT, 224341_X_AT, 206247_AT, 226333_AT, 204232_AT, 210031_AT, 213532_AT, 205263_AT, 239205_S_AT, 220746_S_AT, 215388_S_AT, 205842_S_AT, 202625_AT, 201891_S_AT, 2062…	1789	236	13528	1.57003	0.996661	0.0496381	2.52935	up
brown	KEGG_PATHWAY	hsa00240:Pyrimidine metabolism	20	0.812018	0.0321522	223269_AT, 209773_S_AT, 226702_AT, 205053_AT, 225291_AT, 222203_S_AT, 203234_AT, 205909_AT, 204076_AT, 223298_S_AT, 201266_AT, 212836_AT, 208956_X_AT, 202589_AT, 203302_AT, 222819_AT, 203939_AT, 209473_AT, 1555837_S_AT, 203664_S_AT	657	95	5085	1.62942	0.99712	0.16707	33.113	up
brown	GOTERM_BP_FAT	GO:0002237~response to molecule of bacterial origin	23	0.933442	0.00147083	205263_AT, 210017_AT, 206070_S_AT, 201891_S_AT, 204613_AT, 206211_AT, 224621_AT, 223145_S_AT, 206584_AT, 226333_AT, 203989_X_AT, 213817_AT, 224341_X_AT, 203887_S_AT, 205304_S_AT, 210865_AT, 204224_S_AT, 204748_AT, 213532_AT, 202530_AT, 205676_AT, 206049_AT, 200887_S_AT	1789	86	13528	2.02233	0.997786	0.0526587	2.70902	up
brown	GOTERM_BP_FAT	GO:0006401~RNA catabolic process	19	0.771104	0.00147257	201368_AT, 218269_AT, 213647_AT, 214323_S_AT, 225291_AT, 207541_S_AT, 203519_S_AT, 212919_AT, 224842_AT, 207830_S_AT, 227930_AT, 225443_AT, 217779_S_AT, 228607_AT, 213566_AT, 211962_S_AT, 225563_AT, 204767_S_AT, 209520_S_AT	1789	65	13528	2.21036	0.997802	0.0522694	2.71219	up
brown	BIOCARTA	h_prc2Pathway:The PRC2 Complex Sets Long-term Gene Silencing Through Modification of Histone Tails	7	0.284206	0.0251744	201092_AT, 210371_S_AT, 200047_S_AT, 203358_S_AT, 209572_S_AT, 212287_AT, 202265_AT, 213971_S_AT	279	13	1437	2.77337	0.998837	0.619105	28.4133	up
brown	GOTERM_BP_FAT	GO:0051303~establishment of chromosome localization	8	0.324675	0.00169791	221258_S_AT, 203764_AT, 221685_S_AT, 205046_AT, 227249_AT, 207828_S_AT, 224753_AT, 202095_S_AT	1789	15	13528	4.03294	0.999139	0.0595237	3.12103	up
brown	GOTERM_BP_FAT	GO:0050000~chromosome localization	8	0.324675	0.00169791	221258_S_AT, 203764_AT, 221685_S_AT, 205046_AT, 227249_AT, 207828_S_AT, 224753_AT, 202095_S_AT	1789	15	13528	4.03294	0.999139	0.0595237	3.12103	up
brown	GOTERM_BP_FAT	GO:0051028~mRNA transport	23	0.933442	0.00172772	235296_AT, 208841_S_AT, 204689_AT, 204064_AT, 214323_S_AT, 215245_X_AT, 210676_X_AT, 234672_S_AT, 218768_AT, 202900_S_AT, 203519_S_AT, 208775_AT, 224842_AT, 218622_AT, 226626_AT, 201713_S_AT, 202097_AT, 212842_X_AT, 202188_AT, 213682_AT, 238696_AT, 212265_AT, 218014_AT, 209520_S_AT	1789	87	13528	1.99909	0.999239	0.0600313	3.17498	up
brown	GOTERM_BP_FAT	GO:0044265~cellular macromolecule catabolic process	124	5.03247	0.00176214	214323_S_AT, 202604_X_AT, 201532_AT, 210017_AT, 225291_AT, 203079_S_AT, 235113_AT, 207830_S_AT, 203755_AT, 221221_S_AT, 218761_AT, 228190_AT, 204531_S_AT, 228363_AT, 225563_AT, 214047_S_AT, 226730_S_AT, 211764_S_AT, 200599_S_AT, 217863_AT, 209630_S_AT, 212513_S_AT, 202653_S_AT, 217823_S_AT, 210681_S_AT, 208805_AT, 210559_S_AT, 225414_AT, 217779_S_AT, 229419_AT, 213566_AT, 223493_AT, 202763_AT, 20…	1789	725	13528	1.29332	0.999341	0.0606842	3.23726	up
brown	GOTERM_BP_FAT	GO:0007098~centrosome cycle	9	0.36526	0.00178802	203725_AT, 204531_S_AT, 204641_AT, 204444_AT, 206003_AT, 227249_AT, 223513_AT, 214727_AT, 200063_S_AT	1789	19	13528	3.58189	0.999408	0.061043	3.28406	up
brown	GOTERM_BP_FAT	GO:0016310~phosphorylation	135	5.4789	0.00182529	208944_AT, 202604_X_AT, 204825_AT, 218181_S_AT, 219686_AT, 202969_AT, 228367_AT, 205698_S_AT, 204641_AT, 218520_AT, 202670_AT, 202478_AT, 228468_AT, 225694_AT, 204510_AT, 226853_AT, 206118_AT, 227767_AT, 210346_S_AT, 225563_AT, 206702_AT, 226452_AT, 203856_AT, 229584_AT, 205126_AT, 211675_S_AT, 204604_AT, 202127_AT, 210354_AT, 221696_S_AT, 212899_AT, 227205_AT, 210559_S_AT, 212740_AT, 221918_AT, …	1789	800	13528	1.27605	0.999493	0.0617693	3.35142	up
brown	GOTERM_BP_FAT	GO:0000082~G1/S transition of mitotic cell cycle	17	0.689935	0.00185719	201371_S_AT, 203079_S_AT, 203132_AT, 203531_AT, 204510_AT, 209112_AT, 203935_AT, 211105_S_AT, 209798_AT, 225019_AT, 209714_S_AT, 203625_X_AT, 213532_AT, 206589_AT, 204244_S_AT, 224753_AT, 203685_AT	1789	56	13528	2.29554	0.999556	0.0623083	3.40903	up
brown	KEGG_PATHWAY	hsa04672:Intestinal immune network for IgA production	12	0.487211	0.0440695	206545_AT, 205992_S_AT, 207892_AT, 221491_X_AT, 213416_AT, 217028_AT, 224499_S_AT, 210439_AT, 209480_AT, 206641_AT, 223502_S_AT, 205685_AT	657	49	5085	1.89544	0.999686	0.216881	42.5717	up
brown	KEGG_PATHWAY	hsa04670:Leukocyte transendothelial migration	23	0.933821	0.0455437	206369_S_AT, 219213_AT, 203868_S_AT, 223322_AT, 205786_S_AT, 204369_AT, 218807_AT, 209742_S_AT, 209949_AT, 203923_S_AT, 204613_AT, 227645_AT, 205651_X_AT, 222549_AT, 213416_AT, AFFX-HSAC07/X00351_3_AT, 217028_AT, 213044_AT, 200833_S_AT, 202362_AT, 202530_AT, 211339_S_AT, 201318_S_AT	657	118	5085	1.50859	0.999762	0.217613	43.6521	up
brown	BIOCARTA	h_tgfbPathway:TGF beta signaling pathway	8	0.324807	0.0310472	204790_AT, 208944_AT, 206854_S_AT, 203525_S_AT, 224793_S_AT, 202670_AT, 206675_S_AT, 202160_AT	279	17	1437	2.42378	0.999765	0.648217	33.8655	up
brown	GOTERM_BP_FAT	GO:0006915~apoptosis	105	4.26136	0.00215712	228617_AT, 202969_AT, 225912_AT, 218807_AT, 227766_AT, 203755_AT, 204531_S_AT, 228363_AT, 201448_AT, 209539_AT, 221477_S_AT, 202095_S_AT, 219043_S_AT, 205488_AT, 210354_AT, 224985_AT, 205599_AT, 226364_AT, 202076_AT, 202763_AT, 209308_S_AT, 221690_S_AT, 228361_AT, 205176_S_AT, 210002_AT, 203685_AT, 210260_S_AT, 226981_AT, 218627_AT, 202693_S_AT, 205263_AT, 213373_S_AT, 224788_AT, 204064_AT, 20268…	1789	602	13528	1.31891	0.999873	0.0714373	3.94916	up
brown	GOTERM_BP_FAT	GO:0050670~regulation of lymphocyte proliferation	22	0.892857	0.00215918	207153_S_AT, 206295_AT, 207901_AT, 206545_AT, 203868_S_AT, 205992_S_AT, 224399_AT, 236226_AT, 219424_AT, 227458_AT, 223502_S_AT, 228575_AT, 210354_AT, 230908_AT, 212195_AT, 211063_S_AT, 209682_AT, 210038_AT, 205692_S_AT, 212588_AT, 202763_AT, 206693_AT	1789	83	13528	2.00432	0.999874	0.0709382	3.95285	up
brown	GOTERM_BP_FAT	GO:0006952~defense response	107	4.34253	0.00215988	205668_AT, 210495_X_AT, 210017_AT, 218520_AT, 203923_S_AT, 209515_S_AT, 220146_AT, 203518_AT, 229560_AT, 220054_AT, 215051_X_AT, 210354_AT, 230908_AT, 226333_AT, 213566_AT, 32128_AT, 209533_S_AT, 203685_AT, 205289_AT, 205263_AT, 204118_AT, 215388_S_AT, 205844_AT, 202625_AT, 209949_AT, 208771_S_AT, 206271_AT, 206211_AT, 205898_AT, 210146_X_AT, 205544_S_AT, 221019_S_AT, 209906_AT, 230866_AT, 207777…	1789	615	13528	1.31562	0.999874	0.0704044	3.95411	up
brown	KEGG_PATHWAY	hsa03420:Nucleotide excision repair	11	0.44661	0.049671	203209_AT, 223758_S_AT, 212836_AT, 201756_AT, 204127_AT, 209507_AT, 201202_AT, 205909_AT, 202176_AT, 204023_AT, 202214_S_AT, 221540_X_AT	657	44	5085	1.93493	0.99989	0.229378	46.5784	up
brown	GOTERM_BP_FAT	GO:0002768~immune response-regulating cell surface receptor signaling pathway	14	0.568182	0.00221706	205263_AT, 209906_AT, 1558972_S_AT, 210017_AT, 236226_AT, 202625_AT, 207734_AT, 204613_AT, 224621_AT, 206854_S_AT, 206247_AT, 210031_AT, 212588_AT, 206060_S_AT	1789	42	13528	2.52059	0.999901	0.0716405	4.05676	up
brown	GOTERM_BP_FAT	GO:0033043~regulation of organelle organization	45	1.8263	0.0022575	224788_AT, 206545_AT, 203362_S_AT, 202677_AT, 204641_AT, 210306_AT, 214051_AT, 204822_AT, 208775_AT, 204642_AT, 208634_S_AT, 205235_S_AT, 225045_AT, 202606_S_AT, 203764_AT, 204531_S_AT, 226312_AT, 201174_S_AT, 227165_AT, 218467_AT, 211963_S_AT, 217976_S_AT, 208399_S_AT, 203471_S_AT, 209642_AT, 218039_AT, 207828_S_AT, 202521_AT, 209112_AT, 230908_AT, 216438_S_AT, 204887_S_AT, 211063_S_AT, 210038_A…	1789	217	13528	1.56811	0.999916	0.072338	4.12927	up
brown	GOTERM_BP_FAT	GO:0051784~negative regulation of nuclear division	7	0.284091	0.00239436	203362_S_AT, 203525_S_AT, 218467_AT, 205046_AT, 209642_AT, 207828_S_AT, 204822_AT	1789	12	13528	4.41103	0.999953	0.0759725	4.37435	up
brown	GOTERM_BP_FAT	GO:0045839~negative regulation of mitosis	7	0.284091	0.00239436	203362_S_AT, 203525_S_AT, 218467_AT, 205046_AT, 209642_AT, 207828_S_AT, 204822_AT	1789	12	13528	4.41103	0.999953	0.0759725	4.37435	up
brown	KEGG_PATHWAY	hsa00532:Chondroitin sulfate biosynthesis	7	0.284206	0.054664	218871_X_AT, 226372_AT, 205139_S_AT, 218854_AT, 206756_AT, 213725_X_AT, 222235_S_AT, 203044_AT	657	22	5085	2.46264	0.999957	0.243848	49.9317	up
brown	BIOCARTA	h_nktPathway:Selective expression of chemokine receptors during T-cell polarization	10	0.406009	0.0373097	206545_AT, 207892_AT, 202727_S_AT, 206991_S_AT, 206618_AT, 217028_AT, 207681_AT, 204103_AT, 205098_AT, 210354_AT	279	25	1437	2.06022	0.999958	0.673584	39.2552	up
brown	GOTERM_BP_FAT	GO:0016444~somatic cell DNA recombination	10	0.405844	0.00243524	208694_AT, 200807_S_AT, 207892_AT, 210813_S_AT, 219528_S_AT, 224499_S_AT, 202911_AT, 227766_AT, 209306_S_AT, 209421_AT	1789	24	13528	3.15074	0.99996	0.0766355	4.44744	up
brown	GOTERM_BP_FAT	GO:0002562~somatic diversification of immune receptors via germline recombination within a single locus	10	0.405844	0.00243524	208694_AT, 200807_S_AT, 207892_AT, 210813_S_AT, 219528_S_AT, 224499_S_AT, 202911_AT, 227766_AT, 209306_S_AT, 209421_AT	1789	24	13528	3.15074	0.99996	0.0766355	4.44744	up
brown	KEGG_PATHWAY	hsa05214:Glioma	14	0.568413	0.0555416	206369_S_AT, 204369_AT, 227426_AT, 203132_AT, 204613_AT, 202670_AT, 224621_AT, 203131_AT, 224985_AT, 227645_AT, 225019_AT, 228361_AT, 224847_AT, 212607_AT	657	63	5085	1.71994	0.999964	0.24153	50.5007	up
brown	KEGG_PATHWAY	hsa04510:Focal adhesion	35	1.42103	0.0558149	209875_S_AT, 202267_AT, 210495_X_AT, 229779_AT, 212180_AT, 204369_AT, 218807_AT, 201603_AT, 202670_AT, 235666_AT, 203131_AT, 203083_AT, 227314_AT, 227645_AT, 228363_AT, AFFX-HSAC07/X00351_3_AT, 213044_AT, 202362_AT, 215076_S_AT, 201318_S_AT, 216840_S_AT, 206369_S_AT, 208877_AT, 202351_AT, 209742_S_AT, 227426_AT, 224621_AT, 211980_AT, 221729_AT, 1556499_S_AT, 202076_AT, 213416_AT, 200833_S_AT, 203…	657	201	5085	1.34771	0.999966	0.237032	50.6766	up
brown	KEGG_PATHWAY	hsa05332:Graft-versus-host disease	10	0.406009	0.0559567	206545_AT, 206785_S_AT, 221491_X_AT, 210865_AT, 214617_AT, 210164_AT, 209480_AT, 205685_AT, 210354_AT, 204780_S_AT	657	39	5085	1.98455	0.999967	0.232251	50.7678	up
brown	GOTERM_BP_FAT	GO:0070663~regulation of leukocyte proliferation	22	0.892857	0.00252773	207153_S_AT, 206295_AT, 207901_AT, 206545_AT, 203868_S_AT, 205992_S_AT, 224399_AT, 236226_AT, 219424_AT, 227458_AT, 223502_S_AT, 228575_AT, 210354_AT, 230908_AT, 212195_AT, 211063_S_AT, 209682_AT, 210038_AT, 205692_S_AT, 212588_AT, 202763_AT, 206693_AT	1789	84	13528	1.98046	0.999973	0.0788355	4.6126	up
brown	GOTERM_BP_FAT	GO:0032944~regulation of mononuclear cell proliferation	22	0.892857	0.00252773	207153_S_AT, 206295_AT, 207901_AT, 206545_AT, 203868_S_AT, 205992_S_AT, 224399_AT, 236226_AT, 219424_AT, 227458_AT, 223502_S_AT, 228575_AT, 210354_AT, 230908_AT, 212195_AT, 211063_S_AT, 209682_AT, 210038_AT, 205692_S_AT, 212588_AT, 202763_AT, 206693_AT	1789	84	13528	1.98046	0.999973	0.0788355	4.6126	up
brown	GOTERM_BP_FAT	GO:0033554~cellular response to stress	99	4.01786	0.0026486	202969_AT, 205698_S_AT, 227766_AT, 208966_X_AT, 203046_S_AT, 212836_AT, 222494_AT, 228190_AT, 204531_S_AT, 213007_AT, 228363_AT, 209539_AT, 221477_S_AT, 214047_S_AT, 211675_S_AT, 201146_AT, 210354_AT, 210559_S_AT, 222889_AT, 202763_AT, 203743_S_AT, 203685_AT, 204146_AT, 220746_S_AT, 221135_S_AT, 202625_AT, 222872_X_AT, 209259_S_AT, 206715_AT, 202606_S_AT, 203209_AT, 219715_S_AT, 204127_AT, 200608…	1789	566	13528	1.32264	0.999984	0.0818381	4.82805	up
brown	KEGG_PATHWAY	hsa03440:Homologous recombination	8	0.324807	0.0600313	205395_S_AT, 212836_AT, 201756_AT, 209507_AT, 205647_AT, 219494_AT, 214727_AT, 205024_S_AT	657	28	5085	2.21135	0.999985	0.241977	53.3198	up
brown	GOTERM_BP_FAT	GO:0007249~I-kappaB kinase/NF-kappaB cascade	18	0.730519	0.00266718	229560_AT, 205263_AT, 208841_S_AT, 236295_S_AT, 210017_AT, 218520_AT, 206271_AT, 206584_AT, 206854_S_AT, 224341_X_AT, 210176_AT, 220146_AT, 231779_AT, 209341_S_AT, 202491_S_AT, 209451_AT, 219409_AT, 200887_S_AT	1789	63	13528	2.1605	0.999985	0.0817814	4.86112	up
brown	GOTERM_BP_FAT	GO:0007242~intracellular signaling cascade	200	8.11688	0.00268459	218181_S_AT, 202677_AT, 207734_AT, 212985_AT, 203132_AT, 218520_AT, 226980_AT, 202670_AT, 206518_S_AT, 212624_S_AT, 213309_AT, 204642_AT, 208966_X_AT, 222494_AT, 204531_S_AT, 204732_S_AT, 220146_AT, 214047_S_AT, 200750_S_AT, 211675_S_AT, 224985_AT, 201503_AT, 227177_AT, 229800_AT, 212572_AT, 202693_S_AT, 223553_S_AT, 205263_AT, 213923_AT, 220746_S_AT, 208079_S_AT, 204369_AT, 218669_AT, 204794_AT,…	1789	1256	13528	1.2041	0.999986	0.0816916	4.89211	up
brown	GOTERM_BP_FAT	GO:0007093~mitotic cell cycle checkpoint	14	0.568182	0.00279968	203362_S_AT, 209642_AT, 206316_S_AT, 204822_AT, 207828_S_AT, 203755_AT, 210559_S_AT, 209974_S_AT, 202642_S_AT, 213226_AT, 203525_S_AT, 205046_AT, 218467_AT, 222606_AT	1789	43	13528	2.46197	0.999991	0.084429	5.09669	up
brown	KEGG_PATHWAY	hsa05221:Acute myeloid leukemia	13	0.527812	0.0631676	206369_S_AT, 221558_S_AT, 206674_AT, 209360_S_AT, 204369_AT, 227426_AT, 202670_AT, 224621_AT, 224985_AT, 205255_X_AT, 227645_AT, 209341_S_AT, 212607_AT	657	58	5085	1.73477	0.999992	0.247892	55.2007	up
brown	GOTERM_BP_FAT	GO:0042108~positive regulation of cytokine biosynthetic process	15	0.608766	0.00283783	229560_AT, 207153_S_AT, 205263_AT, 207901_AT, 206545_AT, 219424_AT, 238725_AT, 206271_AT, 205685_AT, 211734_S_AT, 210354_AT, 210038_AT, 224341_X_AT, 210176_AT, 220146_AT	1789	48	13528	2.36305	0.999993	0.0849155	5.16441	up
brown	GOTERM_BP_FAT	GO:0010604~positive regulation of macromolecule metabolic process	142	5.76299	0.00283861	213891_S_AT, 205249_AT, 201532_AT, 202969_AT, 203132_AT, 219528_S_AT, 202670_AT, 204642_AT, 225049_AT, 204531_S_AT, 220146_AT, 209824_S_AT, 200090_AT, 209348_S_AT, 205225_AT, 222848_AT, 209476_AT, 211764_S_AT, 229584_AT, 229560_AT, 200750_S_AT, 227346_AT, 209360_S_AT, 211675_S_AT, 208415_X_AT, 217863_AT, 218259_AT, 202370_S_AT, 224833_AT, 201146_AT, 202521_AT, 210354_AT, 208805_AT, 227205_AT, 210…	1789	857	13528	1.25294	0.999993	0.0843314	5.16579	up
brown	GOTERM_BP_FAT	GO:0015931~nucleobase, nucleoside, nucleotide and nucleic acid transport	27	1.09578	0.00297095	204064_AT, 214323_S_AT, 203519_S_AT, 208775_AT, 212832_S_AT, 226626_AT, 201713_S_AT, 212842_X_AT, 238696_AT, 209520_S_AT, 200750_S_AT, 235296_AT, 208841_S_AT, 204689_AT, 215245_X_AT, 210676_X_AT, 234672_S_AT, 218768_AT, 202900_S_AT, 224842_AT, 218622_AT, 202097_AT, 201667_AT, 202188_AT, 213682_AT, 212265_AT, 218014_AT, 200063_S_AT	1789	113	13528	1.80679	0.999996	0.0874671	5.40036	up
brown	GOTERM_BP_FAT	GO:0001944~vasculature development	50	2.02922	0.00298835	208944_AT, 212298_AT, 215446_S_AT, 202677_AT, 209120_AT, 213194_AT, 204642_AT, 221773_AT, 211962_S_AT, 202542_S_AT, 217028_AT, 207351_S_AT, 206201_S_AT, 215076_S_AT, 218082_S_AT, 209894_AT, 202351_AT, 218259_AT, 204790_AT, 206854_S_AT, 221898_AT, 210275_S_AT, 1556499_S_AT, 212265_AT, 202530_AT, 213373_S_AT, 207153_S_AT, 206295_AT, 212180_AT, 204575_S_AT, 224793_S_AT, 219700_AT, 219778_AT, 209448_…	1789	251	13528	1.50633	0.999996	0.0873393	5.43116	up
brown	GOTERM_BP_FAT	GO:0016265~death	122	4.9513	0.00324794	228617_AT, 202969_AT, 218807_AT, 225912_AT, 227766_AT, 203755_AT, 204531_S_AT, 228363_AT, 209539_AT, 201448_AT, 221477_S_AT, 202095_S_AT, 219043_S_AT, 209748_AT, 205857_AT, 205488_AT, 210354_AT, 224985_AT, 205599_AT, 206247_AT, 226364_AT, 202076_AT, 202763_AT, 209308_S_AT, 221690_S_AT, 228361_AT, 210002_AT, 205176_S_AT, 203685_AT, 210260_S_AT, 226981_AT, 218627_AT, 202693_S_AT, 205263_AT, 213373_…	1789	724	13528	1.27422	0.999999	0.093911	5.88953	up
brown	KEGG_PATHWAY	hsa03450:Non-homologous end-joining	5	0.203004	0.0756198	205395_S_AT, 208694_AT, 210813_S_AT, 204767_S_AT, 227766_AT	657	13	5085	2.97682	0.999999	0.284749	62.0023	up
brown	BIOCARTA	h_ctlPathway:CTL mediated immune response against target cells	7	0.284206	0.0520508	210865_AT, 214617_AT, 210031_AT, 210164_AT, 201891_S_AT, 213539_AT, 204780_S_AT	279	15	1437	2.40358	0.999999	0.757448	50.3805	up
brown	GOTERM_BP_FAT	GO:0018209~peptidyl-serine modification	13	0.527597	0.00342262	201722_S_AT, 213000_AT, 208944_AT, 208694_AT, 225364_AT, 224793_S_AT, 224842_AT, 210354_AT, 227205_AT, 222589_AT, 214683_S_AT, 203685_AT, 224691_AT	1789	39	13528	2.52059	0.999999	0.0980333	6.19679	up
brown	GOTERM_BP_FAT	GO:0042102~positive regulation of T cell proliferation	13	0.527597	0.00342262	206295_AT, 207901_AT, 206545_AT, 203868_S_AT, 205992_S_AT, 224399_AT, 219424_AT, 223502_S_AT, 210354_AT, 212195_AT, 211063_S_AT, 210038_AT, 212588_AT	1789	39	13528	2.52059	0.999999	0.0980333	6.19679	up
brown	GOTERM_BP_FAT	GO:0002429~immune response-activating cell surface receptor signaling pathway	13	0.527597	0.00342262	205263_AT, 209906_AT, 1558972_S_AT, 210017_AT, 202625_AT, 207734_AT, 204613_AT, 224621_AT, 206854_S_AT, 206247_AT, 210031_AT, 212588_AT, 206060_S_AT	1789	39	13528	2.52059	0.999999	0.0980333	6.19679	up
brown	KEGG_PATHWAY	hsa00760:Nicotinate and nicotinamide metabolism	7	0.284206	0.079088	202237_AT, 205083_AT, 205715_AT, 205692_S_AT, 222203_S_AT, 203939_AT, 223298_S_AT	657	24	5085	2.25742	1	0.290345	63.72	up
brown	GOTERM_BP_FAT	GO:0070271~protein complex biogenesis	89	3.61201	0.00356581	224714_AT, 201061_S_AT, 210017_AT, 202670_AT, 221044_S_AT, 225022_AT, 222659_AT, 203608_AT, 202854_AT, 218467_AT, 221477_S_AT, 202491_S_AT, 225433_AT, 202611_S_AT, 203664_S_AT, 204953_AT, 208815_X_AT, 209773_S_AT, 225639_AT, 208877_AT, 204804_AT, 209748_AT, 234672_S_AT, 209463_S_AT, 207828_S_AT, 221540_X_AT, 227205_AT, 205599_AT, 200807_S_AT, 226364_AT, 202076_AT, 202664_AT, 204224_S_AT, 228361_A…	1789	505	13528	1.33267	1	0.10123	6.44794	up
brown	GOTERM_BP_FAT	GO:0006461~protein complex assembly	89	3.61201	0.00356581	224714_AT, 201061_S_AT, 210017_AT, 202670_AT, 221044_S_AT, 225022_AT, 222659_AT, 203608_AT, 202854_AT, 218467_AT, 221477_S_AT, 202491_S_AT, 225433_AT, 202611_S_AT, 203664_S_AT, 204953_AT, 208815_X_AT, 209773_S_AT, 225639_AT, 208877_AT, 204804_AT, 209748_AT, 234672_S_AT, 209463_S_AT, 207828_S_AT, 221540_X_AT, 227205_AT, 205599_AT, 200807_S_AT, 226364_AT, 202076_AT, 202664_AT, 204224_S_AT, 228361_A…	1789	505	13528	1.33267	1	0.10123	6.44794	up
brown	GOTERM_BP_FAT	GO:0008219~cell death	121	4.91071	0.00356802	228617_AT, 202969_AT, 218807_AT, 225912_AT, 227766_AT, 203755_AT, 204531_S_AT, 228363_AT, 209539_AT, 201448_AT, 221477_S_AT, 202095_S_AT, 219043_S_AT, 209748_AT, 205488_AT, 210354_AT, 224985_AT, 205599_AT, 206247_AT, 226364_AT, 202076_AT, 202763_AT, 209308_S_AT, 221690_S_AT, 228361_AT, 210002_AT, 205176_S_AT, 203685_AT, 210260_S_AT, 226981_AT, 218627_AT, 202693_S_AT, 205263_AT, 213373_S_AT, 22478…	1789	719	13528	1.27256	1	0.100604	6.45183	up
brown	GOTERM_BP_FAT	GO:0051983~regulation of chromosome segregation	5	0.202922	0.00365377	203525_S_AT, 205046_AT, 202521_AT, 209408_AT, 38158_AT	1789	6	13528	6.30147	1	0.102206	6.60191	up
brown	GOTERM_BP_FAT	GO:0007076~mitotic chromosome condensation	7	0.284091	0.00395266	201664_AT, 213253_AT, 203848_AT, 218039_AT, 224753_AT, 218662_S_AT, 212949_AT	1789	13	13528	4.07172	1	0.109374	7.12331	up
brown	GOTERM_BP_FAT	GO:0050671~positive regulation of lymphocyte proliferation	16	0.649351	0.00415823	206295_AT, 207901_AT, 206545_AT, 203868_S_AT, 205992_S_AT, 224399_AT, 219424_AT, 223502_S_AT, 210354_AT, 230908_AT, 212195_AT, 211063_S_AT, 210038_AT, 205692_S_AT, 212588_AT, 206693_AT	1789	55	13528	2.19979	1	0.113979	7.48033	up
brown	BIOCARTA	h_ranMSpathway:Role of Ran in mitotic spindle regulation	6	0.243605	0.0633775	200750_S_AT, 219306_AT, 210052_S_AT, 208079_S_AT, 215011_AT, 201088_AT	279	12	1437	2.57527	1	0.793479	57.615	up
brown	KEGG_PATHWAY	hsa04621:NOD-like receptor signaling pathway	13	0.527812	0.0954096	213373_S_AT, 206295_AT, 200599_S_AT, 217941_S_AT, 224621_AT, 1554479_A_AT, 207075_AT, 206854_S_AT, 214038_AT, 228363_AT, 202076_AT, 209341_S_AT, 202530_AT	657	62	5085	1.62285	1	0.334974	70.8863	up
brown	GOTERM_BP_FAT	GO:0006310~DNA recombination	25	1.01461	0.00460103	205395_S_AT, 218781_AT, 223700_AT, 219528_S_AT, 227766_AT, 222872_X_AT, 204531_S_AT, 228670_AT, 200608_S_AT, 219494_AT, 205647_AT, 210813_S_AT, 202911_AT, 209337_AT, 208694_AT, 207892_AT, 209306_S_AT, 205024_S_AT, 204033_AT, 200807_S_AT, 212918_AT, 224499_S_AT, 214727_AT, 209421_AT, 204146_AT	1789	105	13528	1.80042	1	0.124536	8.24491	up
brown	GOTERM_BP_FAT	GO:0032496~response to lipopolysaccharide	20	0.811688	0.00462073	206070_S_AT, 204613_AT, 206211_AT, 224621_AT, 223145_S_AT, 206584_AT, 226333_AT, 203989_X_AT, 213817_AT, 224341_X_AT, 203887_S_AT, 205304_S_AT, 210865_AT, 204224_S_AT, 204748_AT, 213532_AT, 202530_AT, 205676_AT, 206049_AT, 200887_S_AT	1789	77	13528	1.9641	1	0.124229	8.2788	up
brown	GOTERM_BP_FAT	GO:0006917~induction of apoptosis	60	2.43506	0.00462987	202969_AT, 225912_AT, 218807_AT, 203079_S_AT, 208966_X_AT, 209515_S_AT, 203837_AT, 214203_S_AT, 204531_S_AT, 226525_AT, 203518_AT, 201448_AT, 209539_AT, 200010_AT, 202911_AT, 213135_AT, 223331_S_AT, 222201_S_AT, 221571_AT, 214047_S_AT, 205928_AT, 224833_AT, 224621_AT, 204254_S_AT, 209012_AT, 226364_AT, 205692_S_AT, 202763_AT, 204224_S_AT, 205176_S_AT, 202693_S_AT, 204780_S_AT, 205263_AT, 213373_S…	1789	320	13528	1.41783	1	0.123662	8.29451	up
brown	BIOCARTA	h_HivnefPathway:HIV-I Nef: negative effector of Fas and TNF	16	0.649614	0.0705925	208644_AT, 213373_S_AT, 208694_AT, 208877_AT, 202677_AT, 203276_AT, 203132_AT, 227143_S_AT, 203837_AT, 205599_AT, 210865_AT, 202763_AT, 201288_AT, 204859_S_AT, 203685_AT, 204780_S_AT	279	53	1437	1.55488	1	0.801442	61.7013	up
brown	BIOCARTA	h_th1th2Pathway:Th1/Th2 Differentiation	8	0.324807	0.073349	206295_AT, 207901_AT, 206545_AT, 207892_AT, 202727_S_AT, 206618_AT, 205685_AT, 210354_AT	279	20	1437	2.06022	1	0.788359	63.164	up
brown	GOTERM_BP_FAT	GO:0012502~induction of programmed cell death	60	2.43506	0.00496134	202969_AT, 225912_AT, 218807_AT, 203079_S_AT, 208966_X_AT, 209515_S_AT, 203837_AT, 214203_S_AT, 204531_S_AT, 226525_AT, 203518_AT, 201448_AT, 209539_AT, 200010_AT, 202911_AT, 213135_AT, 223331_S_AT, 222201_S_AT, 221571_AT, 214047_S_AT, 205928_AT, 224833_AT, 224621_AT, 204254_S_AT, 209012_AT, 226364_AT, 205692_S_AT, 202763_AT, 204224_S_AT, 205176_S_AT, 202693_S_AT, 204780_S_AT, 205263_AT, 213373_S…	1789	321	13528	1.41341	1	0.131089	8.86264	up
brown	GOTERM_BP_FAT	GO:0002683~negative regulation of immune system process	21	0.852273	0.00496185	207153_S_AT, 240070_AT, 206674_AT, 225893_AT, 1552316_A_AT, 224399_AT, 212418_AT, 236226_AT, 207734_AT, 226218_AT, 227458_AT, 228575_AT, 209682_AT, 205185_AT, 225626_AT, 213817_AT, 206247_AT, 212588_AT, 202763_AT, 215076_S_AT, 204780_S_AT	1789	83	13528	1.91322	1	0.130277	8.86352	up
brown	GOTERM_BP_FAT	GO:0070665~positive regulation of leukocyte proliferation	16	0.649351	0.00500008	206295_AT, 207901_AT, 206545_AT, 203868_S_AT, 205992_S_AT, 224399_AT, 219424_AT, 223502_S_AT, 210354_AT, 230908_AT, 212195_AT, 211063_S_AT, 210038_AT, 205692_S_AT, 212588_AT, 206693_AT	1789	56	13528	2.1605	1	0.130393	8.92883	up
brown	GOTERM_BP_FAT	GO:0032946~positive regulation of mononuclear cell proliferation	16	0.649351	0.00500008	206295_AT, 207901_AT, 206545_AT, 203868_S_AT, 205992_S_AT, 224399_AT, 219424_AT, 223502_S_AT, 210354_AT, 230908_AT, 212195_AT, 211063_S_AT, 210038_AT, 205692_S_AT, 212588_AT, 206693_AT	1789	56	13528	2.1605	1	0.130393	8.92883	up
brown	GOTERM_BP_FAT	GO:0001568~blood vessel development	48	1.94805	0.00506572	208944_AT, 215446_S_AT, 212298_AT, 202677_AT, 209120_AT, 213194_AT, 204642_AT, 221773_AT, 211962_S_AT, 202542_S_AT, 217028_AT, 207351_S_AT, 206201_S_AT, 215076_S_AT, 218082_S_AT, 209894_AT, 202351_AT, 218259_AT, 204790_AT, 206854_S_AT, 1556499_S_AT, 212265_AT, 202530_AT, 207153_S_AT, 213373_S_AT, 206295_AT, 212180_AT, 204575_S_AT, 224793_S_AT, 219700_AT, 219778_AT, 209448_AT, 228776_AT, 44783_S_A…	1789	245	13528	1.48149	1	0.131171	9.04087	up
brown	GOTERM_BP_FAT	GO:0030071~regulation of mitotic metaphase/anaphase transition	9	0.36526	0.00525236	203764_AT, 203362_S_AT, 203525_S_AT, 218467_AT, 205046_AT, 209642_AT, 207828_S_AT, 204822_AT, 38158_AT	1789	22	13528	3.09345	1	0.134838	9.35872	up
brown	GOTERM_BP_FAT	GO:0016445~somatic diversification of immunoglobulins	9	0.36526	0.00525236	208694_AT, 200807_S_AT, 207892_AT, 210813_S_AT, 224499_S_AT, 202911_AT, 227766_AT, 209306_S_AT, 209421_AT	1789	22	13528	3.09345	1	0.134838	9.35872	up
brown	GOTERM_BP_FAT	GO:0032270~positive regulation of cellular protein metabolic process	46	1.86688	0.00528901	205263_AT, 202923_S_AT, 206588_AT, 206545_AT, 200899_S_AT, 212845_AT, 201532_AT, 202954_AT, 205842_S_AT, 202625_AT, 224793_S_AT, 226917_S_AT, 201705_AT, 204822_AT, 211734_S_AT, 212195_AT, 227314_AT, 204531_S_AT, 226312_AT, 200090_AT, 204225_AT, 218875_S_AT, 211764_S_AT, 235296_AT, 229584_AT, 206541_AT, 205266_AT, 202870_S_AT, 217863_AT, 200933_X_AT, 224621_AT, 208805_AT, 210354_AT, 210559_S_AT, 2…	1789	233	13528	1.49288	1	0.134884	9.42101	up
brown	GOTERM_BP_FAT	GO:0030521~androgen receptor signaling pathway	12	0.487013	0.0052955	200750_S_AT, 209061_AT, 204531_S_AT, 200881_S_AT, 217863_AT, 221517_S_AT, 203132_AT, 218917_S_AT, 227787_S_AT, 202611_S_AT, 212689_S_AT, 202599_S_AT	1789	36	13528	2.52059	1	0.134218	9.43204	up
brown	GOTERM_BP_FAT	GO:0006220~pyrimidine nucleotide metabolic process	12	0.487013	0.0052955	220384_AT, 226702_AT, 205191_AT, 208956_X_AT, 202589_AT, 208398_S_AT, 203743_S_AT, 203234_AT, 203302_AT, 222819_AT, 214047_S_AT, 204076_AT	1789	36	13528	2.52059	1	0.134218	9.43204	up
brown	GOTERM_BP_FAT	GO:0002274~myeloid leukocyte activation	14	0.568182	0.00533154	208944_AT, 1552316_A_AT, 202604_X_AT, 204118_AT, 202878_S_AT, 202625_AT, 206271_AT, 211005_AT, 224341_X_AT, 210176_AT, 220146_AT, 207008_AT, 205269_AT, 200638_S_AT	1789	46	13528	2.30141	1	0.134254	9.49325	up
brown	GOTERM_BP_FAT	GO:0000910~cytokinesis	13	0.527597	0.00537711	212414_S_AT, 209748_AT, 202677_AT, 218039_AT, 222608_S_AT, 218009_S_AT, 203525_S_AT, 213044_AT, 213151_S_AT, 214727_AT, 202095_S_AT, 222077_S_AT, 38158_AT	1789	41	13528	2.39763	1	0.134511	9.57058	up
brown	GOTERM_BP_FAT	GO:0006935~chemotaxis	34	1.37987	0.00572905	210163_AT, 205476_AT, 205786_S_AT, 202670_AT, 213194_AT, 205898_AT, 226766_AT, 214974_X_AT, 210548_AT, 203518_AT, 202542_S_AT, 217028_AT, 219161_S_AT, 208399_S_AT, 209906_AT, 230866_AT, 206983_AT, 224621_AT, 204103_AT, 210354_AT, 214038_AT, 226333_AT, 211434_S_AT, 222484_S_AT, 214567_S_AT, 207008_AT, 206991_S_AT, 209392_AT, 230422_AT, 32128_AT, 218014_AT, 207681_AT, 202530_AT, 205098_AT	1789	160	13528	1.60688	1	0.141833	10.1657	up
brown	GOTERM_BP_FAT	GO:0042330~taxis	34	1.37987	0.00572905	210163_AT, 205476_AT, 205786_S_AT, 202670_AT, 213194_AT, 205898_AT, 226766_AT, 214974_X_AT, 210548_AT, 203518_AT, 202542_S_AT, 217028_AT, 219161_S_AT, 208399_S_AT, 209906_AT, 230866_AT, 206983_AT, 224621_AT, 204103_AT, 210354_AT, 214038_AT, 226333_AT, 211434_S_AT, 222484_S_AT, 214567_S_AT, 207008_AT, 206991_S_AT, 209392_AT, 230422_AT, 32128_AT, 218014_AT, 207681_AT, 202530_AT, 205098_AT	1789	160	13528	1.60688	1	0.141833	10.1657	up
brown	BIOCARTA	h_stathminPathway:Stathmin and breast cancer resistance to antimicrotubule agents	6	0.243605	0.0872545	210559_S_AT, 229029_AT, 210031_AT, 214710_S_AT, 200783_S_AT, 224691_AT	279	13	1437	2.37717	1	0.822386	69.7876	up
brown	BIOCARTA	h_no2il12Pathway:NO2-dependent IL 12 Pathway in NK cells	6	0.243605	0.0872545	206118_AT, 210031_AT, 205842_S_AT, 206991_S_AT, 207681_AT, 210354_AT	279	13	1437	2.37717	1	0.822386	69.7876	up
brown	BIOCARTA	h_setPathway:Granzyme A mediated Apoptosis Pathway	6	0.243605	0.0872545	208808_S_AT, 201051_AT, 214617_AT, 210164_AT, 205488_AT, 202160_AT	279	13	1437	2.37717	1	0.822386	69.7876	up
brown	GOTERM_BP_FAT	GO:0002200~somatic diversification of immune receptors	10	0.405844	0.00603925	208694_AT, 200807_S_AT, 207892_AT, 210813_S_AT, 219528_S_AT, 224499_S_AT, 202911_AT, 227766_AT, 209306_S_AT, 209421_AT	1789	27	13528	2.80065	1	0.148057	10.6873	up
brown	GOTERM_BP_FAT	GO:0042098~T cell proliferation	10	0.405844	0.00603925	220054_AT, 206914_AT, 207426_S_AT, 210017_AT, 205992_S_AT, 205786_S_AT, 212588_AT, 217028_AT, 31845_AT, 205685_AT	1789	27	13528	2.80065	1	0.148057	10.6873	up
brown	GOTERM_BP_FAT	GO:0002224~toll-like receptor signaling pathway	7	0.284091	0.00615101	205263_AT, 200807_S_AT, 213817_AT, 224341_X_AT, 220146_AT, 231779_AT, 206271_AT	1789	14	13528	3.78088	1	0.14971	10.8745	up
brown	GOTERM_BP_FAT	GO:0006367~transcription initiation from RNA polymerase II promoter	18	0.730519	0.00622852	223758_S_AT, 218846_AT, 235020_AT, 227787_S_AT, 209463_S_AT, 205930_AT, 221540_X_AT, 227205_AT, 202680_AT, 210053_AT, 221517_S_AT, 208398_S_AT, 225433_AT, 202611_S_AT, 228361_AT, 202176_AT, 1555837_S_AT, 213090_S_AT, 203664_S_AT	1789	68	13528	2.00164	1	0.150574	11.0041	up
brown	GOTERM_BP_FAT	GO:0007243~protein kinase cascade	67	2.71916	0.0062842	226837_AT, 210017_AT, 218181_S_AT, 225364_AT, 205698_S_AT, 207734_AT, 218520_AT, 202670_AT, 211734_S_AT, 203837_AT, 203156_AT, 206118_AT, 235885_AT, 220146_AT, 226525_AT, 209539_AT, 201648_AT, 217028_AT, 231779_AT, 202491_S_AT, 229584_AT, 229560_AT, 227266_S_AT, 217863_AT, 211675_S_AT, 200642_AT, 224621_AT, 210354_AT, 206854_S_AT, 224341_X_AT, 210176_AT, 204785_X_AT, 242517_AT, 212572_AT, 202530_…	1789	370	13528	1.36929	1	0.150943	11.097	up
brown	GOTERM_BP_FAT	GO:0046777~protein amino acid autophosphorylation	21	0.852273	0.00657625	229584_AT, 206674_AT, 205126_AT, 208877_AT, 205842_S_AT, 225364_AT, 204641_AT, 224793_S_AT, 209033_S_AT, 225997_AT, 224842_AT, 225694_AT, 203131_AT, 227205_AT, 222589_AT, 225019_AT, 210346_S_AT, 214683_S_AT, 203856_AT, 220761_S_AT, 224691_AT	1789	85	13528	1.8682	1	0.156499	11.5833	up
brown	BIOCARTA	h_keratinocytePathway:Keratinocyte Differentiation	12	0.487211	0.0986669	203837_AT, 210038_AT, 208652_AT, 210865_AT, 205698_S_AT, 224833_AT, 209341_S_AT, 202670_AT, 203685_AT, 202530_AT, 224621_AT, 204780_S_AT	279	38	1437	1.62649	1	0.840422	74.3819	up
brown	GOTERM_BP_FAT	GO:0009057~macromolecule catabolic process	128	5.19481	0.00670218	214323_S_AT, 202604_X_AT, 201532_AT, 210017_AT, 225291_AT, 203079_S_AT, 235113_AT, 207830_S_AT, 203755_AT, 221221_S_AT, 218761_AT, 228190_AT, 204531_S_AT, 228363_AT, 225563_AT, 214047_S_AT, 226730_S_AT, 211764_S_AT, 200599_S_AT, 217863_AT, 209630_S_AT, 212513_S_AT, 202653_S_AT, 217823_S_AT, 210681_S_AT, 208805_AT, 210559_S_AT, 225414_AT, 217779_S_AT, 229419_AT, 213566_AT, 223493_AT, 202763_AT, 20…	1789	781	13528	1.23932	1	0.158353	11.7922	up
brown	GOTERM_BP_FAT	GO:0030518~steroid hormone receptor signaling pathway	16	0.649351	0.00709685	200750_S_AT, 209061_AT, 217863_AT, 205842_S_AT, 203132_AT, 227787_S_AT, 213012_AT, 212689_S_AT, 202599_S_AT, 204531_S_AT, 200881_S_AT, 208882_S_AT, 221517_S_AT, 218917_S_AT, 202611_S_AT, 205225_AT	1789	58	13528	2.086	1	0.16595	12.4438	up
brown	GOTERM_BP_FAT	GO:0010332~response to gamma radiation	9	0.36526	0.00713539	208694_AT, 226333_AT, 212588_AT, 210813_S_AT, 221477_S_AT, 227766_AT, 214727_AT, 203685_AT, 242560_AT	1789	23	13528	2.95895	1	0.165847	12.5072	up
brown	GOTERM_BP_FAT	GO:0050852~T cell receptor signaling pathway	9	0.36526	0.00713539	205263_AT, 206854_S_AT, 1558972_S_AT, 210017_AT, 210031_AT, 212588_AT, 204613_AT, 206060_S_AT, 224621_AT	1789	23	13528	2.95895	1	0.165847	12.5072	up
brown	GOTERM_BP_FAT	GO:0051656~establishment of organelle localization	18	0.730519	0.00727142	209130_AT, 235007_AT, 204674_AT, 33197_AT, 202670_AT, 218039_AT, 207828_S_AT, 209515_S_AT, 221258_S_AT, 203764_AT, 221685_S_AT, 204162_AT, 205046_AT, 227249_AT, 224753_AT, 200063_S_AT, 202095_S_AT, 38158_AT	1789	69	13528	1.97263	1	0.167805	12.7306	up
brown	GOTERM_BP_FAT	GO:0002320~lymphoid progenitor cell differentiation	5	0.202922	0.0076346	208694_AT, 206674_AT, 210813_S_AT, 227766_AT, 203685_AT	1789	7	13528	5.40126	1	0.174475	13.3244	up
brown	GOTERM_BP_FAT	GO:0051240~positive regulation of multicellular organismal process	47	1.90747	0.00763707	205263_AT, 209875_S_AT, 219181_AT, 207901_AT, 206295_AT, 229779_AT, 210017_AT, 205842_S_AT, 210643_AT, 206271_AT, 228575_AT, 212195_AT, 227314_AT, 207075_AT, 220146_AT, 204748_AT, 218829_S_AT, 205978_AT, 216840_S_AT, 240070_AT, 208399_S_AT, 1552316_A_AT, 227346_AT, 201443_S_AT, 225572_AT, 202800_AT, 207892_AT, 200642_AT, 204715_AT, 1554479_A_AT, 223145_S_AT, 230908_AT, 210354_AT, 203935_AT, 20685…	1789	244	13528	1.45657	1	0.173578	13.3285	up
brown	GOTERM_BP_FAT	GO:0030522~intracellular receptor-mediated signaling pathway	19	0.771104	0.00779091	200750_S_AT, 206504_AT, 209061_AT, 217863_AT, 205842_S_AT, 203132_AT, 227787_S_AT, 213012_AT, 212689_S_AT, 202599_S_AT, 204254_S_AT, 204531_S_AT, 200881_S_AT, 208882_S_AT, 221517_S_AT, 202863_AT, 218917_S_AT, 202611_S_AT, 205225_AT	1789	75	13528	1.91565	1	0.175804	13.5788	up
brown	GOTERM_BP_FAT	GO:0051640~organelle localization	22	0.892857	0.00783543	218308_AT, 209130_AT, 235007_AT, 204674_AT, 33197_AT, 202670_AT, 218039_AT, 207828_S_AT, 219918_S_AT, 209515_S_AT, 221258_S_AT, 203764_AT, 221685_S_AT, 226449_AT, 204162_AT, 205046_AT, 227249_AT, 224753_AT, 200063_S_AT, 202095_S_AT, 38158_AT, 225921_AT	1789	92	13528	1.80825	1	0.17577	13.6511	up
brown	GOTERM_BP_FAT	GO:0006402~mRNA catabolic process	13	0.527597	0.00812815	201368_AT, 214323_S_AT, 225291_AT, 207541_S_AT, 203519_S_AT, 212919_AT, 224842_AT, 227930_AT, 225443_AT, 217779_S_AT, 211962_S_AT, 225563_AT, 209520_S_AT	1789	43	13528	2.28612	1	0.180759	14.1252	up
brown	GOTERM_BP_FAT	GO:0050851~antigen receptor-mediated signaling pathway	11	0.446429	0.00821472	205263_AT, 206854_S_AT, 1558972_S_AT, 210017_AT, 210031_AT, 212588_AT, 207734_AT, 202625_AT, 204613_AT, 206060_S_AT, 224621_AT	1789	33	13528	2.52059	1	0.18154	14.265	up
brown	GOTERM_BP_FAT	GO:0010572~positive regulation of platelet activation	4	0.162338	0.00830925	224341_X_AT, 221898_AT, 203471_S_AT, 206049_AT	1789	4	13528	7.56177	1	0.18247	14.4173	up
brown	GOTERM_BP_FAT	GO:0006928~cell motion	82	3.32792	0.00872864	202540_S_AT, 210495_X_AT, 207901_AT, 212298_AT, 205249_AT, 203868_S_AT, 205786_S_AT, 209120_AT, 212985_AT, 218807_AT, 213194_AT, 202670_AT, 202981_X_AT, 225045_AT, 226766_AT, 200881_S_AT, AFFX-HSAC07/X00351_3_AT, 203518_AT, 202542_S_AT, 217028_AT, 211963_S_AT, 213044_AT, 233052_AT, 215000_S_AT, 219161_S_AT, 212077_AT, 205282_AT, 206983_AT, 224833_AT, 203603_S_AT, 204103_AT, 210354_AT, 226333_AT, …	1789	475	13528	1.3054	1	0.189787	15.0901	up
brown	GOTERM_BP_FAT	GO:0002244~hemopoietic progenitor cell differentiation	6	0.243506	0.00928508	208694_AT, 206674_AT, 210813_S_AT, 203471_S_AT, 227766_AT, 203685_AT	1789	11	13528	4.1246	1	0.199605	15.9751	up
brown	GOTERM_BP_FAT	GO:0048015~phosphoinositide-mediated signaling	21	0.852273	0.0097784	206369_S_AT, 208399_S_AT, 208808_S_AT, 202954_AT, 208079_S_AT, 204369_AT, 201202_AT, 204642_AT, 203145_AT, 204023_AT, 230908_AT, 203755_AT, 206638_AT, 204170_S_AT, 203989_X_AT, 202589_AT, 201292_AT, 204297_AT, 204162_AT, 207008_AT, 204767_S_AT	1789	88	13528	1.80451	1	0.208003	16.7523	up
brown	GOTERM_BP_FAT	GO:0010212~response to ionizing radiation	16	0.649351	0.00984348	208694_AT, 220746_S_AT, 202633_AT, 227766_AT, 222872_X_AT, 226333_AT, 203887_S_AT, 204531_S_AT, 212588_AT, 210813_S_AT, 219494_AT, 221477_S_AT, 214727_AT, 209421_AT, 203685_AT, 242560_AT	1789	60	13528	2.01647	1	0.208182	16.8544	up
brown	GOTERM_BP_FAT	GO:0002705~positive regulation of leukocyte mediated immunity	11	0.446429	0.0102889	207901_AT, 206854_S_AT, 200807_S_AT, 206914_AT, 204232_AT, 1552316_A_AT, 210017_AT, 212588_AT, 201891_S_AT, 211734_S_AT, 210116_AT	1789	34	13528	2.44645	1	0.215463	17.5494	up
brown	GOTERM_BP_FAT	GO:0002708~positive regulation of lymphocyte mediated immunity	11	0.446429	0.0102889	207901_AT, 206854_S_AT, 200807_S_AT, 206914_AT, 204232_AT, 1552316_A_AT, 210017_AT, 212588_AT, 201891_S_AT, 211734_S_AT, 210116_AT	1789	34	13528	2.44645	1	0.215463	17.5494	up
brown	GOTERM_BP_FAT	GO:0006352~transcription initiation	20	0.811688	0.0107431	223758_S_AT, 212301_AT, 213251_AT, 218846_AT, 235020_AT, 227787_S_AT, 209463_S_AT, 205930_AT, 221540_X_AT, 227205_AT, 202680_AT, 210053_AT, 221517_S_AT, 208398_S_AT, 225433_AT, 202611_S_AT, 228361_AT, 202176_AT, 1555837_S_AT, 213090_S_AT, 203664_S_AT	1789	83	13528	1.82211	1	0.222763	18.2527	up
brown	GOTERM_BP_FAT	GO:0032651~regulation of interleukin-1 beta production	8	0.324675	0.0112502	207075_AT, 203989_X_AT, 205842_S_AT, 228176_AT, 221690_S_AT, 204715_AT, 1554479_A_AT, 210354_AT	1789	20	13528	3.02471	1	0.230871	19.031	up
brown	GOTERM_BP_FAT	GO:0051607~defense response to virus	8	0.324675	0.0112502	229560_AT, 207075_AT, 204502_AT, 205304_S_AT, 220146_AT, 212588_AT, 203518_AT, 203685_AT	1789	20	13528	3.02471	1	0.230871	19.031	up
brown	GOTERM_BP_FAT	GO:0033261~regulation of S phase	8	0.324675	0.0112502	203046_S_AT, 219258_AT, 212588_AT, 212985_AT, 203132_AT, 214727_AT, 204510_AT, 228868_X_AT	1789	20	13528	3.02471	1	0.230871	19.031	up
brown	GOTERM_BP_FAT	GO:0006968~cellular defense response	16	0.649351	0.0114997	205263_AT, 217143_S_AT, 206983_AT, 213830_AT, 209949_AT, 205898_AT, 206584_AT, 210116_AT, 214617_AT, 210146_X_AT, 217147_S_AT, 207008_AT, 206991_S_AT, 207840_AT, 207723_S_AT, 204959_AT, 211339_S_AT	1789	61	13528	1.98341	1	0.234221	19.4114	up
brown	GOTERM_BP_FAT	GO:0051495~positive regulation of cytoskeleton organization	13	0.527597	0.0118718	224788_AT, 203471_S_AT, 209112_AT, 230908_AT, 211063_S_AT, 204887_S_AT, 210038_AT, 226312_AT, 203525_S_AT, 213513_X_AT, 205046_AT, 242517_AT, 213101_S_AT	1789	45	13528	2.18451	1	0.239687	19.9755	up
brown	GOTERM_BP_FAT	GO:0030261~chromosome condensation	9	0.36526	0.0123659	201664_AT, 213253_AT, 203848_AT, 201292_AT, 219588_S_AT, 218039_AT, 224753_AT, 218662_S_AT, 212949_AT	1789	25	13528	2.72224	1	0.247183	20.7188	up
brown	GOTERM_BP_FAT	GO:0032774~RNA biosynthetic process	54	2.19156	0.0123909	224714_AT, 207551_S_AT, 202580_X_AT, 209348_S_AT, 225433_AT, 202611_S_AT, 205225_AT, 203664_S_AT, 205053_AT, 225572_AT, 230536_AT, 204702_S_AT, 202370_S_AT, 224833_AT, 201146_AT, 209463_S_AT, 221540_X_AT, 227205_AT, 204033_AT, 213743_AT, 227428_AT, 228361_AT, 226981_AT, 223758_S_AT, 218343_S_AT, 200854_AT, 240592_AT, 212301_AT, 204407_AT, 202396_AT, 200020_AT, 203964_AT, 204001_AT, 211105_S_AT, 2…	1789	296	13528	1.37951	1	0.246447	20.7563	up
brown	GOTERM_BP_FAT	GO:0007088~regulation of mitosis	15	0.608766	0.0124024	208399_S_AT, 206545_AT, 203362_S_AT, 204641_AT, 210306_AT, 209642_AT, 218039_AT, 207828_S_AT, 204822_AT, 205235_S_AT, 203764_AT, 203525_S_AT, 218467_AT, 205046_AT, 38158_AT	1789	56	13528	2.02547	1	0.245485	20.7734	up
brown	GOTERM_BP_FAT	GO:0051783~regulation of nuclear division	15	0.608766	0.0124024	208399_S_AT, 206545_AT, 203362_S_AT, 204641_AT, 210306_AT, 209642_AT, 218039_AT, 207828_S_AT, 204822_AT, 205235_S_AT, 203764_AT, 203525_S_AT, 218467_AT, 205046_AT, 38158_AT	1789	56	13528	2.02547	1	0.245485	20.7734	up
brown	GOTERM_BP_FAT	GO:0000956~nuclear-transcribed mRNA catabolic process	11	0.446429	0.0127381	201368_AT, 214323_S_AT, 217779_S_AT, 225443_AT, 211962_S_AT, 207541_S_AT, 225563_AT, 203519_S_AT, 212919_AT, 224842_AT, 209520_S_AT	1789	35	13528	2.37656	1	0.25008	21.2744	up
brown	GOTERM_BP_FAT	GO:0031349~positive regulation of defense response	18	0.730519	0.012927	229560_AT, 205263_AT, 207901_AT, 1552316_A_AT, 205842_S_AT, 206271_AT, 211734_S_AT, 210116_AT, 212195_AT, 205789_AT, 227314_AT, 206914_AT, 200807_S_AT, 213817_AT, 204232_AT, 224341_X_AT, 220146_AT, 231779_AT	1789	73	13528	1.86455	1	0.252122	21.5551	up
brown	GOTERM_BP_FAT	GO:0051052~regulation of DNA metabolic process	25	1.01461	0.0130934	205395_S_AT, 200899_S_AT, 220746_S_AT, 201202_AT, 218350_S_AT, 203968_S_AT, 226218_AT, 225045_AT, 203131_AT, 204531_S_AT, 201174_S_AT, 212588_AT, 202911_AT, 213647_AT, 208652_AT, 205024_S_AT, 210354_AT, 201088_AT, 202413_S_AT, 219258_AT, 233852_AT, 214727_AT, 209421_AT, 228868_X_AT, 223197_S_AT	1789	114	13528	1.65828	1	0.253758	21.8014	up
brown	GOTERM_BP_FAT	GO:0045576~mast cell activation	5	0.202922	0.0136819	211005_AT, 204118_AT, 202625_AT, 205269_AT, 200638_S_AT	1789	8	13528	4.7261	1	0.262379	22.6669	up
brown	GOTERM_BP_FAT	GO:0040001~establishment of mitotic spindle localization	5	0.202922	0.0136819	221685_S_AT, 204162_AT, 227249_AT, 218039_AT, 38158_AT	1789	8	13528	4.7261	1	0.262379	22.6669	up
brown	GOTERM_BP_FAT	GO:0046605~regulation of centrosome cycle	5	0.202922	0.0136819	204887_S_AT, 204531_S_AT, 208775_AT, 200063_S_AT, 217976_S_AT	1789	8	13528	4.7261	1	0.262379	22.6669	up
brown	GOTERM_BP_FAT	GO:0045089~positive regulation of innate immune response	13	0.527597	0.0141801	205263_AT, 229560_AT, 207901_AT, 1552316_A_AT, 206271_AT, 210116_AT, 205789_AT, 206914_AT, 200807_S_AT, 213817_AT, 224341_X_AT, 220146_AT, 231779_AT	1789	46	13528	2.13702	1	0.269348	23.3926	up
brown	GOTERM_BP_FAT	GO:0050854~regulation of antigen receptor-mediated signaling pathway	6	0.243506	0.014207	205263_AT, 209682_AT, 210017_AT, 212418_AT, 217147_S_AT, 212588_AT	1789	12	13528	3.78088	1	0.268576	23.4316	up
brown	GOTERM_BP_FAT	GO:0006351~transcription, DNA-dependent	53	2.15097	0.0145316	224714_AT, 207551_S_AT, 202580_X_AT, 209348_S_AT, 225433_AT, 202611_S_AT, 205225_AT, 203664_S_AT, 225572_AT, 230536_AT, 204702_S_AT, 202370_S_AT, 224833_AT, 201146_AT, 209463_S_AT, 221540_X_AT, 227205_AT, 204033_AT, 213743_AT, 227428_AT, 228361_AT, 226981_AT, 223758_S_AT, 218343_S_AT, 200854_AT, 240592_AT, 212301_AT, 204407_AT, 202396_AT, 200020_AT, 203964_AT, 204001_AT, 211105_S_AT, 202680_AT, 2…	1789	292	13528	1.37251	1	0.272605	23.9006	up
brown	GOTERM_BP_FAT	GO:0006366~transcription from RNA polymerase II promoter	44	1.78571	0.0148611	223758_S_AT, 200854_AT, 240592_AT, 207551_S_AT, 202396_AT, 200020_AT, 203964_AT, 202580_X_AT, 204001_AT, 211105_S_AT, 202680_AT, 219517_AT, 210053_AT, 209348_S_AT, 225433_AT, 202611_S_AT, 202176_AT, 203664_S_AT, 200887_S_AT, 208644_AT, 218846_AT, 235020_AT, 230536_AT, 204702_S_AT, 202370_S_AT, 224833_AT, 227787_S_AT, 201146_AT, 209463_S_AT, 206675_S_AT, 205930_AT, 238725_AT, 221540_X_AT, 227205_A…	1789	234	13528	1.42187	1	0.276649	24.3739	up
brown	GOTERM_BP_FAT	GO:0002366~leukocyte activation during immune response	11	0.446429	0.0156006	211005_AT, 207901_AT, 231776_AT, 224341_X_AT, 220146_AT, 202625_AT, 205419_AT, 204613_AT, 206271_AT, 200638_S_AT, 209515_S_AT	1789	36	13528	2.31054	1	0.287048	25.4262	up
brown	GOTERM_BP_FAT	GO:0002263~cell activation during immune response	11	0.446429	0.0156006	211005_AT, 207901_AT, 231776_AT, 224341_X_AT, 220146_AT, 202625_AT, 205419_AT, 204613_AT, 206271_AT, 200638_S_AT, 209515_S_AT	1789	36	13528	2.31054	1	0.287048	25.4262	up
brown	GOTERM_BP_FAT	GO:0002821~positive regulation of adaptive immune response	10	0.405844	0.0159507	212195_AT, 206854_S_AT, 200807_S_AT, 204232_AT, 1552316_A_AT, 210017_AT, 212588_AT, 201891_S_AT, 223502_S_AT, 211734_S_AT	1789	31	13528	2.43928	1	0.291222	25.9195	up
brown	GOTERM_BP_FAT	GO:0009306~protein secretion	10	0.405844	0.0159507	207075_AT, 224892_AT, 207892_AT, 213652_AT, 203505_AT, 203471_S_AT, 207734_AT, 202625_AT, 205269_AT, 223502_S_AT	1789	31	13528	2.43928	1	0.291222	25.9195	up
brown	GOTERM_BP_FAT	GO:0010605~negative regulation of macromolecule metabolic process	118	4.78896	0.0161614	213891_S_AT, 219433_AT, 1557260_A_AT, 201532_AT, 224326_S_AT, 203132_AT, 203755_AT, 203046_S_AT, 222494_AT, 221773_AT, 204531_S_AT, 222410_S_AT, 200090_AT, 201448_AT, 206589_AT, 211764_S_AT, 209430_AT, 227346_AT, 202351_AT, 203275_AT, 202521_AT, 212920_AT, 207828_S_AT, 208805_AT, 226333_AT, 203625_X_AT, 201068_S_AT, 225798_AT, 200063_S_AT, 205289_AT, 213920_AT, 221558_S_AT, 200854_AT, 220746_S_AT…	1789	734	13528	1.21565	1	0.2932	26.2149	up
brown	GOTERM_BP_FAT	GO:0006323~DNA packaging	25	1.01461	0.0177921	219588_S_AT, 230664_AT, 226547_AT, 202708_S_AT, 218662_S_AT, 212949_AT, 212928_AT, 227350_AT, 201664_AT, 213911_S_AT, 213253_AT, 201292_AT, 218726_AT, 215071_S_AT, 213864_S_AT, 208808_S_AT, 213251_AT, 200902_AT, 203848_AT, 218039_AT, 224591_AT, 202521_AT, 202107_S_AT, 224753_AT, 200063_S_AT	1789	117	13528	1.61576	1	0.316403	28.4637	up
brown	GOTERM_BP_FAT	GO:0032655~regulation of interleukin-12 production	7	0.284091	0.0178671	240070_AT, 200807_S_AT, 213817_AT, 224341_X_AT, 207892_AT, 238725_AT, 210354_AT	1789	17	13528	3.11367	1	0.316183	28.5656	up
brown	GOTERM_BP_FAT	GO:0002221~pattern recognition receptor signaling pathway	7	0.284091	0.0178671	205263_AT, 200807_S_AT, 213817_AT, 224341_X_AT, 220146_AT, 231779_AT, 206271_AT	1789	17	13528	3.11367	1	0.316183	28.5656	up
brown	GOTERM_BP_FAT	GO:0050868~negative regulation of T cell activation	12	0.487013	0.0179264	207153_S_AT, 240070_AT, 209682_AT, 225893_AT, 225626_AT, 1552316_A_AT, 224399_AT, 236226_AT, 207734_AT, 202763_AT, 227458_AT, 228575_AT	1789	42	13528	2.1605	1	0.315736	28.646	up
brown	GOTERM_BP_FAT	GO:0048514~blood vessel morphogenesis	40	1.62338	0.017963	213373_S_AT, 207153_S_AT, 208944_AT, 206295_AT, 212298_AT, 204575_S_AT, 202677_AT, 209120_AT, 224793_S_AT, 213194_AT, 219700_AT, 204642_AT, 219778_AT, 221773_AT, 209448_AT, 228776_AT, 211962_S_AT, 202542_S_AT, 44783_S_AT, 217028_AT, 213169_AT, 207351_S_AT, 206201_S_AT, 218082_S_AT, 224761_AT, 209894_AT, 218259_AT, 236034_AT, 212888_AT, 221883_AT, 203935_AT, 227095_AT, 204790_AT, 206854_S_AT, 2134…	1789	211	13528	1.43351	1	0.314964	28.6957	up
brown	GOTERM_BP_FAT	GO:0045637~regulation of myeloid cell differentiation	17	0.689935	0.0185311	205266_AT, 209360_S_AT, 227346_AT, 203132_AT, 210306_AT, 224833_AT, 219286_S_AT, 210643_AT, 206271_AT, 213931_AT, 224341_X_AT, 203525_S_AT, 209099_X_AT, 224847_AT, 204249_S_AT, 202530_AT, 204780_S_AT	1789	70	13528	1.83643	1	0.321865	29.4614	up
brown	GOTERM_BP_FAT	GO:0006312~mitotic recombination	4	0.162338	0.0187319	228670_AT, 205647_AT, 219494_AT, 205024_S_AT	1789	5	13528	6.04941	1	0.323419	29.7301	up
brown	GOTERM_BP_FAT	GO:0006271~DNA strand elongation during DNA replication	4	0.162338	0.0187319	213647_AT, 204127_AT, 204767_S_AT, 204023_AT	1789	5	13528	6.04941	1	0.323419	29.7301	up
brown	GOTERM_BP_FAT	GO:0002328~pro-B cell differentiation	4	0.162338	0.0187319	208694_AT, 206674_AT, 210813_S_AT, 227766_AT	1789	5	13528	6.04941	1	0.323419	29.7301	up
brown	GOTERM_BP_FAT	GO:0010389~regulation of G2/M transition of mitotic cell cycle	4	0.162338	0.0187319	210038_AT, 204612_AT, 225019_AT, 207828_S_AT	1789	5	13528	6.04941	1	0.323419	29.7301	up
brown	GOTERM_BP_FAT	GO:0051493~regulation of cytoskeleton organization	28	1.13636	0.01888	224788_AT, 202677_AT, 214051_AT, 208775_AT, 204642_AT, 208634_S_AT, 225045_AT, 226312_AT, 204531_S_AT, 227165_AT, 211963_S_AT, 217976_S_AT, 203471_S_AT, 209112_AT, 230908_AT, 216438_S_AT, 204887_S_AT, 211063_S_AT, 210038_AT, 208736_AT, 203525_S_AT, 213513_X_AT, 208374_S_AT, 205046_AT, 242517_AT, 225684_AT, 213101_S_AT, 200063_S_AT	1789	136	13528	1.55683	1	0.324209	29.9277	up
brown	GOTERM_BP_FAT	GO:0022613~ribonucleoprotein complex biogenesis	35	1.42045	0.0191626	218269_AT, 215136_S_AT, 225712_AT, 203721_S_AT, 228050_AT, 207541_S_AT, 201479_AT, 203202_AT, 211784_S_AT, 203182_S_AT, 209143_S_AT, 227836_AT, 218715_AT, 200010_AT, 226416_AT, 223331_S_AT, 203082_AT, 209520_S_AT, 201948_AT, 205063_AT, 219177_AT, 223397_S_AT, 201153_S_AT, 218512_AT, 212888_AT, 205036_AT, 205061_S_AT, 223096_AT, 218882_S_AT, 229285_AT, 202567_AT, 225336_AT, 218932_AT, 200071_AT, 2…	1789	180	13528	1.47034	1	0.326882	30.3034	up
brown	GOTERM_BP_FAT	GO:0048538~thymus development	8	0.324675	0.019532	202705_AT, 212180_AT, 227346_AT, 203525_S_AT, 219528_S_AT, 224793_S_AT, 200642_AT, 203685_AT	1789	22	13528	2.74973	1	0.330728	30.7916	up
brown	GOTERM_BP_FAT	GO:0008633~activation of pro-apoptotic gene products	8	0.324675	0.019532	227143_S_AT, 213373_S_AT, 217718_S_AT, 202688_AT, 210865_AT, 203685_AT, 204780_S_AT, 32541_AT	1789	22	13528	2.74973	1	0.330728	30.7916	up
brown	GOTERM_BP_FAT	GO:0006368~RNA elongation from RNA polymerase II promoter	13	0.527597	0.0198003	223758_S_AT, 235020_AT, 209463_S_AT, 205930_AT, 221540_X_AT, 227205_AT, 202680_AT, 210053_AT, 219517_AT, 225433_AT, 202176_AT, 1555837_S_AT, 213090_S_AT, 203664_S_AT	1789	48	13528	2.04798	1	0.333123	31.1441	up
brown	GOTERM_BP_FAT	GO:0032582~negative regulation of gene-specific transcription	13	0.527597	0.0198003	200854_AT, 219433_AT, 204689_AT, 227346_AT, 207426_S_AT, 219286_S_AT, 209112_AT, 204254_S_AT, 204790_AT, 44783_S_AT, 206589_AT, 204225_AT, 205289_AT	1789	48	13528	2.04798	1	0.333123	31.1441	up
brown	GOTERM_BP_FAT	GO:0031396~regulation of protein ubiquitination	22	0.892857	0.0199226	211764_S_AT, 229584_AT, 202923_S_AT, 205263_AT, 203362_S_AT, 202954_AT, 202870_S_AT, 201532_AT, 226917_S_AT, 201705_AT, 208805_AT, 203755_AT, 210559_S_AT, 204790_AT, 209974_S_AT, 204531_S_AT, 211746_X_AT, 223493_AT, 214710_S_AT, 203396_AT, 201068_S_AT, 218875_S_AT	1789	100	13528	1.66359	1	0.333488	31.3042	up
brown	GOTERM_BP_FAT	GO:0019220~regulation of phosphate metabolic process	81	3.28734	0.0199265	202540_S_AT, 226837_AT, 208944_AT, 205296_AT, 210017_AT, 207734_AT, 205698_S_AT, 218807_AT, 203132_AT, 202670_AT, 202478_AT, 225045_AT, 211734_S_AT, 44790_S_AT, 203837_AT, 222410_S_AT, 217028_AT, 205282_AT, 205266_AT, 227545_AT, 208877_AT, 211675_S_AT, 203603_S_AT, 202166_S_AT, 200642_AT, 210354_AT, 219863_AT, 205651_X_AT, 204790_AT, 204612_AT, 206854_S_AT, 226333_AT, 224341_X_AT, 213743_AT, 2097…	1789	485	13528	1.26289	1	0.332234	31.3093	up
brown	GOTERM_BP_FAT	GO:0051174~regulation of phosphorus metabolic process	81	3.28734	0.0199265	202540_S_AT, 226837_AT, 208944_AT, 205296_AT, 210017_AT, 207734_AT, 205698_S_AT, 218807_AT, 203132_AT, 202670_AT, 202478_AT, 225045_AT, 211734_S_AT, 44790_S_AT, 203837_AT, 222410_S_AT, 217028_AT, 205282_AT, 205266_AT, 227545_AT, 208877_AT, 211675_S_AT, 203603_S_AT, 202166_S_AT, 200642_AT, 210354_AT, 219863_AT, 205651_X_AT, 204790_AT, 204612_AT, 206854_S_AT, 226333_AT, 224341_X_AT, 213743_AT, 2097…	1789	485	13528	1.26289	1	0.332234	31.3093	up
brown	GOTERM_BP_FAT	GO:0033077~T cell differentiation in the thymus	9	0.36526	0.0199654	208694_AT, 212588_AT, 210813_S_AT, 203525_S_AT, 213532_AT, 213539_AT, 227766_AT, 203685_AT, 204780_S_AT	1789	27	13528	2.52059	1	0.331467	31.3601	up
brown	GOTERM_BP_FAT	GO:0045732~positive regulation of protein catabolic process	9	0.36526	0.0199654	202923_S_AT, 227205_AT, 209682_AT, 204790_AT, 227545_AT, 201667_AT, 203525_S_AT, 213012_AT, 210354_AT	1789	27	13528	2.52059	1	0.331467	31.3601	up
brown	GOTERM_BP_FAT	GO:0034612~response to tumor necrosis factor	6	0.243506	0.020616	213373_S_AT, 202604_X_AT, 202763_AT, 204224_S_AT, 206211_AT, 205676_AT	1789	13	13528	3.49005	1	0.338958	32.2054	up
brown	GOTERM_BP_FAT	GO:0051250~negative regulation of lymphocyte activation	14	0.568182	0.0212783	207153_S_AT, 240070_AT, 206674_AT, 225893_AT, 1552316_A_AT, 224399_AT, 236226_AT, 207734_AT, 227458_AT, 228575_AT, 209682_AT, 225626_AT, 202763_AT, 204780_S_AT	1789	54	13528	1.96046	1	0.346456	33.0557	up
brown	GOTERM_BP_FAT	GO:0045088~regulation of innate immune response	14	0.568182	0.0212783	229560_AT, 205263_AT, 207901_AT, 1552316_A_AT, 206271_AT, 210116_AT, 205789_AT, 206914_AT, 200807_S_AT, 213817_AT, 204502_AT, 224341_X_AT, 220146_AT, 231779_AT	1789	54	13528	1.96046	1	0.346456	33.0557	up
brown	GOTERM_BP_FAT	GO:0002706~regulation of lymphocyte mediated immunity	14	0.568182	0.0212783	207901_AT, 1552316_A_AT, 210017_AT, 201891_S_AT, 226218_AT, 211734_S_AT, 210354_AT, 210116_AT, 228575_AT, 206914_AT, 200807_S_AT, 206854_S_AT, 204232_AT, 212588_AT	1789	54	13528	1.96046	1	0.346456	33.0557	up
brown	GOTERM_BP_FAT	GO:0010638~positive regulation of organelle organization	19	0.771104	0.0218909	224788_AT, 208399_S_AT, 206545_AT, 203471_S_AT, 218039_AT, 209112_AT, 230908_AT, 204887_S_AT, 211063_S_AT, 210038_AT, 203764_AT, 226312_AT, 203525_S_AT, 213513_X_AT, 205046_AT, 242517_AT, 200063_S_AT, 213101_S_AT, 38158_AT	1789	83	13528	1.73101	1	0.353157	33.8332	up
brown	GOTERM_BP_FAT	GO:0035162~embryonic hemopoiesis	5	0.202922	0.0220808	208944_AT, 226547_AT, 204249_S_AT, 203320_AT, 226981_AT	1789	9	13528	4.20098	1	0.354288	34.0726	up
brown	GOTERM_BP_FAT	GO:0002697~regulation of immune effector process	22	0.892857	0.0221198	205263_AT, 207901_AT, 206545_AT, 1552316_A_AT, 207426_S_AT, 210017_AT, 207892_AT, 205992_S_AT, 201891_S_AT, 226218_AT, 211734_S_AT, 228575_AT, 210116_AT, 210354_AT, 206914_AT, 200807_S_AT, 206854_S_AT, 213817_AT, 204232_AT, 206247_AT, 204205_AT, 212588_AT	1789	101	13528	1.64712	1	0.353464	34.1216	up
brown	GOTERM_BP_FAT	GO:0032268~regulation of cellular protein metabolic process	79	3.20617	0.0224008	202923_S_AT, 201532_AT, 203362_S_AT, 225045_AT, 211734_S_AT, 209443_AT, 203755_AT, 203837_AT, 200912_S_AT, 204531_S_AT, 211962_S_AT, 200090_AT, 201448_AT, 208773_S_AT, 204225_AT, 209520_S_AT, 229584_AT, 211764_S_AT, 206541_AT, 205266_AT, 211675_S_AT, 217863_AT, 202351_AT, 203603_S_AT, 224621_AT, 208805_AT, 210354_AT, 210559_S_AT, 227205_AT, 203820_S_AT, 205651_X_AT, 204790_AT, 226333_AT, 224341_X…	1789	474	13528	1.26029	1	0.355748	34.4739	up
brown	GOTERM_BP_FAT	GO:0051091~positive regulation of transcription factor activity	15	0.608766	0.0224174	205263_AT, 209061_AT, 236295_S_AT, 210017_AT, 205842_S_AT, 206271_AT, 1553713_A_AT, 210038_AT, 213817_AT, 224341_X_AT, 202863_AT, 231779_AT, 209341_S_AT, 204225_AT, 200063_S_AT	1789	60	13528	1.89044	1	0.35464	34.4946	up
brown	GOTERM_BP_FAT	GO:0032886~regulation of microtubule-based process	13	0.527597	0.0231636	218308_AT, 208775_AT, 208634_S_AT, 209112_AT, 204887_S_AT, 204531_S_AT, 226449_AT, 227165_AT, 203525_S_AT, 205046_AT, 225684_AT, 200063_S_AT, 217976_S_AT	1789	49	13528	2.00618	1	0.362756	35.4214	up
brown	GOTERM_BP_FAT	GO:0009595~detection of biotic stimulus	7	0.284091	0.0238704	229560_AT, 205789_AT, 207075_AT, 206914_AT, 224341_X_AT, 206271_AT, 206584_AT	1789	18	13528	2.94069	1	0.370216	36.2877	up
brown	GOTERM_BP_FAT	GO:0032508~DNA duplex unwinding	7	0.284091	0.0238704	208808_S_AT, 202107_S_AT, 202176_AT, 208901_S_AT, 222036_S_AT, 205024_S_AT, 201930_AT	1789	18	13528	2.94069	1	0.370216	36.2877	up
brown	GOTERM_BP_FAT	GO:0046631~alpha-beta T cell activation	7	0.284091	0.0238704	207901_AT, 231776_AT, 205992_S_AT, 219528_S_AT, 238725_AT, 203685_AT, 31845_AT	1789	18	13528	2.94069	1	0.370216	36.2877	up
brown	GOTERM_BP_FAT	GO:0032392~DNA geometric change	7	0.284091	0.0238704	208808_S_AT, 202107_S_AT, 202176_AT, 208901_S_AT, 222036_S_AT, 205024_S_AT, 201930_AT	1789	18	13528	2.94069	1	0.370216	36.2877	up
brown	GOTERM_BP_FAT	GO:0031341~regulation of cell killing	9	0.36526	0.0248014	207901_AT, 200899_S_AT, 206914_AT, 1552316_A_AT, 212588_AT, 201891_S_AT, 226218_AT, 210354_AT, 210116_AT	1789	28	13528	2.43057	1	0.380248	37.412	up
brown	GOTERM_BP_FAT	GO:0032652~regulation of interleukin-1 production	8	0.324675	0.0249556	207075_AT, 203989_X_AT, 205842_S_AT, 228176_AT, 221690_S_AT, 204715_AT, 1554479_A_AT, 210354_AT	1789	23	13528	2.63018	1	0.380752	37.5964	up
brown	GOTERM_BP_FAT	GO:0009628~response to abiotic stimulus	63	2.55682	0.025032	202923_S_AT, 202540_S_AT, 207901_AT, 208944_AT, 227766_AT, 203046_S_AT, 204531_S_AT, 210813_S_AT, 202911_AT, 206589_AT, 213725_X_AT, 221477_S_AT, 215076_S_AT, 214047_S_AT, 201010_S_AT, 208815_X_AT, 202800_AT, 200642_AT, 221540_X_AT, 230908_AT, 202413_S_AT, 224985_AT, 203887_S_AT, 206247_AT, 226333_AT, 211138_S_AT, 1556499_S_AT, 202763_AT, 209421_AT, 203685_AT, 204566_AT, 205289_AT, 223758_S_AT, 2…	1789	368	13528	1.29454	1	0.380319	37.6875	up
brown	GOTERM_BP_FAT	GO:0002699~positive regulation of immune effector process	12	0.487013	0.025105	205263_AT, 207901_AT, 206854_S_AT, 200807_S_AT, 206914_AT, 204232_AT, 1552316_A_AT, 210017_AT, 212588_AT, 201891_S_AT, 211734_S_AT, 210116_AT	1789	44	13528	2.0623	1	0.379849	37.7745	up
brown	GOTERM_BP_FAT	GO:0031399~regulation of protein modification process	52	2.11039	0.0257432	202923_S_AT, 203362_S_AT, 201532_AT, 225045_AT, 211734_S_AT, 203755_AT, 203837_AT, 204531_S_AT, 200090_AT, 204225_AT, 229584_AT, 211764_S_AT, 205266_AT, 217863_AT, 211675_S_AT, 203603_S_AT, 208805_AT, 210354_AT, 210559_S_AT, 204790_AT, 205651_X_AT, 224341_X_AT, 226333_AT, 211746_X_AT, 223493_AT, 203396_AT, 213532_AT, 201068_S_AT, 203685_AT, 226981_AT, 205289_AT, 205263_AT, 200899_S_AT, 202954_AT,…	1789	295	13528	1.33292	1	0.38608	38.5302	up
brown	GOTERM_BP_FAT	GO:0051172~negative regulation of nitrogen compound metabolic process	85	3.44968	0.0267132	202923_S_AT, 213891_S_AT, 219433_AT, 205296_AT, 1557260_A_AT, 224326_S_AT, 209120_AT, 203132_AT, 227261_AT, 226547_AT, 203046_S_AT, 222494_AT, 221773_AT, 204531_S_AT, 201174_S_AT, 222410_S_AT, 202911_AT, 206589_AT, 223331_S_AT, 204225_AT, 204791_AT, 218082_S_AT, 212764_AT, 208808_S_AT, 209430_AT, 1552316_A_AT, 227346_AT, 227545_AT, 203603_S_AT, 219286_S_AT, 203275_AT, 202521_AT, 207828_S_AT, 2129…	1789	519	13528	1.23844	1	0.396044	39.6622	up
brown	GOTERM_BP_FAT	GO:0045934~negative regulation of nucleobase, nucleoside, nucleotide and nucleic acid metabolic process	84	3.40909	0.0268003	202923_S_AT, 213891_S_AT, 219433_AT, 205296_AT, 1557260_A_AT, 224326_S_AT, 209120_AT, 203132_AT, 227261_AT, 226547_AT, 203046_S_AT, 222494_AT, 221773_AT, 204531_S_AT, 201174_S_AT, 222410_S_AT, 202911_AT, 206589_AT, 223331_S_AT, 204225_AT, 204791_AT, 218082_S_AT, 212764_AT, 208808_S_AT, 209430_AT, 227346_AT, 227545_AT, 203603_S_AT, 219286_S_AT, 203275_AT, 202521_AT, 207828_S_AT, 212920_AT, 202599_…	1789	512	13528	1.2406	1	0.395686	39.7628	up
brown	GOTERM_BP_FAT	GO:0010558~negative regulation of macromolecule biosynthetic process	89	3.61201	0.0273209	202923_S_AT, 213891_S_AT, 219433_AT, 205296_AT, 1557260_A_AT, 224326_S_AT, 209120_AT, 203132_AT, 227261_AT, 226547_AT, 203046_S_AT, 222494_AT, 221773_AT, 204531_S_AT, 222410_S_AT, 200090_AT, 201448_AT, 208773_S_AT, 206589_AT, 223331_S_AT, 204225_AT, 204791_AT, 218082_S_AT, 212764_AT, 208808_S_AT, 209430_AT, 227346_AT, 202351_AT, 203275_AT, 203603_S_AT, 219286_S_AT, 202521_AT, 207828_S_AT, 212920_…	1789	547	13528	1.23034	1	0.400285	40.3613	up
brown	GOTERM_BP_FAT	GO:0002819~regulation of adaptive immune response	14	0.568182	0.0282856	1552316_A_AT, 210017_AT, 201891_S_AT, 226218_AT, 223502_S_AT, 205685_AT, 211734_S_AT, 210354_AT, 228575_AT, 212195_AT, 200807_S_AT, 206854_S_AT, 204232_AT, 212588_AT	1789	56	13528	1.89044	1	0.409787	41.4553	up
brown	GOTERM_BP_FAT	GO:0006268~DNA unwinding during replication	6	0.243506	0.0286521	208808_S_AT, 202107_S_AT, 208901_S_AT, 222036_S_AT, 205024_S_AT, 201930_AT	1789	14	13528	3.24076	1	0.412483	41.866	up
brown	GOTERM_BP_FAT	GO:0032731~positive regulation of interleukin-1 beta production	6	0.243506	0.0286521	207075_AT, 205842_S_AT, 221690_S_AT, 204715_AT, 1554479_A_AT, 210354_AT	1789	14	13528	3.24076	1	0.412483	41.866	up
brown	GOTERM_BP_FAT	GO:0060322~head development	6	0.243506	0.0286521	212614_AT, 210275_S_AT, 1556499_S_AT, 218829_S_AT, 222906_AT, 203131_AT	1789	14	13528	3.24076	1	0.412483	41.866	up
brown	GOTERM_BP_FAT	GO:0051327~M phase of meiotic cell cycle	21	0.852273	0.0301672	205395_S_AT, 223700_AT, 204641_AT, 212021_S_AT, 201589_AT, 209259_S_AT, 203521_S_AT, 205024_S_AT, 204170_S_AT, 218379_AT, 230165_AT, 236852_AT, 204033_AT, 200608_S_AT, 205647_AT, 219494_AT, 202911_AT, 214727_AT, 218875_S_AT, 242560_AT, 38158_AT	1789	98	13528	1.62038	1	0.42762	43.5348	up
brown	GOTERM_BP_FAT	GO:0007126~meiosis	21	0.852273	0.0301672	205395_S_AT, 223700_AT, 204641_AT, 212021_S_AT, 201589_AT, 209259_S_AT, 203521_S_AT, 205024_S_AT, 204170_S_AT, 218379_AT, 230165_AT, 236852_AT, 204033_AT, 200608_S_AT, 205647_AT, 219494_AT, 202911_AT, 214727_AT, 218875_S_AT, 242560_AT, 38158_AT	1789	98	13528	1.62038	1	0.42762	43.5348	up
brown	GOTERM_BP_FAT	GO:0042035~regulation of cytokine biosynthetic process	17	0.689935	0.030316	229560_AT, 207153_S_AT, 205263_AT, 207901_AT, 206545_AT, 219424_AT, 238725_AT, 206271_AT, 205685_AT, 211734_S_AT, 210354_AT, 203820_S_AT, 210038_AT, 224341_X_AT, 210176_AT, 220146_AT, 201448_AT	1789	74	13528	1.73716	1	0.427818	43.6962	up
brown	GOTERM_BP_FAT	GO:0002218~activation of innate immune response	7	0.284091	0.0310863	205263_AT, 200807_S_AT, 213817_AT, 224341_X_AT, 220146_AT, 231779_AT, 206271_AT	1789	19	13528	2.78591	1	0.434599	44.5249	up
brown	GOTERM_BP_FAT	GO:0000724~double-strand break repair via homologous recombination	7	0.284091	0.0310863	204531_S_AT, 205647_AT, 219494_AT, 214727_AT, 222872_X_AT, 205024_S_AT, 204146_AT	1789	19	13528	2.78591	1	0.434599	44.5249	up
brown	GOTERM_BP_FAT	GO:0002758~innate immune response-activating signal transduction	7	0.284091	0.0310863	205263_AT, 200807_S_AT, 213817_AT, 224341_X_AT, 220146_AT, 231779_AT, 206271_AT	1789	19	13528	2.78591	1	0.434599	44.5249	up
brown	GOTERM_BP_FAT	GO:0045058~T cell selection	7	0.284091	0.0310863	205789_AT, 1558972_S_AT, 205992_S_AT, 212588_AT, 213539_AT, 203685_AT, 204780_S_AT	1789	19	13528	2.78591	1	0.434599	44.5249	up
brown	GOTERM_BP_FAT	GO:0000725~recombinational repair	7	0.284091	0.0310863	204531_S_AT, 205647_AT, 219494_AT, 214727_AT, 222872_X_AT, 205024_S_AT, 204146_AT	1789	19	13528	2.78591	1	0.434599	44.5249	up
brown	GOTERM_BP_FAT	GO:0045580~regulation of T cell differentiation	13	0.527597	0.0311205	212764_AT, 225893_AT, 208944_AT, 227346_AT, 1552316_A_AT, 205992_S_AT, 205844_AT, 226218_AT, 200642_AT, 205685_AT, 205185_AT, 212588_AT, 206693_AT	1789	51	13528	1.92751	1	0.433562	44.5615	up
brown	GOTERM_BP_FAT	GO:0006354~RNA elongation	13	0.527597	0.0311205	223758_S_AT, 235020_AT, 209463_S_AT, 205930_AT, 221540_X_AT, 227205_AT, 202680_AT, 210053_AT, 219517_AT, 225433_AT, 202176_AT, 1555837_S_AT, 213090_S_AT, 203664_S_AT	1789	51	13528	1.92751	1	0.433562	44.5615	up
brown	GOTERM_BP_FAT	GO:0031343~positive regulation of cell killing	8	0.324675	0.0313256	207901_AT, 200899_S_AT, 206914_AT, 1552316_A_AT, 212588_AT, 201891_S_AT, 210354_AT, 210116_AT	1789	24	13528	2.52059	1	0.43432	44.78	up
brown	GOTERM_BP_FAT	GO:0051259~protein oligomerization	33	1.33929	0.0317778	213373_S_AT, 205263_AT, 210017_AT, 201061_S_AT, 202670_AT, 210643_AT, 221044_S_AT, 225022_AT, 207075_AT, 203608_AT, 223384_S_AT, 202854_AT, 221477_S_AT, 213151_S_AT, 221019_S_AT, 209773_S_AT, 225339_AT, 217718_S_AT, 204804_AT, 209748_AT, 206675_S_AT, 205024_S_AT, 201307_AT, 203999_AT, 239118_AT, 201667_AT, 202076_AT, 204224_S_AT, 213131_AT, 200063_S_AT, 204780_S_AT, 223197_S_AT, 213293_S_AT	1789	174	13528	1.43413	1	0.437635	45.259	up
brown	GOTERM_BP_FAT	GO:0031401~positive regulation of protein modification process	35	1.42045	0.0320122	205263_AT, 202954_AT, 201532_AT, 205842_S_AT, 202625_AT, 224793_S_AT, 226917_S_AT, 201705_AT, 204822_AT, 211734_S_AT, 212195_AT, 204531_S_AT, 226312_AT, 200090_AT, 204225_AT, 218875_S_AT, 211764_S_AT, 229584_AT, 205266_AT, 202870_S_AT, 217863_AT, 208805_AT, 210354_AT, 210559_S_AT, 204790_AT, 224341_X_AT, 226333_AT, 211746_X_AT, 223493_AT, 214710_S_AT, 203396_AT, 213532_AT, 201068_S_AT, 203685_AT,…	1789	187	13528	1.4153	1	0.438667	45.5058	up
brown	GOTERM_BP_FAT	GO:0050900~leukocyte migration	14	0.568182	0.03236	219161_S_AT, 208399_S_AT, 203868_S_AT, 205786_S_AT, 206211_AT, 210354_AT, 226333_AT, 201578_AT, 207008_AT, 203518_AT, 202542_S_AT, 213044_AT, 218014_AT, 206049_AT	1789	57	13528	1.85728	1	0.440849	45.87	up
brown	GOTERM_BP_FAT	GO:0002695~negative regulation of leukocyte activation	14	0.568182	0.03236	207153_S_AT, 240070_AT, 206674_AT, 225893_AT, 1552316_A_AT, 224399_AT, 236226_AT, 207734_AT, 227458_AT, 228575_AT, 209682_AT, 225626_AT, 202763_AT, 204780_S_AT	1789	57	13528	1.85728	1	0.440849	45.87	up
brown	GOTERM_BP_FAT	GO:0007265~Ras protein signal transduction	22	0.892857	0.0328163	208841_S_AT, 224761_AT, 205590_AT, 212180_AT, 218501_AT, 217718_S_AT, 202777_AT, 203505_AT, 230078_AT, 227426_AT, 202670_AT, 209869_AT, 224621_AT, 204513_S_AT, 211005_AT, 224985_AT, 201503_AT, 201288_AT, 213044_AT, 205801_S_AT, 202530_AT, 223553_S_AT	1789	105	13528	1.58437	1	0.444102	46.3442	up
brown	GOTERM_BP_FAT	GO:0002720~positive regulation of cytokine production during immune response	5	0.202922	0.0330167	205263_AT, 206854_S_AT, 204232_AT, 1552316_A_AT, 210017_AT	1789	10	13528	3.78088	1	0.444743	46.5513	up
brown	GOTERM_BP_FAT	GO:0051293~establishment of spindle localization	5	0.202922	0.0330167	221685_S_AT, 204162_AT, 227249_AT, 218039_AT, 38158_AT	1789	10	13528	3.78088	1	0.444743	46.5513	up
brown	GOTERM_BP_FAT	GO:0050856~regulation of T cell receptor signaling pathway	5	0.202922	0.0330167	205263_AT, 209682_AT, 210017_AT, 212418_AT, 217147_S_AT	1789	10	13528	3.78088	1	0.444743	46.5513	up
brown	GOTERM_BP_FAT	GO:0045123~cellular extravasation	5	0.202922	0.0330167	203868_S_AT, 205786_S_AT, 213044_AT, 206211_AT, 206049_AT	1789	10	13528	3.78088	1	0.444743	46.5513	up
brown	GOTERM_BP_FAT	GO:0051653~spindle localization	5	0.202922	0.0330167	221685_S_AT, 204162_AT, 227249_AT, 218039_AT, 38158_AT	1789	10	13528	3.78088	1	0.444743	46.5513	up
brown	GOTERM_BP_FAT	GO:0045619~regulation of lymphocyte differentiation	15	0.608766	0.0332001	212764_AT, 206674_AT, 225893_AT, 208944_AT, 227346_AT, 1552316_A_AT, 205992_S_AT, 205844_AT, 226218_AT, 200642_AT, 205685_AT, 205185_AT, 212588_AT, 206693_AT, 204780_S_AT	1789	63	13528	1.80042	1	0.445209	46.7401	up
brown	GOTERM_BP_FAT	GO:0009890~negative regulation of biosynthetic process	92	3.73377	0.0334655	202923_S_AT, 213891_S_AT, 219433_AT, 205296_AT, 1557260_A_AT, 224326_S_AT, 209120_AT, 203132_AT, 227261_AT, 226547_AT, 203046_S_AT, 222494_AT, 221773_AT, 204531_S_AT, 222410_S_AT, 200090_AT, 201448_AT, 208773_S_AT, 206589_AT, 223331_S_AT, 204225_AT, 204791_AT, 218082_S_AT, 212764_AT, 208808_S_AT, 209430_AT, 1552316_A_AT, 227346_AT, 202351_AT, 203275_AT, 203603_S_AT, 219286_S_AT, 202521_AT, 207828…	1789	573	13528	1.21411	1	0.446486	47.0122	up
brown	GOTERM_BP_FAT	GO:0022618~ribonucleoprotein complex assembly	16	0.649351	0.0337179	205063_AT, 225712_AT, 223397_S_AT, 201153_S_AT, 212888_AT, 211784_S_AT, 209143_S_AT, 203182_S_AT, 202567_AT, 225336_AT, 223331_S_AT, 218932_AT, 200071_AT, 209520_S_AT, 200063_S_AT, 203082_AT	1789	69	13528	1.75345	1	0.447623	47.2698	up
brown	GOTERM_BP_FAT	GO:0007260~tyrosine phosphorylation of STAT protein	4	0.162338	0.03381	203989_X_AT, 205842_S_AT, 210354_AT, 200887_S_AT	1789	6	13528	5.04118	1	0.447169	47.3635	up
brown	GOTERM_BP_FAT	GO:0019441~tryptophan catabolic process to kynurenine	4	0.162338	0.03381	211138_S_AT, 217388_S_AT, 1568638_A_AT, 205943_AT	1789	6	13528	5.04118	1	0.447169	47.3635	up
brown	GOTERM_BP_FAT	GO:0050901~leukocyte tethering or rolling	4	0.162338	0.03381	203868_S_AT, 213044_AT, 206211_AT, 206049_AT	1789	6	13528	5.04118	1	0.447169	47.3635	up
brown	GOTERM_BP_FAT	GO:0052564~response to immune response of other organism during symbiotic interaction	4	0.162338	0.03381	224341_X_AT, 220146_AT, 206271_AT, 227235_AT	1789	6	13528	5.04118	1	0.447169	47.3635	up
brown	GOTERM_BP_FAT	GO:0006569~tryptophan catabolic process	4	0.162338	0.03381	211138_S_AT, 217388_S_AT, 1568638_A_AT, 205943_AT	1789	6	13528	5.04118	1	0.447169	47.3635	up
brown	GOTERM_BP_FAT	GO:0034508~centromere complex assembly	4	0.162338	0.03381	227350_AT, 218726_AT, 205046_AT, 207828_S_AT	1789	6	13528	5.04118	1	0.447169	47.3635	up
brown	GOTERM_BP_FAT	GO:0010824~regulation of centrosome duplication	4	0.162338	0.03381	204887_S_AT, 204531_S_AT, 208775_AT, 200063_S_AT	1789	6	13528	5.04118	1	0.447169	47.3635	up
brown	GOTERM_BP_FAT	GO:0042436~indole derivative catabolic process	4	0.162338	0.03381	211138_S_AT, 217388_S_AT, 1568638_A_AT, 205943_AT	1789	6	13528	5.04118	1	0.447169	47.3635	up
brown	GOTERM_BP_FAT	GO:0022616~DNA strand elongation	4	0.162338	0.03381	213647_AT, 204127_AT, 204767_S_AT, 204023_AT	1789	6	13528	5.04118	1	0.447169	47.3635	up
brown	GOTERM_BP_FAT	GO:0046218~indolalkylamine catabolic process	4	0.162338	0.03381	211138_S_AT, 217388_S_AT, 1568638_A_AT, 205943_AT	1789	6	13528	5.04118	1	0.447169	47.3635	up
brown	GOTERM_BP_FAT	GO:0052572~response to host immune response	4	0.162338	0.03381	224341_X_AT, 220146_AT, 206271_AT, 227235_AT	1789	6	13528	5.04118	1	0.447169	47.3635	up
brown	GOTERM_BP_FAT	GO:0051340~regulation of ligase activity	18	0.730519	0.034023	211764_S_AT, 202954_AT, 202870_S_AT, 201532_AT, 203362_S_AT, 226917_S_AT, 201705_AT, 208805_AT, 203755_AT, 210559_S_AT, 204790_AT, 209974_S_AT, 211746_X_AT, 214710_S_AT, 210813_S_AT, 203396_AT, 201068_S_AT, 218875_S_AT	1789	81	13528	1.68039	1	0.447907	47.5797	up
brown	GOTERM_BP_FAT	GO:0006913~nucleocytoplasmic transport	30	1.21753	0.0348034	221502_AT, 204064_AT, 210017_AT, 203494_S_AT, 201051_AT, 205842_S_AT, 203519_S_AT, 208775_AT, 226626_AT, 222659_AT, 201713_S_AT, 209448_AT, 227934_AT, 209824_S_AT, 209520_S_AT, 200750_S_AT, 218134_S_AT, 204689_AT, 229029_AT, 227266_S_AT, 218768_AT, 221536_S_AT, 224842_AT, 224621_AT, 201088_AT, 210354_AT, 209682_AT, 223096_AT, 203989_X_AT, 200063_S_AT	1789	156	13528	1.45419	1	0.454147	48.3642	up
brown	GOTERM_BP_FAT	GO:0016050~vesicle organization	13	0.527597	0.0357604	204674_AT, 33197_AT, 218807_AT, 203505_AT, 225049_AT, 212799_AT, 226364_AT, 203518_AT, 201859_AT, 212506_AT, 203685_AT, 218875_S_AT, 204953_AT	1789	52	13528	1.89044	1	0.461953	49.3111	up
brown	GOTERM_BP_FAT	GO:0051321~meiotic cell cycle	21	0.852273	0.0366109	205395_S_AT, 223700_AT, 204641_AT, 212021_S_AT, 201589_AT, 209259_S_AT, 203521_S_AT, 205024_S_AT, 204170_S_AT, 218379_AT, 230165_AT, 236852_AT, 204033_AT, 200608_S_AT, 205647_AT, 219494_AT, 202911_AT, 214727_AT, 218875_S_AT, 242560_AT, 38158_AT	1789	100	13528	1.58797	1	0.468598	50.1389	up
brown	GOTERM_BP_FAT	GO:0048872~homeostasis of number of cells	21	0.852273	0.0366109	202705_AT, 1552316_A_AT, 202625_AT, 203132_AT, 226218_AT, 221883_AT, 200642_AT, 223502_S_AT, 213931_AT, 228575_AT, 210354_AT, 203989_X_AT, 225892_AT, 202763_AT, 222906_AT, 209341_S_AT, 206693_AT, 213168_AT, 203685_AT, 201847_AT, 204780_S_AT	1789	100	13528	1.58797	1	0.468598	50.1389	up
brown	GOTERM_BP_FAT	GO:0000184~nuclear-transcribed mRNA catabolic process, nonsense-mediated decay	9	0.36526	0.0368053	214323_S_AT, 217779_S_AT, 225443_AT, 207541_S_AT, 225563_AT, 203519_S_AT, 212919_AT, 224842_AT, 209520_S_AT	1789	30	13528	2.26853	1	0.469043	50.3263	up
brown	GOTERM_BP_FAT	GO:0002824~positive regulation of adaptive immune response based on somatic recombination of immune receptors built from immunoglobulin superfamily domains	9	0.36526	0.0368053	206854_S_AT, 200807_S_AT, 204232_AT, 1552316_A_AT, 210017_AT, 212588_AT, 201891_S_AT, 223502_S_AT, 211734_S_AT	1789	30	13528	2.26853	1	0.469043	50.3263	up
brown	GOTERM_BP_FAT	GO:0050707~regulation of cytokine secretion	9	0.36526	0.0368053	207153_S_AT, 207075_AT, 206914_AT, 207426_S_AT, 201859_AT, 221690_S_AT, 204715_AT, 1554479_A_AT, 210354_AT	1789	30	13528	2.26853	1	0.469043	50.3263	up
brown	GOTERM_BP_FAT	GO:0032649~regulation of interferon-gamma production	9	0.36526	0.0368053	229560_AT, 206295_AT, 207901_AT, 200807_S_AT, 1552316_A_AT, 220146_AT, 219424_AT, 206271_AT, 228575_AT	1789	30	13528	2.26853	1	0.469043	50.3263	up
brown	GOTERM_BP_FAT	GO:0034504~protein localization in nucleus	20	0.811688	0.0371296	213000_AT, 200750_S_AT, 221502_AT, 218134_S_AT, 203494_S_AT, 227266_S_AT, 213111_AT, 205842_S_AT, 208775_AT, 224621_AT, 235119_AT, 201088_AT, 210354_AT, 209682_AT, 222659_AT, 223096_AT, 203989_X_AT, 201713_S_AT, 227934_AT, 209824_S_AT	1789	94	13528	1.60889	1	0.470686	50.6375	up
brown	GOTERM_BP_FAT	GO:0051092~positive regulation of NF-kappaB transcription factor activity	11	0.446429	0.0373908	205263_AT, 210038_AT, 236295_S_AT, 213817_AT, 224341_X_AT, 210017_AT, 209341_S_AT, 231779_AT, 206271_AT, 200063_S_AT, 1553713_A_AT	1789	41	13528	2.02877	1	0.471732	50.8867	up
brown	GOTERM_BP_FAT	GO:0043388~positive regulation of DNA binding	16	0.649351	0.0378598	205263_AT, 209061_AT, 236295_S_AT, 210017_AT, 205842_S_AT, 206271_AT, 1553713_A_AT, 227314_AT, 210038_AT, 213817_AT, 224341_X_AT, 202863_AT, 231779_AT, 209341_S_AT, 204225_AT, 200063_S_AT	1789	70	13528	1.7284	1	0.474663	51.3312	up
brown	GOTERM_BP_FAT	GO:0042325~regulation of phosphorylation	76	3.08442	0.0383437	202540_S_AT, 226837_AT, 208944_AT, 205296_AT, 210017_AT, 205698_S_AT, 207734_AT, 218807_AT, 203132_AT, 202670_AT, 202478_AT, 225045_AT, 211734_S_AT, 203837_AT, 222410_S_AT, 217028_AT, 205282_AT, 205266_AT, 227545_AT, 208877_AT, 211675_S_AT, 203603_S_AT, 200642_AT, 210354_AT, 219863_AT, 205651_X_AT, 204790_AT, 206854_S_AT, 204612_AT, 226333_AT, 224341_X_AT, 213743_AT, 209714_S_AT, 202763_AT, 21353…	1789	466	13528	1.23325	1	0.477692	51.786	up
brown	GOTERM_BP_FAT	GO:0001893~maternal placenta development	6	0.243506	0.0384183	209875_S_AT, 205266_AT, 204748_AT, 228964_AT, 205676_AT, 204254_S_AT	1789	15	13528	3.02471	1	0.477011	51.8557	up
brown	GOTERM_BP_FAT	GO:0032677~regulation of interleukin-8 production	6	0.243506	0.0384183	229560_AT, 205263_AT, 226333_AT, 224341_X_AT, 220146_AT, 213532_AT	1789	15	13528	3.02471	1	0.477011	51.8557	up
brown	GOTERM_BP_FAT	GO:0050931~pigment cell differentiation	6	0.243506	0.0384183	208399_S_AT, 224892_AT, 219648_AT, 221477_S_AT, 203685_AT, 209515_S_AT	1789	15	13528	3.02471	1	0.477011	51.8557	up
brown	GOTERM_BP_FAT	GO:0006213~pyrimidine nucleoside metabolic process	8	0.324675	0.0386989	220384_AT, 205191_AT, 208956_X_AT, 208398_S_AT, 203234_AT, 203302_AT, 204076_AT, 223298_S_AT	1789	25	13528	2.41977	1	0.478179	52.1171	up
brown	GOTERM_BP_FAT	GO:0034621~cellular macromolecular complex subunit organization	60	2.43506	0.0395741	226547_AT, 202708_S_AT, 211784_S_AT, 212928_AT, 213911_S_AT, 221258_S_AT, 209143_S_AT, 222659_AT, 218726_AT, 218467_AT, 223331_S_AT, 213864_S_AT, 209520_S_AT, 204953_AT, 205063_AT, 208815_X_AT, 208808_S_AT, 208877_AT, 234672_S_AT, 207828_S_AT, 202521_AT, 227205_AT, 200807_S_AT, 226364_AT, 202664_AT, 218917_S_AT, 225336_AT, 200063_S_AT, 225712_AT, 211988_AT, 230664_AT, 204407_AT, 208775_AT, 227350…	1789	357	13528	1.27089	1	0.484601	52.9241	up
brown	GOTERM_BP_FAT	GO:0051169~nuclear transport	30	1.21753	0.0403312	221502_AT, 204064_AT, 210017_AT, 203494_S_AT, 201051_AT, 205842_S_AT, 203519_S_AT, 208775_AT, 226626_AT, 222659_AT, 201713_S_AT, 209448_AT, 227934_AT, 209824_S_AT, 209520_S_AT, 200750_S_AT, 218134_S_AT, 204689_AT, 229029_AT, 227266_S_AT, 218768_AT, 221536_S_AT, 224842_AT, 224621_AT, 201088_AT, 210354_AT, 209682_AT, 223096_AT, 203989_X_AT, 200063_S_AT	1789	158	13528	1.43578	1	0.489874	53.6117	up
brown	GOTERM_BP_FAT	GO:0022411~cellular component disassembly	13	0.527597	0.0408695	204286_S_AT, 210164_AT, 211988_AT, 204407_AT, 205554_S_AT, 205488_AT, 200642_AT, 221258_S_AT, 202763_AT, 200783_S_AT, 204859_S_AT, 219822_AT, 209408_AT	1789	53	13528	1.85477	1	0.493178	54.0948	up
brown	GOTERM_BP_FAT	GO:0051603~proteolysis involved in cellular protein catabolic process	95	3.85552	0.0421744	226215_S_AT, 202604_X_AT, 201532_AT, 203362_S_AT, 210017_AT, 228980_AT, 203079_S_AT, 235113_AT, 202981_X_AT, 219211_AT, 203755_AT, 221221_S_AT, 218761_AT, 236852_AT, 228190_AT, 219035_S_AT, 204531_S_AT, 228363_AT, 225231_AT, 228153_AT, 223229_AT, 226730_S_AT, 211764_S_AT, 200599_S_AT, 227545_AT, 217863_AT, 209630_S_AT, 212388_AT, 212513_S_AT, 202653_S_AT, 217823_S_AT, 210681_S_AT, 208805_AT, 2105…	1789	600	13528	1.19728	1	0.502931	55.2462	up
brown	GOTERM_BP_FAT	GO:0031145~anaphase-promoting complex-dependent proteasomal ubiquitin-dependent protein catabolic process	15	0.608766	0.0422121	211764_S_AT, 202954_AT, 202870_S_AT, 201532_AT, 203362_S_AT, 226917_S_AT, 201705_AT, 208805_AT, 203755_AT, 210559_S_AT, 209974_S_AT, 211746_X_AT, 214710_S_AT, 203396_AT, 201068_S_AT	1789	65	13528	1.74502	1	0.501894	55.2791	up
brown	GOTERM_BP_FAT	GO:0051439~regulation of ubiquitin-protein ligase activity during mitotic cell cycle	16	0.649351	0.042355	211764_S_AT, 202954_AT, 202870_S_AT, 201532_AT, 203362_S_AT, 226917_S_AT, 201705_AT, 208805_AT, 203755_AT, 210559_S_AT, 209974_S_AT, 211746_X_AT, 214710_S_AT, 203396_AT, 201068_S_AT, 218875_S_AT	1789	71	13528	1.70406	1	0.501745	55.4034	up
brown	GOTERM_BP_FAT	GO:0007599~hemostasis	22	0.892857	0.0430797	206541_AT, 224761_AT, 230147_AT, 207892_AT, 203305_AT, 203650_AT, 204544_AT, 204236_AT, 203471_S_AT, 209515_S_AT, 209860_S_AT, 54037_AT, 227314_AT, 203989_X_AT, 203887_S_AT, 224892_AT, 235885_AT, 202446_S_AT, 203060_S_AT, 209473_AT, 215076_S_AT, 213258_AT	1789	108	13528	1.54036	1	0.506431	56.0289	up
brown	GOTERM_BP_FAT	GO:0070507~regulation of microtubule cytoskeleton organization	11	0.446429	0.0434735	204887_S_AT, 204531_S_AT, 227165_AT, 203525_S_AT, 205046_AT, 225684_AT, 208775_AT, 208634_S_AT, 200063_S_AT, 209112_AT, 217976_S_AT	1789	42	13528	1.98046	1	0.508332	56.3653	up
brown	GOTERM_BP_FAT	GO:0019941~modification-dependent protein catabolic process	91	3.69318	0.0451486	226215_S_AT, 201532_AT, 203362_S_AT, 210017_AT, 228980_AT, 203079_S_AT, 235113_AT, 202981_X_AT, 219211_AT, 203755_AT, 221221_S_AT, 218761_AT, 236852_AT, 228190_AT, 219035_S_AT, 204531_S_AT, 228363_AT, 225231_AT, 228153_AT, 223229_AT, 226730_S_AT, 211764_S_AT, 200599_S_AT, 227545_AT, 217863_AT, 209630_S_AT, 212388_AT, 212513_S_AT, 202653_S_AT, 217823_S_AT, 210681_S_AT, 208805_AT, 210559_S_AT, 2198…	1789	574	13528	1.19882	1	0.520553	57.7693	up
brown	GOTERM_BP_FAT	GO:0043632~modification-dependent macromolecule catabolic process	91	3.69318	0.0451486	226215_S_AT, 201532_AT, 203362_S_AT, 210017_AT, 228980_AT, 203079_S_AT, 235113_AT, 202981_X_AT, 219211_AT, 203755_AT, 221221_S_AT, 218761_AT, 236852_AT, 228190_AT, 219035_S_AT, 204531_S_AT, 228363_AT, 225231_AT, 228153_AT, 223229_AT, 226730_S_AT, 211764_S_AT, 200599_S_AT, 227545_AT, 217863_AT, 209630_S_AT, 212388_AT, 212513_S_AT, 202653_S_AT, 217823_S_AT, 210681_S_AT, 208805_AT, 210559_S_AT, 2198…	1789	574	13528	1.19882	1	0.520553	57.7693	up
brown	GOTERM_BP_FAT	GO:0031398~positive regulation of protein ubiquitination	18	0.730519	0.046349	211764_S_AT, 229584_AT, 205263_AT, 202954_AT, 202870_S_AT, 201532_AT, 226917_S_AT, 201705_AT, 208805_AT, 210559_S_AT, 204790_AT, 204531_S_AT, 211746_X_AT, 214710_S_AT, 223493_AT, 203396_AT, 201068_S_AT, 218875_S_AT	1789	84	13528	1.62038	1	0.528698	58.749	up
brown	GOTERM_BP_FAT	GO:0000079~regulation of cyclin-dependent protein kinase activity	13	0.527597	0.046467	203968_S_AT, 205034_AT, 201897_S_AT, 209112_AT, 203725_AT, 219863_AT, 204170_S_AT, 213743_AT, 209714_S_AT, 203525_S_AT, 202763_AT, 213532_AT, 204995_AT	1789	54	13528	1.82043	1	0.52827	58.8441	up
brown	GOTERM_BP_FAT	GO:0008629~induction of apoptosis by intracellular signals	13	0.527597	0.046467	201371_S_AT, 202969_AT, 205842_S_AT, 203079_S_AT, 203531_AT, 208966_X_AT, 214203_S_AT, 212293_AT, 204531_S_AT, 202763_AT, 202911_AT, 214727_AT, 214047_S_AT	1789	54	13528	1.82043	1	0.52827	58.8441	up
brown	GOTERM_BP_FAT	GO:0007062~sister chromatid cohesion	5	0.202922	0.0465776	207956_X_AT, 230165_AT, 213918_S_AT, 201589_AT, 209259_S_AT	1789	11	13528	3.43717	1	0.527789	58.9331	up
brown	GOTERM_BP_FAT	GO:0043330~response to exogenous dsRNA	5	0.202922	0.0465776	213817_AT, 205304_S_AT, 206271_AT, 224621_AT, 200887_S_AT	1789	11	13528	3.43717	1	0.527789	58.9331	up
brown	GOTERM_BP_FAT	GO:0045078~positive regulation of interferon-gamma biosynthetic process	5	0.202922	0.0465776	229560_AT, 207901_AT, 220146_AT, 219424_AT, 206271_AT	1789	11	13528	3.43717	1	0.527789	58.9331	up
brown	GOTERM_BP_FAT	GO:0051310~metaphase plate congression	5	0.202922	0.0465776	221258_S_AT, 221685_S_AT, 205046_AT, 207828_S_AT, 224753_AT	1789	11	13528	3.43717	1	0.527789	58.9331	up
brown	GOTERM_BP_FAT	GO:0060324~face development	5	0.202922	0.0465776	212614_AT, 210275_S_AT, 1556499_S_AT, 218829_S_AT, 203131_AT	1789	11	13528	3.43717	1	0.527789	58.9331	up
brown	GOTERM_BP_FAT	GO:0051099~positive regulation of binding	17	0.689935	0.0468773	205263_AT, 212077_AT, 209061_AT, 236295_S_AT, 210017_AT, 205842_S_AT, 206271_AT, 1553713_A_AT, 227314_AT, 210038_AT, 213817_AT, 224341_X_AT, 202863_AT, 231779_AT, 209341_S_AT, 204225_AT, 200063_S_AT	1789	78	13528	1.64808	1	0.528777	59.1733	up
brown	GOTERM_BP_FAT	GO:0051438~regulation of ubiquitin-protein ligase activity	17	0.689935	0.0468773	211764_S_AT, 202954_AT, 202870_S_AT, 201532_AT, 203362_S_AT, 226917_S_AT, 201705_AT, 208805_AT, 203755_AT, 210559_S_AT, 204790_AT, 209974_S_AT, 211746_X_AT, 214710_S_AT, 203396_AT, 201068_S_AT, 218875_S_AT	1789	78	13528	1.64808	1	0.528777	59.1733	up
brown	GOTERM_BP_FAT	GO:0000018~regulation of DNA recombination	8	0.324675	0.0471209	205395_S_AT, 212588_AT, 202911_AT, 226218_AT, 209421_AT, 201088_AT, 210354_AT, 223197_S_AT	1789	26	13528	2.3267	1	0.529324	59.3675	up
brown	GOTERM_BP_FAT	GO:0051270~regulation of cell motion	35	1.42045	0.0475741	212298_AT, 202604_X_AT, 1555579_S_AT, 205842_S_AT, 202625_AT, 224793_S_AT, 202670_AT, 204642_AT, 203131_AT, 212195_AT, 227314_AT, 217028_AT, 206702_AT, 202863_AT, 216840_S_AT, 208399_S_AT, 224761_AT, 225339_AT, 224833_AT, 212190_AT, 224621_AT, 209112_AT, 230908_AT, 204790_AT, 203989_X_AT, 226333_AT, 221898_AT, 203525_S_AT, 209099_X_AT, 209392_AT, 213532_AT, 242517_AT, 219297_AT, 203685_AT, 206049…	1789	193	13528	1.3713	1	0.531474	59.7266	up
brown	GOTERM_BP_FAT	GO:0006925~inflammatory cell apoptosis	3	0.121753	0.0477705	210865_AT, 210354_AT, 204780_S_AT	1789	3	13528	7.56177	1	0.531646	59.8813	up
brown	GOTERM_BP_FAT	GO:0002681~somatic recombination of T cell receptor gene segments	3	0.121753	0.0477705	208694_AT, 219528_S_AT, 227766_AT	1789	3	13528	7.56177	1	0.531646	59.8813	up
brown	GOTERM_BP_FAT	GO:0033153~T cell receptor V(D)J recombination	3	0.121753	0.0477705	208694_AT, 219528_S_AT, 227766_AT	1789	3	13528	7.56177	1	0.531646	59.8813	up
brown	GOTERM_BP_FAT	GO:0002568~somatic diversification of T cell receptor genes	3	0.121753	0.0477705	208694_AT, 219528_S_AT, 227766_AT	1789	3	13528	7.56177	1	0.531646	59.8813	up
brown	GOTERM_BP_FAT	GO:0045842~positive regulation of mitotic metaphase/anaphase transition	3	0.121753	0.0477705	203764_AT, 205046_AT, 38158_AT	1789	3	13528	7.56177	1	0.531646	59.8813	up
brown	GOTERM_BP_FAT	GO:0044257~cellular protein catabolic process	95	3.85552	0.047818	226215_S_AT, 202604_X_AT, 201532_AT, 203362_S_AT, 210017_AT, 228980_AT, 203079_S_AT, 235113_AT, 202981_X_AT, 219211_AT, 203755_AT, 221221_S_AT, 218761_AT, 236852_AT, 228190_AT, 219035_S_AT, 204531_S_AT, 228363_AT, 225231_AT, 228153_AT, 223229_AT, 226730_S_AT, 211764_S_AT, 200599_S_AT, 227545_AT, 217863_AT, 209630_S_AT, 212388_AT, 212513_S_AT, 202653_S_AT, 217823_S_AT, 210681_S_AT, 208805_AT, 2105…	1789	603	13528	1.19132	1	0.530684	59.9186	up
brown	GOTERM_BP_FAT	GO:0009314~response to radiation	36	1.46104	0.0488116	202540_S_AT, 223758_S_AT, 207901_AT, 220746_S_AT, 202633_AT, 227766_AT, 210643_AT, 222872_X_AT, 204531_S_AT, 212588_AT, 219494_AT, 210813_S_AT, 202911_AT, 221477_S_AT, 202176_AT, 215076_S_AT, 242560_AT, 214047_S_AT, 208694_AT, 202800_AT, 201589_AT, 206081_AT, 213012_AT, 221540_X_AT, 202413_S_AT, 224985_AT, 203887_S_AT, 226333_AT, 202763_AT, 219032_X_AT, 204767_S_AT, 235139_AT, 233852_AT, 214727_A…	1789	200	13528	1.36112	1	0.536865	60.6918	up
brown	GOTERM_BP_FAT	GO:0002709~regulation of T cell mediated immunity	7	0.284091	0.0494271	206854_S_AT, 200807_S_AT, 210017_AT, 212588_AT, 201891_S_AT, 226218_AT, 228575_AT	1789	21	13528	2.52059	1	0.540132	61.1637	up
brown	GOTERM_BP_FAT	GO:0018210~peptidyl-threonine modification	7	0.284091	0.0494271	201722_S_AT, 227205_AT, 208944_AT, 222589_AT, 214683_S_AT, 224793_S_AT, 203685_AT	1789	21	13528	2.52059	1	0.540132	61.1637	up
brown	GOTERM_BP_FAT	GO:0019835~cytolysis	7	0.284091	0.0494271	202992_AT, 206247_AT, 214617_AT, 202854_AT, 210164_AT, 205488_AT, 203414_AT	1789	21	13528	2.52059	1	0.540132	61.1637	up
brown	GOTERM_BP_FAT	GO:0030101~natural killer cell activation	7	0.284091	0.0494271	221658_S_AT, 207901_AT, 227346_AT, 238542_AT, 213168_AT, 31845_AT, 209515_S_AT	1789	21	13528	2.52059	1	0.540132	61.1637	up
brown	GOTERM_BP_FAT	GO:0016568~chromatin modification	47	1.90747	0.050503	226215_S_AT, 212375_AT, 200854_AT, 219433_AT, 235791_X_AT, 212301_AT, 205296_AT, 220746_S_AT, 203132_AT, 207551_S_AT, 211988_AT, 210306_AT, 226547_AT, 218352_AT, 218911_AT, 222640_AT, 212689_S_AT, 202606_S_AT, 227350_AT, 217982_S_AT, 210053_AT, 200037_S_AT, 218165_AT, 218726_AT, 218829_S_AT, 209572_S_AT, 204225_AT, 212287_AT, 219966_X_AT, 221763_AT, 202160_AT, 213251_AT, 212612_AT, 201092_AT, 203…	1789	274	13528	1.29709	1	0.546723	61.9758	up
brown	GOTERM_BP_FAT	GO:0016481~negative regulation of transcription	74	3.00325	0.0509109	202923_S_AT, 213891_S_AT, 219433_AT, 205296_AT, 1557260_A_AT, 224326_S_AT, 209120_AT, 203132_AT, 227261_AT, 226547_AT, 203046_S_AT, 222494_AT, 204531_S_AT, 221773_AT, 222410_S_AT, 206589_AT, 223331_S_AT, 204225_AT, 218082_S_AT, 204791_AT, 212764_AT, 208808_S_AT, 209430_AT, 227346_AT, 203603_S_AT, 219286_S_AT, 203275_AT, 207828_S_AT, 212920_AT, 202521_AT, 202599_S_AT, 204254_S_AT, 204790_AT, 20461…	1789	459	13528	1.21911	1	0.548369	62.2794	up
brown	GOTERM_BP_FAT	GO:0060021~palate development	9	0.36526	0.0521928	219433_AT, 221558_S_AT, 212614_AT, 208944_AT, 218829_S_AT, 224793_S_AT, 226695_AT, 206201_S_AT, 203131_AT	1789	32	13528	2.12675	1	0.556242	63.2188	up
brown	GOTERM_BP_FAT	GO:0010647~positive regulation of cell communication	55	2.23214	0.052471	210017_AT, 218520_AT, 211734_S_AT, 204352_AT, 205225_AT, 205266_AT, 209894_AT, 202777_AT, 202800_AT, 203603_S_AT, 210354_AT, 230908_AT, 206638_AT, 224985_AT, 212982_AT, 206854_S_AT, 219296_AT, 226333_AT, 224341_X_AT, 202076_AT, 213532_AT, 242517_AT, 205289_AT, 205263_AT, 213373_S_AT, 225406_AT, 209061_AT, 229779_AT, 202688_AT, 205842_S_AT, 202625_AT, 224793_S_AT, 204822_AT, 206271_AT, 235666_AT, …	1789	329	13528	1.26413	1	0.556897	63.4197	up
brown	GOTERM_BP_FAT	GO:0002822~regulation of adaptive immune response based on somatic recombination of immune receptors built from immunoglobulin superfamily domains	13	0.527597	0.0525699	1552316_A_AT, 210017_AT, 201891_S_AT, 226218_AT, 205685_AT, 211734_S_AT, 223502_S_AT, 210354_AT, 228575_AT, 200807_S_AT, 206854_S_AT, 204232_AT, 212588_AT	1789	55	13528	1.78733	1	0.556286	63.4909	up
brown	GOTERM_BP_FAT	GO:0051444~negative regulation of ubiquitin-protein ligase activity	15	0.608766	0.0528259	211764_S_AT, 202954_AT, 202870_S_AT, 201532_AT, 203362_S_AT, 226917_S_AT, 201705_AT, 208805_AT, 203755_AT, 209974_S_AT, 204790_AT, 211746_X_AT, 203396_AT, 201068_S_AT, 218875_S_AT	1789	67	13528	1.69293	1	0.556782	63.6745	up
brown	GOTERM_BP_FAT	GO:0051352~negative regulation of ligase activity	15	0.608766	0.0528259	211764_S_AT, 202954_AT, 202870_S_AT, 201532_AT, 203362_S_AT, 226917_S_AT, 201705_AT, 208805_AT, 203755_AT, 209974_S_AT, 204790_AT, 211746_X_AT, 203396_AT, 201068_S_AT, 218875_S_AT	1789	67	13528	1.69293	1	0.556782	63.6745	up
brown	GOTERM_BP_FAT	GO:0002703~regulation of leukocyte mediated immunity	14	0.568182	0.0528949	207901_AT, 1552316_A_AT, 210017_AT, 201891_S_AT, 226218_AT, 211734_S_AT, 210354_AT, 210116_AT, 228575_AT, 206914_AT, 200807_S_AT, 206854_S_AT, 204232_AT, 212588_AT	1789	61	13528	1.73549	1	0.555966	63.7238	up
brown	GOTERM_BP_FAT	GO:0050866~negative regulation of cell activation	14	0.568182	0.0528949	207153_S_AT, 240070_AT, 206674_AT, 225893_AT, 1552316_A_AT, 224399_AT, 236226_AT, 207734_AT, 227458_AT, 228575_AT, 209682_AT, 225626_AT, 202763_AT, 204780_S_AT	1789	61	13528	1.73549	1	0.555966	63.7238	up
brown	GOTERM_BP_FAT	GO:0006568~tryptophan metabolic process	4	0.162338	0.0534415	211138_S_AT, 217388_S_AT, 1568638_A_AT, 205943_AT	1789	7	13528	4.32101	1	0.558483	64.1125	up
brown	GOTERM_BP_FAT	GO:0060558~regulation of calcidiol 1-monooxygenase activity	4	0.162338	0.0534415	206589_AT, 205676_AT, 204254_S_AT, 210354_AT	1789	7	13528	4.32101	1	0.558483	64.1125	up
brown	GOTERM_BP_FAT	GO:0060216~definitive hemopoiesis	4	0.162338	0.0534415	228904_AT, 202370_S_AT, 214651_S_AT, 213168_AT	1789	7	13528	4.32101	1	0.558483	64.1125	up
brown	GOTERM_BP_FAT	GO:0006265~DNA topological change	4	0.162338	0.0534415	211987_AT, 201292_AT, 202176_AT, 208901_S_AT	1789	7	13528	4.32101	1	0.558483	64.1125	up
brown	GOTERM_BP_FAT	GO:0050663~cytokine secretion	4	0.162338	0.0534415	207075_AT, 203505_AT, 202625_AT, 205269_AT	1789	7	13528	4.32101	1	0.558483	64.1125	up
brown	GOTERM_BP_FAT	GO:0032733~positive regulation of interleukin-10 production	4	0.162338	0.0534415	240070_AT, 200807_S_AT, 204232_AT, 228575_AT	1789	7	13528	4.32101	1	0.558483	64.1125	up
brown	GOTERM_BP_FAT	GO:0045416~positive regulation of interleukin-8 biosynthetic process	4	0.162338	0.0534415	229560_AT, 205263_AT, 224341_X_AT, 220146_AT	1789	7	13528	4.32101	1	0.558483	64.1125	up
brown	GOTERM_BP_FAT	GO:0010922~positive regulation of phosphatase activity	4	0.162338	0.0534415	227314_AT, 205842_S_AT, 203471_S_AT, 210354_AT	1789	7	13528	4.32101	1	0.558483	64.1125	up
brown	GOTERM_BP_FAT	GO:0051272~positive regulation of cell motion	20	0.811688	0.0537477	208399_S_AT, 225339_AT, 202604_X_AT, 205842_S_AT, 202625_AT, 224793_S_AT, 202670_AT, 224833_AT, 204642_AT, 203131_AT, 224621_AT, 230908_AT, 212195_AT, 227314_AT, 226333_AT, 203989_X_AT, 221898_AT, 203525_S_AT, 213532_AT, 203685_AT	1789	98	13528	1.54322	1	0.559312	64.3285	up
brown	GOTERM_BP_FAT	GO:0010627~regulation of protein kinase cascade	43	1.74513	0.0558434	205263_AT, 213373_S_AT, 200854_AT, 210017_AT, 202688_AT, 205842_S_AT, 202625_AT, 224793_S_AT, 218520_AT, 206271_AT, 211734_S_AT, 204352_AT, 212195_AT, 203837_AT, 226312_AT, 212588_AT, 209341_S_AT, 231579_S_AT, 205266_AT, 201443_S_AT, 209894_AT, 208652_AT, 211675_S_AT, 204036_AT, 203603_S_AT, 213012_AT, 1554479_A_AT, 210354_AT, 206638_AT, 227095_AT, 212982_AT, 206854_S_AT, 219296_AT, 224341_X_AT, …	1789	249	13528	1.30585	1	0.572273	65.7741	up
brown	GOTERM_BP_FAT	GO:0010033~response to organic substance	111	4.50487	0.0565269	208944_AT, 215446_S_AT, 202604_X_AT, 205249_AT, 210017_AT, 206976_S_AT, 206518_S_AT, 202670_AT, 204613_AT, 204531_S_AT, 200090_AT, 215076_S_AT, 205225_AT, 208815_X_AT, 205857_AT, 212542_S_AT, 201146_AT, 210354_AT, 230908_AT, 226333_AT, 202076_AT, 202763_AT, 207819_S_AT, 203685_AT, 205263_AT, 213373_S_AT, 221558_S_AT, 200899_S_AT, 204118_AT, 208079_S_AT, 202313_AT, 202625_AT, 201891_S_AT, 224793_S…	1789	721	13528	1.16416	1	0.575534	66.2335	up
brown	GOTERM_BP_FAT	GO:0031397~negative regulation of protein ubiquitination	16	0.649351	0.0580854	211764_S_AT, 202923_S_AT, 202954_AT, 202870_S_AT, 201532_AT, 203362_S_AT, 226917_S_AT, 201705_AT, 208805_AT, 203755_AT, 209974_S_AT, 204790_AT, 211746_X_AT, 203396_AT, 201068_S_AT, 218875_S_AT	1789	74	13528	1.63498	1	0.584452	67.2592	up
brown	GOTERM_BP_FAT	GO:0043069~negative regulation of programmed cell death	59	2.39448	0.0588857	202923_S_AT, 222108_AT, 210017_AT, 202677_AT, 212985_AT, 219528_S_AT, 204613_AT, 227766_AT, 203528_AT, 228363_AT, 202986_AT, 200090_AT, 210813_S_AT, 214988_S_AT, 206693_AT, 213044_AT, 221477_S_AT, 202095_S_AT, 205225_AT, 209476_AT, 209723_AT, 206369_S_AT, 200599_S_AT, 1552316_A_AT, 227545_AT, 200642_AT, 223502_S_AT, 210559_S_AT, 224985_AT, 226372_AT, 200807_S_AT, 206854_S_AT, 209308_S_AT, 202763_…	1789	359	13528	1.24274	1	0.588314	67.7743	up
brown	GOTERM_BP_FAT	GO:0022415~viral reproductive process	14	0.568182	0.0591659	204064_AT, 213652_AT, 206974_AT, 222543_AT, 227766_AT, 213012_AT, 204103_AT, 226626_AT, 200934_AT, 210813_S_AT, 206991_S_AT, 217028_AT, 209337_AT, 218082_S_AT	1789	62	13528	1.7075	1	0.588818	67.9529	up
brown	GOTERM_BP_FAT	GO:0045639~positive regulation of myeloid cell differentiation	9	0.36526	0.0612309	205266_AT, 227346_AT, 209360_S_AT, 203132_AT, 209099_X_AT, 224833_AT, 210643_AT, 213931_AT, 202530_AT	1789	33	13528	2.0623	1	0.600491	69.2402	up
brown	GOTERM_BP_FAT	GO:0060548~negative regulation of cell death	59	2.39448	0.0618281	202923_S_AT, 222108_AT, 210017_AT, 202677_AT, 212985_AT, 219528_S_AT, 204613_AT, 227766_AT, 203528_AT, 228363_AT, 202986_AT, 200090_AT, 210813_S_AT, 214988_S_AT, 206693_AT, 213044_AT, 221477_S_AT, 202095_S_AT, 205225_AT, 209476_AT, 209723_AT, 206369_S_AT, 200599_S_AT, 1552316_A_AT, 227545_AT, 200642_AT, 223502_S_AT, 210559_S_AT, 224985_AT, 226372_AT, 200807_S_AT, 206854_S_AT, 209308_S_AT, 202763_…	1789	360	13528	1.23929	1	0.602885	69.6033	up
brown	GOTERM_BP_FAT	GO:0009219~pyrimidine deoxyribonucleotide metabolic process	5	0.202922	0.0627629	208956_X_AT, 202589_AT, 208398_S_AT, 203743_S_AT, 214047_S_AT	1789	12	13528	3.15074	1	0.607296	70.1635	up
brown	GOTERM_BP_FAT	GO:0030838~positive regulation of actin filament polymerization	5	0.202922	0.0627629	224788_AT, 211063_S_AT, 226312_AT, 213513_X_AT, 213101_S_AT	1789	12	13528	3.15074	1	0.607296	70.1635	up
brown	GOTERM_BP_FAT	GO:0043968~histone H2A acetylation	5	0.202922	0.0627629	212375_AT, 217982_S_AT, 202642_S_AT, 218165_AT, 218911_AT	1789	12	13528	3.15074	1	0.607296	70.1635	up
brown	GOTERM_BP_FAT	GO:0050718~positive regulation of interleukin-1 beta secretion	5	0.202922	0.0627629	207075_AT, 221690_S_AT, 204715_AT, 1554479_A_AT, 210354_AT	1789	12	13528	3.15074	1	0.607296	70.1635	up
brown	GOTERM_BP_FAT	GO:0045786~negative regulation of cell cycle	17	0.689935	0.0629	203362_S_AT, 212985_AT, 203132_AT, 218350_S_AT, 209642_AT, 224833_AT, 207828_S_AT, 204822_AT, 209112_AT, 203525_S_AT, 203914_X_AT, 202763_AT, 218467_AT, 205046_AT, 224847_AT, 203685_AT, 205289_AT	1789	81	13528	1.58704	1	0.606851	70.2448	up
brown	GOTERM_BP_FAT	GO:0010557~positive regulation of macromolecule biosynthetic process	101	4.09903	0.0629246	213891_S_AT, 205249_AT, 202969_AT, 203132_AT, 219528_S_AT, 204642_AT, 225049_AT, 204531_S_AT, 220146_AT, 209348_S_AT, 200090_AT, 209824_S_AT, 209476_AT, 222848_AT, 229560_AT, 200750_S_AT, 227346_AT, 209360_S_AT, 208415_X_AT, 217863_AT, 211675_S_AT, 218259_AT, 202370_S_AT, 224833_AT, 201146_AT, 202521_AT, 210354_AT, 227205_AT, 238520_AT, 1555832_S_AT, 218917_S_AT, 210002_AT, 226981_AT, 205289_AT, …	1789	654	13528	1.1678	1	0.605732	70.2594	up
brown	GOTERM_BP_FAT	GO:0032732~positive regulation of interleukin-1 production	6	0.243506	0.0633584	207075_AT, 205842_S_AT, 221690_S_AT, 204715_AT, 1554479_A_AT, 210354_AT	1789	17	13528	2.66886	1	0.607074	70.5152	up
brown	GOTERM_BP_FAT	GO:0070555~response to interleukin-1	6	0.243506	0.0633584	213817_AT, 202948_AT, 205692_S_AT, 231779_AT, 204225_AT, 206211_AT	1789	17	13528	2.66886	1	0.607074	70.5152	up
brown	GOTERM_BP_FAT	GO:0042516~regulation of tyrosine phosphorylation of Stat3 protein	6	0.243506	0.0633584	212195_AT, 205266_AT, 226333_AT, 237493_AT, 208652_AT, 205842_S_AT	1789	17	13528	2.66886	1	0.607074	70.5152	up
brown	GOTERM_BP_FAT	GO:0043066~negative regulation of apoptosis	58	2.3539	0.0636129	202923_S_AT, 222108_AT, 210017_AT, 202677_AT, 212985_AT, 219528_S_AT, 227766_AT, 203528_AT, 228363_AT, 202986_AT, 200090_AT, 210813_S_AT, 214988_S_AT, 206693_AT, 213044_AT, 221477_S_AT, 202095_S_AT, 205225_AT, 209476_AT, 209723_AT, 206369_S_AT, 200599_S_AT, 1552316_A_AT, 227545_AT, 200642_AT, 223502_S_AT, 210559_S_AT, 224985_AT, 206854_S_AT, 200807_S_AT, 226372_AT, 209308_S_AT, 202763_AT, 203625_…	1789	354	13528	1.23893	1	0.607335	70.6643	up
brown	GOTERM_BP_FAT	GO:0007259~JAK-STAT cascade	10	0.405844	0.0640537	212195_AT, 222589_AT, 203989_X_AT, 206118_AT, 204785_X_AT, 217863_AT, 205842_S_AT, 227125_AT, 203964_AT, 210354_AT, 200887_S_AT	1789	39	13528	1.93891	1	0.608701	70.921	up
brown	GOTERM_BP_FAT	GO:0043524~negative regulation of neuron apoptosis	12	0.487013	0.0663096	202923_S_AT, 224985_AT, 203989_X_AT, 202677_AT, 210813_S_AT, 221477_S_AT, 213044_AT, 227766_AT, 201773_AT, 200642_AT, 203685_AT, 209421_AT	1789	51	13528	1.77924	1	0.620606	72.2013	up
brown	GOTERM_BP_FAT	GO:0051789~response to protein stimulus	21	0.852273	0.0671428	208815_X_AT, 204118_AT, 206976_S_AT, 202625_AT, 201146_AT, 222543_AT, 213931_AT, 210354_AT, 227314_AT, 200807_S_AT, 200881_S_AT, 208810_AT, 200934_AT, 210410_S_AT, 200090_AT, 222751_AT, 235615_AT, 213101_S_AT, 203685_AT, 221891_X_AT, 204780_S_AT	1789	107	13528	1.48408	1	0.624111	72.6605	up
brown	GOTERM_BP_FAT	GO:0000723~telomere maintenance	8	0.324675	0.0672332	205395_S_AT, 208644_AT, 208694_AT, 201174_S_AT, 228670_AT, 223493_AT, 200627_AT, 201479_AT	1789	28	13528	2.1605	1	0.62338	72.7099	up
brown	GOTERM_BP_FAT	GO:0007159~leukocyte adhesion	8	0.324675	0.0672332	207892_AT, 203868_S_AT, 205786_S_AT, 212588_AT, 213416_AT, 213044_AT, 206211_AT, 206049_AT	1789	28	13528	2.1605	1	0.62338	72.7099	up
brown	GOTERM_BP_FAT	GO:0051170~nuclear import	18	0.730519	0.0673028	200750_S_AT, 221502_AT, 218134_S_AT, 203494_S_AT, 227266_S_AT, 205842_S_AT, 208775_AT, 224621_AT, 201088_AT, 210354_AT, 209682_AT, 222659_AT, 223096_AT, 203989_X_AT, 201713_S_AT, 209448_AT, 227934_AT, 209824_S_AT	1789	88	13528	1.54672	1	0.622533	72.7479	up
brown	GOTERM_BP_FAT	GO:0033365~protein localization in organelle	27	1.09578	0.0679051	213000_AT, 221502_AT, 203494_S_AT, 222754_AT, 205842_S_AT, 226881_AT, 208775_AT, 208634_S_AT, 227143_S_AT, 222659_AT, 201713_S_AT, 227934_AT, 209824_S_AT, 201859_AT, 200638_S_AT, 200750_S_AT, 218134_S_AT, 227266_S_AT, 213111_AT, 235119_AT, 224621_AT, 201088_AT, 210354_AT, 209682_AT, 223096_AT, 203989_X_AT, 201273_S_AT	1789	146	13528	1.39841	1	0.624691	73.0743	up
brown	GOTERM_BP_FAT	GO:0031328~positive regulation of cellular biosynthetic process	105	4.26136	0.0692077	213891_S_AT, 205249_AT, 202969_AT, 203505_AT, 203132_AT, 219528_S_AT, 204642_AT, 225049_AT, 204531_S_AT, 220146_AT, 209824_S_AT, 209348_S_AT, 221477_S_AT, 209476_AT, 222848_AT, 229560_AT, 200750_S_AT, 227346_AT, 209360_S_AT, 208415_X_AT, 217863_AT, 211675_S_AT, 218259_AT, 202370_S_AT, 224833_AT, 201146_AT, 202521_AT, 210354_AT, 227205_AT, 238520_AT, 1555832_S_AT, 218917_S_AT, 210002_AT, 200063_S_…	1789	685	13528	1.1591	1	0.630702	73.7679	up
brown	GOTERM_BP_FAT	GO:0006916~anti-apoptosis	36	1.46104	0.0693246	222108_AT, 202923_S_AT, 210017_AT, 205844_AT, 204369_AT, 203139_AT, 224793_S_AT, 227350_AT, 227627_AT, 203528_AT, 209448_AT, 228363_AT, 214988_S_AT, 206693_AT, 209341_S_AT, 221477_S_AT, 200638_S_AT, 202095_S_AT, 205225_AT, 209476_AT, 209723_AT, 200599_S_AT, 207892_AT, 200642_AT, 223502_S_AT, 210559_S_AT, 233093_S_AT, 202724_S_AT, 209308_S_AT, 203625_X_AT, 213532_AT, 210260_S_AT, 203685_AT, 200063…	1789	206	13528	1.32147	1	0.630117	73.8292	up
brown	GOTERM_BP_FAT	GO:0000902~cell morphogenesis	58	2.3539	0.0695106	210495_X_AT, 212298_AT, 205249_AT, 33197_AT, 225364_AT, 212985_AT, 219528_S_AT, 213194_AT, 202670_AT, 202981_X_AT, 226766_AT, 231776_AT, 213317_AT, 228680_AT, 202854_AT, 224694_AT, AFFX-HSAC07/X00351_3_AT, 202174_S_AT, 217028_AT, 215000_S_AT, 217941_S_AT, 225572_AT, 202800_AT, 203569_S_AT, 200642_AT, 204103_AT, 203660_S_AT, 213707_S_AT, 221898_AT, 204995_AT, 227249_AT, 213496_AT, 229800_AT, 20368…	1789	356	13528	1.23197	1	0.629915	73.9267	up
brown	GOTERM_BP_FAT	GO:0032844~regulation of homeostatic process	22	0.892857	0.070252	209875_S_AT, 202923_S_AT, 205263_AT, 200899_S_AT, 1552316_A_AT, 202625_AT, 224833_AT, 210643_AT, 210354_AT, 230908_AT, 204932_AT, 204790_AT, 203989_X_AT, 201174_S_AT, 205692_S_AT, 212588_AT, 213532_AT, 224847_AT, 204249_S_AT, 210970_S_AT, 203685_AT, 202530_AT	1789	114	13528	1.45929	1	0.632743	74.3116	up
brown	GOTERM_BP_FAT	GO:0070647~protein modification by small protein conjugation or removal	29	1.17695	0.0717544	220746_S_AT, 202954_AT, 201387_S_AT, 225610_AT, 202981_X_AT, 213881_X_AT, 204531_S_AT, 210266_S_AT, 204732_S_AT, 225231_AT, 228153_AT, 212287_AT, 209115_AT, 211764_S_AT, 207483_S_AT, 215847_AT, 227545_AT, 212513_S_AT, 209455_AT, 201546_AT, 213186_AT, 213012_AT, 202413_S_AT, 202060_AT, 202642_S_AT, 229419_AT, 223493_AT, 235096_AT, 213971_S_AT, 221492_S_AT	1789	160	13528	1.37057	1	0.639605	75.0752	up
brown	GOTERM_BP_FAT	GO:0043549~regulation of kinase activity	58	2.3539	0.0727486	202540_S_AT, 226837_AT, 208944_AT, 205296_AT, 210017_AT, 205698_S_AT, 207734_AT, 218807_AT, 203132_AT, 202670_AT, 202478_AT, 225045_AT, 211734_S_AT, 203837_AT, 222410_S_AT, 217028_AT, 205282_AT, 208877_AT, 211675_S_AT, 203603_S_AT, 200642_AT, 219863_AT, 206854_S_AT, 204612_AT, 213743_AT, 209714_S_AT, 202763_AT, 213532_AT, 204995_AT, 242517_AT, 200063_S_AT, 223551_AT, 205842_S_AT, 224793_S_AT, 203…	1789	357	13528	1.22852	1	0.643648	75.5686	up
brown	GOTERM_BP_FAT	GO:0009116~nucleoside metabolic process	14	0.568182	0.0731573	202540_S_AT, 220384_AT, 205191_AT, 222203_S_AT, 203234_AT, 219178_AT, 204076_AT, 223298_S_AT, 208956_X_AT, 218809_AT, 202854_AT, 208398_S_AT, 203302_AT, 203939_AT	1789	64	13528	1.65414	1	0.644581	75.7687	up
brown	GOTERM_BP_FAT	GO:0050715~positive regulation of cytokine secretion	7	0.284091	0.0732314	207153_S_AT, 207075_AT, 206914_AT, 221690_S_AT, 204715_AT, 1554479_A_AT, 210354_AT	1789	23	13528	2.30141	1	0.643764	75.8048	up
brown	GOTERM_BP_FAT	GO:0006921~cell structure disassembly during apoptosis	7	0.284091	0.0732314	204286_S_AT, 202763_AT, 210164_AT, 204859_S_AT, 205554_S_AT, 205488_AT, 200642_AT	1789	23	13528	2.30141	1	0.643764	75.8048	up
brown	GOTERM_BP_FAT	GO:0045727~positive regulation of translation	7	0.284091	0.0732314	235296_AT, 206588_AT, 227314_AT, 206545_AT, 212845_AT, 200933_X_AT, 224621_AT	1789	23	13528	2.30141	1	0.643764	75.8048	up
brown	GOTERM_BP_FAT	GO:0033059~cellular pigmentation	7	0.284091	0.0732314	225049_AT, 235007_AT, 33197_AT, 203518_AT, 202670_AT, 203685_AT, 209515_S_AT	1789	23	13528	2.30141	1	0.643764	75.8048	up
brown	GOTERM_BP_FAT	GO:0010629~negative regulation of gene expression	79	3.20617	0.0738394	202923_S_AT, 213891_S_AT, 218269_AT, 219433_AT, 205296_AT, 1557260_A_AT, 224326_S_AT, 209120_AT, 203132_AT, 227261_AT, 226547_AT, 203046_S_AT, 222494_AT, 221773_AT, 204531_S_AT, 222410_S_AT, 206589_AT, 223331_S_AT, 204225_AT, 218082_S_AT, 204791_AT, 212764_AT, 208808_S_AT, 209430_AT, 227346_AT, 203603_S_AT, 219286_S_AT, 203275_AT, 202521_AT, 207828_S_AT, 212920_AT, 202599_S_AT, 204254_S_AT, 20479…	1789	504	13528	1.18528	1	0.645723	76.0993	up
brown	GOTERM_BP_FAT	GO:0042176~regulation of protein catabolic process	12	0.487013	0.0745058	202923_S_AT, 227205_AT, 209682_AT, 204790_AT, 213817_AT, 227545_AT, 201667_AT, 209824_S_AT, 203525_S_AT, 208775_AT, 213012_AT, 210354_AT	1789	52	13528	1.74502	1	0.647961	76.4182	up
brown	GOTERM_BP_FAT	GO:0009891~positive regulation of biosynthetic process	106	4.30195	0.075202	213891_S_AT, 205249_AT, 202969_AT, 203505_AT, 203132_AT, 219528_S_AT, 204642_AT, 225049_AT, 204531_S_AT, 220146_AT, 209824_S_AT, 209348_S_AT, 200090_AT, 221477_S_AT, 209476_AT, 222848_AT, 229560_AT, 200750_S_AT, 227346_AT, 209360_S_AT, 208415_X_AT, 217863_AT, 211675_S_AT, 218259_AT, 202370_S_AT, 224833_AT, 201146_AT, 202521_AT, 210354_AT, 227205_AT, 238520_AT, 1555832_S_AT, 218917_S_AT, 210002_AT…	1789	695	13528	1.15331	1	0.650324	76.747	up
brown	GOTERM_BP_FAT	GO:0031327~negative regulation of cellular biosynthetic process	87	3.53084	0.0758197	202923_S_AT, 213891_S_AT, 219433_AT, 205296_AT, 1557260_A_AT, 224326_S_AT, 209120_AT, 203132_AT, 227261_AT, 226547_AT, 203046_S_AT, 222494_AT, 221773_AT, 204531_S_AT, 222410_S_AT, 201448_AT, 208773_S_AT, 206589_AT, 223331_S_AT, 204225_AT, 204791_AT, 218082_S_AT, 212764_AT, 208808_S_AT, 209430_AT, 1552316_A_AT, 227346_AT, 203603_S_AT, 219286_S_AT, 203275_AT, 202521_AT, 207828_S_AT, 212920_AT, 2025…	1789	561	13528	1.17268	1	0.652263	77.0351	up
brown	GOTERM_BP_FAT	GO:0051130~positive regulation of cellular component organization	32	1.2987	0.0765858	224788_AT, 206545_AT, 200899_S_AT, 224793_S_AT, 213194_AT, 206211_AT, 226766_AT, 227314_AT, 203528_AT, 203764_AT, 226312_AT, 225231_AT, 213135_AT, 235296_AT, 208399_S_AT, 207483_S_AT, 203471_S_AT, 218039_AT, 209112_AT, 230908_AT, 227205_AT, 204887_S_AT, 211063_S_AT, 210038_AT, 226364_AT, 203525_S_AT, 213513_X_AT, 205046_AT, 242517_AT, 200063_S_AT, 213101_S_AT, 38158_AT	1789	181	13528	1.33689	1	0.654923	77.3877	up
brown	GOTERM_BP_FAT	GO:0033363~secretory granule organization	4	0.162338	0.0772973	225049_AT, 203518_AT, 203505_AT, 201859_AT	1789	8	13528	3.78088	1	0.657279	77.7106	up
brown	GOTERM_BP_FAT	GO:0006266~DNA ligation	4	0.162338	0.0772973	208808_S_AT, 201292_AT, 210813_S_AT, 227766_AT	1789	8	13528	3.78088	1	0.657279	77.7106	up
brown	GOTERM_BP_FAT	GO:0010543~regulation of platelet activation	4	0.162338	0.0772973	224341_X_AT, 221898_AT, 203471_S_AT, 206049_AT	1789	8	13528	3.78088	1	0.657279	77.7106	up
brown	GOTERM_BP_FAT	GO:0032647~regulation of interferon-alpha production	4	0.162338	0.0772973	229560_AT, 200807_S_AT, 220146_AT, 206271_AT	1789	8	13528	3.78088	1	0.657279	77.7106	up
brown	GOTERM_BP_FAT	GO:0046700~heterocycle catabolic process	16	0.649351	0.0773946	207992_S_AT, 218171_AT, 229596_AT, 204076_AT, 214203_S_AT, 211138_S_AT, 203743_S_AT, 204224_S_AT, 202176_AT, 209708_AT, 203939_AT, 209473_AT, 217388_S_AT, 1568638_A_AT, 214047_S_AT, 205943_AT	1789	77	13528	1.57128	1	0.656585	77.7544	up
brown	GOTERM_BP_FAT	GO:0006511~ubiquitin-dependent protein catabolic process	41	1.66396	0.0780548	201371_S_AT, 203362_S_AT, 201532_AT, 202954_AT, 201672_S_AT, 203079_S_AT, 226917_S_AT, 201705_AT, 222543_AT, 201387_S_AT, 203531_AT, 225610_AT, 219211_AT, 202981_X_AT, 203755_AT, 238057_AT, 209974_S_AT, 226505_X_AT, 226669_AT, 213295_AT, 228153_AT, 226730_S_AT, 211764_S_AT, 200599_S_AT, 202870_S_AT, 212388_AT, 212513_S_AT, 213012_AT, 210681_S_AT, 208805_AT, 210559_S_AT, 202413_S_AT, 208882_S_AT, …	1789	242	13528	1.28113	1	0.658661	78.0495	up
brown	GOTERM_BP_FAT	GO:0018107~peptidyl-threonine phosphorylation	6	0.243506	0.0785461	227205_AT, 208944_AT, 222589_AT, 214683_S_AT, 224793_S_AT, 203685_AT	1789	18	13528	2.52059	1	0.659893	78.2667	up
brown	GOTERM_BP_FAT	GO:0002763~positive regulation of myeloid leukocyte differentiation	6	0.243506	0.0785461	205266_AT, 227346_AT, 209360_S_AT, 203132_AT, 210643_AT, 213931_AT	1789	18	13528	2.52059	1	0.659893	78.2667	up
brown	GOTERM_BP_FAT	GO:0010921~regulation of phosphatase activity	6	0.243506	0.0785461	44790_S_AT, 227314_AT, 205842_S_AT, 203471_S_AT, 202166_S_AT, 210354_AT	1789	18	13528	2.52059	1	0.659893	78.2667	up
brown	GOTERM_BP_FAT	GO:0002718~regulation of cytokine production during immune response	6	0.243506	0.0785461	205263_AT, 206854_S_AT, 204232_AT, 213817_AT, 1552316_A_AT, 210017_AT	1789	18	13528	2.52059	1	0.659893	78.2667	up
brown	GOTERM_BP_FAT	GO:0002275~myeloid cell activation during immune response	6	0.243506	0.0785461	211005_AT, 224341_X_AT, 220146_AT, 202625_AT, 206271_AT, 200638_S_AT	1789	18	13528	2.52059	1	0.659893	78.2667	up
brown	GOTERM_BP_FAT	GO:0032200~telomere organization	8	0.324675	0.0789531	205395_S_AT, 208644_AT, 208694_AT, 201174_S_AT, 228670_AT, 223493_AT, 200627_AT, 201479_AT	1789	29	13528	2.086	1	0.660706	78.4452	up
brown	GOTERM_BP_FAT	GO:0030199~collagen fibril organization	8	0.324675	0.0789531	215446_S_AT, 207543_S_AT, 221729_AT, 212865_S_AT, 1556499_S_AT, 224793_S_AT, 215076_S_AT, 201744_S_AT	1789	29	13528	2.086	1	0.660706	78.4452	up
brown	GOTERM_BP_FAT	GO:0016032~viral reproduction	15	0.608766	0.0792336	204064_AT, 213652_AT, 206974_AT, 222543_AT, 227766_AT, 213012_AT, 204103_AT, 226626_AT, 200934_AT, 210813_S_AT, 206991_S_AT, 217028_AT, 206589_AT, 209337_AT, 218082_S_AT	1789	71	13528	1.59756	1	0.660903	78.5673	up
brown	GOTERM_BP_FAT	GO:0051436~negative regulation of ubiquitin-protein ligase activity during mitotic cell cycle	14	0.568182	0.0808936	211764_S_AT, 202954_AT, 202870_S_AT, 201532_AT, 203362_S_AT, 226917_S_AT, 201705_AT, 208805_AT, 203755_AT, 209974_S_AT, 211746_X_AT, 203396_AT, 201068_S_AT, 218875_S_AT	1789	65	13528	1.62869	1	0.667672	79.2769	up
brown	GOTERM_BP_FAT	GO:0051090~regulation of transcription factor activity	20	0.811688	0.0810944	205263_AT, 209061_AT, 236295_S_AT, 207426_S_AT, 210017_AT, 205842_S_AT, 209120_AT, 206271_AT, 213931_AT, 1553713_A_AT, 207075_AT, 210038_AT, 204790_AT, 213817_AT, 224341_X_AT, 202863_AT, 231779_AT, 209341_S_AT, 204225_AT, 200063_S_AT	1789	103	13528	1.4683	1	0.66747	79.3613	up
brown	GOTERM_BP_FAT	GO:0070206~protein trimerization	5	0.202922	0.0814949	204804_AT, 223384_S_AT, 206675_S_AT, 221044_S_AT, 213293_S_AT	1789	13	13528	2.90837	1	0.668206	79.5284	up
brown	GOTERM_BP_FAT	GO:0046697~decidualization	5	0.202922	0.0814949	209875_S_AT, 205266_AT, 204748_AT, 205676_AT, 204254_S_AT	1789	13	13528	2.90837	1	0.668206	79.5284	up
brown	GOTERM_BP_FAT	GO:0045072~regulation of interferon-gamma biosynthetic process	5	0.202922	0.0814949	229560_AT, 207901_AT, 220146_AT, 219424_AT, 206271_AT	1789	13	13528	2.90837	1	0.668206	79.5284	up
brown	GOTERM_BP_FAT	GO:0031109~microtubule polymerization or depolymerization	5	0.202922	0.0814949	221258_S_AT, 200783_S_AT, 223513_AT, 209408_AT, 218875_S_AT	1789	13	13528	2.90837	1	0.668206	79.5284	up
brown	GOTERM_BP_FAT	GO:0050706~regulation of interleukin-1 beta secretion	5	0.202922	0.0814949	207075_AT, 221690_S_AT, 204715_AT, 1554479_A_AT, 210354_AT	1789	13	13528	2.90837	1	0.668206	79.5284	up
brown	GOTERM_BP_FAT	GO:0042100~B cell proliferation	5	0.202922	0.0814949	200807_S_AT, 207892_AT, 212588_AT, 226218_AT, 203685_AT	1789	13	13528	2.90837	1	0.668206	79.5284	up
brown	GOTERM_BP_FAT	GO:0006607~NLS-bearing substrate import into nucleus	5	0.202922	0.0814949	221502_AT, 209682_AT, 227934_AT, 227266_S_AT, 201088_AT	1789	13	13528	2.90837	1	0.668206	79.5284	up
brown	GOTERM_BP_FAT	GO:0031334~positive regulation of protein complex assembly	9	0.36526	0.0820753	227205_AT, 224788_AT, 211063_S_AT, 226312_AT, 203471_S_AT, 213513_X_AT, 203525_S_AT, 213101_S_AT, 209112_AT	1789	35	13528	1.94445	1	0.669775	79.7684	up
brown	GOTERM_BP_FAT	GO:0043473~pigmentation	13	0.527597	0.0822924	208399_S_AT, 235007_AT, 33197_AT, 204544_AT, 202670_AT, 209515_S_AT, 225049_AT, 224892_AT, 227139_S_AT, 203518_AT, 219648_AT, 221477_S_AT, 203685_AT	1789	59	13528	1.66615	1	0.669647	79.8576	up
brown	GOTERM_BP_FAT	GO:0042493~response to drug	37	1.50162	0.082632	205380_AT, 208944_AT, 215446_S_AT, 1555579_S_AT, 202625_AT, 205698_S_AT, 202816_S_AT, 204172_AT, 209994_S_AT, 204932_AT, 227314_AT, 225222_AT, 204580_AT, 204675_AT, 219494_AT, 204748_AT, 209341_S_AT, 221477_S_AT, 204225_AT, 200638_S_AT, 200887_S_AT, 201010_S_AT, 225572_AT, 202800_AT, 207828_S_AT, 210221_AT, 200642_AT, 207074_S_AT, 201313_AT, 204396_S_AT, 203525_S_AT, 213532_AT, 208901_S_AT, 20942…	1789	216	13528	1.2953	1	0.670086	79.9962	up
brown	GOTERM_BP_FAT	GO:0010553~negative regulation of specific transcription from RNA polymerase II promoter	10	0.405844	0.0835047	219433_AT, 200854_AT, 204790_AT, 204689_AT, 227346_AT, 44783_S_AT, 206589_AT, 204225_AT, 219286_S_AT, 204254_S_AT	1789	41	13528	1.84433	1	0.672969	80.3483	up
brown	GOTERM_BP_FAT	GO:0002700~regulation of production of molecular mediator of immune response	10	0.405844	0.0835047	205263_AT, 206854_S_AT, 204232_AT, 213817_AT, 207426_S_AT, 1552316_A_AT, 210017_AT, 207892_AT, 212588_AT, 210354_AT	1789	41	13528	1.84433	1	0.672969	80.3483	up
brown	GOTERM_BP_FAT	GO:0044093~positive regulation of molecular function	90	3.6526	0.0855814	208944_AT, 205691_AT, 201532_AT, 210017_AT, 218807_AT, 205698_S_AT, 206518_S_AT, 204613_AT, 202670_AT, 204642_AT, 225045_AT, 211734_S_AT, 203837_AT, 206331_AT, 210813_S_AT, 200090_AT, 217028_AT, 202911_AT, 231779_AT, 204859_S_AT, 204225_AT, 222201_S_AT, 211764_S_AT, 212077_AT, 205282_AT, 211675_S_AT, 203603_S_AT, 200642_AT, 1554479_A_AT, 208805_AT, 210354_AT, 204254_S_AT, 230908_AT, 206638_AT, 21…	1789	586	13528	1.16136	1	0.681218	81.1627	up
brown	GOTERM_BP_FAT	GO:0051383~kinetochore organization	3	0.121753	0.0872317	231772_X_AT, 205046_AT, 207828_S_AT	1789	4	13528	5.67132	1	0.687376	81.7871	up
brown	GOTERM_BP_FAT	GO:0001757~somite specification	3	0.121753	0.0872317	224215_S_AT, 206201_S_AT, 205619_S_AT	1789	4	13528	5.67132	1	0.687376	81.7871	up
brown	GOTERM_BP_FAT	GO:0007019~microtubule depolymerization	3	0.121753	0.0872317	221258_S_AT, 200783_S_AT, 209408_AT	1789	4	13528	5.67132	1	0.687376	81.7871	up
brown	GOTERM_BP_FAT	GO:0033152~immunoglobulin V(D)J recombination	3	0.121753	0.0872317	208694_AT, 210813_S_AT, 227766_AT	1789	4	13528	5.67132	1	0.687376	81.7871	up
brown	GOTERM_BP_FAT	GO:0032367~intracellular cholesterol transport	3	0.121753	0.0872317	218171_AT, 203505_AT, 200701_AT	1789	4	13528	5.67132	1	0.687376	81.7871	up
brown	GOTERM_BP_FAT	GO:0048305~immunoglobulin secretion	3	0.121753	0.0872317	207892_AT, 207734_AT, 223502_S_AT	1789	4	13528	5.67132	1	0.687376	81.7871	up
brown	GOTERM_BP_FAT	GO:0045356~positive regulation of interferon-alpha biosynthetic process	3	0.121753	0.0872317	229560_AT, 220146_AT, 206271_AT	1789	4	13528	5.67132	1	0.687376	81.7871	up
brown	GOTERM_BP_FAT	GO:0043374~CD8-positive, alpha-beta T cell differentiation	3	0.121753	0.0872317	231776_AT, 238725_AT, 203685_AT	1789	4	13528	5.67132	1	0.687376	81.7871	up
brown	GOTERM_BP_FAT	GO:0070498~interleukin-1-mediated signaling pathway	3	0.121753	0.0872317	213817_AT, 202948_AT, 231779_AT	1789	4	13528	5.67132	1	0.687376	81.7871	up
brown	GOTERM_BP_FAT	GO:0051261~protein depolymerization	3	0.121753	0.0872317	221258_S_AT, 200783_S_AT, 209408_AT	1789	4	13528	5.67132	1	0.687376	81.7871	up
brown	GOTERM_BP_FAT	GO:0032609~interferon-gamma production	3	0.121753	0.0872317	206295_AT, 207901_AT, 224341_X_AT	1789	4	13528	5.67132	1	0.687376	81.7871	up
brown	GOTERM_BP_FAT	GO:0051103~DNA ligation during DNA repair	3	0.121753	0.0872317	208808_S_AT, 210813_S_AT, 227766_AT	1789	4	13528	5.67132	1	0.687376	81.7871	up
brown	GOTERM_BP_FAT	GO:0032366~intracellular sterol transport	3	0.121753	0.0872317	218171_AT, 203505_AT, 200701_AT	1789	4	13528	5.67132	1	0.687376	81.7871	up
brown	GOTERM_BP_FAT	GO:0030163~protein catabolic process	95	3.85552	0.0877737	226215_S_AT, 202604_X_AT, 201532_AT, 203362_S_AT, 210017_AT, 228980_AT, 203079_S_AT, 235113_AT, 202981_X_AT, 219211_AT, 203755_AT, 221221_S_AT, 218761_AT, 236852_AT, 228190_AT, 219035_S_AT, 204531_S_AT, 228363_AT, 225231_AT, 228153_AT, 223229_AT, 226730_S_AT, 211764_S_AT, 200599_S_AT, 227545_AT, 217863_AT, 209630_S_AT, 212388_AT, 212513_S_AT, 202653_S_AT, 217823_S_AT, 210681_S_AT, 208805_AT, 2105…	1789	622	13528	1.15493	1	0.68862	81.9878	up
brown	GOTERM_BP_FAT	GO:0030155~regulation of cell adhesion	25	1.01461	0.089221	209875_S_AT, 206295_AT, 207901_AT, 202604_X_AT, 202677_AT, 205842_S_AT, 218807_AT, 202670_AT, 204642_AT, 227314_AT, 206101_AT, 213857_S_AT, 201288_AT, 216840_S_AT, 224215_S_AT, 208652_AT, 225242_S_AT, 209606_AT, 204790_AT, 206134_AT, 201578_AT, 203525_S_AT, 1556499_S_AT, 224847_AT, 203685_AT	1789	137	13528	1.37988	1	0.69373	82.5136	up
brown	GOTERM_BP_FAT	GO:0007566~embryo implantation	8	0.324675	0.0917808	209875_S_AT, 208944_AT, 205266_AT, 213652_AT, 204748_AT, 224793_S_AT, 200642_AT, 204051_S_AT	1789	30	13528	2.01647	1	0.703355	83.4082	up
brown	GOTERM_BP_FAT	GO:0006959~humoral immune response	16	0.649351	0.0923487	239205_S_AT, 206545_AT, 213800_AT, 207655_S_AT, 205715_AT, 215388_S_AT, 206983_AT, 219424_AT, 210116_AT, 202992_AT, 244313_AT, 205859_AT, 203854_AT, 205654_AT, 205419_AT, 206693_AT, 205544_S_AT, 203685_AT	1789	79	13528	1.5315	1	0.704595	83.6007	up
brown	GOTERM_BP_FAT	GO:0008104~protein localization	131	5.31656	0.0936659	207624_S_AT, 203494_S_AT, 213652_AT, 207734_AT, 203505_AT, 225022_AT, 209515_S_AT, 230165_AT, 228190_AT, 222410_S_AT, 209824_S_AT, 220059_AT, 203518_AT, 229980_S_AT, 210849_S_AT, 200750_S_AT, 218134_S_AT, 217941_S_AT, 200599_S_AT, 210676_X_AT, 218768_AT, 234672_S_AT, 206039_AT, 1556643_AT, 207828_S_AT, 226329_S_AT, 210354_AT, 214838_AT, 209268_AT, 241910_X_AT, 214124_X_AT, 200063_S_AT, 212631_AT,…	1789	882	13528	1.12312	1	0.708858	84.0391	up
brown	GOTERM_BP_FAT	GO:0051480~cytosolic calcium ion homeostasis	22	0.892857	0.0937826	209906_AT, 224761_AT, 206528_AT, 205842_S_AT, 204036_AT, 230866_AT, 206983_AT, 204613_AT, 228176_AT, 204642_AT, 203531_AT, 230908_AT, 212195_AT, 203989_X_AT, 205692_S_AT, 212588_AT, 206991_S_AT, 217028_AT, 210970_S_AT, 207681_AT, 206942_S_AT, 205098_AT	1789	118	13528	1.40982	1	0.708245	84.0775	up
brown	GOTERM_BP_FAT	GO:0046634~regulation of alpha-beta T cell activation	9	0.36526	0.0938876	209682_AT, 225893_AT, 208944_AT, 1552316_A_AT, 227346_AT, 236226_AT, 212588_AT, 219424_AT, 205685_AT	1789	36	13528	1.89044	1	0.707587	84.1118	up
brown	GOTERM_BP_FAT	GO:0032675~regulation of interleukin-6 production	9	0.36526	0.0938876	200807_S_AT, 226333_AT, 213817_AT, 224341_X_AT, 210176_AT, 220146_AT, 206271_AT, 223145_S_AT, 210354_AT	1789	36	13528	1.89044	1	0.707587	84.1118	up
brown	GOTERM_BP_FAT	GO:0046425~regulation of JAK-STAT cascade	9	0.36526	0.0938876	212195_AT, 205266_AT, 226333_AT, 203989_X_AT, 237493_AT, 208652_AT, 205842_S_AT, 202625_AT, 210354_AT	1789	36	13528	1.89044	1	0.707587	84.1118	up
brown	GOTERM_BP_FAT	GO:0001776~leukocyte homeostasis	9	0.36526	0.0938876	202705_AT, 1552316_A_AT, 202763_AT, 209341_S_AT, 200642_AT, 203685_AT, 223502_S_AT, 210354_AT, 204780_S_AT	1789	36	13528	1.89044	1	0.707587	84.1118	up
brown	GOTERM_BP_FAT	GO:0045185~maintenance of protein location	11	0.446429	0.0939264	213000_AT, 216438_S_AT, 208841_S_AT, 218308_AT, 217718_S_AT, 214124_X_AT, 204162_AT, 201859_AT, 214051_AT, 225022_AT, 235119_AT	1789	48	13528	1.7329	1	0.706664	84.1245	up
brown	GOTERM_BP_FAT	GO:0018212~peptidyl-tyrosine modification	11	0.446429	0.0939264	204140_AT, 203989_X_AT, 205842_S_AT, 202625_AT, 210346_S_AT, 201648_AT, 214683_S_AT, 209033_S_AT, 203131_AT, 210354_AT, 200887_S_AT	1789	48	13528	1.7329	1	0.706664	84.1245	up
brown	GOTERM_BP_FAT	GO:0007127~meiosis I	10	0.405844	0.0944223	205395_S_AT, 204170_S_AT, 204033_AT, 200608_S_AT, 205647_AT, 219494_AT, 202911_AT, 242560_AT, 205024_S_AT, 38158_AT	1789	42	13528	1.80042	1	0.70758	84.2859	up
brown	GOTERM_BP_FAT	GO:0032880~regulation of protein localization	25	1.01461	0.0950963	207153_S_AT, 205842_S_AT, 224793_S_AT, 225022_AT, 207075_AT, 201859_AT, 208841_S_AT, 218308_AT, 207426_S_AT, 207892_AT, 227545_AT, 217718_S_AT, 1554479_A_AT, 204715_AT, 221630_S_AT, 210354_AT, 210038_AT, 204612_AT, 206914_AT, 226449_AT, 203525_S_AT, 205046_AT, 221690_S_AT, 203685_AT, 224691_AT	1789	138	13528	1.36989	1	0.709196	84.5026	up
brown	GOTERM_BP_FAT	GO:0032755~positive regulation of interleukin-6 production	6	0.243506	0.095496	200807_S_AT, 226333_AT, 224341_X_AT, 220146_AT, 206271_AT, 223145_S_AT	1789	19	13528	2.38793	1	0.709713	84.6299	up
brown	GOTERM_BP_FAT	GO:0006541~glutamine metabolic process	6	0.243506	0.095496	203608_AT, 221510_S_AT, 222819_AT, 215001_S_AT, 217987_AT, 213302_AT	1789	19	13528	2.38793	1	0.709713	84.6299	up
brown	GOTERM_BP_FAT	GO:0042219~cellular amino acid derivative catabolic process	6	0.243506	0.095496	203608_AT, 211138_S_AT, 217388_S_AT, 218953_S_AT, 1568638_A_AT, 205943_AT	1789	19	13528	2.38793	1	0.709713	84.6299	up
brown	GOTERM_BP_FAT	GO:0006325~chromatin organization	60	2.43506	0.0958815	226215_S_AT, 219433_AT, 212375_AT, 235791_X_AT, 205296_AT, 203098_AT, 203132_AT, 207551_S_AT, 226547_AT, 202708_S_AT, 218911_AT, 212689_S_AT, 212928_AT, 213911_S_AT, 217982_S_AT, 218726_AT, 219966_X_AT, 204225_AT, 213864_S_AT, 221763_AT, 208808_S_AT, 212612_AT, 203358_S_AT, 209463_S_AT, 202521_AT, 202060_AT, 235096_AT, 218917_S_AT, 200063_S_AT, 226981_AT, 202265_AT, 200854_AT, 212301_AT, 220746_S…	1789	378	13528	1.20028	1	0.710171	84.7517	up
brown	GOTERM_BP_FAT	GO:0006606~protein import into nucleus	17	0.689935	0.0971402	200750_S_AT, 221502_AT, 218134_S_AT, 203494_S_AT, 227266_S_AT, 205842_S_AT, 208775_AT, 224621_AT, 201088_AT, 210354_AT, 209682_AT, 222659_AT, 223096_AT, 203989_X_AT, 201713_S_AT, 227934_AT, 209824_S_AT	1789	86	13528	1.49477	1	0.714033	85.1429	up
brown	GOTERM_BP_FAT	GO:0009967~positive regulation of signal transduction	48	1.94805	0.0980299	210017_AT, 218520_AT, 211734_S_AT, 204352_AT, 205225_AT, 205266_AT, 209894_AT, 202777_AT, 203603_S_AT, 210354_AT, 206638_AT, 224985_AT, 219296_AT, 206854_S_AT, 212982_AT, 226333_AT, 224341_X_AT, 202076_AT, 213532_AT, 205289_AT, 213373_S_AT, 205263_AT, 225406_AT, 209061_AT, 202688_AT, 205842_S_AT, 202625_AT, 224793_S_AT, 204822_AT, 235666_AT, 206271_AT, 212195_AT, 226312_AT, 212588_AT, 205676_AT, …	1789	295	13528	1.23039	1	0.716414	85.4137	up
brown	GOTERM_BP_FAT	GO:0032446~protein modification by small protein conjugation	24	0.974026	0.0989706	202954_AT, 202981_X_AT, 225610_AT, 213881_X_AT, 204531_S_AT, 210266_S_AT, 204732_S_AT, 225231_AT, 228153_AT, 212287_AT, 209115_AT, 211764_S_AT, 207483_S_AT, 215847_AT, 227545_AT, 201546_AT, 209455_AT, 213186_AT, 213012_AT, 202060_AT, 229419_AT, 223493_AT, 235096_AT, 213971_S_AT, 221492_S_AT	1789	132	13528	1.37487	1	0.718958	85.695	up
grey	GOTERM_BP_FAT	GO:0022600~digestive system process	15	0.505391	9.76477e-05	207071_S_AT, 206023_AT, 205009_AT, 224305_S_AT, 217117_X_AT, 202068_S_AT, 223862_AT, 231693_AT, 1553970_S_AT, 204673_AT, 221584_S_AT, 206835_AT, 207475_AT, 204151_X_AT, 214583_AT	1902	34	13528	3.13787	0.325928	0.325928	0.181497	down
grey	KEGG_PATHWAY	hsa00910:Nitrogen metabolism	10	0.337	0.002	215794_X_AT, 206873_AT, 219464_AT, 231270_AT, 204865_AT, 209301_AT, 205047_S_AT, 200947_S_AT, 205199_AT, 214082_AT	696	23	5085	3.17654	0.338794	0.338794	2.64689	down
grey	BIOCARTA	h_LDLpathway:Low-density lipoprotein (LDL) pathway during atherogenesis	5	0.168464	0.00418959	203549_S_AT, 209716_AT, 205207_AT, 202068_S_AT, 216598_S_AT	199	6	1437	6.01759	0.616046	0.616046	5.23311	down
grey	KEGG_PATHWAY	h_LDLpathway:Low-density lipoprotein (LDL) pathway during atherogenesis	5	0.168	0.004	203549_S_AT, 209716_AT, 205207_AT, 202068_S_AT, 216598_S_AT	199	6	1437	6.01759	0.616046	0.616046	5.23311	down
grey	KEGG_PATHWAY	h_mspPathway:Msp/Ron Receptor Signaling Pathway	5	0.168	0.016	209716_AT, 39402_AT, 205455_AT, 213380_X_AT, 216598_S_AT	199	8	1437	4.51319	0.97219	0.833236	18.2214	down
grey	BIOCARTA	h_mspPathway:Msp/Ron Receptor Signaling Pathway	5	0.168464	0.0155893	209716_AT, 39402_AT, 205455_AT, 213380_X_AT, 216598_S_AT	199	8	1437	4.51319	0.97219	0.833236	18.2214	down
grey	KEGG_PATHWAY	hsa04960:Aldosterone-regulated sodium reabsorption	11	0.371	0.045	201739_AT, 224986_S_AT, 241436_AT, 206598_AT, 204686_AT, 203296_S_AT, 226450_AT, 209185_S_AT, 212239_AT, 212445_S_AT, 201243_S_AT	696	41	5085	1.96016	0.999861	0.988197	43.7713	down
grey	KEGG_PATHWAY	hsa00970:Aminoacyl-tRNA biosynthesis	11	0.371	0.045	200840_AT, 209252_AT, 204744_S_AT, 201263_AT, 208693_S_AT, 212971_AT, 200843_S_AT, 223035_S_AT, 201330_AT, 34764_AT, 218470_AT	696	41	5085	1.96016	0.999861	0.988197	43.7713	down
grey	KEGG_PATHWAY	hsa04020:Calcium signaling pathway	33	1.112	0.052	1565389_S_AT, 211662_S_AT, 235518_AT, 212038_S_AT, 210037_S_AT, 220813_AT, 211173_AT, 214596_AT, 210381_S_AT, 207228_AT, 209904_AT, 204271_S_AT, 205870_AT, 202615_AT, 217515_S_AT, 220805_AT, 34846_AT, 229309_AT, 205111_S_AT, 203709_AT, 200657_AT, 205388_AT, 207929_AT, 224505_S_AT, 212361_S_AT, 206170_AT, 207135_AT, 221037_S_AT, 214053_AT, 208377_S_AT, 200622_X_AT, 202825_AT, 221347_AT	696	176	5085	1.36988	0.999965	0.9674	48.6227	down
grey	GOTERM_BP_FAT	GO:0042127~regulation of cell proliferation	139	4.68329	0.00275715	201464_X_AT, 205019_S_AT, 210037_S_AT, 210228_AT, 208230_S_AT, 210605_S_AT, 206838_AT, 214935_AT, 227048_AT, 205114_S_AT, 203821_AT, 212727_AT, 205870_AT, 202284_S_AT, 202859_X_AT, 236263_AT, 210946_AT, 210977_S_AT, 231020_AT, 205479_S_AT, 234742_AT, 207929_AT, 201565_S_AT, 218718_AT, 207400_AT, 208333_AT, 216379_X_AT, 201005_AT, 205014_AT, 206635_AT, 39402_AT, 204686_AT, 48825_AT, 210381_S_AT, 2…	1902	787	13528	1.25621	0.999986	0.996211	5.00652	down
grey	KEGG_PATHWAY	hsa04260:Cardiac muscle contraction	17	0.573	0.06	210986_S_AT, 203296_S_AT, 231265_AT, 235518_AT, 213714_AT, 212361_S_AT, 206353_AT, 217491_X_AT, 231487_AT, 216265_X_AT, 209904_AT, 208377_S_AT, 202090_S_AT, 205674_X_AT, 1552863_A_AT, 217515_S_AT, 201243_S_AT	696	78	5085	1.59234	0.999992	0.947421	53.4193	down
grey	GOTERM_BP_FAT	GO:0007586~digestion	24	0.808625	0.00310684	207071_S_AT, 206023_AT, 205019_S_AT, 205009_AT, 211173_AT, 209699_X_AT, 214596_AT, 202068_S_AT, 224305_S_AT, 217117_X_AT, 223862_AT, 210381_S_AT, 231693_AT, 1553970_S_AT, 235591_AT, 204673_AT, 221584_S_AT, 207251_AT, 206835_AT, 205927_S_AT, 207475_AT, 204151_X_AT, 214583_AT, 206894_AT	1902	91	13528	1.87583	0.999997	0.984844	5.62426	down
grey	BIOCARTA	h_tsp1Pathway:TSP-1 Induced Apoptosis in Microvascular Endothelial Cell	4	0.134771	0.0590529	201464_X_AT, 228766_AT, 209189_AT, 201110_S_AT	199	7	1437	4.12635	0.999999	0.990206	54.1259	down
grey	KEGG_PATHWAY	h_tsp1Pathway:TSP-1 Induced Apoptosis in Microvascular Endothelial Cell	4	0.135	0.059	201464_X_AT, 228766_AT, 209189_AT, 201110_S_AT	199	7	1437	4.12635	0.999999	0.990206	54.1259	down
grey	GOTERM_BP_FAT	GO:0050892~intestinal absorption	8	0.269542	0.00382323	207071_S_AT, 207475_AT, 204151_X_AT, 224305_S_AT, 202068_S_AT, 214583_AT, 231693_AT, 1553970_S_AT	1902	16	13528	3.55626	1	0.979098	6.87797	down
grey	KEGG_PATHWAY	h_vdrPathway:Control of Gene Expression by Vitamin D Receptor	8	0.27	0.067	201209_AT, 215605_AT, 209106_AT, 217815_AT, 212512_S_AT, 201074_AT, 208445_S_AT, 214871_X_AT	199	27	1437	2.13959	1	0.980292	58.6031	down
grey	BIOCARTA	h_vdrPathway:Control of Gene Expression by Vitamin D Receptor	8	0.269542	0.0665705	201209_AT, 215605_AT, 209106_AT, 217815_AT, 212512_S_AT, 201074_AT, 208445_S_AT, 214871_X_AT	199	27	1437	2.13959	1	0.980292	58.6031	down
grey	KEGG_PATHWAY	hsa05016:Huntington's disease	32	1.078	0.099	201209_AT, 1565389_S_AT, 202785_AT, 202941_AT, 211662_S_AT, 201227_S_AT, 202001_S_AT, 212038_S_AT, 231265_AT, 217801_AT, 206790_S_AT, 229228_AT, 206353_AT, 202077_AT, 218226_S_AT, 231487_AT, 202390_S_AT, 211730_S_AT, 203135_AT, 202615_AT, 215088_S_AT, 212345_S_AT, 200657_AT, 208478_S_AT, 200818_AT, 217491_X_AT, 221037_S_AT, 210149_S_AT, 202090_S_AT, 234361_AT, 238005_S_AT, 202825_AT	696	180	5085	1.29885	1	0.981573	72.608	down
grey	KEGG_PATHWAY	hsa05012:Parkinson's disease	24	0.809	0.099	206836_AT, 202785_AT, 211662_S_AT, 202941_AT, 201227_S_AT, 200657_AT, 202001_S_AT, 212038_S_AT, 231265_AT, 1557053_S_AT, 217801_AT, 206790_S_AT, 200818_AT, 206353_AT, 200682_S_AT, 217491_X_AT, 218226_S_AT, 202077_AT, 231487_AT, 221037_S_AT, 210149_S_AT, 202090_S_AT, 202825_AT, 215088_S_AT	696	128	5085	1.36988	1	0.964395	72.6825	down
grey	KEGG_PATHWAY	hsa04930:Type II diabetes mellitus	11	0.371	0.099	222078_AT, 206598_AT, 227697_AT, 202545_AT, 204686_AT, 226450_AT, 203373_AT, 209185_S_AT, 205936_S_AT, 212239_AT, 206535_AT	696	47	5085	1.70992	1	0.943001	72.7559	down
grey	GOTERM_BP_FAT	GO:0006818~hydrogen transport	18	0.606469	0.00507194	208678_AT, 221504_S_AT, 203296_S_AT, 213995_AT, 214762_AT, 217801_AT, 201089_AT, 228816_AT, 214150_X_AT, 200818_AT, 1552286_AT, 208737_AT, 219827_AT, 205781_AT, 212754_S_AT, 227113_AT, 210149_S_AT, 208746_X_AT	1902	63	13528	2.03215	1	0.983552	9.02567	down
grey	KEGG_PATHWAY	h_no1Pathway:Actions of Nitric Oxide in the Heart	6	0.202	0.09	212097_AT, 203934_AT, 205870_AT, 204134_AT, 212295_S_AT, 210512_S_AT	199	18	1437	2.40704	1	0.986096	69.8926	down
grey	BIOCARTA	h_no1Pathway:Actions of Nitric Oxide in the Heart	6	0.202156	0.0895011	212097_AT, 203934_AT, 205870_AT, 204134_AT, 212295_S_AT, 210512_S_AT	199	18	1437	2.40704	1	0.986096	69.8926	down
grey	GOTERM_BP_FAT	GO:0000956~nuclear-transcribed mRNA catabolic process	12	0.404313	0.00668203	214940_S_AT, 242304_AT, 201794_S_AT, 201531_AT, 203117_S_AT, 213852_AT, 226093_AT, 218287_S_AT, 244766_AT, 215438_X_AT, 200060_S_AT, 218514_AT	1902	35	13528	2.43858	1	0.989037	11.7258	down
grey	GOTERM_BP_FAT	GO:0010035~response to inorganic substance	43	1.44879	0.00692353	201464_X_AT, 206836_AT, 207532_AT, 1568763_S_AT, 204420_AT, 224972_AT, 205009_AT, 235518_AT, 201110_S_AT, 209301_AT, 205916_AT, 221125_S_AT, 201041_S_AT, 210825_S_AT, 202291_S_AT, 38447_AT, 216265_X_AT, 204326_X_AT, 202679_AT, 209904_AT, 202390_S_AT, 203415_AT, 202284_S_AT, 202628_S_AT, 203775_AT, 210986_S_AT, 206461_X_AT, 226450_AT, 209189_AT, 204624_AT, 241942_AT, 211464_X_AT, 208177_AT, 221584…	1902	205	13528	1.49189	1	0.981844	12.1242	down
grey	GOTERM_BP_FAT	GO:0044057~regulation of system process	60	2.02156	0.00793536	210037_S_AT, 203400_S_AT, 214027_X_AT, 203821_AT, 210825_S_AT, 228716_AT, 216265_X_AT, 209904_AT, 204271_S_AT, 202390_S_AT, 205870_AT, 201694_S_AT, 208566_AT, 204948_S_AT, 201860_S_AT, 201170_S_AT, 229309_AT, 203296_S_AT, 205388_AT, 203441_S_AT, 225796_AT, 202260_S_AT, 206170_AT, 221584_S_AT, 205073_AT, 206598_AT, 207400_AT, 204648_AT, 203946_S_AT, 214053_AT, 210511_S_AT, 206635_AT, 39402_AT, 235…	1902	309	13528	1.38107	1	0.982089	13.775	down
grey	GOTERM_BP_FAT	GO:0010558~negative regulation of macromolecule biosynthetic process	98	3.30189	0.00813089	1570307_S_AT, 208230_S_AT, 203821_AT, 243796_AT, 228716_AT, 201549_X_AT, 213139_AT, 204948_S_AT, 218287_S_AT, 210977_S_AT, 201170_S_AT, 215605_AT, 212126_AT, 201565_S_AT, 231815_AT, 209505_AT, 212593_S_AT, 206362_X_AT, 205312_AT, 225164_S_AT, 210511_S_AT, 224974_AT, 206390_X_AT, 212348_S_AT, 214761_AT, 48825_AT, 209015_S_AT, 205725_AT, 218502_S_AT, 211597_S_AT, 207433_AT, 235201_AT, 230709_X_AT, …	1902	547	13528	1.27427	1	0.974367	14.0906	down
grey	GOTERM_BP_FAT	GO:0015992~proton transport	17	0.572776	0.00861692	208678_AT, 221504_S_AT, 203296_S_AT, 213995_AT, 214762_AT, 217801_AT, 201089_AT, 228816_AT, 214150_X_AT, 200818_AT, 1552286_AT, 208737_AT, 219827_AT, 205781_AT, 212754_S_AT, 210149_S_AT, 208746_X_AT	1902	61	13528	1.98218	1	0.969665	14.8703	down
grey	GOTERM_BP_FAT	GO:0002761~regulation of myeloid leukocyte differentiation	13	0.438005	0.00878095	232424_AT, 201464_X_AT, 206390_X_AT, 209716_AT, 209301_AT, 201565_S_AT, 222243_S_AT, 209418_S_AT, 210727_AT, 230709_X_AT, 202393_S_AT, 210511_S_AT, 201533_AT	1902	41	13528	2.25519	1	0.960775	15.132	down
grey	GOTERM_BP_FAT	GO:0002904~positive regulation of B cell apoptosis	4	0.134771	0.00991786	208478_S_AT, 207433_AT, 216379_X_AT, 202431_S_AT	1902	4	13528	7.11251	1	0.965085	16.9246	down
grey	GOTERM_BP_FAT	GO:0006754~ATP biosynthetic process	22	0.74124	0.0105065	203775_AT, 208678_AT, 224655_AT, 214070_S_AT, 221504_S_AT, 203296_S_AT, 213995_AT, 217801_AT, 204624_AT, 201089_AT, 228816_AT, 214150_X_AT, 200818_AT, 212361_S_AT, 212062_AT, 1552286_AT, 205781_AT, 212754_S_AT, 210149_S_AT, 233535_AT, 208746_X_AT, 201243_S_AT	1902	89	13528	1.75815	1	0.96243	17.8387	down
grey	GOTERM_BP_FAT	GO:0008284~positive regulation of cell proliferation	76	2.56065	0.0113711	201464_X_AT, 224838_AT, 204526_S_AT, 205019_S_AT, 231382_AT, 224972_AT, 210228_AT, 208230_S_AT, 210605_S_AT, 227048_AT, 203821_AT, 236263_AT, 212148_AT, 202284_S_AT, 210977_S_AT, 234742_AT, 226450_AT, 201565_S_AT, 218163_AT, 228188_AT, 206170_AT, 218718_AT, 204035_AT, 208023_AT, 203934_AT, 205611_AT, 217046_S_AT, 206598_AT, 207400_AT, 208333_AT, 214053_AT, 225368_AT, 216379_X_AT, 219575_S_AT, 201…	1902	414	13528	1.30568	1	0.963093	19.1639	down
grey	GOTERM_BP_FAT	GO:0006730~one-carbon metabolic process	26	0.876011	0.0115396	201761_AT, 206873_AT, 231270_AT, 201611_S_AT, 212348_S_AT, 204865_AT, 209301_AT, 212512_S_AT, 218356_AT, 221515_S_AT, 222759_AT, 215438_X_AT, 205199_AT, 214082_AT, 202534_X_AT, 225001_AT, 210977_S_AT, 203205_AT, 212814_AT, 41387_R_AT, 238435_AT, 230839_AT, 209189_AT, 227123_AT, 224228_S_AT, 219231_AT	1902	112	13528	1.65112	1	0.956076	19.4198	down
grey	GOTERM_BP_FAT	GO:0002009~morphogenesis of an epithelium	24	0.808625	0.0118223	212063_AT, 201520_S_AT, 209301_AT, 224720_AT, 36552_AT, 203180_AT, 227048_AT, 205199_AT, 224481_S_AT, 203313_S_AT, 228347_AT, 221373_X_AT, 202390_S_AT, 1556689_A_AT, 212148_AT, 236263_AT, 223644_S_AT, 231767_AT, 229394_S_AT, 206229_X_AT, 201533_AT, 200021_AT, 204931_AT, 209220_AT	1902	101	13528	1.6901	1	0.950321	19.8476	down
grey	GOTERM_BP_FAT	GO:0045649~regulation of macrophage differentiation	6	0.202156	0.0120497	206390_X_AT, 210727_AT, 209418_S_AT, 209716_AT, 201565_S_AT, 210511_S_AT	1902	11	13528	3.87955	1	0.94388	20.19	down
grey	GOTERM_BP_FAT	GO:0006402~mRNA catabolic process	13	0.438005	0.0130604	214940_S_AT, 201794_S_AT, 242304_AT, 213852_AT, 244766_AT, 215438_X_AT, 200060_S_AT, 203117_S_AT, 201531_AT, 203556_AT, 226093_AT, 218287_S_AT, 218514_AT	1902	43	13528	2.15029	1	0.947656	21.6952	down
grey	GOTERM_BP_FAT	GO:0010605~negative regulation of macromolecule metabolic process	125	4.21159	0.0144238	1570307_S_AT, 201464_X_AT, 208230_S_AT, 225214_AT, 203821_AT, 243796_AT, 228716_AT, 201549_X_AT, 205870_AT, 213139_AT, 236263_AT, 204948_S_AT, 218287_S_AT, 210977_S_AT, 201170_S_AT, 215605_AT, 218555_AT, 212126_AT, 201565_S_AT, 202275_AT, 231815_AT, 209505_AT, 212593_S_AT, 206362_X_AT, 205312_AT, 210511_S_AT, 225164_S_AT, 224974_AT, 206390_X_AT, 212348_S_AT, 214761_AT, 48825_AT, 209015_S_AT, 2057…	1902	734	13528	1.21126	1	0.954431	23.6834	down
grey	GOTERM_BP_FAT	GO:0051253~negative regulation of RNA metabolic process	67	2.25741	0.0145516	1570307_S_AT, 224838_AT, 221841_S_AT, 216422_AT, 243796_AT, 206568_AT, 201549_X_AT, 203556_AT, 201694_S_AT, 213400_S_AT, 213139_AT, 204948_S_AT, 202393_S_AT, 210977_S_AT, 201170_S_AT, 208078_S_AT, 232424_AT, 215605_AT, 227287_AT, 212126_AT, 221350_AT, 201565_S_AT, 228454_AT, 231815_AT, 217753_S_AT, 235423_AT, 208023_AT, 209505_AT, 204391_X_AT, 202936_S_AT, 225368_AT, 202814_S_AT, 205312_AT, 23800…	1902	362	13528	1.3164	1	0.948196	23.8672	down
grey	GOTERM_BP_FAT	GO:0045892~negative regulation of transcription, DNA-dependent	66	2.22372	0.0147978	1570307_S_AT, 224838_AT, 221841_S_AT, 216422_AT, 243796_AT, 206568_AT, 201549_X_AT, 203556_AT, 201694_S_AT, 213400_S_AT, 213139_AT, 204948_S_AT, 202393_S_AT, 210977_S_AT, 201170_S_AT, 208078_S_AT, 232424_AT, 215605_AT, 227287_AT, 212126_AT, 221350_AT, 201565_S_AT, 228454_AT, 231815_AT, 235423_AT, 208023_AT, 209505_AT, 204391_X_AT, 202936_S_AT, 225368_AT, 202814_S_AT, 205312_AT, 238005_S_AT, 20120…	1902	356	13528	1.31861	1	0.943153	24.2203	down
grey	GOTERM_BP_FAT	GO:0009890~negative regulation of biosynthetic process	100	3.36927	0.0151347	1570307_S_AT, 208230_S_AT, 203821_AT, 243796_AT, 228716_AT, 201549_X_AT, 213139_AT, 204948_S_AT, 218287_S_AT, 210977_S_AT, 201170_S_AT, 215605_AT, 212126_AT, 201565_S_AT, 231815_AT, 209505_AT, 212593_S_AT, 206362_X_AT, 205312_AT, 225164_S_AT, 210511_S_AT, 224974_AT, 206390_X_AT, 212348_S_AT, 214761_AT, 48825_AT, 209015_S_AT, 205725_AT, 218502_S_AT, 211597_S_AT, 207433_AT, 235201_AT, 230709_X_AT, …	1902	573	13528	1.24128	1	0.93918	24.7008	down
grey	GOTERM_BP_FAT	GO:0034220~ion transmembrane transport	14	0.471698	0.0154221	208678_AT, 221504_S_AT, 203296_S_AT, 217801_AT, 204624_AT, 201089_AT, 214150_X_AT, 200818_AT, 228816_AT, 1552286_AT, 205781_AT, 212754_S_AT, 210149_S_AT, 208746_X_AT	1902	49	13528	2.03215	1	0.934739	25.1086	down
grey	GOTERM_BP_FAT	GO:0032570~response to progesterone stimulus	8	0.269542	0.0155752	212097_AT, 227697_AT, 204420_AT, 214053_AT, 209189_AT, 201110_S_AT, 201473_AT, 216598_S_AT	1902	20	13528	2.84501	1	0.928768	25.325	down
grey	GOTERM_BP_FAT	GO:0031327~negative regulation of cellular biosynthetic process	98	3.30189	0.0159111	1570307_S_AT, 208230_S_AT, 203821_AT, 243796_AT, 228716_AT, 201549_X_AT, 213139_AT, 204948_S_AT, 218287_S_AT, 210977_S_AT, 201170_S_AT, 215605_AT, 212126_AT, 201565_S_AT, 231815_AT, 209505_AT, 212593_S_AT, 206362_X_AT, 205312_AT, 225164_S_AT, 210511_S_AT, 224974_AT, 212348_S_AT, 214761_AT, 48825_AT, 209015_S_AT, 205725_AT, 218502_S_AT, 211597_S_AT, 207433_AT, 235201_AT, 230709_X_AT, 205334_AT, 23…	1902	561	13528	1.24247	1	0.925075	25.7976	down
grey	GOTERM_BP_FAT	GO:0002902~regulation of B cell apoptosis	5	0.168464	0.016978	203140_AT, 208478_S_AT, 207433_AT, 216379_X_AT, 202431_S_AT	1902	8	13528	4.44532	1	0.93006	27.2799	down
grey	GOTERM_BP_FAT	GO:0019400~alditol metabolic process	9	0.303235	0.0175962	216316_X_AT, 1553062_AT, 229458_S_AT, 226214_AT, 219722_S_AT, 215430_AT, 201563_AT, 224826_AT, 212510_AT	1902	25	13528	2.5605	1	0.92975	28.1259	down
grey	GOTERM_BP_FAT	GO:0045932~negative regulation of muscle contraction	6	0.202156	0.0183006	221584_S_AT, 38447_AT, 210727_AT, 203296_S_AT, 203946_S_AT, 206170_AT	1902	12	13528	3.55626	1	0.930353	29.0786	down
grey	GOTERM_BP_FAT	GO:0046034~ATP metabolic process	24	0.808625	0.0185866	203775_AT, 208678_AT, 224655_AT, 201128_S_AT, 214070_S_AT, 221504_S_AT, 203296_S_AT, 213995_AT, 217801_AT, 204624_AT, 201089_AT, 228816_AT, 214150_X_AT, 200818_AT, 212361_S_AT, 212062_AT, 1552286_AT, 216265_X_AT, 205781_AT, 212754_S_AT, 210149_S_AT, 233535_AT, 208746_X_AT, 201243_S_AT	1902	105	13528	1.62572	1	0.926687	29.462	down
grey	GOTERM_BP_FAT	GO:0000184~nuclear-transcribed mRNA catabolic process, nonsense-mediated decay	10	0.336927	0.0186858	214940_S_AT, 242304_AT, 201794_S_AT, 203117_S_AT, 213852_AT, 226093_AT, 244766_AT, 215438_X_AT, 200060_S_AT, 218514_AT	1902	30	13528	2.37084	1	0.921097	29.5945	down
grey	GOTERM_BP_FAT	GO:0001666~response to hypoxia	29	0.977089	0.01887	206635_AT, 241436_AT, 235518_AT, 203400_S_AT, 210037_S_AT, 201110_S_AT, 206762_AT, 205199_AT, 216598_S_AT, 209822_S_AT, 210512_S_AT, 236263_AT, 201860_S_AT, 202887_S_AT, 205479_S_AT, 221348_AT, 227287_AT, 214506_AT, 228588_S_AT, 212097_AT, 221584_S_AT, 219827_AT, 227697_AT, 216379_X_AT, 233517_S_AT, 1552676_AT, 202620_S_AT, 203717_AT, 201243_S_AT	1902	134	13528	1.53928	1	0.91643	29.8399	down
grey	GOTERM_BP_FAT	GO:0015986~ATP synthesis coupled proton transport	12	0.404313	0.0191016	1552286_AT, 208678_AT, 205781_AT, 212754_S_AT, 221504_S_AT, 210149_S_AT, 217801_AT, 208746_X_AT, 201089_AT, 228816_AT, 200818_AT, 214150_X_AT	1902	40	13528	2.13375	1	0.912341	30.1474	down
grey	GOTERM_BP_FAT	GO:0015985~energy coupled proton transport, down electrochemical gradient	12	0.404313	0.0191016	1552286_AT, 208678_AT, 205781_AT, 212754_S_AT, 221504_S_AT, 210149_S_AT, 217801_AT, 208746_X_AT, 201089_AT, 228816_AT, 200818_AT, 214150_X_AT	1902	40	13528	2.13375	1	0.912341	30.1474	down
grey	GOTERM_BP_FAT	GO:0031329~regulation of cellular catabolic process	16	0.539084	0.0194689	39402_AT, 204686_AT, 208946_S_AT, 226450_AT, 203013_AT, 208709_S_AT, 204284_AT, 231693_AT, 202679_AT, 206598_AT, 207433_AT, 209185_S_AT, 236263_AT, 206894_AT, 209333_AT, 203997_AT	1902	61	13528	1.86558	1	0.909859	30.6324	down
grey	GOTERM_BP_FAT	GO:0009152~purine ribonucleotide biosynthetic process	26	0.876011	0.0196465	224655_AT, 214070_S_AT, 221504_S_AT, 213995_AT, 217801_AT, 228816_AT, 212062_AT, 205781_AT, 233535_AT, 208746_X_AT, 203775_AT, 208678_AT, 203296_S_AT, 204624_AT, 201013_S_AT, 201089_AT, 200818_AT, 214150_X_AT, 204169_AT, 212361_S_AT, 1552286_AT, 212754_S_AT, 210149_S_AT, 214431_AT, 201243_S_AT, 202144_S_AT	1902	117	13528	1.58056	1	0.905308	30.8658	down
grey	GOTERM_BP_FAT	GO:0009266~response to temperature stimulus	20	0.673854	0.0197672	205743_AT, 229309_AT, 39402_AT, 209189_AT, 201110_S_AT, 216598_S_AT, 206170_AT, 204187_AT, 211464_X_AT, 210825_S_AT, 201798_S_AT, 210727_AT, 227697_AT, 233451_AT, 202461_AT, 221374_AT, 212351_AT, 218488_AT, 214763_AT, 201160_S_AT	1902	83	13528	1.71386	1	0.900139	31.0239	down
grey	GOTERM_BP_FAT	GO:0015909~long-chain fatty acid transport	8	0.269542	0.0205922	205870_AT, 228766_AT, 207475_AT, 214285_AT, 231693_AT, 206178_AT, 201012_AT, 209122_AT	1902	21	13528	2.70953	1	0.903136	32.0959	down
grey	GOTERM_BP_FAT	GO:0070482~response to oxygen levels	30	1.01078	0.0209546	206635_AT, 241436_AT, 235518_AT, 203400_S_AT, 210037_S_AT, 201110_S_AT, 206762_AT, 205199_AT, 216598_S_AT, 209822_S_AT, 210512_S_AT, 202284_S_AT, 236263_AT, 201860_S_AT, 202887_S_AT, 205479_S_AT, 221348_AT, 227287_AT, 214506_AT, 228588_S_AT, 212097_AT, 221584_S_AT, 219827_AT, 227697_AT, 216379_X_AT, 233517_S_AT, 1552676_AT, 202620_S_AT, 203717_AT, 201243_S_AT	1902	141	13528	1.5133	1	0.900913	32.5618	down
grey	GOTERM_BP_FAT	GO:0055114~oxidation reduction	109	3.67251	0.0212609	227702_AT, 211729_X_AT, 202941_AT, 223248_AT, 214235_AT, 220562_AT, 210037_S_AT, 206790_S_AT, 203180_AT, 201588_AT, 202534_X_AT, 201549_X_AT, 206700_S_AT, 218347_AT, 201643_X_AT, 221906_AT, 201468_S_AT, 206938_AT, 200650_S_AT, 206985_AT, 241942_AT, 202275_AT, 207328_AT, 227146_AT, 205073_AT, 225609_AT, 220331_AT, 205512_S_AT, 204151_X_AT, 202090_S_AT, 225987_AT, 240189_AT, 202620_S_AT, 212348_S_A…	1902	639	13528	1.21325	1	0.898142	32.9532	down
grey	GOTERM_BP_FAT	GO:0055088~lipid homeostasis	14	0.471698	0.0214161	203549_S_AT, 206606_AT, 224305_S_AT, 202068_S_AT, 212097_AT, 202679_AT, 206598_AT, 216379_X_AT, 1555612_S_AT, 209185_S_AT, 204151_X_AT, 212186_AT, 206894_AT, 206738_AT	1902	51	13528	1.95245	1	0.893758	33.1507	down
grey	GOTERM_BP_FAT	GO:0070230~positive regulation of lymphocyte apoptosis	4	0.134771	0.0222053	208478_S_AT, 207433_AT, 216379_X_AT, 202431_S_AT	1902	5	13528	5.69001	1	0.896424	34.1466	down
grey	GOTERM_BP_FAT	GO:0043039~tRNA aminoacylation	13	0.438005	0.0222446	200840_AT, 204744_S_AT, 212971_AT, 208693_S_AT, 223035_S_AT, 218470_AT, 201731_S_AT, 209252_AT, 201263_AT, 200843_S_AT, 201330_AT, 34764_AT, 225164_S_AT	1902	46	13528	2.01006	1	0.890967	34.1957	down
grey	GOTERM_BP_FAT	GO:0043038~amino acid activation	13	0.438005	0.0222446	200840_AT, 204744_S_AT, 212971_AT, 208693_S_AT, 223035_S_AT, 218470_AT, 201731_S_AT, 209252_AT, 201263_AT, 200843_S_AT, 201330_AT, 34764_AT, 225164_S_AT	1902	46	13528	2.01006	1	0.890967	34.1957	down
grey	GOTERM_BP_FAT	GO:0006418~tRNA aminoacylation for protein translation	13	0.438005	0.0222446	200840_AT, 204744_S_AT, 212971_AT, 208693_S_AT, 223035_S_AT, 218470_AT, 201731_S_AT, 209252_AT, 201263_AT, 200843_S_AT, 201330_AT, 34764_AT, 225164_S_AT	1902	46	13528	2.01006	1	0.890967	34.1957	down
grey	GOTERM_BP_FAT	GO:0051674~localization of cell	57	1.92049	0.0227611	225681_AT, 221950_AT, 211173_AT, 208709_S_AT, 221336_AT, 227048_AT, 210323_AT, 203821_AT, 206568_AT, 204889_S_AT, 204776_AT, 204271_S_AT, 208134_X_AT, 236263_AT, 202859_X_AT, 201860_S_AT, 210946_AT, 231020_AT, 205479_S_AT, 213768_S_AT, 203441_S_AT, 1553568_A_AT, 206939_AT, 204035_AT, 223454_AT, 205611_AT, 203934_AT, 209505_AT, 216379_X_AT, 206390_X_AT, 241436_AT, 205207_AT, 39402_AT, 207850_AT, 2…	1902	307	13528	1.32056	1	0.890754	34.8394	down
grey	GOTERM_BP_FAT	GO:0048870~cell motility	57	1.92049	0.0227611	225681_AT, 221950_AT, 211173_AT, 208709_S_AT, 221336_AT, 227048_AT, 210323_AT, 203821_AT, 206568_AT, 204889_S_AT, 204776_AT, 204271_S_AT, 208134_X_AT, 236263_AT, 202859_X_AT, 201860_S_AT, 210946_AT, 231020_AT, 205479_S_AT, 213768_S_AT, 203441_S_AT, 1553568_A_AT, 206939_AT, 204035_AT, 223454_AT, 205611_AT, 203934_AT, 209505_AT, 216379_X_AT, 206390_X_AT, 241436_AT, 205207_AT, 39402_AT, 207850_AT, 2…	1902	307	13528	1.32056	1	0.890754	34.8394	down
grey	GOTERM_BP_FAT	GO:0016477~cell migration	52	1.75202	0.0230586	225681_AT, 221950_AT, 211173_AT, 208709_S_AT, 221336_AT, 227048_AT, 203821_AT, 204776_AT, 204271_S_AT, 208134_X_AT, 236263_AT, 202859_X_AT, 210946_AT, 201860_S_AT, 205479_S_AT, 231020_AT, 213768_S_AT, 203441_S_AT, 206939_AT, 204035_AT, 223454_AT, 205611_AT, 203934_AT, 209505_AT, 216379_X_AT, 206390_X_AT, 241436_AT, 205207_AT, 39402_AT, 207850_AT, 205646_S_AT, 201110_S_AT, 216598_S_AT, 228347_AT, …	1902	276	13528	1.34004	1	0.888224	35.2074	down
grey	GOTERM_BP_FAT	GO:0002053~positive regulation of mesenchymal cell proliferation	7	0.235849	0.0236891	224838_AT, 203934_AT, 204686_AT, 235201_AT, 236263_AT, 210512_S_AT, 209185_S_AT	1902	17	13528	2.92868	1	0.889277	35.9809	down
grey	GOTERM_BP_FAT	GO:0051172~negative regulation of nitrogen compound metabolic process	90	3.03235	0.0246623	1570307_S_AT, 224838_AT, 221841_S_AT, 231928_AT, 208230_S_AT, 203795_S_AT, 216422_AT, 243796_AT, 201549_X_AT, 206568_AT, 228716_AT, 203556_AT, 201694_S_AT, 213400_S_AT, 213139_AT, 229394_S_AT, 204948_S_AT, 202393_S_AT, 210977_S_AT, 201170_S_AT, 208078_S_AT, 232424_AT, 215605_AT, 227287_AT, 212126_AT, 201565_S_AT, 221350_AT, 238245_AT, 228454_AT, 231815_AT, 217753_S_AT, 206372_AT, 235423_AT, 20802…	1902	519	13528	1.23338	1	0.893683	37.1577	down
grey	GOTERM_BP_FAT	GO:0006817~phosphate transport	6	0.202156	0.0263617	220988_S_AT, 206872_AT, 204124_AT, 202744_AT, 204230_S_AT, 208177_AT	1902	13	13528	3.2827	1	0.904223	39.1637	down
grey	GOTERM_BP_FAT	GO:0001658~branching involved in ureteric bud morphogenesis	8	0.269542	0.0266311	221373_X_AT, 212063_AT, 236263_AT, 212148_AT, 206229_X_AT, 204931_AT, 209220_AT, 228347_AT	1902	22	13528	2.58637	1	0.901687	39.4761	down
grey	GOTERM_BP_FAT	GO:0060675~ureteric bud morphogenesis	8	0.269542	0.0266311	221373_X_AT, 212063_AT, 236263_AT, 212148_AT, 206229_X_AT, 204931_AT, 209220_AT, 228347_AT	1902	22	13528	2.58637	1	0.901687	39.4761	down
grey	GOTERM_BP_FAT	GO:0009150~purine ribonucleotide metabolic process	29	0.977089	0.0271071	224655_AT, 201128_S_AT, 214070_S_AT, 221504_S_AT, 213995_AT, 217801_AT, 228816_AT, 212062_AT, 216265_X_AT, 205781_AT, 233535_AT, 208746_X_AT, 203775_AT, 208678_AT, 203296_S_AT, 204624_AT, 201013_S_AT, 201089_AT, 200818_AT, 214150_X_AT, 204169_AT, 212361_S_AT, 1552286_AT, 212754_S_AT, 210149_S_AT, 214431_AT, 218375_AT, 201243_S_AT, 202144_S_AT	1902	138	13528	1.49466	1	0.90098	40.0243	down
grey	GOTERM_BP_FAT	GO:0015991~ATP hydrolysis coupled proton transport	5	0.168464	0.0272054	1552286_AT, 208678_AT, 221504_S_AT, 203296_S_AT, 214150_X_AT	1902	9	13528	3.9514	1	0.897056	40.137	down
grey	GOTERM_BP_FAT	GO:0015988~energy coupled proton transport, against electrochemical gradient	5	0.168464	0.0272054	1552286_AT, 208678_AT, 221504_S_AT, 203296_S_AT, 214150_X_AT	1902	9	13528	3.9514	1	0.897056	40.137	down
grey	GOTERM_BP_FAT	GO:0000302~response to reactive oxygen species	18	0.606469	0.0289859	201464_X_AT, 210986_S_AT, 207532_AT, 204420_AT, 235518_AT, 224972_AT, 209189_AT, 241942_AT, 205916_AT, 211464_X_AT, 201041_S_AT, 38447_AT, 216265_X_AT, 219827_AT, 208680_AT, 214053_AT, 206894_AT, 202628_S_AT	1902	75	13528	1.707	1	0.907086	42.1427	down
grey	GOTERM_BP_FAT	GO:0009206~purine ribonucleoside triphosphate biosynthetic process	22	0.74124	0.0297533	203775_AT, 208678_AT, 224655_AT, 214070_S_AT, 221504_S_AT, 203296_S_AT, 213995_AT, 217801_AT, 204624_AT, 201089_AT, 228816_AT, 214150_X_AT, 200818_AT, 212361_S_AT, 212062_AT, 1552286_AT, 205781_AT, 212754_S_AT, 210149_S_AT, 233535_AT, 208746_X_AT, 201243_S_AT	1902	98	13528	1.59669	1	0.908564	42.9875	down
grey	GOTERM_BP_FAT	GO:0006412~translation	60	2.02156	0.0303089	214089_AT, 200840_AT, 200026_AT, 218106_S_AT, 225145_AT, 201731_S_AT, 224971_AT, 1566720_AT, 212018_S_AT, 224919_AT, 204409_S_AT, 217408_AT, 211938_AT, 213571_S_AT, 208706_S_AT, 219762_S_AT, 201049_S_AT, 204744_S_AT, 216348_AT, 224479_S_AT, 210646_X_AT, 218470_AT, 217753_S_AT, 220526_S_AT, 209252_AT, 200843_S_AT, 201330_AT, 34764_AT, 219575_S_AT, 225164_S_AT, 218027_AT, 214394_X_AT, 208904_S_AT, …	1902	331	13528	1.28928	1	0.908425	43.5917	down
grey	GOTERM_BP_FAT	GO:0016481~negative regulation of transcription	80	2.69542	0.0309439	1570307_S_AT, 224838_AT, 221841_S_AT, 231928_AT, 208230_S_AT, 203795_S_AT, 216422_AT, 243796_AT, 206568_AT, 228716_AT, 201549_X_AT, 203556_AT, 201694_S_AT, 213400_S_AT, 213139_AT, 229394_S_AT, 204948_S_AT, 202393_S_AT, 210977_S_AT, 201170_S_AT, 208078_S_AT, 232424_AT, 215605_AT, 227287_AT, 212126_AT, 221350_AT, 201565_S_AT, 228454_AT, 231815_AT, 206372_AT, 235423_AT, 208023_AT, 209505_AT, 212593_…	1902	459	13528	1.23965	1	0.908865	44.2749	down
grey	GOTERM_BP_FAT	GO:0006469~negative regulation of protein kinase activity	20	0.673854	0.031317	224986_S_AT, 207574_S_AT, 218915_AT, 39402_AT, 208891_AT, 202241_AT, 232546_AT, 218145_AT, 221489_S_AT, 214935_AT, 203823_AT, 243796_AT, 212097_AT, 206598_AT, 212593_S_AT, 202814_S_AT, 202284_S_AT, 224832_AT, 218315_S_AT, 218858_AT	1902	87	13528	1.63506	1	0.907436	44.6727	down
grey	GOTERM_BP_FAT	GO:0002763~positive regulation of myeloid leukocyte differentiation	7	0.235849	0.0314136	201464_X_AT, 206390_X_AT, 210727_AT, 209716_AT, 201565_S_AT, 209301_AT, 202393_S_AT	1902	18	13528	2.76598	1	0.904048	44.7752	down
grey	GOTERM_BP_FAT	GO:0010464~regulation of mesenchymal cell proliferation	7	0.235849	0.0314136	224838_AT, 203934_AT, 204686_AT, 235201_AT, 236263_AT, 210512_S_AT, 209185_S_AT	1902	18	13528	2.76598	1	0.904048	44.7752	down
grey	GOTERM_BP_FAT	GO:0045934~negative regulation of nucleobase, nucleoside, nucleotide and nucleic acid metabolic process	88	2.96496	0.0318792	1570307_S_AT, 224838_AT, 221841_S_AT, 231928_AT, 208230_S_AT, 203795_S_AT, 216422_AT, 243796_AT, 206568_AT, 228716_AT, 201549_X_AT, 203556_AT, 201694_S_AT, 213400_S_AT, 213139_AT, 229394_S_AT, 204948_S_AT, 202393_S_AT, 210977_S_AT, 201170_S_AT, 208078_S_AT, 232424_AT, 215605_AT, 227287_AT, 212126_AT, 221350_AT, 201565_S_AT, 238245_AT, 228454_AT, 231815_AT, 217753_S_AT, 206372_AT, 235423_AT, 20802…	1902	512	13528	1.22246	1	0.903357	45.267	down
grey	GOTERM_BP_FAT	GO:0009145~purine nucleoside triphosphate biosynthetic process	22	0.74124	0.0329357	203775_AT, 208678_AT, 224655_AT, 214070_S_AT, 221504_S_AT, 203296_S_AT, 213995_AT, 217801_AT, 204624_AT, 201089_AT, 228816_AT, 214150_X_AT, 200818_AT, 212361_S_AT, 212062_AT, 1552286_AT, 205781_AT, 212754_S_AT, 210149_S_AT, 233535_AT, 208746_X_AT, 201243_S_AT	1902	99	13528	1.58056	1	0.90681	46.3676	down
grey	GOTERM_BP_FAT	GO:0009201~ribonucleoside triphosphate biosynthetic process	22	0.74124	0.0329357	203775_AT, 208678_AT, 224655_AT, 214070_S_AT, 221504_S_AT, 203296_S_AT, 213995_AT, 217801_AT, 204624_AT, 201089_AT, 228816_AT, 214150_X_AT, 200818_AT, 212361_S_AT, 212062_AT, 1552286_AT, 205781_AT, 212754_S_AT, 210149_S_AT, 233535_AT, 208746_X_AT, 201243_S_AT	1902	99	13528	1.58056	1	0.90681	46.3676	down
grey	GOTERM_BP_FAT	GO:0021537~telencephalon development	16	0.539084	0.0334392	221950_AT, 208478_S_AT, 232546_AT, 213768_S_AT, 205646_S_AT, 203180_AT, 212372_AT, 202289_S_AT, 219884_AT, 202390_S_AT, 214053_AT, 235201_AT, 215685_S_AT, 236263_AT, 207084_AT, 231020_AT	1902	65	13528	1.75077	1	0.906375	46.8847	down
grey	GOTERM_BP_FAT	GO:0006310~DNA recombination	23	0.774933	0.033527	233514_X_AT, 224838_AT, 216299_S_AT, 205394_AT, 208642_S_AT, 201524_X_AT, 211978_X_AT, 221206_AT, 234464_S_AT, 208979_AT, 220536_AT, 228183_S_AT, 210533_AT, 200792_AT, 202330_S_AT, 204558_AT, 201528_AT, 1554496_AT, 205887_X_AT, 205733_AT, 214016_S_AT, 205956_X_AT, 204838_S_AT	1902	105	13528	1.55798	1	0.903145	46.9744	down
grey	GOTERM_BP_FAT	GO:0043271~negative regulation of ion transport	8	0.269542	0.0337701	237003_AT, 207135_AT, 210727_AT, 209973_AT, 206762_AT, 225796_AT, 206170_AT, 212445_S_AT	1902	23	13528	2.47392	1	0.900993	47.2219	down
grey	GOTERM_BP_FAT	GO:0001709~cell fate determination	10	0.336927	0.0342038	202146_AT, 221841_S_AT, 213768_S_AT, 205646_S_AT, 206706_AT, 221336_AT, 232059_AT, 206229_X_AT, 201533_AT, 207450_S_AT	1902	33	13528	2.15531	1	0.900179	47.6609	down
grey	GOTERM_BP_FAT	GO:0045740~positive regulation of DNA replication	9	0.303235	0.0344877	201464_X_AT, 206598_AT, 202561_AT, 226450_AT, 218228_S_AT, 210228_AT, 230977_AT, 218718_AT, 225330_AT	1902	28	13528	2.28616	1	0.898365	47.9464	down
grey	GOTERM_BP_FAT	GO:0015908~fatty acid transport	9	0.303235	0.0344877	205870_AT, 228766_AT, 207475_AT, 214285_AT, 231693_AT, 206178_AT, 201012_AT, 209122_AT, 200708_AT	1902	28	13528	2.28616	1	0.898365	47.9464	down
grey	GOTERM_BP_FAT	GO:0051051~negative regulation of transport	28	0.943396	0.0348898	1552519_AT, 39402_AT, 206762_AT, 201110_S_AT, 208230_S_AT, 202364_AT, 223862_AT, 224217_S_AT, 210727_AT, 207433_AT, 204022_AT, 204948_S_AT, 209973_AT, 226450_AT, 209409_AT, 225796_AT, 206170_AT, 233000_X_AT, 208023_AT, 207135_AT, 237003_AT, 206598_AT, 207400_AT, 200622_X_AT, 214583_AT, 209185_S_AT, 210511_S_AT, 212445_S_AT	1902	135	13528	1.47519	1	0.897386	48.3482	down
grey	GOTERM_BP_FAT	GO:0000041~transition metal ion transport	17	0.572776	0.0351488	204204_AT, 203400_S_AT, 203903_S_AT, 204624_AT, 207033_AT, 203454_S_AT, 203971_AT, 206087_X_AT, 226217_AT, 222445_AT, 220435_AT, 225125_AT, 225871_AT, 212110_AT, 227046_AT, 225987_AT, 226179_AT	1902	71	13528	1.703	1	0.895455	48.6054	down
grey	GOTERM_BP_FAT	GO:0009260~ribonucleotide biosynthetic process	26	0.876011	0.0377743	224655_AT, 214070_S_AT, 221504_S_AT, 213995_AT, 217801_AT, 228816_AT, 212062_AT, 205781_AT, 233535_AT, 208746_X_AT, 203775_AT, 208678_AT, 203296_S_AT, 204624_AT, 201013_S_AT, 201089_AT, 200818_AT, 214150_X_AT, 204169_AT, 212361_S_AT, 1552286_AT, 212754_S_AT, 210149_S_AT, 214431_AT, 201243_S_AT, 202144_S_AT	1902	124	13528	1.49133	1	0.908619	51.1457	down
grey	GOTERM_BP_FAT	GO:0060538~skeletal muscle organ development	16	0.539084	0.0378516	224838_AT, 226651_AT, 1557820_AT, 213714_AT, 208709_S_AT, 208370_S_AT, 223319_AT, 206372_AT, 228347_AT, 212097_AT, 212670_AT, 202565_S_AT, 205954_AT, 235201_AT, 217515_S_AT, 212082_S_AT	1902	66	13528	1.72425	1	0.90571	51.2186	down
grey	GOTERM_BP_FAT	GO:0007519~skeletal muscle tissue development	16	0.539084	0.0378516	224838_AT, 226651_AT, 1557820_AT, 213714_AT, 208709_S_AT, 208370_S_AT, 223319_AT, 206372_AT, 228347_AT, 212097_AT, 212670_AT, 202565_S_AT, 205954_AT, 235201_AT, 217515_S_AT, 212082_S_AT	1902	66	13528	1.72425	1	0.90571	51.2186	down
grey	GOTERM_BP_FAT	GO:0009068~aspartate family amino acid catabolic process	4	0.134771	0.0398102	218857_S_AT, 214829_AT, 222134_AT, 200708_AT	1902	6	13528	4.74168	1	0.913618	53.0332	down
grey	GOTERM_BP_FAT	GO:0016577~histone demethylation	4	0.134771	0.0398102	212348_S_AT, 41387_R_AT, 210977_S_AT, 203205_AT	1902	6	13528	4.74168	1	0.913618	53.0332	down
grey	GOTERM_BP_FAT	GO:0045651~positive regulation of macrophage differentiation	4	0.134771	0.0398102	206390_X_AT, 210727_AT, 209716_AT, 201565_S_AT	1902	6	13528	4.74168	1	0.913618	53.0332	down
grey	GOTERM_BP_FAT	GO:0044241~lipid digestion	5	0.168464	0.0403938	204151_X_AT, 224305_S_AT, 202068_S_AT, 1553970_S_AT, 206894_AT	1902	10	13528	3.55626	1	0.913626	53.5614	down
grey	GOTERM_BP_FAT	GO:0006891~intra-Golgi vesicle-mediated transport	7	0.235849	0.0406087	221500_S_AT, 202106_AT, 209046_S_AT, 203630_S_AT, 202074_S_AT, 230878_S_AT, 201098_AT	1902	19	13528	2.6204	1	0.911672	53.7546	down
grey	GOTERM_BP_FAT	GO:0006309~DNA fragmentation involved in apoptosis	7	0.235849	0.0406087	223729_AT, 220451_S_AT, 208478_S_AT, 205512_S_AT, 223017_AT, 200975_AT, 202431_S_AT	1902	19	13528	2.6204	1	0.911672	53.7546	down
grey	GOTERM_BP_FAT	GO:0015718~monocarboxylic acid transport	13	0.438005	0.0409368	223441_AT, 231693_AT, 200708_AT, 220863_AT, 205870_AT, 228754_AT, 228766_AT, 207475_AT, 214285_AT, 204151_X_AT, 206178_AT, 209122_AT, 201012_AT	1902	50	13528	1.84925	1	0.910343	54.0478	down
grey	GOTERM_BP_FAT	GO:0033673~negative regulation of kinase activity	20	0.673854	0.0428283	224986_S_AT, 207574_S_AT, 218915_AT, 39402_AT, 208891_AT, 202241_AT, 232546_AT, 218145_AT, 221489_S_AT, 214935_AT, 203823_AT, 243796_AT, 212097_AT, 206598_AT, 212593_S_AT, 202814_S_AT, 202284_S_AT, 224832_AT, 218315_S_AT, 218858_AT	1902	90	13528	1.58056	1	0.917098	55.7049	down
grey	GOTERM_BP_FAT	GO:0051348~negative regulation of transferase activity	21	0.707547	0.043502	224986_S_AT, 207574_S_AT, 218915_AT, 39402_AT, 208891_AT, 202241_AT, 232546_AT, 218145_AT, 221489_S_AT, 214935_AT, 203823_AT, 243796_AT, 212097_AT, 203449_S_AT, 206598_AT, 212593_S_AT, 202814_S_AT, 202284_S_AT, 224832_AT, 218315_S_AT, 218858_AT	1902	96	13528	1.55586	1	0.917504	56.2812	down
grey	GOTERM_BP_FAT	GO:0009612~response to mechanical stimulus	14	0.471698	0.0437609	201464_X_AT, 204420_AT, 209973_AT, 209189_AT, 201473_AT, 208370_S_AT, 202431_S_AT, 216598_S_AT, 212097_AT, 202291_S_AT, 221107_AT, 235201_AT, 206814_AT, 205766_AT	1902	56	13528	1.77813	1	0.915906	56.5009	down
grey	GOTERM_BP_FAT	GO:0009142~nucleoside triphosphate biosynthetic process	22	0.74124	0.0440061	203775_AT, 208678_AT, 224655_AT, 214070_S_AT, 221504_S_AT, 203296_S_AT, 213995_AT, 217801_AT, 204624_AT, 201089_AT, 228816_AT, 214150_X_AT, 200818_AT, 212361_S_AT, 212062_AT, 1552286_AT, 205781_AT, 212754_S_AT, 210149_S_AT, 233535_AT, 208746_X_AT, 201243_S_AT	1902	102	13528	1.53407	1	0.914253	56.7079	down
grey	GOTERM_BP_FAT	GO:0001508~regulation of action potential	16	0.539084	0.0479022	206635_AT, 1557820_AT, 221407_AT, 201944_AT, 210280_AT, 221125_S_AT, 221584_S_AT, 227821_AT, 208921_S_AT, 225407_AT, 202461_AT, 212351_AT, 206706_AT, 201005_AT, 202615_AT, 207084_AT	1902	68	13528	1.67353	1	0.92889	59.875	down
grey	GOTERM_BP_FAT	GO:0007283~spermatogenesis	55	1.8531	0.0481064	209781_S_AT, 1553594_A_AT, 221320_AT, 219945_AT, 214557_AT, 36499_AT, 229849_AT, 220759_AT, 207228_AT, 204434_AT, 210825_S_AT, 206002_AT, 206568_AT, 206700_S_AT, 204889_S_AT, 202390_S_AT, 200804_AT, 220302_AT, 222220_S_AT, 221906_AT, 224777_S_AT, 211538_S_AT, 202388_AT, 1552395_AT, 202193_AT, 1553568_A_AT, 223002_S_AT, 228588_S_AT, 226690_AT, 231188_AT, 215689_S_AT, 224272_AT, 225609_AT, 221292_A…	1902	308	13528	1.27009	1	0.927208	60.0348	down
grey	GOTERM_BP_FAT	GO:0048232~male gamete generation	55	1.8531	0.0481064	209781_S_AT, 1553594_A_AT, 221320_AT, 219945_AT, 214557_AT, 36499_AT, 229849_AT, 220759_AT, 207228_AT, 204434_AT, 210825_S_AT, 206002_AT, 206568_AT, 206700_S_AT, 204889_S_AT, 202390_S_AT, 200804_AT, 220302_AT, 222220_S_AT, 221906_AT, 224777_S_AT, 211538_S_AT, 202388_AT, 1552395_AT, 202193_AT, 1553568_A_AT, 223002_S_AT, 228588_S_AT, 226690_AT, 231188_AT, 215689_S_AT, 224272_AT, 225609_AT, 221292_A…	1902	308	13528	1.27009	1	0.927208	60.0348	down
grey	GOTERM_BP_FAT	GO:0016055~Wnt receptor signaling pathway	27	0.909704	0.0483773	217681_AT, 232201_AT, 206459_S_AT, 238105_X_AT, 36499_AT, 214247_S_AT, 229774_AT, 203966_S_AT, 222523_AT, 1556689_A_AT, 213400_S_AT, 209102_S_AT, 221776_S_AT, 230643_AT, 219889_AT, 212761_AT, 212072_S_AT, 203575_AT, 218364_AT, 228588_S_AT, 208407_S_AT, 203706_S_AT, 216379_X_AT, 1553115_AT, 227228_S_AT, 237423_AT, 204129_AT, 201533_AT	1902	133	13528	1.44389	1	0.925804	60.2458	down
grey	GOTERM_BP_FAT	GO:0045638~negative regulation of myeloid cell differentiation	9	0.303235	0.0504141	232424_AT, 201531_AT, 206390_X_AT, 210727_AT, 222243_S_AT, 209418_S_AT, 208580_X_AT, 210511_S_AT, 206951_AT, 201533_AT	1902	30	13528	2.13375	1	0.931344	61.7993	down
grey	GOTERM_BP_FAT	GO:0030900~forebrain development	30	1.01078	0.0511107	206836_AT, 206635_AT, 212348_S_AT, 221950_AT, 211173_AT, 205646_S_AT, 203180_AT, 206838_AT, 202390_S_AT, 235201_AT, 215685_S_AT, 211267_AT, 236263_AT, 229394_S_AT, 202615_AT, 207084_AT, 1552338_AT, 231020_AT, 208478_S_AT, 232546_AT, 213768_S_AT, 221674_S_AT, 212372_AT, 202289_S_AT, 209505_AT, 208248_X_AT, 219884_AT, 214053_AT, 230863_AT, 201533_AT	1902	152	13528	1.40379	1	0.931592	62.3172	down
grey	GOTERM_BP_FAT	GO:0010629~negative regulation of gene expression	85	2.86388	0.0511341	1570307_S_AT, 224838_AT, 221841_S_AT, 231928_AT, 208230_S_AT, 203795_S_AT, 216422_AT, 243796_AT, 206568_AT, 228716_AT, 201549_X_AT, 203556_AT, 201694_S_AT, 213400_S_AT, 213139_AT, 229394_S_AT, 204948_S_AT, 218287_S_AT, 202393_S_AT, 210977_S_AT, 201170_S_AT, 208078_S_AT, 232424_AT, 215605_AT, 227287_AT, 212126_AT, 226450_AT, 221350_AT, 201565_S_AT, 228454_AT, 231815_AT, 206372_AT, 235423_AT, 20802…	1902	504	13528	1.19953	1	0.929347	62.3345	down
grey	GOTERM_BP_FAT	GO:0042312~regulation of vasodilation	7	0.235849	0.0513374	212097_AT, 221584_S_AT, 210727_AT, 206598_AT, 221348_AT, 204648_AT, 206170_AT	1902	20	13528	2.48938	1	0.927773	62.4843	down
grey	GOTERM_BP_FAT	GO:0019048~virus-host interaction	7	0.235849	0.0513374	209418_S_AT, 239547_AT, 226450_AT, 225368_AT, 201628_S_AT, 202550_S_AT, 207995_S_AT	1902	20	13528	2.48938	1	0.927773	62.4843	down
grey	GOTERM_BP_FAT	GO:0006298~mismatch repair	8	0.269542	0.0515934	232546_AT, 212211_AT, 221206_AT, 215667_X_AT, 205887_X_AT, 217485_X_AT, 210533_AT, 204838_S_AT	1902	25	13528	2.276	1	0.926406	62.6722	down
grey	GOTERM_BP_FAT	GO:0060429~epithelium development	42	1.41509	0.0523019	201464_X_AT, 213434_AT, 201520_S_AT, 209301_AT, 205646_S_AT, 36552_AT, 203180_AT, 214399_S_AT, 227048_AT, 1559226_X_AT, 205199_AT, 205916_AT, 228347_AT, 206333_AT, 202390_S_AT, 206008_AT, 1556689_A_AT, 219845_AT, 210512_S_AT, 212148_AT, 236263_AT, 231767_AT, 223644_S_AT, 229394_S_AT, 209220_AT, 200021_AT, 212063_AT, 214599_AT, 224720_AT, 203726_S_AT, 224481_S_AT, 203313_S_AT, 221373_X_AT, 220664_…	1902	227	13528	1.31597	1	0.926768	63.1876	down
grey	GOTERM_BP_FAT	GO:0008202~steroid metabolic process	38	1.28032	0.0526431	206294_AT, 214235_AT, 241904_AT, 202314_AT, 209699_X_AT, 224305_S_AT, 209222_S_AT, 201020_AT, 1553970_S_AT, 209822_S_AT, 206995_X_AT, 202679_AT, 201865_X_AT, 205502_AT, 228002_AT, 212148_AT, 1555612_S_AT, 236263_AT, 206151_X_AT, 201800_S_AT, 206938_AT, 220988_S_AT, 206606_AT, 206775_AT, 233334_X_AT, 206985_AT, 202068_S_AT, 214079_AT, 202275_AT, 220081_X_AT, 224494_X_AT, 229522_AT, 220331_AT, 2016…	1902	202	13528	1.338	1	0.92575	63.4333	down
grey	GOTERM_BP_FAT	GO:0009628~response to abiotic stimulus	64	2.15633	0.0532588	205743_AT, 201464_X_AT, 201473_AT, 236630_AT, 201041_S_AT, 202291_S_AT, 210825_S_AT, 221107_AT, 204558_AT, 202390_S_AT, 205870_AT, 203826_S_AT, 213139_AT, 202284_S_AT, 229309_AT, 224986_S_AT, 203296_S_AT, 214599_AT, 208370_S_AT, 228588_S_AT, 206170_AT, 221584_S_AT, 220664_AT, 205766_AT, 206635_AT, 204420_AT, 39402_AT, 211093_AT, 209301_AT, 201110_S_AT, 216598_S_AT, 228183_S_AT, 206705_AT, 201798_…	1902	368	13528	1.23696	1	0.925772	63.8729	down
grey	GOTERM_BP_FAT	GO:0042592~homeostatic process	122	4.11051	0.0542208	201464_X_AT, 1557820_AT, 210280_AT, 201588_AT, 205870_AT, 1555612_S_AT, 207274_AT, 1555950_A_AT, 221906_AT, 220491_AT, 208642_S_AT, 203296_S_AT, 201565_S_AT, 206775_AT, 202275_AT, 214150_X_AT, 210751_S_AT, 221584_S_AT, 227146_AT, 208248_X_AT, 227821_AT, 212185_X_AT, 204648_AT, 225609_AT, 205512_S_AT, 200975_AT, 216379_X_AT, 204151_X_AT, 212186_AT, 201005_AT, 210511_S_AT, 206899_AT, 206635_AT, 394…	1902	751	13528	1.15543	1	0.92706	64.5498	down
grey	GOTERM_BP_FAT	GO:0009259~ribonucleotide metabolic process	29	0.977089	0.0554841	224655_AT, 201128_S_AT, 214070_S_AT, 221504_S_AT, 213995_AT, 217801_AT, 228816_AT, 212062_AT, 216265_X_AT, 205781_AT, 233535_AT, 208746_X_AT, 203775_AT, 208678_AT, 203296_S_AT, 204624_AT, 201013_S_AT, 201089_AT, 200818_AT, 214150_X_AT, 204169_AT, 212361_S_AT, 1552286_AT, 212754_S_AT, 210149_S_AT, 214431_AT, 218375_AT, 201243_S_AT, 202144_S_AT	1902	147	13528	1.40315	1	0.929355	65.4203	down
grey	GOTERM_BP_FAT	GO:0010038~response to metal ion	26	0.876011	0.0568584	206836_AT, 1568763_S_AT, 205009_AT, 201110_S_AT, 209301_AT, 221125_S_AT, 201041_S_AT, 210825_S_AT, 202291_S_AT, 204326_X_AT, 209904_AT, 202679_AT, 202390_S_AT, 203415_AT, 203775_AT, 206461_X_AT, 226450_AT, 204624_AT, 211464_X_AT, 208177_AT, 212097_AT, 221584_S_AT, 1555550_AT, 200622_X_AT, 230144_AT, 229354_AT, 201533_AT, 212445_S_AT	1902	129	13528	1.43353	1	0.931902	66.3445	down
grey	GOTERM_BP_FAT	GO:0009205~purine ribonucleoside triphosphate metabolic process	24	0.808625	0.0574142	203775_AT, 208678_AT, 224655_AT, 201128_S_AT, 214070_S_AT, 221504_S_AT, 203296_S_AT, 213995_AT, 217801_AT, 204624_AT, 201089_AT, 228816_AT, 214150_X_AT, 200818_AT, 212361_S_AT, 212062_AT, 1552286_AT, 216265_X_AT, 205781_AT, 212754_S_AT, 210149_S_AT, 233535_AT, 208746_X_AT, 201243_S_AT	1902	117	13528	1.45898	1	0.931667	66.7115	down
grey	GOTERM_BP_FAT	GO:0031668~cellular response to extracellular stimulus	15	0.505391	0.0581394	201464_X_AT, 232612_S_AT, 200650_S_AT, 204420_AT, 208946_S_AT, 213026_AT, 225124_AT, 209189_AT, 206087_X_AT, 236630_AT, 212097_AT, 205047_S_AT, 202284_S_AT, 1552676_AT, 225164_S_AT	1902	64	13528	1.667	1	0.931989	67.1847	down
grey	GOTERM_BP_FAT	GO:0006164~purine nucleotide biosynthetic process	29	0.977089	0.0596158	224655_AT, 214070_S_AT, 221504_S_AT, 213995_AT, 217801_AT, 228816_AT, 212062_AT, 205781_AT, 233535_AT, 208746_X_AT, 217305_S_AT, 203775_AT, 208678_AT, 221348_AT, 203296_S_AT, 204624_AT, 201089_AT, 201013_S_AT, 200818_AT, 214150_X_AT, 204169_AT, 212361_S_AT, 1552286_AT, 212754_S_AT, 204648_AT, 210149_S_AT, 214431_AT, 201243_S_AT, 202144_S_AT	1902	148	13528	1.39367	1	0.934662	68.1286	down
grey	GOTERM_BP_FAT	GO:0045637~regulation of myeloid cell differentiation	16	0.539084	0.0596853	201464_X_AT, 232424_AT, 206390_X_AT, 209716_AT, 209301_AT, 201565_S_AT, 201531_AT, 210727_AT, 222243_S_AT, 209418_S_AT, 205312_AT, 230709_X_AT, 208580_X_AT, 202393_S_AT, 206951_AT, 210511_S_AT, 201533_AT	1902	70	13528	1.62572	1	0.932913	68.1724	down
grey	GOTERM_BP_FAT	GO:0022411~cellular component disassembly	13	0.438005	0.0607085	208478_S_AT, 217815_AT, 208230_S_AT, 223002_S_AT, 202431_S_AT, 206568_AT, 220451_S_AT, 223729_AT, 200771_AT, 223017_AT, 205512_S_AT, 200975_AT, 214871_X_AT	1902	53	13528	1.74458	1	0.934125	68.8105	down
grey	GOTERM_BP_FAT	GO:0009199~ribonucleoside triphosphate metabolic process	24	0.808625	0.0622156	203775_AT, 208678_AT, 224655_AT, 201128_S_AT, 214070_S_AT, 221504_S_AT, 203296_S_AT, 213995_AT, 217801_AT, 204624_AT, 201089_AT, 228816_AT, 214150_X_AT, 200818_AT, 212361_S_AT, 212062_AT, 1552286_AT, 216265_X_AT, 205781_AT, 212754_S_AT, 210149_S_AT, 233535_AT, 208746_X_AT, 201243_S_AT	1902	118	13528	1.44661	1	0.936712	69.7284	down
grey	GOTERM_BP_FAT	GO:0030262~apoptotic nuclear changes	8	0.269542	0.0623618	223729_AT, 220451_S_AT, 208478_S_AT, 205512_S_AT, 223017_AT, 200975_AT, 216379_X_AT, 202431_S_AT	1902	26	13528	2.18847	1	0.935277	69.8161	down
grey	GOTERM_BP_FAT	GO:0021781~glial cell fate commitment	4	0.134771	0.0625108	206269_AT, 213768_S_AT, 206706_AT, 201533_AT	1902	7	13528	4.06429	1	0.933849	69.9052	down
grey	GOTERM_BP_FAT	GO:0006482~protein amino acid demethylation	4	0.134771	0.0625108	212348_S_AT, 41387_R_AT, 210977_S_AT, 203205_AT	1902	7	13528	4.06429	1	0.933849	69.9052	down
grey	GOTERM_BP_FAT	GO:0008214~protein amino acid dealkylation	4	0.134771	0.0625108	212348_S_AT, 41387_R_AT, 210977_S_AT, 203205_AT	1902	7	13528	4.06429	1	0.933849	69.9052	down
grey	GOTERM_BP_FAT	GO:0002026~regulation of the force of heart contraction	6	0.202156	0.0625443	210825_S_AT, 38447_AT, 229309_AT, 203296_S_AT, 235518_AT, 212361_S_AT	1902	16	13528	2.66719	1	0.932072	69.9252	down
grey	GOTERM_BP_FAT	GO:0051412~response to corticosterone stimulus	6	0.202156	0.0625443	210825_S_AT, 204420_AT, 209189_AT, 202284_S_AT, 1552676_AT, 201473_AT	1902	16	13528	2.66719	1	0.932072	69.9252	down
grey	GOTERM_BP_FAT	GO:0006825~copper ion transport	6	0.202156	0.0625443	204204_AT, 203903_S_AT, 225125_AT, 204624_AT, 203454_S_AT, 203971_AT	1902	16	13528	2.66719	1	0.932072	69.9252	down
grey	GOTERM_BP_FAT	GO:0046546~development of primary male sexual characteristics	15	0.505391	0.0649198	233514_X_AT, 206938_AT, 1553594_A_AT, 208478_S_AT, 212818_S_AT, 1565406_A_AT, 236681_AT, 206985_AT, 207228_AT, 1556689_A_AT, 202936_S_AT, 202646_S_AT, 236263_AT, 208275_X_AT, 201160_S_AT	1902	65	13528	1.64135	1	0.937114	71.3118	down
grey	GOTERM_BP_FAT	GO:0009141~nucleoside triphosphate metabolic process	26	0.876011	0.0661429	224655_AT, 201128_S_AT, 206191_AT, 214070_S_AT, 221504_S_AT, 213995_AT, 217801_AT, 228816_AT, 212062_AT, 216265_X_AT, 205781_AT, 233535_AT, 208746_X_AT, 203775_AT, 208678_AT, 203296_S_AT, 204624_AT, 201089_AT, 200818_AT, 214150_X_AT, 212361_S_AT, 222938_X_AT, 1552286_AT, 212754_S_AT, 210149_S_AT, 201243_S_AT	1902	131	13528	1.41164	1	0.938694	72.0018	down
grey	GOTERM_BP_FAT	GO:0030595~leukocyte chemotaxis	10	0.336927	0.0661584	204035_AT, 223454_AT, 206390_X_AT, 204271_S_AT, 39402_AT, 205207_AT, 207850_AT, 207433_AT, 202859_X_AT, 216598_S_AT	1902	37	13528	1.9223	1	0.937001	72.0104	down
grey	GOTERM_BP_FAT	GO:0008016~regulation of heart contraction	17	0.572776	0.0672049	210986_S_AT, 229309_AT, 203296_S_AT, 210037_S_AT, 235518_AT, 214027_X_AT, 206170_AT, 212361_S_AT, 203821_AT, 210825_S_AT, 38447_AT, 228716_AT, 216265_X_AT, 205073_AT, 208921_S_AT, 208566_AT, 205334_AT	1902	77	13528	1.5703	1	0.938092	72.5882	down
grey	GOTERM_BP_FAT	GO:0048878~chemical homeostasis	85	2.86388	0.0691678	201464_X_AT, 230746_S_AT, 1557820_AT, 203400_S_AT, 211173_AT, 206762_AT, 224305_S_AT, 210280_AT, 202679_AT, 204271_S_AT, 202390_S_AT, 205870_AT, 226918_AT, 1555612_S_AT, 207274_AT, 1555950_A_AT, 207071_S_AT, 220491_AT, 203296_S_AT, 226450_AT, 214555_AT, 214150_X_AT, 210751_S_AT, 217168_S_AT, 221584_S_AT, 221355_AT, 203934_AT, 206598_AT, 212185_X_AT, 227821_AT, 208248_X_AT, 204648_AT, 204391_X_AT,…	1902	512	13528	1.18079	1	0.941471	73.6417	down
grey	GOTERM_BP_FAT	GO:0045785~positive regulation of cell adhesion	14	0.471698	0.070646	225147_AT, 210986_S_AT, 234742_AT, 209716_AT, 39402_AT, 227287_AT, 208230_S_AT, 201110_S_AT, 221674_S_AT, 201289_AT, 207206_S_AT, 228766_AT, 216379_X_AT, 226911_AT	1902	60	13528	1.65959	1	0.943471	74.4095	down
grey	GOTERM_BP_FAT	GO:0051052~regulation of DNA metabolic process	23	0.774933	0.0732689	201464_X_AT, 203140_AT, 222489_S_AT, 221348_AT, 218915_AT, 226450_AT, 202561_AT, 210228_AT, 201524_X_AT, 238245_AT, 202431_S_AT, 218718_AT, 225330_AT, 208692_AT, 203449_S_AT, 205611_AT, 206598_AT, 207433_AT, 218228_S_AT, 230977_AT, 225527_AT, 227619_AT, 205887_X_AT, 205733_AT	1902	114	13528	1.43498	1	0.947929	75.7203	down
grey	GOTERM_BP_FAT	GO:0007548~sex differentiation	29	0.977089	0.0733148	1553594_A_AT, 236681_AT, 206892_AT, 207228_AT, 217162_AT, 1556689_A_AT, 205502_AT, 212351_AT, 210512_S_AT, 236263_AT, 212148_AT, 204948_S_AT, 208275_X_AT, 201160_S_AT, 233514_X_AT, 206938_AT, 208478_S_AT, 212818_S_AT, 222603_AT, 212761_AT, 1565406_A_AT, 206985_AT, 210533_AT, 203934_AT, 202936_S_AT, 202461_AT, 202646_S_AT, 210511_S_AT, 204931_AT	1902	151	13528	1.36598	1	0.946544	75.7426	down
grey	GOTERM_BP_FAT	GO:0045428~regulation of nitric oxide biosynthetic process	8	0.269542	0.0743971	212097_AT, 211696_X_AT, 209094_AT, 206598_AT, 39402_AT, 226450_AT, 207433_AT, 203946_S_AT	1902	27	13528	2.10741	1	0.94744	76.2643	down
grey	GOTERM_BP_FAT	GO:0009894~regulation of catabolic process	20	0.673854	0.0744488	210428_S_AT, 39402_AT, 204686_AT, 208946_S_AT, 226450_AT, 203013_AT, 208709_S_AT, 204284_AT, 231693_AT, 224217_S_AT, 202679_AT, 206598_AT, 207433_AT, 209185_S_AT, 236263_AT, 205220_AT, 206894_AT, 209333_AT, 212445_S_AT, 203997_AT	1902	96	13528	1.48177	1	0.946087	76.289	down
grey	GOTERM_BP_FAT	GO:0070228~regulation of lymphocyte apoptosis	5	0.168464	0.0757352	203140_AT, 208478_S_AT, 207433_AT, 216379_X_AT, 202431_S_AT	1902	12	13528	2.96355	1	0.947417	76.8946	down
grey	GOTERM_BP_FAT	GO:0006979~response to oxidative stress	31	1.04447	0.0758071	201464_X_AT, 207532_AT, 204420_AT, 202001_S_AT, 224972_AT, 235518_AT, 204865_AT, 205916_AT, 201041_S_AT, 218226_S_AT, 210825_S_AT, 38447_AT, 216265_X_AT, 223070_AT, 226707_AT, 202628_S_AT, 201468_S_AT, 210986_S_AT, 205900_AT, 209189_AT, 241942_AT, 214079_AT, 202275_AT, 203454_S_AT, 211464_X_AT, 219827_AT, 203349_S_AT, 208680_AT, 214053_AT, 206894_AT, 226632_AT	1902	164	13528	1.34444	1	0.946132	76.928	down
grey	GOTERM_BP_FAT	GO:0006914~autophagy	10	0.336927	0.0763531	1563335_AT, 221697_AT, 232612_S_AT, 209046_S_AT, 52731_AT, 208946_S_AT, 213026_AT, 222709_AT, 213836_S_AT, 227828_S_AT	1902	38	13528	1.87171	1	0.94587	77.1803	down
grey	GOTERM_BP_FAT	GO:0000122~negative regulation of transcription from RNA polymerase II promoter	47	1.58356	0.0767336	1570307_S_AT, 201209_AT, 224838_AT, 212348_S_AT, 243796_AT, 211176_S_AT, 205725_AT, 203556_AT, 201694_S_AT, 211597_S_AT, 228545_AT, 213400_S_AT, 215685_S_AT, 235201_AT, 230709_X_AT, 213139_AT, 205334_AT, 211076_X_AT, 204948_S_AT, 231767_AT, 202393_S_AT, 210977_S_AT, 201160_S_AT, 1552338_AT, 208078_S_AT, 232424_AT, 203140_AT, 215605_AT, 41387_R_AT, 227287_AT, 202768_AT, 227494_AT, 235753_AT, 20156…	1902	266	13528	1.25672	1	0.945255	77.3545	down
grey	GOTERM_BP_FAT	GO:0045670~regulation of osteoclast differentiation	7	0.235849	0.0775121	210727_AT, 222243_S_AT, 209716_AT, 209301_AT, 230709_X_AT, 202393_S_AT, 201533_AT	1902	22	13528	2.26307	1	0.9455	77.7071	down
grey	GOTERM_BP_FAT	GO:0022407~regulation of cell-cell adhesion	7	0.235849	0.0775121	234742_AT, 227287_AT, 218915_AT, 39402_AT, 216379_X_AT, 36499_AT, 203717_AT	1902	22	13528	2.26307	1	0.9455	77.7071	down
grey	GOTERM_BP_FAT	GO:0002762~negative regulation of myeloid leukocyte differentiation	6	0.202156	0.078734	232424_AT, 210727_AT, 222243_S_AT, 209418_S_AT, 210511_S_AT, 201533_AT	1902	17	13528	2.5103	1	0.946666	78.25	down
grey	GOTERM_BP_FAT	GO:0044271~nitrogen compound biosynthetic process	56	1.88679	0.0793138	206836_AT, 207067_S_AT, 214070_S_AT, 213995_AT, 210037_S_AT, 228816_AT, 200947_S_AT, 212062_AT, 202534_X_AT, 209694_AT, 202390_S_AT, 233535_AT, 229089_AT, 218455_AT, 201468_S_AT, 230912_AT, 203296_S_AT, 214150_X_AT, 200818_AT, 209043_AT, 200708_AT, 212754_S_AT, 204648_AT, 210149_S_AT, 203946_S_AT, 214431_AT, 202144_S_AT, 224655_AT, 220779_AT, 221504_S_AT, 217801_AT, 223062_S_AT, 200961_AT, 205781…	1902	325	13528	1.22554	1	0.946484	78.5033	down
grey	GOTERM_BP_FAT	GO:0046661~male sex differentiation	16	0.539084	0.0808104	233514_X_AT, 206938_AT, 1553594_A_AT, 208478_S_AT, 212818_S_AT, 1565406_A_AT, 236681_AT, 206985_AT, 206892_AT, 207228_AT, 1556689_A_AT, 202936_S_AT, 202646_S_AT, 236263_AT, 208275_X_AT, 201160_S_AT	1902	73	13528	1.55891	1	0.948153	79.1441	down
grey	GOTERM_BP_FAT	GO:0006936~muscle contraction	29	0.977089	0.0835717	206635_AT, 205019_S_AT, 235518_AT, 214027_X_AT, 201445_AT, 214596_AT, 207317_S_AT, 38447_AT, 216265_X_AT, 201798_S_AT, 209904_AT, 204271_S_AT, 205870_AT, 208566_AT, 227302_S_AT, 207274_AT, 217515_S_AT, 212082_S_AT, 210986_S_AT, 226651_AT, 205388_AT, 219942_AT, 205610_AT, 221584_S_AT, 221355_AT, 221232_S_AT, 218660_AT, 203946_S_AT, 205766_AT	1902	153	13528	1.34812	1	0.952103	80.2793	down
grey	GOTERM_BP_FAT	GO:0009144~purine nucleoside triphosphate metabolic process	24	0.808625	0.0842084	203775_AT, 208678_AT, 224655_AT, 201128_S_AT, 214070_S_AT, 221504_S_AT, 203296_S_AT, 213995_AT, 217801_AT, 204624_AT, 201089_AT, 228816_AT, 214150_X_AT, 200818_AT, 212361_S_AT, 212062_AT, 1552286_AT, 216265_X_AT, 205781_AT, 212754_S_AT, 210149_S_AT, 233535_AT, 208746_X_AT, 201243_S_AT	1902	122	13528	1.39918	1	0.952008	80.5326	down
grey	GOTERM_BP_FAT	GO:0009408~response to heat	13	0.438005	0.0859532	205743_AT, 39402_AT, 201110_S_AT, 216598_S_AT, 211464_X_AT, 210825_S_AT, 201798_S_AT, 210727_AT, 227697_AT, 233451_AT, 202461_AT, 212351_AT, 218488_AT	1902	56	13528	1.65112	1	0.953869	81.2112	down
grey	GOTERM_BP_FAT	GO:0003006~reproductive developmental process	46	1.54987	0.0864506	1553594_A_AT, 219945_AT, 236681_AT, 201473_AT, 223862_AT, 206892_AT, 220759_AT, 207228_AT, 225330_AT, 210825_S_AT, 217162_AT, 206568_AT, 204889_S_AT, 1556689_A_AT, 205502_AT, 236876_AT, 212351_AT, 210512_S_AT, 212148_AT, 236263_AT, 204948_S_AT, 208275_X_AT, 201160_S_AT, 233514_X_AT, 211538_S_AT, 206938_AT, 209716_AT, 227287_AT, 208478_S_AT, 226450_AT, 212761_AT, 222603_AT, 212818_S_AT, 231229_AT,…	1902	262	13528	1.24876	1	0.953527	81.4004	down
grey	GOTERM_BP_FAT	GO:0006275~regulation of DNA replication	14	0.471698	0.0874236	201464_X_AT, 222489_S_AT, 218915_AT, 226450_AT, 202561_AT, 210228_AT, 238245_AT, 218718_AT, 225330_AT, 203449_S_AT, 206598_AT, 218228_S_AT, 230977_AT, 227619_AT, 205733_AT	1902	62	13528	1.60605	1	0.954003	81.7656	down
grey	GOTERM_BP_FAT	GO:0060326~cell chemotaxis	10	0.336927	0.0874554	204035_AT, 223454_AT, 206390_X_AT, 204271_S_AT, 39402_AT, 205207_AT, 207850_AT, 207433_AT, 202859_X_AT, 216598_S_AT	1902	39	13528	1.82372	1	0.952872	81.7774	down
grey	GOTERM_BP_FAT	GO:0030888~regulation of B cell proliferation	8	0.269542	0.0877002	208023_AT, 203140_AT, 206635_AT, 207433_AT, 213811_X_AT, 216379_X_AT, 202284_S_AT, 207641_AT	1902	28	13528	2.03215	1	0.952105	81.8681	down
grey	GOTERM_BP_FAT	GO:0006119~oxidative phosphorylation	20	0.673854	0.0877747	202785_AT, 208678_AT, 202941_AT, 201227_S_AT, 202001_S_AT, 221504_S_AT, 217801_AT, 201089_AT, 206790_S_AT, 228816_AT, 214150_X_AT, 200818_AT, 202077_AT, 218226_S_AT, 1552286_AT, 205781_AT, 212754_S_AT, 210149_S_AT, 208746_X_AT, 202090_S_AT	1902	98	13528	1.45153	1	0.951038	81.8956	down
grey	GOTERM_BP_FAT	GO:0045927~positive regulation of growth	17	0.572776	0.0889195	206836_AT, 209716_AT, 226450_AT, 218333_AT, 204756_AT, 208230_S_AT, 223862_AT, 206170_AT, 203821_AT, 223454_AT, 206598_AT, 211597_S_AT, 207206_S_AT, 206814_AT, 201160_S_AT, 207084_AT, 231020_AT	1902	80	13528	1.51141	1	0.951843	82.3137	down
grey	GOTERM_BP_FAT	GO:0006812~cation transport	90	3.03235	0.0890031	204204_AT, 205508_AT, 203400_S_AT, 213995_AT, 207201_S_AT, 206762_AT, 228816_AT, 221107_AT, 220435_AT, 226918_AT, 227190_AT, 233535_AT, 208566_AT, 226179_AT, 227046_AT, 210454_S_AT, 1552863_A_AT, 207366_AT, 1569462_X_AT, 208560_AT, 34846_AT, 203296_S_AT, 203903_S_AT, 228844_AT, 222289_AT, 200818_AT, 214150_X_AT, 210263_AT, 1554842_AT, 226217_AT, 221584_S_AT, 219827_AT, 208737_AT, 212754_S_AT, 206…	1902	553	13528	1.15755	1	0.950806	82.3438	down
grey	GOTERM_BP_FAT	GO:0007169~transmembrane receptor protein tyrosine kinase signaling pathway	40	1.34771	0.0893136	1570239_A_AT, 214551_S_AT, 203538_AT, 204579_AT, 204686_AT, 231796_AT, 231382_AT, 208230_S_AT, 1566816_AT, 216598_S_AT, 203821_AT, 225330_AT, 205455_AT, 205870_AT, 203638_S_AT, 220394_AT, 210512_S_AT, 201860_S_AT, 203315_AT, 205111_S_AT, 205721_AT, 226450_AT, 209101_AT, 209409_AT, 218718_AT, 206170_AT, 225738_AT, 226690_AT, 208820_AT, 203934_AT, 206598_AT, 227396_AT, 210883_X_AT, 214053_AT, 22137…	1902	224	13528	1.27009	1	0.950164	82.4554	down
grey	GOTERM_BP_FAT	GO:0030299~intestinal cholesterol absorption	4	0.134771	0.0898304	204151_X_AT, 224305_S_AT, 202068_S_AT, 1553970_S_AT	1902	8	13528	3.55626	1	0.949886	82.6397	down
grey	GOTERM_BP_FAT	GO:0008285~negative regulation of cell proliferation	61	2.05526	0.090977	201464_X_AT, 221841_S_AT, 202364_AT, 214399_S_AT, 214935_AT, 205114_S_AT, 212727_AT, 205870_AT, 236263_AT, 202859_X_AT, 202284_S_AT, 210946_AT, 202393_S_AT, 234742_AT, 204677_AT, 238245_AT, 241725_AT, 214555_AT, 204035_AT, 206083_AT, 204391_X_AT, 216379_X_AT, 214285_AT, 201005_AT, 207641_AT, 205014_AT, 202597_AT, 207614_S_AT, 204470_AT, 204420_AT, 205207_AT, 39402_AT, 208946_S_AT, 207451_AT, 2056…	1902	361	13528	1.20184	1	0.9507	83.0421	down
grey	GOTERM_BP_FAT	GO:0009165~nucleotide biosynthetic process	34	1.14555	0.091038	224655_AT, 214070_S_AT, 221504_S_AT, 213995_AT, 217801_AT, 228816_AT, 212062_AT, 202534_X_AT, 205781_AT, 226707_AT, 233535_AT, 208746_X_AT, 217305_S_AT, 203775_AT, 208678_AT, 230912_AT, 221348_AT, 203296_S_AT, 204624_AT, 201089_AT, 201013_S_AT, 209043_AT, 200818_AT, 214150_X_AT, 212361_S_AT, 204169_AT, 1552286_AT, 217739_S_AT, 212754_S_AT, 204648_AT, 210149_S_AT, 214431_AT, 202144_S_AT, 201243_S_…	1902	186	13528	1.30014	1	0.949643	83.0632	down
grey	GOTERM_BP_FAT	GO:0048729~tissue morphogenesis	33	1.11186	0.0929165	201520_S_AT, 221841_S_AT, 209301_AT, 36552_AT, 203180_AT, 227048_AT, 205199_AT, 228347_AT, 216265_X_AT, 209904_AT, 202390_S_AT, 1556689_A_AT, 212148_AT, 236263_AT, 231767_AT, 223644_S_AT, 229394_S_AT, 204948_S_AT, 200021_AT, 209220_AT, 210986_S_AT, 212063_AT, 218915_AT, 224720_AT, 221674_S_AT, 224481_S_AT, 203313_S_AT, 209959_AT, 221373_X_AT, 205766_AT, 206229_X_AT, 201533_AT, 204931_AT	1902	180	13528	1.30396	1	0.951679	83.7027	down
grey	GOTERM_BP_FAT	GO:0006071~glycerol metabolic process	7	0.235849	0.0929505	216316_X_AT, 1553062_AT, 226214_AT, 219722_S_AT, 215430_AT, 224826_AT, 212510_AT	1902	23	13528	2.16468	1	0.950606	83.714	down
grey	GOTERM_BP_FAT	GO:0006921~cell structure disassembly during apoptosis	7	0.235849	0.0929505	223729_AT, 220451_S_AT, 208478_S_AT, 205512_S_AT, 223017_AT, 200975_AT, 202431_S_AT	1902	23	13528	2.16468	1	0.950606	83.714	down
grey	GOTERM_BP_FAT	GO:0034404~nucleobase, nucleoside and nucleotide biosynthetic process	35	1.17925	0.094274	224655_AT, 214070_S_AT, 221504_S_AT, 213995_AT, 217801_AT, 228816_AT, 212062_AT, 202534_X_AT, 205781_AT, 226707_AT, 233535_AT, 208746_X_AT, 229089_AT, 217305_S_AT, 203775_AT, 208678_AT, 230912_AT, 221348_AT, 203296_S_AT, 204624_AT, 201089_AT, 201013_S_AT, 209043_AT, 200818_AT, 214150_X_AT, 212361_S_AT, 204169_AT, 1552286_AT, 217739_S_AT, 212754_S_AT, 204648_AT, 210149_S_AT, 214431_AT, 202144_S_AT…	1902	193	13528	1.28983	1	0.951675	84.1505	down
grey	GOTERM_BP_FAT	GO:0034654~nucleobase, nucleoside, nucleotide and nucleic acid biosynthetic process	35	1.17925	0.094274	224655_AT, 214070_S_AT, 221504_S_AT, 213995_AT, 217801_AT, 228816_AT, 212062_AT, 202534_X_AT, 205781_AT, 226707_AT, 233535_AT, 208746_X_AT, 229089_AT, 217305_S_AT, 203775_AT, 208678_AT, 230912_AT, 221348_AT, 203296_S_AT, 204624_AT, 201089_AT, 201013_S_AT, 209043_AT, 200818_AT, 214150_X_AT, 212361_S_AT, 204169_AT, 1552286_AT, 217739_S_AT, 212754_S_AT, 204648_AT, 210149_S_AT, 214431_AT, 202144_S_AT…	1902	193	13528	1.28983	1	0.951675	84.1505	down
grey	GOTERM_BP_FAT	GO:0010827~regulation of glucose transport	9	0.303235	0.094687	206598_AT, 39402_AT, 209973_AT, 204686_AT, 226450_AT, 214053_AT, 209185_S_AT, 209409_AT, 212239_AT	1902	34	13528	1.88272	1	0.951242	84.2844	down
grey	GOTERM_BP_FAT	GO:0001894~tissue homeostasis	14	0.471698	0.0966713	214551_S_AT, 209716_AT, 208478_S_AT, 205009_AT, 206775_AT, 217117_X_AT, 206170_AT, 204673_AT, 203934_AT, 201528_AT, 214053_AT, 210512_S_AT, 212186_AT, 201533_AT	1902	63	13528	1.58056	1	0.953322	84.913	down
grey	GOTERM_BP_FAT	GO:0019915~lipid storage	6	0.202156	0.0969342	212097_AT, 1552519_AT, 39402_AT, 228766_AT, 201944_AT, 209122_AT	1902	18	13528	2.37084	1	0.952664	84.9944	down
grey	GOTERM_BP_FAT	GO:0045896~regulation of transcription, mitotic	3	0.101078	0.0974249	227287_AT, 204420_AT, 201473_AT	1902	4	13528	5.33438	1	0.952366	85.1454	down
grey	GOTERM_BP_FAT	GO:0042268~regulation of cytolysis	3	0.101078	0.0974249	206390_X_AT, 210228_AT, 201628_S_AT	1902	4	13528	5.33438	1	0.952366	85.1454	down
grey	GOTERM_BP_FAT	GO:0010744~positive regulation of foam cell differentiation	5	0.168464	0.097679	203549_S_AT, 206390_X_AT, 209716_AT, 228766_AT, 210228_AT	1902	13	13528	2.73558	1	0.951698	85.223	down
grey	GOTERM_BP_FAT	GO:0050996~positive regulation of lipid catabolic process	5	0.168464	0.097679	39402_AT, 204686_AT, 209185_S_AT, 231693_AT, 206894_AT	1902	13	13528	2.73558	1	0.951698	85.223	down
grey	GOTERM_BP_FAT	GO:0045995~regulation of embryonic development	5	0.168464	0.097679	39402_AT, 226450_AT, 202202_S_AT, 203726_S_AT, 227048_AT	1902	13	13528	2.73558	1	0.951698	85.223	down
grey	GOTERM_BP_FAT	GO:0019751~polyol metabolic process	10	0.336927	0.0994637	216316_X_AT, 1553062_AT, 229458_S_AT, 226214_AT, 219722_S_AT, 215430_AT, 201563_AT, 224826_AT, 219092_S_AT, 212510_AT	1902	40	13528	1.77813	1	0.953405	85.7573	down
grey60	KEGG_PATHWAY	hsa03040:Spliceosome	6	2.8436	0.023119	222398_S_AT, 226320_AT, 200826_AT, 201303_AT, 224623_AT, 204559_S_AT	67	126	5085	3.61407	0.800898	0.800898	21.4439	up
grey60	KEGG_PATHWAY	hsa05130:Pathogenic Escherichia coli infection	4	1.89573	0.0371657	209251_X_AT, 209435_S_AT, 211058_X_AT, 208623_S_AT	67	57	5085	5.326	0.926708	0.729275	32.349	up
grey60	GOTERM_BP_FAT	GO:0051028~mRNA transport	6	2.8436	0.00349168	226320_AT, 201303_AT, 202576_S_AT, 218848_AT, 202180_S_AT, 224623_AT	159	87	13528	5.86771	0.986462	0.986462	5.51427	up
grey60	GOTERM_BP_FAT	GO:0046784~intronless viral mRNA export from host nucleus	3	1.4218	0.00362421	226320_AT, 218848_AT, 224623_AT	159	8	13528	31.9057	0.988505	0.892787	5.71784	up
grey60	GOTERM_BP_FAT	GO:0050657~nucleic acid transport	6	2.8436	0.00555033	226320_AT, 201303_AT, 202576_S_AT, 218848_AT, 202180_S_AT, 224623_AT	159	97	13528	5.26279	0.998936	0.897918	8.63035	up
grey60	GOTERM_BP_FAT	GO:0051236~establishment of RNA localization	6	2.8436	0.00555033	226320_AT, 201303_AT, 202576_S_AT, 218848_AT, 202180_S_AT, 224623_AT	159	97	13528	5.26279	0.998936	0.897918	8.63035	up
grey60	GOTERM_BP_FAT	GO:0050658~RNA transport	6	2.8436	0.00555033	226320_AT, 201303_AT, 202576_S_AT, 218848_AT, 202180_S_AT, 224623_AT	159	97	13528	5.26279	0.998936	0.897918	8.63035	up
grey60	GOTERM_BP_FAT	GO:0045454~cell redox homeostasis	5	2.36967	0.00625307	220495_S_AT, 223325_AT, 221269_S_AT, 205241_AT, 200736_S_AT	159	63	13528	6.75252	0.999554	0.854686	9.67179	up
grey60	GOTERM_BP_FAT	GO:0006403~RNA localization	6	2.8436	0.00630634	226320_AT, 201303_AT, 202576_S_AT, 218848_AT, 202180_S_AT, 224623_AT	159	100	13528	5.10491	0.999583	0.789079	9.75028	up
grey60	GOTERM_BP_FAT	GO:0006406~mRNA export from nucleus	4	1.89573	0.00659707	226320_AT, 202576_S_AT, 218848_AT, 224623_AT	159	33	13528	10.3129	0.999709	0.742537	10.1775	up
grey60	GOTERM_BP_FAT	GO:0007015~actin filament organization	5	2.36967	0.00996411	202192_S_AT, 219045_AT, 217838_S_AT, 209435_S_AT, 208623_S_AT	159	72	13528	5.90846	0.999996	0.827889	14.9892	up
grey60	GOTERM_BP_FAT	GO:0015931~nucleobase, nucleoside, nucleotide and nucleic acid transport	6	2.8436	0.0104264	226320_AT, 201303_AT, 202576_S_AT, 218848_AT, 202180_S_AT, 224623_AT	159	113	13528	4.51762	0.999997	0.800407	15.6306	up
grey60	GOTERM_BP_FAT	GO:0006405~RNA export from nucleus	4	1.89573	0.0120445	226320_AT, 202576_S_AT, 218848_AT, 224623_AT	159	41	13528	8.30066	1	0.809112	17.8401	up
grey60	GOTERM_BP_FAT	GO:0019048~virus-host interaction	3	1.4218	0.0224394	226320_AT, 218848_AT, 224623_AT	159	20	13528	12.7623	1	0.93867	30.7904	up
grey60	GOTERM_BP_FAT	GO:0008360~regulation of cell shape	4	1.89573	0.0251184	202192_S_AT, 214574_X_AT, 224681_AT, 208623_S_AT	159	54	13528	6.30235	1	0.941841	33.8028	up
grey60	GOTERM_BP_FAT	GO:0001974~blood vessel remodeling	3	1.4218	0.0292079	203728_AT, 201042_AT, 200878_AT	159	23	13528	11.0976	1	0.952089	38.165	up
grey60	GOTERM_BP_FAT	GO:0006955~immune response	15	7.109	0.0312363	217378_X_AT, 217227_X_AT, 221651_X_AT, 214995_S_AT, 224929_AT, 216412_X_AT, 214777_AT, 205905_S_AT, 220944_AT, 205904_AT, 208829_AT, 209417_S_AT, 214677_X_AT, 205392_S_AT, 216510_X_AT, 214574_X_AT, 217148_X_AT, 206200_S_AT, 205049_S_AT, 50221_AT	159	690	13528	1.8496	1	0.950341	40.2272	up
grey60	GOTERM_BP_FAT	GO:0051168~nuclear export	4	1.89573	0.0329552	226320_AT, 202576_S_AT, 218848_AT, 224623_AT	159	60	13528	5.67212	1	0.947353	41.924	up
grey60	GOTERM_BP_FAT	GO:0006397~mRNA processing	9	4.2654	0.0347923	222398_S_AT, 226320_AT, 202750_S_AT, 200826_AT, 201303_AT, 215089_S_AT, 224623_AT, 219816_S_AT, 204559_S_AT	159	321	13528	2.38547	1	0.945184	43.6874	up
grey60	GOTERM_BP_FAT	GO:0022415~viral reproductive process	4	1.89573	0.0358186	226320_AT, 218848_AT, 206074_S_AT, 224623_AT	159	62	13528	5.48915	1	0.939437	44.6506	up
grey60	GOTERM_BP_FAT	GO:0043933~macromolecular complex subunit organization	15	7.109	0.0383399	202192_S_AT, 201336_AT, 201189_S_AT, 217838_S_AT, 201042_AT, 202112_AT, 210387_AT, 201834_AT, 211058_X_AT, 205241_AT, 205436_S_AT, 206074_S_AT, 208829_AT, 209251_X_AT, 200826_AT	159	710	13528	1.7975	1	0.940903	46.9516	up
grey60	GOTERM_BP_FAT	GO:0046907~intracellular transport	14	6.63507	0.0440603	226320_AT, 212313_AT, 202576_S_AT, 205779_AT, 209411_S_AT, 218848_AT, 202991_AT, 224623_AT, 208829_AT, 203728_AT, 208998_AT, 209435_S_AT, 208819_AT, 223024_AT	159	657	13528	1.81301	1	0.954001	51.8436	up
grey60	GOTERM_BP_FAT	GO:0019725~cellular homeostasis	11	5.21327	0.0467485	238813_AT, 220495_S_AT, 223325_AT, 201189_S_AT, 203728_AT, 201042_AT, 221269_S_AT, 205392_S_AT, 205241_AT, 205013_S_AT, 200736_S_AT	159	466	13528	2.00837	1	0.954923	53.9933	up
grey60	GOTERM_BP_FAT	GO:0065003~macromolecular complex assembly	14	6.63507	0.0477139	202192_S_AT, 201336_AT, 201189_S_AT, 201042_AT, 202112_AT, 210387_AT, 201834_AT, 211058_X_AT, 205241_AT, 205436_S_AT, 206074_S_AT, 208829_AT, 209251_X_AT, 200826_AT	159	665	13528	1.79119	1	0.950546	54.7431	up
grey60	GOTERM_BP_FAT	GO:0008380~RNA splicing	8	3.79147	0.0491509	222398_S_AT, 226320_AT, 202750_S_AT, 200826_AT, 201303_AT, 215089_S_AT, 224623_AT, 204559_S_AT	159	284	13528	2.39667	1	0.947765	55.8379	up
grey60	GOTERM_BP_FAT	GO:0016032~viral reproduction	4	1.89573	0.0502219	226320_AT, 218848_AT, 206074_S_AT, 224623_AT	159	71	13528	4.79334	1	0.943911	56.6376	up
grey60	GOTERM_BP_FAT	GO:0050728~negative regulation of inflammatory response	3	1.4218	0.0505395	202283_AT, 205013_S_AT, 200736_S_AT	159	31	13528	8.23372	1	0.937554	56.8722	up
grey60	GOTERM_BP_FAT	GO:0022406~membrane docking	3	1.4218	0.0505395	201336_AT, 208819_AT, 208623_S_AT	159	31	13528	8.23372	1	0.937554	56.8722	up
grey60	GOTERM_BP_FAT	GO:0006396~RNA processing	12	5.6872	0.0558454	222398_S_AT, 226320_AT, 202750_S_AT, 200826_AT, 202649_X_AT, 201303_AT, 215089_S_AT, 218670_AT, 201064_S_AT, 224623_AT, 219816_S_AT, 204559_S_AT	159	547	13528	1.86651	1	0.947403	60.6187	up
grey60	GOTERM_BP_FAT	GO:0034621~cellular macromolecular complex subunit organization	9	4.2654	0.0582378	202192_S_AT, 209251_X_AT, 200826_AT, 217838_S_AT, 210387_AT, 211058_X_AT, 205241_AT, 205436_S_AT, 206074_S_AT	159	357	13528	2.14492	1	0.947771	62.2061	up
grey60	GOTERM_BP_FAT	GO:0050727~regulation of inflammatory response	4	1.89573	0.0592641	201042_AT, 202283_AT, 205013_S_AT, 200736_S_AT	159	76	13528	4.47799	1	0.944433	62.8684	up
grey60	GOTERM_BP_FAT	GO:0043281~regulation of caspase activity	4	1.89573	0.0650314	203728_AT, 205013_S_AT, 200736_S_AT, 221666_S_AT	159	79	13528	4.30794	1	0.953265	66.3927	up
grey60	GOTERM_BP_FAT	GO:0031348~negative regulation of defense response	3	1.4218	0.065955	202283_AT, 205013_S_AT, 200736_S_AT	159	36	13528	7.09015	1	0.950077	66.927	up
grey60	GOTERM_BP_FAT	GO:0001568~blood vessel development	7	3.31754	0.0676689	202403_S_AT, 203728_AT, 201042_AT, 218810_AT, 208937_S_AT, 200878_AT, 200736_S_AT	159	245	13528	2.43091	1	0.94879	67.8975	up
grey60	GOTERM_BP_FAT	GO:0016071~mRNA metabolic process	9	4.2654	0.0686991	222398_S_AT, 226320_AT, 202750_S_AT, 200826_AT, 201303_AT, 215089_S_AT, 224623_AT, 219816_S_AT, 204559_S_AT	159	370	13528	2.06956	1	0.945963	68.4679	up
grey60	GOTERM_BP_FAT	GO:0052548~regulation of endopeptidase activity	4	1.89573	0.0710471	203728_AT, 205013_S_AT, 200736_S_AT, 221666_S_AT	159	82	13528	4.15033	1	0.946288	69.7327	up
grey60	GOTERM_BP_FAT	GO:0006461~protein complex assembly	11	5.21327	0.0720649	202192_S_AT, 209251_X_AT, 201336_AT, 201189_S_AT, 201042_AT, 202112_AT, 201834_AT, 211058_X_AT, 205241_AT, 206074_S_AT, 208829_AT	159	505	13528	1.85327	1	0.943577	70.266	up
grey60	GOTERM_BP_FAT	GO:0070271~protein complex biogenesis	11	5.21327	0.0720649	202192_S_AT, 209251_X_AT, 201336_AT, 201189_S_AT, 201042_AT, 202112_AT, 201834_AT, 211058_X_AT, 205241_AT, 206074_S_AT, 208829_AT	159	505	13528	1.85327	1	0.943577	70.266	up
grey60	GOTERM_BP_FAT	GO:0007266~Rho protein signal transduction	3	1.4218	0.0725065	202403_S_AT, 224681_AT, 203175_AT	159	38	13528	6.71698	1	0.939523	70.4946	up
grey60	GOTERM_BP_FAT	GO:0001944~vasculature development	7	3.31754	0.074142	202403_S_AT, 203728_AT, 201042_AT, 218810_AT, 208937_S_AT, 200878_AT, 200736_S_AT	159	251	13528	2.3728	1	0.938384	71.3271	up
grey60	GOTERM_BP_FAT	GO:0052547~regulation of peptidase activity	4	1.89573	0.0794419	203728_AT, 205013_S_AT, 200736_S_AT, 221666_S_AT	159	86	13528	3.95729	1	0.945467	73.8759	up
grey60	GOTERM_BP_FAT	GO:0006917~induction of apoptosis	8	3.79147	0.0815031	203728_AT, 201042_AT, 202576_S_AT, 209435_S_AT, 205780_AT, 205013_S_AT, 200736_S_AT, 221666_S_AT	159	320	13528	2.12704	1	0.945237	74.8085	up
grey60	GOTERM_BP_FAT	GO:0012502~induction of programmed cell death	8	3.79147	0.0825444	203728_AT, 201042_AT, 202576_S_AT, 209435_S_AT, 205780_AT, 205013_S_AT, 200736_S_AT, 221666_S_AT	159	321	13528	2.12042	1	0.942957	75.2676	up
grey60	GOTERM_BP_FAT	GO:0030218~erythrocyte differentiation	3	1.4218	0.089733	238813_AT, 202649_X_AT, 200878_AT	159	43	13528	5.93594	1	0.952318	78.2296	up
lightcyan	GOTERM_BP_FAT	GO:0006511~ubiquitin-dependent protein catabolic process	23	4.3152	4.56799e-07	209659_S_AT, 214288_S_AT, 212760_AT, 212519_AT, 217816_S_AT, 223013_AT, 220419_S_AT, 225927_AT, 229267_AT, 202038_AT, 201877_S_AT, 212296_AT, 201899_S_AT, 212066_S_AT, 201199_S_AT, 201699_AT, 229711_S_AT, 225925_S_AT, 201343_AT, 200668_S_AT, 214356_S_AT, 200718_S_AT, 221654_S_AT	358	242	13528	3.59139	0.000838331	0.000838331	0.000777533	up
lightcyan	KEGG_PATHWAY	hsa03010:Ribosome	10	1.876	0.001	207585_S_AT, 213377_X_AT, 213941_X_AT, 229563_S_AT, 200062_S_AT, 200061_S_AT, 200012_X_AT, 200089_S_AT, 201254_X_AT, 200888_S_AT	146	87	5085	4.00331	0.0963657	0.0963657	0.876117	up
lightcyan	KEGG_PATHWAY	h_rabPathway:Rab GTPases Mark Targets In The Endocytotic Machinery	4	0.75	0.004	200863_S_AT, 203872_AT, 209089_AT, 221808_AT	41	12	1437	11.6829	0.370515	0.370515	4.19161	up
lightcyan	BIOCARTA	h_rabPathway:Rab GTPases Mark Targets In The Endocytotic Machinery	4	0.750469	0.00369598	200863_S_AT, 203872_AT, 209089_AT, 221808_AT	41	12	1437	11.6829	0.370515	0.370515	4.19161	up
lightcyan	GOTERM_BP_FAT	GO:0019941~modification-dependent protein catabolic process	31	5.81614	0.000288343	203160_S_AT, 209659_S_AT, 212760_AT, 212519_AT, 223013_AT, 220419_S_AT, 229267_AT, 201899_S_AT, 229711_S_AT, 221257_X_AT, 210705_S_AT, 1553798_A_AT, 200668_S_AT, 214356_S_AT, 214288_S_AT, 223329_X_AT, 217816_S_AT, 225927_AT, 202038_AT, 201877_S_AT, 212296_AT, 211069_S_AT, 212066_S_AT, 201199_S_AT, 201699_AT, 236033_AT, 225925_S_AT, 201343_AT, 225068_AT, 200718_S_AT, 221654_S_AT	358	574	13528	2.0408	0.411086	0.232593	0.489669	up
lightcyan	GOTERM_BP_FAT	GO:0043632~modification-dependent macromolecule catabolic process	31	5.81614	0.000288343	203160_S_AT, 209659_S_AT, 212760_AT, 212519_AT, 223013_AT, 220419_S_AT, 229267_AT, 201899_S_AT, 229711_S_AT, 221257_X_AT, 210705_S_AT, 1553798_A_AT, 200668_S_AT, 214356_S_AT, 214288_S_AT, 223329_X_AT, 217816_S_AT, 225927_AT, 202038_AT, 201877_S_AT, 212296_AT, 211069_S_AT, 212066_S_AT, 201199_S_AT, 201699_AT, 236033_AT, 225925_S_AT, 201343_AT, 225068_AT, 200718_S_AT, 221654_S_AT	358	574	13528	2.0408	0.411086	0.232593	0.489669	up
lightcyan	GOTERM_BP_FAT	GO:0000278~mitotic cell cycle	23	4.3152	0.000339134	209659_S_AT, 203160_S_AT, 223238_S_AT, 213097_S_AT, 200713_S_AT, 214288_S_AT, 212519_AT, 223329_X_AT, 200040_AT, 229267_AT, 203740_AT, 212296_AT, 200816_S_AT, 209961_S_AT, 201199_S_AT, 201699_AT, 211951_AT, 229711_S_AT, 202432_AT, 200718_S_AT, 209662_AT, 219813_AT, 223068_AT	358	370	13528	2.34897	0.463536	0.187456	0.575689	up
lightcyan	GOTERM_BP_FAT	GO:0010498~proteasomal protein catabolic process	11	2.06379	0.000356667	209659_S_AT, 201199_S_AT, 201699_AT, 214288_S_AT, 212519_AT, 217816_S_AT, 223013_AT, 229267_AT, 214356_S_AT, 201877_S_AT, 212296_AT	358	102	13528	4.07515	0.480536	0.151037	0.605366	up
lightcyan	GOTERM_BP_FAT	GO:0043161~proteasomal ubiquitin-dependent protein catabolic process	11	2.06379	0.000356667	209659_S_AT, 201199_S_AT, 201699_AT, 214288_S_AT, 212519_AT, 217816_S_AT, 223013_AT, 229267_AT, 214356_S_AT, 201877_S_AT, 212296_AT	358	102	13528	4.07515	0.480536	0.151037	0.605366	up
lightcyan	KEGG_PATHWAY	hsa04120:Ubiquitin mediated proteolysis	11	2.064	0.005	209659_S_AT, 212519_AT, 229711_S_AT, 201343_AT, 225927_AT, 211588_S_AT, 200668_S_AT, 229267_AT, 200718_S_AT, 202038_AT, 201899_S_AT	146	137	5085	2.79647	0.519734	0.306988	6.17056	up
lightcyan	GOTERM_BP_FAT	GO:0030163~protein catabolic process	32	6.00375	0.000514119	203160_S_AT, 209659_S_AT, 212760_AT, 212519_AT, 223013_AT, 220419_S_AT, 229267_AT, 201899_S_AT, 229711_S_AT, 221257_X_AT, 210705_S_AT, 1553798_A_AT, 200668_S_AT, 214356_S_AT, 214288_S_AT, 223329_X_AT, 217816_S_AT, 225927_AT, 202038_AT, 201877_S_AT, 212296_AT, 211069_S_AT, 212066_S_AT, 201199_S_AT, 236033_AT, 201699_AT, 225925_S_AT, 201343_AT, 225068_AT, 204084_S_AT, 200718_S_AT, 221654_S_AT	358	622	13528	1.94406	0.610996	0.172075	0.871509	up
lightcyan	GOTERM_BP_FAT	GO:0051603~proteolysis involved in cellular protein catabolic process	31	5.81614	0.000608032	203160_S_AT, 209659_S_AT, 212760_AT, 212519_AT, 223013_AT, 220419_S_AT, 229267_AT, 201899_S_AT, 229711_S_AT, 221257_X_AT, 210705_S_AT, 1553798_A_AT, 200668_S_AT, 214356_S_AT, 214288_S_AT, 223329_X_AT, 217816_S_AT, 225927_AT, 202038_AT, 201877_S_AT, 212296_AT, 211069_S_AT, 212066_S_AT, 201199_S_AT, 201699_AT, 236033_AT, 225925_S_AT, 201343_AT, 225068_AT, 200718_S_AT, 221654_S_AT	358	600	13528	1.95236	0.672637	0.169821	1.02993	up
lightcyan	GOTERM_BP_FAT	GO:0006396~RNA processing	29	5.4409	0.00062942	219384_S_AT, 200893_AT, 208672_S_AT, 229632_S_AT, 201922_AT, 218053_AT, 205292_S_AT, 201575_AT, 202462_S_AT, 221743_AT, 218757_S_AT, 211951_AT, 229563_S_AT, 222794_X_AT, 202200_S_AT, 201054_AT, 203250_AT, 206308_AT, 224364_S_AT, 201517_AT, 200870_AT, 212718_AT, 200040_AT, 223076_S_AT, 201254_X_AT, 218605_AT, 213941_X_AT, 200016_X_AT, 200061_S_AT	358	547	13528	2.00337	0.685251	0.152225	1.06598	up
lightcyan	GOTERM_BP_FAT	GO:0044257~cellular protein catabolic process	31	5.81614	0.000653243	203160_S_AT, 209659_S_AT, 212760_AT, 212519_AT, 223013_AT, 220419_S_AT, 229267_AT, 201899_S_AT, 229711_S_AT, 221257_X_AT, 210705_S_AT, 1553798_A_AT, 200668_S_AT, 214356_S_AT, 214288_S_AT, 223329_X_AT, 217816_S_AT, 225927_AT, 202038_AT, 201877_S_AT, 212296_AT, 211069_S_AT, 212066_S_AT, 201199_S_AT, 201699_AT, 236033_AT, 225925_S_AT, 201343_AT, 225068_AT, 200718_S_AT, 221654_S_AT	358	603	13528	1.94265	0.698729	0.139265	1.10611	up
lightcyan	GOTERM_BP_FAT	GO:0044265~cellular macromolecule catabolic process	35	6.5666	0.000840266	203160_S_AT, 209659_S_AT, 212760_AT, 212519_AT, 220419_S_AT, 223013_AT, 229267_AT, 201899_S_AT, 218757_S_AT, 229711_S_AT, 221257_X_AT, 210705_S_AT, 1553798_A_AT, 200668_S_AT, 214356_S_AT, 202451_AT, 201517_AT, 214288_S_AT, 223329_X_AT, 217816_S_AT, 225927_AT, 202038_AT, 201877_S_AT, 212296_AT, 211069_S_AT, 212066_S_AT, 201199_S_AT, 236033_AT, 201699_AT, 225925_S_AT, 201343_AT, 225068_AT, 202414_A…	358	725	13528	1.82423	0.786342	0.157588	1.42067	up
lightcyan	GOTERM_BP_FAT	GO:0006886~intracellular protein transport	22	4.12758	0.000964225	205090_S_AT, 1552585_S_AT, 213699_S_AT, 212111_AT, 200958_S_AT, 222985_AT, 211935_AT, 225528_AT, 225268_AT, 201519_AT, 201112_S_AT, 200863_S_AT, 213364_S_AT, 221614_S_AT, 200007_AT, 218256_S_AT, 200691_S_AT, 201542_AT, 202432_AT, 211588_S_AT, 228747_AT, 200888_S_AT	358	374	13528	2.22281	0.829866	0.162318	1.62863	up
lightcyan	GOTERM_BP_FAT	GO:0009057~macromolecule catabolic process	36	6.75422	0.00151431	203160_S_AT, 209659_S_AT, 212760_AT, 212519_AT, 220419_S_AT, 223013_AT, 229267_AT, 201899_S_AT, 218757_S_AT, 229711_S_AT, 221257_X_AT, 210705_S_AT, 1553798_A_AT, 200668_S_AT, 214356_S_AT, 202451_AT, 201517_AT, 214288_S_AT, 223329_X_AT, 217816_S_AT, 225927_AT, 202038_AT, 201877_S_AT, 212296_AT, 211069_S_AT, 212066_S_AT, 201199_S_AT, 236033_AT, 201699_AT, 225925_S_AT, 201343_AT, 225068_AT, 202414_A…	358	781	13528	1.74182	0.938109	0.223489	2.54654	up
lightcyan	GOTERM_BP_FAT	GO:0006605~protein targeting	15	2.81426	0.00172999	205090_S_AT, 213699_S_AT, 200958_S_AT, 222985_AT, 211935_AT, 225528_AT, 225268_AT, 201519_AT, 201112_S_AT, 200007_AT, 218256_S_AT, 200691_S_AT, 202432_AT, 211588_S_AT, 200888_S_AT	358	215	13528	2.63635	0.958373	0.232731	2.90423	up
lightcyan	GOTERM_BP_FAT	GO:0051437~positive regulation of ubiquitin-protein ligase activity during mitotic cell cycle	8	1.50094	0.00204537	209659_S_AT, 201199_S_AT, 201699_AT, 214288_S_AT, 212519_AT, 229267_AT, 200718_S_AT, 212296_AT	358	68	13528	4.44561	0.976696	0.251112	3.42505	up
lightcyan	GOTERM_BP_FAT	GO:0051443~positive regulation of ubiquitin-protein ligase activity	8	1.50094	0.00241839	209659_S_AT, 201199_S_AT, 201699_AT, 214288_S_AT, 212519_AT, 229267_AT, 200718_S_AT, 212296_AT	358	70	13528	4.3186	0.988269	0.272061	4.03765	up
lightcyan	GOTERM_BP_FAT	GO:0032446~protein modification by small protein conjugation	11	2.06379	0.00260797	203160_S_AT, 219981_X_AT, 212519_AT, 229711_S_AT, 201343_AT, 217816_S_AT, 225927_AT, 200668_S_AT, 202038_AT, 201899_S_AT, 211069_S_AT	358	132	13528	3.14898	0.991725	0.273584	4.3476	up
lightcyan	GOTERM_BP_FAT	GO:0051439~regulation of ubiquitin-protein ligase activity during mitotic cell cycle	8	1.50094	0.00262349	209659_S_AT, 201199_S_AT, 201699_AT, 214288_S_AT, 212519_AT, 229267_AT, 200718_S_AT, 212296_AT	358	71	13528	4.25777	0.991958	0.260249	4.37293	up
lightcyan	KEGG_PATHWAY	hsa04114:Oocyte meiosis	8	1.501	0.037	209659_S_AT, 209541_AT, 213699_S_AT, 222985_AT, 202432_AT, 229267_AT, 200718_S_AT, 201877_S_AT	146	110	5085	2.533	0.993642	0.81474	35.5479	up
lightcyan	GOTERM_BP_FAT	GO:0034613~cellular protein localization	22	4.12758	0.00306032	205090_S_AT, 1552585_S_AT, 213699_S_AT, 212111_AT, 200958_S_AT, 222985_AT, 211935_AT, 225528_AT, 225268_AT, 201519_AT, 201112_S_AT, 200863_S_AT, 213364_S_AT, 221614_S_AT, 200007_AT, 218256_S_AT, 200691_S_AT, 201542_AT, 202432_AT, 211588_S_AT, 228747_AT, 200888_S_AT	358	411	13528	2.0227	0.996402	0.28181	5.08332	up
lightcyan	GOTERM_BP_FAT	GO:0051351~positive regulation of ligase activity	8	1.50094	0.00307356	209659_S_AT, 201199_S_AT, 201699_AT, 214288_S_AT, 212519_AT, 229267_AT, 200718_S_AT, 212296_AT	358	73	13528	4.14112	0.996489	0.269471	5.10479	up
lightcyan	GOTERM_BP_FAT	GO:0070727~cellular macromolecule localization	22	4.12758	0.00328963	205090_S_AT, 1552585_S_AT, 213699_S_AT, 212111_AT, 200958_S_AT, 222985_AT, 211935_AT, 225528_AT, 225268_AT, 201519_AT, 201112_S_AT, 200863_S_AT, 213364_S_AT, 221614_S_AT, 200007_AT, 218256_S_AT, 200691_S_AT, 201542_AT, 202432_AT, 211588_S_AT, 228747_AT, 200888_S_AT	358	414	13528	2.00804	0.997641	0.272693	5.45427	up
lightcyan	KEGG_PATHWAY	hsa03050:Proteasome	5	0.938	0.044	201199_S_AT, 201699_AT, 214288_S_AT, 217769_S_AT, 212296_AT	146	47	5085	3.70519	0.997665	0.780167	40.9169	up
lightcyan	GOTERM_BP_FAT	GO:0031397~negative regulation of protein ubiquitination	8	1.50094	0.00331961	209659_S_AT, 201199_S_AT, 201699_AT, 214288_S_AT, 212519_AT, 229267_AT, 212296_AT, 218239_S_AT	358	74	13528	4.08516	0.997768	0.263059	5.50266	up
lightcyan	GOTERM_BP_FAT	GO:0070647~protein modification by small protein conjugation or removal	12	2.25141	0.00346986	203160_S_AT, 219981_X_AT, 212519_AT, 229711_S_AT, 201343_AT, 217816_S_AT, 225927_AT, 200668_S_AT, 202038_AT, 212296_AT, 201899_S_AT, 211069_S_AT	358	160	13528	2.83408	0.998308	0.26206	5.74484	up
lightcyan	GOTERM_BP_FAT	GO:0031400~negative regulation of protein modification process	10	1.87617	0.00425229	209659_S_AT, 200631_S_AT, 201199_S_AT, 201699_AT, 214288_S_AT, 212519_AT, 201023_AT, 229267_AT, 212296_AT, 218239_S_AT	358	119	13528	3.17544	0.9996	0.299268	6.99662	up
lightcyan	GOTERM_BP_FAT	GO:0016567~protein ubiquitination	10	1.87617	0.00425229	203160_S_AT, 219981_X_AT, 212519_AT, 229711_S_AT, 201343_AT, 217816_S_AT, 225927_AT, 200668_S_AT, 202038_AT, 201899_S_AT	358	119	13528	3.17544	0.9996	0.299268	6.99662	up
lightcyan	BIOCARTA	h_p38mapkPathway:p38 MAPK Signaling Pathway	4	0.750469	0.0612168	212535_AT, 208640_AT, 225927_AT, 210145_AT	41	33	1437	4.24834	0.999628	0.98071	51.8338	up
lightcyan	KEGG_PATHWAY	h_p38mapkPathway:p38 MAPK Signaling Pathway	4	0.75	0.061	212535_AT, 208640_AT, 225927_AT, 210145_AT	41	33	1437	4.24834	0.999628	0.98071	51.8338	up
lightcyan	GOTERM_BP_FAT	GO:0051438~regulation of ubiquitin-protein ligase activity	8	1.50094	0.00445687	209659_S_AT, 201199_S_AT, 201699_AT, 214288_S_AT, 212519_AT, 229267_AT, 200718_S_AT, 212296_AT	358	78	13528	3.87566	0.999726	0.299926	7.32132	up
lightcyan	GOTERM_BP_FAT	GO:0046907~intracellular transport	30	5.62852	0.00469662	205090_S_AT, 1552585_S_AT, 214328_S_AT, 213699_S_AT, 200958_S_AT, 222985_AT, 225268_AT, 200816_S_AT, 200863_S_AT, 200007_AT, 201542_AT, 205751_AT, 202432_AT, 211588_S_AT, 200888_S_AT, 201517_AT, 212111_AT, 211935_AT, 225528_AT, 201519_AT, 200631_S_AT, 201112_S_AT, 213364_S_AT, 221614_S_AT, 200016_X_AT, 200691_S_AT, 218256_S_AT, 202829_S_AT, 228747_AT, 202507_S_AT	358	657	13528	1.72547	0.999824	0.30242	7.70049	up
lightcyan	GOTERM_BP_FAT	GO:0031396~regulation of protein ubiquitination	9	1.68856	0.00491707	209659_S_AT, 201199_S_AT, 201699_AT, 214288_S_AT, 212519_AT, 229267_AT, 200718_S_AT, 212296_AT, 218239_S_AT	358	100	13528	3.40089	0.999883	0.303718	8.04786	up
lightcyan	KEGG_PATHWAY	hsa04110:Cell cycle	8	1.501	0.065	209659_S_AT, 213699_S_AT, 229711_S_AT, 209903_S_AT, 222985_AT, 229267_AT, 200718_S_AT, 201833_AT	146	125	5085	2.22904	0.999887	0.837597	54.5817	up
lightcyan	GOTERM_BP_FAT	GO:0006397~mRNA processing	18	3.37711	0.00516012	200893_AT, 224364_S_AT, 201517_AT, 208672_S_AT, 200870_AT, 212718_AT, 218053_AT, 205292_S_AT, 200040_AT, 201575_AT, 202462_S_AT, 221743_AT, 218757_S_AT, 200016_X_AT, 222794_X_AT, 202200_S_AT, 203250_AT, 201054_AT	358	321	13528	2.11894	0.999925	0.30603	8.4294	up
lightcyan	GOTERM_BP_FAT	GO:0006414~translational elongation	9	1.68856	0.00522077	213377_X_AT, 213941_X_AT, 229563_S_AT, 200062_S_AT, 200061_S_AT, 200012_X_AT, 200089_S_AT, 201254_X_AT, 200888_S_AT	358	101	13528	3.36722	0.999933	0.299487	8.52438	up
lightcyan	GOTERM_BP_FAT	GO:0051340~regulation of ligase activity	8	1.50094	0.0054864	209659_S_AT, 201199_S_AT, 201699_AT, 214288_S_AT, 212519_AT, 229267_AT, 200718_S_AT, 212296_AT	358	81	13528	3.73212	0.999959	0.302841	8.93926	up
lightcyan	GOTERM_BP_FAT	GO:0031398~positive regulation of protein ubiquitination	8	1.50094	0.00668459	209659_S_AT, 201199_S_AT, 201699_AT, 214288_S_AT, 212519_AT, 229267_AT, 200718_S_AT, 212296_AT	358	84	13528	3.59883	0.999996	0.345985	10.7888	up
lightcyan	BIOCARTA	h_malPathway:Role of MAL in Rho-Mediated Activation of SRF	3	0.562852	0.09592	203872_AT, 208640_AT, 225927_AT	41	19	1437	5.53402	0.999997	0.985028	68.8419	up
lightcyan	KEGG_PATHWAY	h_malPathway:Role of MAL in Rho-Mediated Activation of SRF	3	0.563	0.096	203872_AT, 208640_AT, 225927_AT	41	19	1437	5.53402	0.999997	0.985028	68.8419	up
lightcyan	GOTERM_BP_FAT	GO:0031145~anaphase-promoting complex-dependent proteasomal ubiquitin-dependent protein catabolic process	7	1.31332	0.00722493	209659_S_AT, 201199_S_AT, 201699_AT, 214288_S_AT, 212519_AT, 229267_AT, 212296_AT	358	65	13528	4.06945	0.999998	0.358388	11.6112	up
lightcyan	GOTERM_BP_FAT	GO:0051436~negative regulation of ubiquitin-protein ligase activity during mitotic cell cycle	7	1.31332	0.00722493	209659_S_AT, 201199_S_AT, 201699_AT, 214288_S_AT, 212519_AT, 229267_AT, 212296_AT	358	65	13528	4.06945	0.999998	0.358388	11.6112	up
lightcyan	KEGG_PATHWAY	hsa04914:Progesterone-mediated oocyte maturation	6	1.126	0.098	209659_S_AT, 209541_AT, 204009_S_AT, 214328_S_AT, 229267_AT, 201180_S_AT	146	86	5085	2.42991	0.999999	0.90151	70.1115	up
lightcyan	GOTERM_BP_FAT	GO:0007049~cell cycle	33	6.19137	0.00814642	203160_S_AT, 223238_S_AT, 209659_S_AT, 213097_S_AT, 200713_S_AT, 207405_S_AT, 212760_AT, 212519_AT, 203740_AT, 229267_AT, 237340_AT, 200816_S_AT, 209961_S_AT, 206967_AT, 211951_AT, 229711_S_AT, 202432_AT, 211588_S_AT, 219813_AT, 223068_AT, 214288_S_AT, 223329_X_AT, 217816_S_AT, 207121_S_AT, 200040_AT, 212296_AT, 213313_AT, 201199_S_AT, 201699_AT, 209903_S_AT, 227026_AT, 209662_AT, 200718_S_AT	358	776	13528	1.60695	1	0.383967	12.9973	up
lightcyan	GOTERM_BP_FAT	GO:0022402~cell cycle process	26	4.87805	0.00815702	209659_S_AT, 203160_S_AT, 223238_S_AT, 213097_S_AT, 200713_S_AT, 212760_AT, 212519_AT, 203740_AT, 229267_AT, 237340_AT, 200816_S_AT, 209961_S_AT, 229711_S_AT, 211951_AT, 202432_AT, 211588_S_AT, 219813_AT, 223068_AT, 214288_S_AT, 223329_X_AT, 200040_AT, 212296_AT, 201199_S_AT, 201699_AT, 200718_S_AT, 209662_AT	358	565	13528	1.7389	1	0.374953	13.0132	up
lightcyan	GOTERM_BP_FAT	GO:0032269~negative regulation of cellular protein metabolic process	12	2.25141	0.00830339	209659_S_AT, 200631_S_AT, 201199_S_AT, 201699_AT, 214288_S_AT, 212519_AT, 200007_AT, 201023_AT, 211588_S_AT, 229267_AT, 212296_AT, 218239_S_AT	358	180	13528	2.51918	1	0.371173	13.2314	up
lightcyan	GOTERM_BP_FAT	GO:0051444~negative regulation of ubiquitin-protein ligase activity	7	1.31332	0.00835582	209659_S_AT, 201199_S_AT, 201699_AT, 214288_S_AT, 212519_AT, 229267_AT, 212296_AT	358	67	13528	3.94797	1	0.364352	13.3095	up
lightcyan	GOTERM_BP_FAT	GO:0051352~negative regulation of ligase activity	7	1.31332	0.00835582	209659_S_AT, 201199_S_AT, 201699_AT, 214288_S_AT, 212519_AT, 229267_AT, 212296_AT	358	67	13528	3.94797	1	0.364352	13.3095	up
lightcyan	GOTERM_BP_FAT	GO:0006913~nucleocytoplasmic transport	11	2.06379	0.00843033	200631_S_AT, 201517_AT, 201112_S_AT, 200016_X_AT, 218256_S_AT, 200691_S_AT, 202432_AT, 211588_S_AT, 200888_S_AT, 225528_AT, 225268_AT	358	156	13528	2.66452	1	0.358602	13.4203	up
lightcyan	GOTERM_BP_FAT	GO:0051169~nuclear transport	11	2.06379	0.00918143	200631_S_AT, 201517_AT, 201112_S_AT, 200016_X_AT, 218256_S_AT, 200691_S_AT, 202432_AT, 211588_S_AT, 200888_S_AT, 225528_AT, 225268_AT	358	158	13528	2.63079	1	0.375257	14.5298	up
lightcyan	GOTERM_BP_FAT	GO:0051248~negative regulation of protein metabolic process	12	2.25141	0.0108855	209659_S_AT, 200631_S_AT, 201199_S_AT, 201699_AT, 214288_S_AT, 212519_AT, 200007_AT, 201023_AT, 211588_S_AT, 229267_AT, 212296_AT, 218239_S_AT	358	187	13528	2.42488	1	0.419066	16.9978	up
lightcyan	GOTERM_BP_FAT	GO:0006508~proteolysis	41	7.69231	0.0124547	203160_S_AT, 209310_S_AT, 209659_S_AT, 212760_AT, 212519_AT, 220419_S_AT, 223013_AT, 229267_AT, 201899_S_AT, 209961_S_AT, 229711_S_AT, 222533_AT, 221257_X_AT, 207599_AT, 210705_S_AT, 1553798_A_AT, 200668_S_AT, 214356_S_AT, 1554796_AT, 207597_AT, 220541_AT, 214288_S_AT, 1555071_AT, 223329_X_AT, 217816_S_AT, 201290_AT, 225927_AT, 202038_AT, 201877_S_AT, 212296_AT, 211069_S_AT, 212066_S_AT, 201199_S…	358	1054	13528	1.46992	1	0.454219	19.2109	up
lightcyan	GOTERM_BP_FAT	GO:0006412~translation	17	3.18949	0.0148471	207585_S_AT, 224935_AT, 201018_AT, 223480_S_AT, 200089_S_AT, 222428_S_AT, 201254_X_AT, 201738_AT, 203095_AT, 213377_X_AT, 229563_S_AT, 213941_X_AT, 200061_S_AT, 200062_S_AT, 200012_X_AT, 200888_S_AT, 200027_AT	358	331	13528	1.94076	1	0.505495	22.4784	up
lightcyan	GOTERM_BP_FAT	GO:0032259~methylation	7	1.31332	0.0150459	218605_AT, 234698_AT, 223076_S_AT, 212493_S_AT, 206308_AT, 201236_S_AT, 205202_AT	358	76	13528	3.48045	1	0.501353	22.7443	up
lightcyan	GOTERM_BP_FAT	GO:0000087~M phase of mitotic cell cycle	13	2.43902	0.0159524	223238_S_AT, 203160_S_AT, 209659_S_AT, 200713_S_AT, 223329_X_AT, 229267_AT, 203740_AT, 200816_S_AT, 209961_S_AT, 211951_AT, 219813_AT, 209662_AT, 223068_AT	358	224	13528	2.19304	1	0.513304	23.9456	up
lightcyan	GOTERM_BP_FAT	GO:0048169~regulation of long-term neuronal synaptic plasticity	4	0.750469	0.0170354	200863_S_AT, 204009_S_AT, 209089_AT, 213200_AT	358	21	13528	7.19766	1	0.528157	25.3579	up
lightcyan	GOTERM_BP_FAT	GO:0006301~postreplication repair	3	0.562852	0.0175024	218428_S_AT, 201899_S_AT, 222763_S_AT	358	8	13528	14.1704	1	0.529485	25.9592	up
lightcyan	GOTERM_BP_FAT	GO:0015031~protein transport	31	5.81614	0.0182084	205090_S_AT, 222478_AT, 1552585_S_AT, 213699_S_AT, 200958_S_AT, 222985_AT, 223026_S_AT, 225268_AT, 200863_S_AT, 200007_AT, 200009_AT, 201542_AT, 202432_AT, 211588_S_AT, 200888_S_AT, 212111_AT, 209089_AT, 211935_AT, 225528_AT, 201519_AT, 201112_S_AT, 213364_S_AT, 221614_S_AT, 228408_S_AT, 205316_AT, 200691_S_AT, 218256_S_AT, 202829_S_AT, 213243_AT, 228747_AT, 221808_AT	358	762	13528	1.5373	1	0.535497	26.8595	up
lightcyan	GOTERM_BP_FAT	GO:0008380~RNA splicing	15	2.81426	0.0188019	200893_AT, 224364_S_AT, 201517_AT, 208672_S_AT, 200870_AT, 212718_AT, 218053_AT, 205292_S_AT, 201575_AT, 202462_S_AT, 221743_AT, 218757_S_AT, 200016_X_AT, 202200_S_AT, 201054_AT	358	284	13528	1.99583	1	0.539029	27.6085	up
lightcyan	GOTERM_BP_FAT	GO:0016071~mRNA metabolic process	18	3.37711	0.0192543	200893_AT, 224364_S_AT, 201517_AT, 208672_S_AT, 200870_AT, 212718_AT, 218053_AT, 205292_S_AT, 200040_AT, 201575_AT, 202462_S_AT, 221743_AT, 218757_S_AT, 200016_X_AT, 222794_X_AT, 202200_S_AT, 203250_AT, 201054_AT	358	370	13528	1.83832	1	0.539753	28.1745	up
lightcyan	GOTERM_BP_FAT	GO:0006333~chromatin assembly or disassembly	9	1.68856	0.0193056	200631_S_AT, 214554_AT, 209398_AT, 233617_AT, 208546_X_AT, 227026_AT, 201518_AT, 214540_AT, 207647_AT	358	127	13528	2.67787	1	0.533047	28.2385	up
lightcyan	GOTERM_BP_FAT	GO:0000375~RNA splicing, via transesterification reactions	10	1.87617	0.0202322	200893_AT, 201517_AT, 208672_S_AT, 212718_AT, 200016_X_AT, 205292_S_AT, 201575_AT, 221743_AT, 201054_AT, 218757_S_AT	358	153	13528	2.46978	1	0.542427	29.384	up
lightcyan	GOTERM_BP_FAT	GO:0000398~nuclear mRNA splicing, via spliceosome	10	1.87617	0.0202322	200893_AT, 201517_AT, 208672_S_AT, 212718_AT, 200016_X_AT, 205292_S_AT, 201575_AT, 221743_AT, 201054_AT, 218757_S_AT	358	153	13528	2.46978	1	0.542427	29.384	up
lightcyan	GOTERM_BP_FAT	GO:0000377~RNA splicing, via transesterification reactions with bulged adenosine as nucleophile	10	1.87617	0.0202322	200893_AT, 201517_AT, 208672_S_AT, 212718_AT, 200016_X_AT, 205292_S_AT, 201575_AT, 221743_AT, 201054_AT, 218757_S_AT	358	153	13528	2.46978	1	0.542427	29.384	up
lightcyan	GOTERM_BP_FAT	GO:0045184~establishment of protein localization	31	5.81614	0.0209083	205090_S_AT, 222478_AT, 1552585_S_AT, 213699_S_AT, 200958_S_AT, 222985_AT, 223026_S_AT, 225268_AT, 200863_S_AT, 200007_AT, 200009_AT, 201542_AT, 202432_AT, 211588_S_AT, 200888_S_AT, 212111_AT, 209089_AT, 211935_AT, 225528_AT, 201519_AT, 201112_S_AT, 213364_S_AT, 221614_S_AT, 228408_S_AT, 205316_AT, 200691_S_AT, 218256_S_AT, 202829_S_AT, 213243_AT, 228747_AT, 221808_AT	358	769	13528	1.5233	1	0.546939	30.2088	up
lightcyan	GOTERM_BP_FAT	GO:0006325~chromatin organization	18	3.37711	0.0232359	223238_S_AT, 203160_S_AT, 212519_AT, 214554_AT, 223013_AT, 209398_AT, 233617_AT, 201899_S_AT, 201833_AT, 202040_S_AT, 200631_S_AT, 208546_X_AT, 227026_AT, 201518_AT, 214540_AT, 212493_S_AT, 207647_AT, 224928_AT	358	378	13528	1.79941	1	0.578228	32.9797	up
lightcyan	GOTERM_BP_FAT	GO:0022403~cell cycle phase	19	3.56473	0.0264658	209659_S_AT, 223238_S_AT, 203160_S_AT, 213097_S_AT, 200713_S_AT, 212760_AT, 223329_X_AT, 200040_AT, 229267_AT, 203740_AT, 237340_AT, 200816_S_AT, 209961_S_AT, 211951_AT, 229711_S_AT, 202432_AT, 219813_AT, 209662_AT, 223068_AT	358	414	13528	1.73422	1	0.619247	36.6537	up
lightcyan	GOTERM_BP_FAT	GO:0032268~regulation of cellular protein metabolic process	21	3.93996	0.0270183	209659_S_AT, 209541_AT, 216221_S_AT, 201517_AT, 214288_S_AT, 212519_AT, 225927_AT, 229267_AT, 212296_AT, 201833_AT, 200631_S_AT, 201199_S_AT, 201738_AT, 203095_AT, 201699_AT, 229711_S_AT, 200007_AT, 201023_AT, 211588_S_AT, 200718_S_AT, 218239_S_AT	358	474	13528	1.67414	1	0.619807	37.2629	up
lightcyan	GOTERM_BP_FAT	GO:0051170~nuclear import	7	1.31332	0.0287656	201112_S_AT, 200016_X_AT, 202432_AT, 211588_S_AT, 200888_S_AT, 225528_AT, 225268_AT	358	88	13528	3.00584	1	0.63618	39.1532	up
lightcyan	GOTERM_BP_FAT	GO:0006730~one-carbon metabolic process	8	1.50094	0.0287915	218605_AT, 234698_AT, 217993_S_AT, 223076_S_AT, 212493_S_AT, 206308_AT, 201236_S_AT, 205202_AT	358	112	13528	2.69912	1	0.62964	39.1809	up
lightcyan	GOTERM_BP_FAT	GO:0065003~macromolecular complex assembly	27	5.06567	0.029344	203177_X_AT, 209863_S_AT, 214328_S_AT, 1552585_S_AT, 208640_AT, 209398_AT, 233617_AT, 202582_S_AT, 233988_X_AT, 221743_AT, 229711_S_AT, 220865_S_AT, 210705_S_AT, 208546_X_AT, 201477_S_AT, 211588_S_AT, 219307_AT, 202451_AT, 201517_AT, 214554_AT, 225927_AT, 202233_S_AT, 225528_AT, 200631_S_AT, 201112_S_AT, 201023_AT, 214540_AT	358	665	13528	1.53424	1	0.629986	39.7671	up
lightcyan	GOTERM_BP_FAT	GO:0009416~response to light stimulus	9	1.68856	0.0299027	1565612_AT, 204009_S_AT, 217272_S_AT, 207166_AT, 202414_AT, 214286_AT, 211588_S_AT, 218428_S_AT, 201899_S_AT	358	138	13528	2.46442	1	0.630401	40.3545	up
lightcyan	GOTERM_BP_FAT	GO:0010605~negative regulation of macromolecule metabolic process	29	5.4409	0.0318814	209659_S_AT, 209863_S_AT, 207405_S_AT, 212519_AT, 213699_S_AT, 223013_AT, 201575_AT, 229267_AT, 221743_AT, 229404_AT, 229711_S_AT, 200007_AT, 211588_S_AT, 234776_AT, 225594_AT, 207513_S_AT, 214288_S_AT, 200040_AT, 201084_S_AT, 212296_AT, 211069_S_AT, 214901_AT, 201833_AT, 201199_S_AT, 200631_S_AT, 201699_AT, 209903_S_AT, 201023_AT, 218239_S_AT	358	734	13528	1.49297	1	0.647831	42.3918	up
lightcyan	GOTERM_BP_FAT	GO:0007067~mitosis	12	2.25141	0.0319206	209659_S_AT, 223238_S_AT, 203160_S_AT, 209961_S_AT, 200713_S_AT, 211951_AT, 223329_X_AT, 229267_AT, 209662_AT, 219813_AT, 200816_S_AT, 223068_AT	358	220	13528	2.06115	1	0.641896	42.4315	up
lightcyan	GOTERM_BP_FAT	GO:0000280~nuclear division	12	2.25141	0.0319206	209659_S_AT, 223238_S_AT, 203160_S_AT, 209961_S_AT, 200713_S_AT, 211951_AT, 223329_X_AT, 229267_AT, 209662_AT, 219813_AT, 200816_S_AT, 223068_AT	358	220	13528	2.06115	1	0.641896	42.4315	up
lightcyan	GOTERM_BP_FAT	GO:0044092~negative regulation of molecular function	16	3.00188	0.0320041	209659_S_AT, 214288_S_AT, 212519_AT, 222985_AT, 229267_AT, 212296_AT, 211069_S_AT, 201833_AT, 201199_S_AT, 201699_AT, 214286_AT, 210730_S_AT, 201023_AT, 201180_S_AT, 219813_AT, 218239_S_AT	358	334	13528	1.81019	1	0.636585	42.516	up
lightcyan	GOTERM_BP_FAT	GO:0042274~ribosomal small subunit biogenesis	3	0.562852	0.0326332	213941_X_AT, 200061_S_AT, 201254_X_AT	358	11	13528	10.3057	1	0.637682	43.1486	up
lightcyan	GOTERM_BP_FAT	GO:0009628~response to abiotic stimulus	17	3.18949	0.0350569	203160_S_AT, 204009_S_AT, 239572_AT, 207166_AT, 208640_AT, 225927_AT, 218428_S_AT, 201899_S_AT, 210145_AT, 201236_S_AT, 201833_AT, 1565612_AT, 203872_AT, 217272_S_AT, 202414_AT, 214286_AT, 211588_S_AT	358	368	13528	1.74563	1	0.658393	45.525	up
lightcyan	GOTERM_BP_FAT	GO:0043414~biopolymer methylation	6	1.1257	0.0353821	218605_AT, 223076_S_AT, 212493_S_AT, 206308_AT, 201236_S_AT, 205202_AT	358	69	13528	3.28589	1	0.655876	45.8367	up
lightcyan	GOTERM_BP_FAT	GO:0048285~organelle fission	12	2.25141	0.0408409	209659_S_AT, 223238_S_AT, 203160_S_AT, 209961_S_AT, 200713_S_AT, 211951_AT, 223329_X_AT, 229267_AT, 209662_AT, 219813_AT, 200816_S_AT, 223068_AT	358	229	13528	1.98014	1	0.703351	50.824	up
lightcyan	GOTERM_BP_FAT	GO:0034660~ncRNA metabolic process	12	2.25141	0.0421599	219384_S_AT, 218605_AT, 229632_S_AT, 201922_AT, 211951_AT, 213941_X_AT, 200061_S_AT, 222428_S_AT, 223076_S_AT, 201254_X_AT, 206308_AT, 200027_AT	358	230	13528	1.97153	1	0.709368	51.9625	up
lightcyan	GOTERM_BP_FAT	GO:0042254~ribosome biogenesis	8	1.50094	0.0427687	218605_AT, 201922_AT, 228408_S_AT, 211951_AT, 213941_X_AT, 200061_S_AT, 201254_X_AT, 218239_S_AT	358	122	13528	2.47788	1	0.709062	52.4796	up
lightcyan	GOTERM_BP_FAT	GO:0032270~positive regulation of cellular protein metabolic process	12	2.25141	0.0443308	209659_S_AT, 209541_AT, 201199_S_AT, 201699_AT, 214288_S_AT, 212519_AT, 229711_S_AT, 211588_S_AT, 229267_AT, 200718_S_AT, 212296_AT, 201833_AT	358	233	13528	1.94615	1	0.716735	53.7824	up
lightcyan	GOTERM_BP_FAT	GO:0031056~regulation of histone modification	3	0.562852	0.0447078	200631_S_AT, 201023_AT, 211588_S_AT	358	13	13528	8.72024	1	0.714456	54.0918	up
lightcyan	GOTERM_BP_FAT	GO:0022613~ribonucleoprotein complex biogenesis	10	1.87617	0.0494058	218605_AT, 201517_AT, 201922_AT, 228408_S_AT, 211951_AT, 213941_X_AT, 200061_S_AT, 201254_X_AT, 218239_S_AT, 221743_AT	358	180	13528	2.09932	1	0.745393	57.787	up
lightcyan	GOTERM_BP_FAT	GO:0031399~regulation of protein modification process	14	2.62664	0.0497305	209541_AT, 209659_S_AT, 214288_S_AT, 212519_AT, 225927_AT, 229267_AT, 212296_AT, 200631_S_AT, 201199_S_AT, 201699_AT, 201023_AT, 211588_S_AT, 200718_S_AT, 218239_S_AT	358	295	13528	1.79332	1	0.742646	58.0318	up
lightcyan	GOTERM_BP_FAT	GO:0000279~M phase	15	2.81426	0.0542747	223238_S_AT, 203160_S_AT, 209659_S_AT, 200713_S_AT, 212760_AT, 223329_X_AT, 229267_AT, 203740_AT, 237340_AT, 200816_S_AT, 209961_S_AT, 211951_AT, 219813_AT, 209662_AT, 223068_AT	358	329	13528	1.72284	1	0.768607	61.3201	up
lightcyan	GOTERM_BP_FAT	GO:0043933~macromolecular complex subunit organization	27	5.06567	0.0567052	203177_X_AT, 209863_S_AT, 214328_S_AT, 1552585_S_AT, 208640_AT, 209398_AT, 233617_AT, 202582_S_AT, 233988_X_AT, 221743_AT, 229711_S_AT, 220865_S_AT, 210705_S_AT, 208546_X_AT, 201477_S_AT, 211588_S_AT, 219307_AT, 202451_AT, 201517_AT, 214554_AT, 225927_AT, 202233_S_AT, 225528_AT, 200631_S_AT, 201112_S_AT, 201023_AT, 214540_AT	358	710	13528	1.437	1	0.778994	62.9777	up
lightcyan	GOTERM_BP_FAT	GO:0051247~positive regulation of protein metabolic process	12	2.25141	0.0579258	209659_S_AT, 209541_AT, 201199_S_AT, 201699_AT, 214288_S_AT, 212519_AT, 229711_S_AT, 211588_S_AT, 229267_AT, 200718_S_AT, 212296_AT, 201833_AT	358	243	13528	1.86606	1	0.781641	63.7847	up
lightcyan	GOTERM_BP_FAT	GO:0031401~positive regulation of protein modification process	10	1.87617	0.0600908	209659_S_AT, 209541_AT, 201199_S_AT, 201699_AT, 214288_S_AT, 212519_AT, 211588_S_AT, 229267_AT, 200718_S_AT, 212296_AT	358	187	13528	2.02073	1	0.789577	65.1756	up
lightcyan	GOTERM_BP_FAT	GO:0034470~ncRNA processing	10	1.87617	0.0600908	219384_S_AT, 218605_AT, 229632_S_AT, 201922_AT, 211951_AT, 213941_X_AT, 200061_S_AT, 223076_S_AT, 201254_X_AT, 206308_AT	358	187	13528	2.02073	1	0.789577	65.1756	up
lightcyan	GOTERM_BP_FAT	GO:0008104~protein localization	32	6.00375	0.0628371	205090_S_AT, 222478_AT, 1552585_S_AT, 213699_S_AT, 200958_S_AT, 222985_AT, 223026_S_AT, 225268_AT, 200863_S_AT, 200007_AT, 200009_AT, 201542_AT, 202432_AT, 211588_S_AT, 200888_S_AT, 212111_AT, 207166_AT, 209089_AT, 211935_AT, 225528_AT, 201519_AT, 201112_S_AT, 213364_S_AT, 221614_S_AT, 228408_S_AT, 205316_AT, 200691_S_AT, 218256_S_AT, 202829_S_AT, 213243_AT, 228747_AT, 221808_AT	358	882	13528	1.37098	1	0.800147	66.8676	up
lightcyan	GOTERM_BP_FAT	GO:0043086~negative regulation of catalytic activity	13	2.43902	0.0640316	209659_S_AT, 212519_AT, 214288_S_AT, 222985_AT, 229267_AT, 212296_AT, 201199_S_AT, 201699_AT, 214286_AT, 210730_S_AT, 201023_AT, 201180_S_AT, 219813_AT	358	277	13528	1.77343	1	0.802087	67.5791	up
lightcyan	GOTERM_BP_FAT	GO:0046579~positive regulation of Ras protein signal transduction	3	0.562852	0.0653264	209541_AT, 204009_S_AT, 208640_AT	358	16	13528	7.0852	1	0.804473	68.3341	up
lightcyan	GOTERM_BP_FAT	GO:0048168~regulation of neuronal synaptic plasticity	4	0.750469	0.0686217	200863_S_AT, 204009_S_AT, 209089_AT, 213200_AT	358	36	13528	4.19863	1	0.816414	70.1817	up
lightcyan	GOTERM_BP_FAT	GO:0006979~response to oxidative stress	9	1.68856	0.0692292	200845_S_AT, 200989_AT, 239572_AT, 210004_AT, 223244_S_AT, 211588_S_AT, 206916_X_AT, 201193_AT, 210145_AT	358	164	13528	2.07372	1	0.815241	70.5111	up
lightcyan	GOTERM_BP_FAT	GO:0009411~response to UV	5	0.938086	0.0700066	217272_S_AT, 202414_AT, 211588_S_AT, 218428_S_AT, 201899_S_AT	358	59	13528	3.20235	1	0.814879	70.9275	up
lightcyan	GOTERM_BP_FAT	GO:0006334~nucleosome assembly	6	1.1257	0.0710883	200631_S_AT, 214554_AT, 209398_AT, 233617_AT, 208546_X_AT, 214540_AT	358	84	13528	2.69912	1	0.815917	71.4977	up
lightcyan	GOTERM_BP_FAT	GO:0051057~positive regulation of small GTPase mediated signal transduction	3	0.562852	0.0727815	209541_AT, 204009_S_AT, 208640_AT	358	17	13528	6.66842	1	0.819645	72.3692	up
lightcyan	GOTERM_BP_FAT	GO:0006606~protein import into nucleus	6	1.1257	0.0769418	201112_S_AT, 202432_AT, 211588_S_AT, 200888_S_AT, 225528_AT, 225268_AT	358	86	13528	2.63635	1	0.833478	74.4053	up
lightcyan	GOTERM_BP_FAT	GO:0035067~negative regulation of histone acetylation	2	0.375235	0.0771038	200631_S_AT, 201023_AT	358	3	13528	25.1918	1	0.830502	74.4817	up
lightcyan	GOTERM_BP_FAT	GO:0006259~DNA metabolic process	20	3.75235	0.0782589	209541_AT, 203160_S_AT, 213097_S_AT, 203177_X_AT, 207405_S_AT, 218428_S_AT, 201899_S_AT, 211069_S_AT, 201236_S_AT, 210961_S_AT, 200631_S_AT, 209903_S_AT, 213677_S_AT, 202414_AT, 201477_S_AT, 211588_S_AT, 202451_AT, 201515_S_AT, 206308_AT, 222763_S_AT	358	506	13528	1.49359	1	0.831557	75.0199	up
lightcyan	GOTERM_BP_FAT	GO:0031497~chromatin assembly	6	1.1257	0.0799633	200631_S_AT, 214554_AT, 209398_AT, 233617_AT, 208546_X_AT, 214540_AT	358	87	13528	2.60605	1	0.834731	75.7946	up
lightcyan	GOTERM_BP_FAT	GO:0016574~histone ubiquitination	3	0.562852	0.0804944	203160_S_AT, 212519_AT, 201899_S_AT	358	18	13528	6.29795	1	0.833303	76.0313	up
lightcyan	GOTERM_BP_FAT	GO:0009314~response to radiation	10	1.87617	0.0835129	203160_S_AT, 1565612_AT, 204009_S_AT, 217272_S_AT, 207166_AT, 202414_AT, 214286_AT, 211588_S_AT, 218428_S_AT, 201899_S_AT	358	200	13528	1.88939	1	0.841242	77.336	up
lightcyan	GOTERM_BP_FAT	GO:0009207~purine ribonucleoside triphosphate catabolic process	3	0.562852	0.0884464	200863_S_AT, 219293_S_AT, 213738_S_AT	358	19	13528	5.96648	1	0.855153	79.3254	up
lightcyan	GOTERM_BP_FAT	GO:0009203~ribonucleoside triphosphate catabolic process	3	0.562852	0.0884464	200863_S_AT, 219293_S_AT, 213738_S_AT	358	19	13528	5.96648	1	0.855153	79.3254	up
lightcyan	GOTERM_BP_FAT	GO:0048167~regulation of synaptic plasticity	5	0.938086	0.0884566	200863_S_AT, 204009_S_AT, 209089_AT, 222985_AT, 213200_AT	358	64	13528	2.95216	1	0.852008	79.3294	up
lightcyan	GOTERM_BP_FAT	GO:0051276~chromosome organization	19	3.56473	0.0914547	223238_S_AT, 203160_S_AT, 212519_AT, 214554_AT, 223013_AT, 209398_AT, 233617_AT, 201899_S_AT, 201833_AT, 202040_S_AT, 200631_S_AT, 208546_X_AT, 227026_AT, 219813_AT, 201518_AT, 214540_AT, 212493_S_AT, 207647_AT, 224928_AT	358	485	13528	1.48034	1	0.858658	80.4566	up
lightcyan	GOTERM_BP_FAT	GO:0033365~protein localization in organelle	8	1.50094	0.0920142	201519_AT, 201112_S_AT, 200007_AT, 202432_AT, 211588_S_AT, 200888_S_AT, 225528_AT, 225268_AT	358	146	13528	2.07056	1	0.85737	80.6605	up
lightcyan	GOTERM_BP_FAT	GO:0065004~protein-DNA complex assembly	6	1.1257	0.0926717	200631_S_AT, 214554_AT, 209398_AT, 233617_AT, 208546_X_AT, 214540_AT	358	91	13528	2.4915	1	0.856409	80.8974	up
lightcyan	GOTERM_BP_FAT	GO:0006364~rRNA processing	6	1.1257	0.0960019	218605_AT, 201922_AT, 211951_AT, 213941_X_AT, 200061_S_AT, 201254_X_AT	358	92	13528	2.46442	1	0.863648	82.0564	up
lightcyan	GOTERM_BP_FAT	GO:0034728~nucleosome organization	6	1.1257	0.0993923	200631_S_AT, 214554_AT, 209398_AT, 233617_AT, 208546_X_AT, 214540_AT	358	93	13528	2.43792	1	0.870582	83.1681	up
megenta	GOTERM_BP_FAT	GO:0006955~immune response	115	21.0623	1.58459e-52	202869_AT, 217260_X_AT, 211649_X_AT, 204670_X_AT, 216834_AT, 222838_AT, 208885_AT, 213932_X_AT, 213733_AT, 1558046_X_AT, 213193_X_AT, 209827_S_AT, 209140_X_AT, 217360_X_AT, 211529_X_AT, 206978_AT, 208747_S_AT, 205242_AT, 221875_X_AT, 210072_AT, 214973_X_AT, 205101_AT, 223751_X_AT, 214669_X_AT, 206682_AT, 216401_X_AT, 242625_AT, 205926_AT, 205987_AT, 209124_AT, 209083_AT, 226878_AT, 207113_S_AT, 2…	423	690	13528	5.33018	3.38944e-49	3.38944e-49	2.74579e-49	up
megenta	GOTERM_BP_FAT	GO:0006952~defense response	79	14.4689	2.69293e-27	209671_X_AT, 206206_AT, 203052_AT, 222838_AT, 208018_S_AT, 208894_AT, 214428_X_AT, 204533_AT, 44673_AT, 210029_AT, 221698_S_AT, 218380_AT, 213733_AT, 230052_S_AT, 225973_AT, 218232_AT, 209140_X_AT, 211529_X_AT, 220423_AT, 206978_AT, 210113_S_AT, 208747_S_AT, 205242_AT, 210072_AT, 204606_AT, 204440_AT, 206337_AT, 204994_AT, 203828_S_AT, 1568377_X_AT, 205101_AT, 206336_AT, 223751_X_AT, 221601_S_AT,…	423	615	13528	4.10814	5.76018e-24	2.88009e-24	4.66634e-24	up
megenta	GOTERM_BP_FAT	GO:0002684~positive regulation of immune system process	45	8.24176	4.47108e-22	206486_AT, 201331_S_AT, 209687_AT, 204924_AT, 202357_S_AT, 206380_S_AT, 203052_AT, 204413_AT, 208894_AT, 204923_AT, 214428_X_AT, 210029_AT, 204116_AT, 221698_S_AT, 220684_AT, 225973_AT, 206759_AT, 64064_AT, 205831_AT, 218232_AT, 204192_AT, 208747_S_AT, 204440_AT, 209619_AT, 204639_AT, 223514_AT, 212067_S_AT, 217767_AT, 230489_AT, 204891_S_AT, 205821_AT, 206150_AT, 217478_S_AT, 205926_AT, 226068_A…	423	238	13528	6.04684	9.56364e-19	3.18788e-19	7.74752e-19	up
megenta	KEGG_PATHWAY	hsa04612:Antigen processing and presentation	30	5.49451	1.19832e-19	213418_AT, 217436_X_AT, 203290_AT, 204670_X_AT, 208306_X_AT, 205758_AT, 208894_AT, 209312_X_AT, 213932_X_AT, 212671_S_AT, 212998_X_AT, 225973_AT, 209728_AT, 206975_AT, 209140_X_AT, 211529_X_AT, 221875_X_AT, 202963_AT, 215193_X_AT, 209619_AT, 205101_AT, 205671_S_AT, 200814_AT, 217478_S_AT, 211990_AT, 201422_AT, 226878_AT, 207979_S_AT, 201762_S_AT, 203932_AT, 202307_S_AT, 201137_S_AT, 200905_X_AT, …	222	83	5085	8.27906	1.48591e-17	1.48591e-17	1.38375e-16	up
megenta	GOTERM_BP_FAT	GO:0006954~inflammatory response	46	8.42491	1.96123e-17	209785_S_AT, 204924_AT, 202357_S_AT, 205639_AT, 206380_S_AT, 1405_I_AT, 203645_S_AT, 221087_S_AT, 206206_AT, 203052_AT, 204446_S_AT, 214428_X_AT, 44673_AT, 204533_AT, 210029_AT, 221698_S_AT, 230052_S_AT, 207861_AT, 218232_AT, 208436_S_AT, 208335_S_AT, 220423_AT, 206978_AT, 208747_S_AT, 205242_AT, 210072_AT, 203915_AT, 204606_AT, 206337_AT, 221653_X_AT, 202239_AT, 206336_AT, 212067_S_AT, 205101_AT…	423	325	13528	4.52655	4.19507e-14	1.04877e-14	3.39844e-14	up
megenta	GOTERM_BP_FAT	GO:0019882~antigen processing and presentation	25	4.57875	2.95426e-17	217436_X_AT, 203290_AT, 209040_S_AT, 204670_X_AT, 208306_X_AT, 205758_AT, 208894_AT, 209312_X_AT, 213932_X_AT, 212671_S_AT, 212998_X_AT, 225973_AT, 209728_AT, 1558046_X_AT, 209140_X_AT, 211529_X_AT, 221875_X_AT, 215193_X_AT, 209619_AT, 205671_S_AT, 200814_AT, 217478_S_AT, 205987_AT, 211990_AT, 201422_AT, 226878_AT, 203932_AT, 200905_X_AT, 201137_S_AT, 208812_X_AT, 204279_AT	423	83	13528	9.63286	6.31916e-14	1.26383e-14	5.11917e-14	up
megenta	GOTERM_BP_FAT	GO:0048584~positive regulation of response to stimulus	39	7.14286	4.30252e-17	206486_AT, 209687_AT, 204924_AT, 202357_S_AT, 206380_S_AT, 1405_I_AT, 203052_AT, 204413_AT, 208894_AT, 204923_AT, 214428_X_AT, 226170_AT, 210029_AT, 221698_S_AT, 218845_AT, 225973_AT, 206759_AT, 64064_AT, 218232_AT, 208436_S_AT, 209827_S_AT, 226621_AT, 208747_S_AT, 204639_AT, 212067_S_AT, 217767_AT, 205821_AT, 206150_AT, 217478_S_AT, 205926_AT, 226068_AT, 209124_AT, 202953_AT, 206398_S_AT, 208792…	423	236	13528	5.28501	9.20309e-14	1.53385e-14	7.45544e-14	up
megenta	GOTERM_BP_FAT	GO:0050778~positive regulation of immune response	30	5.49451	8.14732e-16	206486_AT, 204924_AT, 202357_S_AT, 206380_S_AT, 203052_AT, 204413_AT, 208894_AT, 204923_AT, 214428_X_AT, 210029_AT, 221698_S_AT, 225973_AT, 206759_AT, 64064_AT, 218232_AT, 208747_S_AT, 204639_AT, 217767_AT, 212067_S_AT, 205821_AT, 217478_S_AT, 226068_AT, 205926_AT, 209124_AT, 202953_AT, 206398_S_AT, 208792_S_AT, 208451_S_AT, 221581_S_AT, 210105_S_AT, 200986_AT	423	145	13528	6.61678	1.66234e-12	2.37477e-13	1.34337e-12	up
megenta	KEGG_PATHWAY	hsa04514:Cell adhesion molecules (CAMs)	30	5.49451	1.33538e-13	225369_AT, 217436_X_AT, 203290_AT, 204670_X_AT, 208306_X_AT, 205758_AT, 208894_AT, 209312_X_AT, 213932_X_AT, 213958_AT, 44673_AT, 212671_S_AT, 212998_X_AT, 209728_AT, 209879_AT, 205831_AT, 209140_X_AT, 211529_X_AT, 221875_X_AT, 215193_X_AT, 205671_S_AT, 213620_S_AT, 213475_S_AT, 208982_AT, 205718_AT, 217478_S_AT, 38521_AT, 211990_AT, 226878_AT, 207979_S_AT, 204563_AT, 203932_AT, 201137_S_AT, 2009…	222	132	5085	5.20577	1.65614e-11	8.28071e-12	1.54232e-10	up
megenta	KEGG_PATHWAY	hsa05330:Allograft rejection	17	3.11355	3.19879e-13	221875_X_AT, 215193_X_AT, 203290_AT, 217436_X_AT, 204670_X_AT, 208306_X_AT, 205671_S_AT, 208894_AT, 209312_X_AT, 217478_S_AT, 213932_X_AT, 212671_S_AT, 211990_AT, 226878_AT, 207113_S_AT, 212998_X_AT, 209728_AT, 203932_AT, 200905_X_AT, 201137_S_AT, 209140_X_AT, 208812_X_AT, 211529_X_AT	222	36	5085	10.8164	3.96621e-11	1.32206e-11	3.69349e-10	up
megenta	KEGG_PATHWAY	hsa04940:Type I diabetes mellitus	18	3.2967	3.71584e-13	221875_X_AT, 215193_X_AT, 203290_AT, 217436_X_AT, 204670_X_AT, 208306_X_AT, 205671_S_AT, 208894_AT, 209312_X_AT, 217478_S_AT, 213932_X_AT, 212671_S_AT, 211990_AT, 226878_AT, 207113_S_AT, 212998_X_AT, 209728_AT, 206975_AT, 203932_AT, 200905_X_AT, 201137_S_AT, 209140_X_AT, 208812_X_AT, 211529_X_AT	222	42	5085	9.8166	4.60774e-11	1.15193e-11	4.2909e-10	up
megenta	KEGG_PATHWAY	hsa05332:Graft-versus-host disease	17	3.11355	1.4689e-12	221875_X_AT, 215193_X_AT, 203290_AT, 217436_X_AT, 204670_X_AT, 208306_X_AT, 205671_S_AT, 208894_AT, 209312_X_AT, 217478_S_AT, 213932_X_AT, 212671_S_AT, 211990_AT, 226878_AT, 207113_S_AT, 212998_X_AT, 209728_AT, 203932_AT, 200905_X_AT, 201137_S_AT, 209140_X_AT, 208812_X_AT, 211529_X_AT	222	39	5085	9.98441	1.82148e-10	3.64296e-11	1.69624e-09	up
megenta	GOTERM_BP_FAT	GO:0006959~humoral immune response	21	3.84615	2.37561e-13	208747_S_AT, 204440_AT, 202018_S_AT, 202357_S_AT, 206380_S_AT, 202659_AT, 201998_AT, 203052_AT, 212067_S_AT, 217767_AT, 214428_X_AT, 202953_AT, 208792_S_AT, 207113_S_AT, 205267_AT, 208451_S_AT, 206975_AT, 218232_AT, 201641_AT, 221969_AT, 229750_AT, 200986_AT	423	79	13528	8.5013	5.082e-10	6.3525e-11	4.11693e-10	up
megenta	GOTERM_BP_FAT	GO:0009611~response to wounding	52	9.52381	5.67788e-13	206687_S_AT, 201809_S_AT, 203052_AT, 206206_AT, 214428_X_AT, 204533_AT, 44673_AT, 210029_AT, 221698_S_AT, 230052_S_AT, 218232_AT, 220423_AT, 206978_AT, 205242_AT, 208747_S_AT, 210072_AT, 204606_AT, 206337_AT, 206336_AT, 205101_AT, 223751_X_AT, 209124_AT, 207113_S_AT, 211429_S_AT, 203508_AT, 208451_S_AT, 202910_S_AT, 202803_S_AT, 200986_AT, 209785_S_AT, 204924_AT, 202357_S_AT, 205639_AT, 206380_S_…	423	530	13528	3.13777	1.21446e-09	1.3494e-10	9.83835e-10	up
megenta	KEGG_PATHWAY	hsa05416:Viral myocarditis	20	3.663	7.18946e-11	217436_X_AT, 203290_AT, 204670_X_AT, 208306_X_AT, 208894_AT, 209312_X_AT, 213932_X_AT, 212671_S_AT, 212998_X_AT, 209728_AT, 209140_X_AT, 213603_S_AT, 211529_X_AT, 221875_X_AT, 215193_X_AT, 205671_S_AT, 213475_S_AT, 217478_S_AT, 211990_AT, 226878_AT, 203932_AT, 208812_X_AT, 201137_S_AT, 200905_X_AT, 202803_S_AT, 210105_S_AT	222	71	5085	6.45223	8.91493e-09	1.48582e-09	8.30198e-08	up
megenta	KEGG_PATHWAY	hsa04062:Chemokine signaling pathway	31	5.67766	2.3904e-10	209687_AT, 202329_AT, 225636_AT, 214369_S_AT, 1405_I_AT, 209685_S_AT, 38964_R_AT, 208018_S_AT, 204533_AT, 224925_AT, 227677_AT, 206219_S_AT, 206126_AT, 207861_AT, 213603_S_AT, 206978_AT, 222942_S_AT, 205242_AT, 203915_AT, 210072_AT, 204046_AT, 204606_AT, 203879_AT, 206337_AT, 206336_AT, 204061_AT, 226507_AT, 213160_AT, 204961_S_AT, 201040_AT, 214084_X_AT, 208438_S_AT	222	187	5085	3.79715	2.96409e-08	4.23442e-09	2.7603e-07	up
megenta	GOTERM_BP_FAT	GO:0051249~regulation of lymphocyte activation	25	4.57875	2.92937e-11	206486_AT, 201331_S_AT, 204413_AT, 204923_AT, 210029_AT, 204116_AT, 220684_AT, 64064_AT, 205831_AT, 204440_AT, 204639_AT, 209619_AT, 223514_AT, 204891_S_AT, 230489_AT, 205821_AT, 206150_AT, 204562_AT, 217478_S_AT, 226068_AT, 205926_AT, 203233_AT, 209083_AT, 226878_AT, 201695_S_AT	423	148	13528	5.40221	6.26592e-08	6.26592e-09	5.07603e-08	up
megenta	GOTERM_BP_FAT	GO:0001775~cell activation	34	6.22711	9.02834e-11	209687_AT, 204924_AT, 205758_AT, 38964_R_AT, 222838_AT, 208885_AT, 204951_AT, 207389_AT, 224925_AT, 206219_S_AT, 206126_AT, 221698_S_AT, 207339_S_AT, 213733_AT, 64064_AT, 206975_AT, 205831_AT, 202520_S_AT, 209619_AT, 204639_AT, 223514_AT, 204891_S_AT, 213475_S_AT, 205821_AT, 204562_AT, 217478_S_AT, 226068_AT, 207979_S_AT, 213160_AT, 207113_S_AT, 221581_S_AT, 201641_AT, 1552623_AT, 210105_S_AT	423	287	13528	3.7887	1.93116e-07	1.7556e-08	1.56444e-07	up
megenta	KEGG_PATHWAY	hsa05320:Autoimmune thyroid disease	16	2.9304	1.84367e-09	221875_X_AT, 215193_X_AT, 203290_AT, 217436_X_AT, 204670_X_AT, 208306_X_AT, 205671_S_AT, 208894_AT, 209312_X_AT, 217478_S_AT, 213932_X_AT, 212671_S_AT, 211990_AT, 226878_AT, 212998_X_AT, 209728_AT, 203932_AT, 200905_X_AT, 201137_S_AT, 209140_X_AT, 208812_X_AT, 211529_X_AT	222	51	5085	7.18601	2.28616e-07	2.85769e-08	2.12897e-06	up
megenta	GOTERM_BP_FAT	GO:0002252~immune effector process	23	4.21245	1.54852e-10	208747_S_AT, 202520_S_AT, 202357_S_AT, 206380_S_AT, 209619_AT, 203052_AT, 217767_AT, 212067_S_AT, 222838_AT, 205758_AT, 208894_AT, 206150_AT, 217478_S_AT, 214428_X_AT, 242625_AT, 209124_AT, 202953_AT, 208792_S_AT, 213733_AT, 208451_S_AT, 221581_S_AT, 218232_AT, 205237_AT, 200986_AT	423	134	13528	5.48929	3.31229e-07	2.76024e-08	2.68329e-07	up
megenta	GOTERM_BP_FAT	GO:0045087~innate immune response	23	4.21245	2.78797e-10	204924_AT, 202357_S_AT, 206380_S_AT, 203052_AT, 206206_AT, 222838_AT, 214428_X_AT, 221698_S_AT, 218232_AT, 208747_S_AT, 242961_X_AT, 212067_S_AT, 217767_AT, 205101_AT, 223751_X_AT, 219364_AT, 202953_AT, 209124_AT, 209083_AT, 208792_S_AT, 204961_S_AT, 208451_S_AT, 209546_S_AT, 214084_X_AT, 200986_AT	423	138	13528	5.33018	5.96347e-07	4.58728e-08	4.83102e-07	up
megenta	KEGG_PATHWAY	hsa05322:Systemic lupus erythematosus	21	3.84615	5.00147e-09	203290_AT, 203052_AT, 204670_X_AT, 208306_X_AT, 208894_AT, 209312_X_AT, 214428_X_AT, 212671_S_AT, 210889_S_AT, 212998_X_AT, 209728_AT, 218232_AT, 207168_S_AT, 208747_S_AT, 215193_X_AT, 212067_S_AT, 217767_AT, 205671_S_AT, 217478_S_AT, 202953_AT, 211990_AT, 226878_AT, 207113_S_AT, 208451_S_AT, 203932_AT, 201137_S_AT	222	99	5085	4.85872	6.20181e-07	6.89091e-08	5.77541e-06	up
megenta	GOTERM_BP_FAT	GO:0002694~regulation of leukocyte activation	25	4.57875	3.4353e-10	206486_AT, 201331_S_AT, 204413_AT, 204923_AT, 210029_AT, 204116_AT, 220684_AT, 64064_AT, 205831_AT, 204440_AT, 204639_AT, 209619_AT, 223514_AT, 204891_S_AT, 230489_AT, 205821_AT, 206150_AT, 204562_AT, 217478_S_AT, 226068_AT, 205926_AT, 203233_AT, 209083_AT, 226878_AT, 201695_S_AT	423	166	13528	4.81643	7.3481e-07	5.24864e-08	5.95271e-07	up
megenta	GOTERM_BP_FAT	GO:0045321~leukocyte activation	30	5.49451	4.86908e-10	209687_AT, 204924_AT, 205758_AT, 38964_R_AT, 222838_AT, 208885_AT, 204951_AT, 224925_AT, 206219_S_AT, 221698_S_AT, 206126_AT, 213733_AT, 64064_AT, 205831_AT, 202520_S_AT, 204639_AT, 209619_AT, 223514_AT, 204891_S_AT, 205821_AT, 213475_S_AT, 204562_AT, 217478_S_AT, 226068_AT, 207979_S_AT, 213160_AT, 221581_S_AT, 201641_AT, 1552623_AT, 210105_S_AT	423	242	13528	3.9646	1.04149e-06	6.9433e-08	8.43718e-07	up
megenta	GOTERM_BP_FAT	GO:0050863~regulation of T cell activation	21	3.84615	5.09855e-10	206486_AT, 204440_AT, 204639_AT, 209619_AT, 223514_AT, 204891_S_AT, 204413_AT, 230489_AT, 205821_AT, 204923_AT, 217478_S_AT, 204562_AT, 226068_AT, 203233_AT, 210029_AT, 209083_AT, 204116_AT, 226878_AT, 64064_AT, 201695_S_AT, 205831_AT	423	117	13528	5.7402	1.09058e-06	6.81613e-08	8.83481e-07	up
megenta	GOTERM_BP_FAT	GO:0002696~positive regulation of leukocyte activation	20	3.663	6.01051e-10	201331_S_AT, 204440_AT, 204639_AT, 209619_AT, 223514_AT, 204891_S_AT, 204413_AT, 230489_AT, 205821_AT, 206150_AT, 204923_AT, 217478_S_AT, 226068_AT, 203233_AT, 209083_AT, 204116_AT, 220684_AT, 64064_AT, 201695_S_AT, 205831_AT	423	106	13528	6.03417	1.28565e-06	7.56264e-08	1.04151e-06	up
megenta	GOTERM_BP_FAT	GO:0046649~lymphocyte activation	27	4.94505	6.01762e-10	209687_AT, 205758_AT, 38964_R_AT, 222838_AT, 208885_AT, 204951_AT, 206219_S_AT, 221698_S_AT, 206126_AT, 64064_AT, 205831_AT, 202520_S_AT, 204639_AT, 209619_AT, 223514_AT, 204891_S_AT, 205821_AT, 213475_S_AT, 204562_AT, 217478_S_AT, 226068_AT, 213160_AT, 207979_S_AT, 221581_S_AT, 201641_AT, 1552623_AT, 210105_S_AT	423	199	13528	4.33914	1.28717e-06	7.15094e-08	1.04274e-06	up
megenta	KEGG_PATHWAY	hsa05310:Asthma	12	2.1978	1.41561e-08	215193_X_AT, 203290_AT, 204670_X_AT, 208306_X_AT, 205671_S_AT, 208894_AT, 209312_X_AT, 217478_S_AT, 212671_S_AT, 211990_AT, 226878_AT, 207113_S_AT, 212998_X_AT, 209728_AT, 203932_AT, 201137_S_AT	222	29	5085	9.4781	1.75535e-06	1.75535e-07	1.63467e-05	up
megenta	GOTERM_BP_FAT	GO:0050865~regulation of cell activation	25	4.57875	1.03464e-09	206486_AT, 201331_S_AT, 204413_AT, 204923_AT, 210029_AT, 204116_AT, 220684_AT, 64064_AT, 205831_AT, 204440_AT, 204639_AT, 209619_AT, 223514_AT, 204891_S_AT, 230489_AT, 205821_AT, 206150_AT, 204562_AT, 217478_S_AT, 226068_AT, 205926_AT, 203233_AT, 209083_AT, 226878_AT, 201695_S_AT	423	175	13528	4.56873	2.2131e-06	1.16479e-07	1.79284e-06	up
megenta	GOTERM_BP_FAT	GO:0050867~positive regulation of cell activation	20	3.663	1.35694e-09	201331_S_AT, 204440_AT, 204639_AT, 209619_AT, 223514_AT, 204891_S_AT, 204413_AT, 230489_AT, 205821_AT, 206150_AT, 204923_AT, 217478_S_AT, 226068_AT, 203233_AT, 209083_AT, 204116_AT, 220684_AT, 64064_AT, 201695_S_AT, 205831_AT	423	111	13528	5.76236	2.90248e-06	1.45124e-07	2.35131e-06	up
megenta	GOTERM_BP_FAT	GO:0042110~T cell activation	21	3.84615	1.97399e-09	209687_AT, 204639_AT, 209619_AT, 223514_AT, 208885_AT, 38964_R_AT, 205758_AT, 204891_S_AT, 204951_AT, 213475_S_AT, 217478_S_AT, 204562_AT, 226068_AT, 206219_S_AT, 221698_S_AT, 207979_S_AT, 213160_AT, 64064_AT, 205831_AT, 1552623_AT, 210105_S_AT	423	126	13528	5.33018	4.22235e-06	2.01065e-07	3.42054e-06	up
megenta	KEGG_PATHWAY	hsa04650:Natural killer cell mediated cytotoxicity	23	4.21245	4.0341e-08	201642_AT, 206687_S_AT, 217436_X_AT, 209685_S_AT, 209370_S_AT, 213932_X_AT, 206219_S_AT, 209140_X_AT, 213603_S_AT, 211529_X_AT, 203879_AT, 213620_S_AT, 204891_S_AT, 213475_S_AT, 205821_AT, 209295_AT, 226991_AT, 204122_AT, 226507_AT, 226068_AT, 207113_S_AT, 208812_X_AT, 200905_X_AT, 202803_S_AT, 210105_S_AT	222	133	5085	3.96109	5.00227e-06	4.54753e-07	4.65835e-05	up
megenta	KEGG_PATHWAY	hsa05340:Primary immunodeficiency	12	2.1978	1.35433e-07	227677_AT, 206398_S_AT, 204116_AT, 202963_AT, 207979_S_AT, 225973_AT, 204639_AT, 205504_AT, 205101_AT, 205758_AT, 202307_S_AT, 204891_S_AT	222	35	5085	7.85328	1.67935e-05	1.39947e-06	0.00015639	up
megenta	KEGG_PATHWAY	hsa04662:B cell receptor signaling pathway	16	2.9304	5.18817e-07	206687_S_AT, 203927_AT, 203879_AT, 215925_S_AT, 205504_AT, 223514_AT, 209685_S_AT, 226991_AT, 205297_S_AT, 226068_AT, 38521_AT, 206398_S_AT, 206219_S_AT, 210889_S_AT, 214022_S_AT, 213603_S_AT	222	75	5085	4.88649	6.43312e-05	4.9487e-06	0.000599099	up
megenta	KEGG_PATHWAY	hsa04672:Intestinal immune network for IgA production	13	2.38095	7.47578e-07	209687_AT, 215193_X_AT, 203290_AT, 204670_X_AT, 208306_X_AT, 205671_S_AT, 208894_AT, 205718_AT, 209312_X_AT, 217478_S_AT, 212671_S_AT, 211990_AT, 226878_AT, 212998_X_AT, 209728_AT, 203932_AT, 201137_S_AT	222	49	5085	6.07694	9.26954e-05	6.62138e-06	0.000863257	up
megenta	GOTERM_BP_FAT	GO:0006935~chemotaxis	21	3.84615	1.25811e-07	205242_AT, 203915_AT, 201809_S_AT, 210072_AT, 209687_AT, 204606_AT, 206337_AT, 1405_I_AT, 227780_S_AT, 206336_AT, 224733_AT, 226068_AT, 204533_AT, 209083_AT, 217497_AT, 213160_AT, 207861_AT, 209827_S_AT, 213603_S_AT, 202803_S_AT, 206978_AT	423	160	13528	4.19752	0.000269075	1.22322e-05	0.000218007	up
megenta	GOTERM_BP_FAT	GO:0042330~taxis	21	3.84615	1.25811e-07	205242_AT, 203915_AT, 201809_S_AT, 210072_AT, 209687_AT, 204606_AT, 206337_AT, 1405_I_AT, 227780_S_AT, 206336_AT, 224733_AT, 226068_AT, 204533_AT, 209083_AT, 217497_AT, 213160_AT, 207861_AT, 209827_S_AT, 213603_S_AT, 202803_S_AT, 206978_AT	423	160	13528	4.19752	0.000269075	1.22322e-05	0.000218007	up
megenta	KEGG_PATHWAY	hsa04640:Hematopoietic cell lineage	15	2.74725	1.5907e-05	215193_X_AT, 204670_X_AT, 205758_AT, 208306_X_AT, 208894_AT, 230489_AT, 209312_X_AT, 207389_AT, 205987_AT, 203233_AT, 38521_AT, 206398_S_AT, 207979_S_AT, 207113_S_AT, 206759_AT, 209728_AT, 205831_AT, 204192_AT	222	86	5085	3.99513	0.00197054	0.00013149	0.0183669	up
megenta	GOTERM_BP_FAT	GO:0042981~regulation of apoptosis	51	9.34066	2.2366e-06	202153_S_AT, 222838_AT, 204413_AT, 226032_AT, 222073_AT, 200797_S_AT, 210029_AT, 224925_AT, 218380_AT, 207339_S_AT, 203936_S_AT, 210538_S_AT, 210113_S_AT, 222942_S_AT, 202520_S_AT, 204639_AT, 204891_S_AT, 221601_S_AT, 209124_AT, 202644_S_AT, 207113_S_AT, 219423_X_AT, 210095_S_AT, 228139_AT, 209199_S_AT, 204924_AT, 1553906_S_AT, 227811_AT, 202086_AT, 202443_X_AT, 204425_AT, 206219_S_AT, 205291_AT,…	423	804	13528	2.02865	0.00477267	0.000207983	0.00387553	up
megenta	KEGG_PATHWAY	hsa04670:Leukocyte transendothelial migration	17	3.11355	4.21e-05	225369_AT, 209687_AT, 203879_AT, 201319_AT, 209685_S_AT, 204951_AT, 205147_X_AT, 208982_AT, 213475_S_AT, 206219_S_AT, 200600_AT, 204961_S_AT, 203936_S_AT, 201040_AT, 214084_X_AT, 204164_AT, 213603_S_AT, 202803_S_AT	222	118	5085	3.29993	0.0052069	0.000326228	0.0486039	up
megenta	GOTERM_BP_FAT	GO:0006917~induction of apoptosis	28	5.12821	2.73944e-06	204924_AT, 1553906_S_AT, 227811_AT, 222838_AT, 202086_AT, 226032_AT, 222073_AT, 204425_AT, 202443_X_AT, 224925_AT, 206219_S_AT, 218380_AT, 207339_S_AT, 206975_AT, 205831_AT, 209970_X_AT, 210113_S_AT, 222942_S_AT, 202520_S_AT, 204198_S_AT, 205504_AT, 230489_AT, 204891_S_AT, 209295_AT, 206150_AT, 207113_S_AT, 219423_X_AT, 225606_AT, 228139_AT	423	320	13528	2.79835	0.00584254	0.000244123	0.00474683	up
megenta	GOTERM_BP_FAT	GO:0012502~induction of programmed cell death	28	5.12821	2.90477e-06	204924_AT, 1553906_S_AT, 227811_AT, 222838_AT, 202086_AT, 226032_AT, 222073_AT, 204425_AT, 202443_X_AT, 224925_AT, 206219_S_AT, 218380_AT, 207339_S_AT, 206975_AT, 205831_AT, 209970_X_AT, 210113_S_AT, 222942_S_AT, 202520_S_AT, 204198_S_AT, 205504_AT, 230489_AT, 204891_S_AT, 209295_AT, 206150_AT, 207113_S_AT, 219423_X_AT, 225606_AT, 228139_AT	423	321	13528	2.78963	0.00619404	0.000248501	0.00503329	up
megenta	GOTERM_BP_FAT	GO:0043067~regulation of programmed cell death	51	9.34066	2.96462e-06	202153_S_AT, 222838_AT, 204413_AT, 226032_AT, 222073_AT, 200797_S_AT, 210029_AT, 224925_AT, 218380_AT, 207339_S_AT, 203936_S_AT, 210538_S_AT, 210113_S_AT, 222942_S_AT, 202520_S_AT, 204639_AT, 204891_S_AT, 221601_S_AT, 209124_AT, 202644_S_AT, 207113_S_AT, 219423_X_AT, 210095_S_AT, 228139_AT, 209199_S_AT, 204924_AT, 1553906_S_AT, 227811_AT, 202086_AT, 202443_X_AT, 204425_AT, 206219_S_AT, 205291_AT,…	423	812	13528	2.00866	0.00632128	0.000243868	0.005137	up
megenta	GOTERM_BP_FAT	GO:0010941~regulation of cell death	51	9.34066	3.29096e-06	202153_S_AT, 222838_AT, 204413_AT, 226032_AT, 222073_AT, 200797_S_AT, 210029_AT, 224925_AT, 218380_AT, 207339_S_AT, 203936_S_AT, 210538_S_AT, 210113_S_AT, 222942_S_AT, 202520_S_AT, 204639_AT, 204891_S_AT, 221601_S_AT, 209124_AT, 202644_S_AT, 207113_S_AT, 219423_X_AT, 210095_S_AT, 228139_AT, 209199_S_AT, 204924_AT, 1553906_S_AT, 227811_AT, 202086_AT, 202443_X_AT, 204425_AT, 206219_S_AT, 205291_AT,…	423	815	13528	2.00127	0.00701467	0.000260684	0.00570246	up
megenta	KEGG_PATHWAY	hsa04060:Cytokine-cytokine receptor interaction	26	4.7619	0.00014326	201642_AT, 204912_AT, 209687_AT, 1405_I_AT, 204533_AT, 206126_AT, 204116_AT, 205291_AT, 207339_S_AT, 207861_AT, 206975_AT, 226621_AT, 206978_AT, 205242_AT, 203915_AT, 210072_AT, 204606_AT, 206337_AT, 206336_AT, 209295_AT, 1552584_AT, 206150_AT, 203233_AT, 207113_S_AT, 203508_AT, 219423_X_AT	222	262	5085	2.27306	0.0176086	0.00104448	0.165304	up
megenta	BIOCARTA	h_mhcPathway:Antigen Processing and Presentation	6	1.0989	0.000152066	213932_X_AT, 217436_X_AT, 225973_AT, 209619_AT, 209728_AT, 204670_X_AT, 208306_X_AT, 202307_S_AT, 208894_AT, 209312_X_AT	89	10	1437	9.68764	0.0198741	0.0198741	0.177426	up
megenta	GOTERM_BP_FAT	GO:0043065~positive regulation of apoptosis	32	5.86081	1.30468e-05	204924_AT, 1553906_S_AT, 227811_AT, 222838_AT, 204413_AT, 202086_AT, 226032_AT, 222073_AT, 202443_X_AT, 204425_AT, 224925_AT, 206219_S_AT, 207826_S_AT, 218380_AT, 207339_S_AT, 203936_S_AT, 206975_AT, 205831_AT, 209970_X_AT, 210113_S_AT, 222942_S_AT, 202520_S_AT, 204198_S_AT, 205504_AT, 230489_AT, 204891_S_AT, 209295_AT, 206150_AT, 207113_S_AT, 219423_X_AT, 210095_S_AT, 225606_AT, 228139_AT	423	430	13528	2.37999	0.0275214	0.00099619	0.0226051	up
megenta	BIOCARTA	h_granulocytesPathway:Adhesion and Diapedesis of Granulocytes	7	1.28205	0.000216961	207113_S_AT, 209879_AT, 204563_AT, 213620_S_AT, 208982_AT, 202803_S_AT, 213475_S_AT	89	16	1437	7.0639	0.0282357	0.0142189	0.253055	up
megenta	GOTERM_BP_FAT	GO:0008219~cell death	45	8.24176	1.41331e-05	209199_S_AT, 206687_S_AT, 227811_AT, 1553906_S_AT, 202153_S_AT, 202820_AT, 1568592_AT, 204413_AT, 215785_S_AT, 225740_X_AT, 226032_AT, 200797_S_AT, 207460_AT, 222073_AT, 204425_AT, 224925_AT, 206219_S_AT, 218380_AT, 218845_AT, 207339_S_AT, 206975_AT, 204415_AT, 200743_S_AT, 204269_AT, 209970_X_AT, 210538_S_AT, 210113_S_AT, 222942_S_AT, 202239_AT, 212322_AT, 204891_S_AT, 209295_AT, 206150_AT, 2229…	423	719	13528	2.0016	0.0297785	0.0010419	0.0244871	up
megenta	GOTERM_BP_FAT	GO:0043068~positive regulation of programmed cell death	32	5.86081	1.47567e-05	204924_AT, 1553906_S_AT, 227811_AT, 222838_AT, 204413_AT, 202086_AT, 226032_AT, 222073_AT, 202443_X_AT, 204425_AT, 224925_AT, 206219_S_AT, 207826_S_AT, 218380_AT, 207339_S_AT, 203936_S_AT, 206975_AT, 205831_AT, 209970_X_AT, 210113_S_AT, 222942_S_AT, 202520_S_AT, 204198_S_AT, 205504_AT, 230489_AT, 204891_S_AT, 209295_AT, 206150_AT, 207113_S_AT, 219423_X_AT, 210095_S_AT, 225606_AT, 228139_AT	423	433	13528	2.3635	0.0310717	0.0010516	0.0255674	up
megenta	GOTERM_BP_FAT	GO:0010942~positive regulation of cell death	32	5.86081	1.63512e-05	204924_AT, 1553906_S_AT, 227811_AT, 222838_AT, 204413_AT, 202086_AT, 226032_AT, 222073_AT, 202443_X_AT, 204425_AT, 224925_AT, 206219_S_AT, 207826_S_AT, 218380_AT, 207339_S_AT, 203936_S_AT, 206975_AT, 205831_AT, 209970_X_AT, 210113_S_AT, 222942_S_AT, 202520_S_AT, 204198_S_AT, 205504_AT, 230489_AT, 204891_S_AT, 209295_AT, 206150_AT, 207113_S_AT, 219423_X_AT, 210095_S_AT, 225606_AT, 228139_AT	423	435	13528	2.35263	0.0343708	0.0011276	0.0283296	up
megenta	GOTERM_BP_FAT	GO:0016265~death	45	8.24176	1.65223e-05	209199_S_AT, 206687_S_AT, 227811_AT, 1553906_S_AT, 202153_S_AT, 202820_AT, 1568592_AT, 204413_AT, 215785_S_AT, 225740_X_AT, 226032_AT, 200797_S_AT, 207460_AT, 222073_AT, 204425_AT, 224925_AT, 206219_S_AT, 218380_AT, 218845_AT, 207339_S_AT, 206975_AT, 204415_AT, 200743_S_AT, 204269_AT, 209970_X_AT, 210538_S_AT, 210113_S_AT, 222942_S_AT, 202239_AT, 212322_AT, 204891_S_AT, 209295_AT, 206150_AT, 2229…	423	724	13528	1.98777	0.0347243	0.00110381	0.0286261	up
megenta	BIOCARTA	h_compPathway:Complement Pathway	7	1.28205	0.000318922	208747_S_AT, 214428_X_AT, 202357_S_AT, 208451_S_AT, 203052_AT, 217767_AT, 218232_AT, 212067_S_AT	89	17	1437	6.64838	0.0412304	0.0139368	0.371776	up
megenta	BIOCARTA	h_classicPathway:Classical Complement Pathway	6	1.0989	0.000433086	208747_S_AT, 214428_X_AT, 208451_S_AT, 203052_AT, 217767_AT, 218232_AT, 212067_S_AT	89	12	1437	8.07303	0.0555757	0.0141933	0.504553	up
megenta	GOTERM_BP_FAT	GO:0006915~apoptosis	39	7.14286	2.88695e-05	209199_S_AT, 206687_S_AT, 227811_AT, 1553906_S_AT, 202820_AT, 1568592_AT, 204413_AT, 215785_S_AT, 225740_X_AT, 226032_AT, 200797_S_AT, 222073_AT, 204425_AT, 224925_AT, 206219_S_AT, 218380_AT, 207339_S_AT, 218845_AT, 206975_AT, 204415_AT, 204269_AT, 209970_X_AT, 210538_S_AT, 210113_S_AT, 222942_S_AT, 212322_AT, 204891_S_AT, 209295_AT, 206150_AT, 222986_S_AT, 226507_AT, 202644_S_AT, 208792_S_AT, 22…	423	602	13528	2.07186	0.0598847	0.00186954	0.0500135	up
megenta	GOTERM_BP_FAT	GO:0010627~regulation of protein kinase cascade	22	4.0293	3.55173e-05	203568_S_AT, 202957_AT, 221087_S_AT, 202153_S_AT, 223514_AT, 204951_AT, 209295_AT, 206150_AT, 222986_S_AT, 210001_S_AT, 226068_AT, 214339_S_AT, 226507_AT, 209124_AT, 202644_S_AT, 207113_S_AT, 218845_AT, 207339_S_AT, 206975_AT, 201641_AT, 204269_AT, 209970_X_AT	423	249	13528	2.82564	0.0731586	0.002232	0.0615268	up
megenta	GOTERM_BP_FAT	GO:0012501~programmed cell death	39	7.14286	4.00558e-05	209199_S_AT, 206687_S_AT, 227811_AT, 1553906_S_AT, 202820_AT, 1568592_AT, 204413_AT, 215785_S_AT, 225740_X_AT, 226032_AT, 200797_S_AT, 222073_AT, 204425_AT, 224925_AT, 206219_S_AT, 218380_AT, 207339_S_AT, 218845_AT, 206975_AT, 204415_AT, 204269_AT, 209970_X_AT, 210538_S_AT, 210113_S_AT, 222942_S_AT, 212322_AT, 204891_S_AT, 209295_AT, 206150_AT, 222986_S_AT, 226507_AT, 202644_S_AT, 208792_S_AT, 22…	423	611	13528	2.04135	0.0821132	0.00244504	0.0693864	up
megenta	KEGG_PATHWAY	hsa04666:Fc gamma R-mediated phagocytosis	13	2.38095	0.000752353	203879_AT, 226915_S_AT, 209685_S_AT, 38964_R_AT, 208018_S_AT, 201954_AT, 226068_AT, 226507_AT, 206219_S_AT, 210889_S_AT, 213160_AT, 204961_S_AT, 214084_X_AT, 213603_S_AT	222	95	5085	3.13442	0.0891043	0.00517141	0.865336	up
megenta	GOTERM_BP_FAT	GO:0002520~immune system development	23	4.21245	5.43756e-05	205242_AT, 202520_S_AT, 202957_AT, 209619_AT, 204639_AT, 223514_AT, 212322_AT, 205758_AT, 204891_S_AT, 204951_AT, 217478_S_AT, 204562_AT, 226068_AT, 202443_X_AT, 206126_AT, 207113_S_AT, 213160_AT, 207339_S_AT, 203936_S_AT, 64064_AT, 206975_AT, 204057_AT, 225606_AT	423	276	13528	2.66509	0.109803	0.00322569	0.0941807	up
megenta	GOTERM_BP_FAT	GO:0048534~hemopoietic or lymphoid organ development	22	4.0293	6.66148e-05	205242_AT, 202957_AT, 209619_AT, 204639_AT, 223514_AT, 212322_AT, 205758_AT, 204891_S_AT, 204951_AT, 217478_S_AT, 204562_AT, 226068_AT, 202443_X_AT, 206126_AT, 207113_S_AT, 213160_AT, 207339_S_AT, 203936_S_AT, 64064_AT, 206975_AT, 204057_AT, 225606_AT	423	260	13528	2.70609	0.132807	0.00384378	0.115368	up
megenta	GOTERM_BP_FAT	GO:0007155~cell adhesion	42	7.69231	7.76395e-05	225369_AT, 213432_AT, 201809_S_AT, 1552807_A_AT, 209687_AT, 209933_S_AT, 215925_S_AT, 212768_S_AT, 205180_S_AT, 1405_I_AT, 222838_AT, 215785_S_AT, 228094_AT, 207389_AT, 222073_AT, 213958_AT, 44673_AT, 210184_AT, 221698_S_AT, 200600_AT, 209879_AT, 205831_AT, 204359_AT, 203828_S_AT, 211178_S_AT, 223562_AT, 213620_S_AT, 213475_S_AT, 208982_AT, 205718_AT, 226068_AT, 205713_S_AT, 38521_AT, 209083_AT, …	423	700	13528	1.91887	0.153019	0.00436092	0.134449	up
megenta	GOTERM_BP_FAT	GO:0022610~biological adhesion	42	7.69231	7.77063e-05	225369_AT, 213432_AT, 201809_S_AT, 1552807_A_AT, 209687_AT, 209933_S_AT, 215925_S_AT, 212768_S_AT, 205180_S_AT, 1405_I_AT, 222838_AT, 215785_S_AT, 228094_AT, 207389_AT, 222073_AT, 213958_AT, 44673_AT, 210184_AT, 221698_S_AT, 200600_AT, 209879_AT, 205831_AT, 204359_AT, 203828_S_AT, 211178_S_AT, 223562_AT, 213620_S_AT, 213475_S_AT, 208982_AT, 205718_AT, 226068_AT, 205713_S_AT, 38521_AT, 209083_AT, …	423	701	13528	1.91613	0.15314	0.00425299	0.134565	up
megenta	GOTERM_BP_FAT	GO:0007626~locomotory behavior	22	4.0293	0.000140308	205242_AT, 203915_AT, 201809_S_AT, 210072_AT, 204606_AT, 209687_AT, 206337_AT, 1405_I_AT, 227780_S_AT, 206336_AT, 211748_X_AT, 224733_AT, 226068_AT, 204533_AT, 209083_AT, 217497_AT, 213160_AT, 207861_AT, 209827_S_AT, 213603_S_AT, 202803_S_AT, 206978_AT	423	274	13528	2.56782	0.259286	0.00747543	0.242849	up
megenta	GOTERM_BP_FAT	GO:0009967~positive regulation of signal transduction	23	4.21245	0.000145371	201809_S_AT, 203568_S_AT, 202957_AT, 204639_AT, 221087_S_AT, 202153_S_AT, 223514_AT, 210448_S_AT, 205758_AT, 204891_S_AT, 209295_AT, 206150_AT, 222986_S_AT, 226068_AT, 202443_X_AT, 209124_AT, 207113_S_AT, 218845_AT, 207339_S_AT, 206975_AT, 201641_AT, 204269_AT, 209970_X_AT	423	295	13528	2.49344	0.267265	0.00755597	0.251601	up
megenta	KEGG_PATHWAY	hsa04610:Complement and coagulation cascades	10	1.8315	0.00273847	208747_S_AT, 214428_X_AT, 202953_AT, 202357_S_AT, 211429_S_AT, 208451_S_AT, 203052_AT, 217767_AT, 218232_AT, 212067_S_AT, 200986_AT	222	69	5085	3.31962	0.288255	0.0177374	3.11695	up
megenta	BIOCARTA	h_blymphocytePathway:B Lymphocyte Cell Surface Molecules	5	0.915751	0.00311236	210889_S_AT, 209728_AT, 204670_X_AT, 208306_X_AT, 208894_AT, 202803_S_AT, 213475_S_AT, 209312_X_AT	89	11	1437	7.33912	0.337326	0.0789992	3.57456	up
megenta	GOTERM_BP_FAT	GO:0051240~positive regulation of multicellular organismal process	20	3.663	0.000235984	204440_AT, 204924_AT, 242961_X_AT, 1405_I_AT, 204639_AT, 223514_AT, 204413_AT, 205821_AT, 204923_AT, 204446_S_AT, 205926_AT, 209124_AT, 210029_AT, 221698_S_AT, 207113_S_AT, 207339_S_AT, 64064_AT, 206975_AT, 209970_X_AT, 205128_X_AT	423	244	13528	2.6214	0.396391	0.0119478	0.408128	up
megenta	KEGG_PATHWAY	hsa04810:Regulation of actin cytoskeleton	19	3.47985	0.00531313	222942_S_AT, 203879_AT, 202329_AT, 227811_AT, 226915_S_AT, 201319_AT, 38964_R_AT, 215785_S_AT, 213475_S_AT, 205718_AT, 201954_AT, 226507_AT, 210184_AT, 206219_S_AT, 200600_AT, 209190_S_AT, 209734_AT, 213603_S_AT, 202803_S_AT	222	215	5085	2.0242	0.483451	0.0324897	5.96627	up
megenta	KEGG_PATHWAY	hsa04660:T cell receptor signaling pathway	12	2.1978	0.00683738	206687_S_AT, 226507_AT, 203927_AT, 203879_AT, 206219_S_AT, 207979_S_AT, 207113_S_AT, 223514_AT, 205758_AT, 204891_S_AT, 226991_AT, 210105_S_AT	222	108	5085	2.54505	0.572904	0.0397021	7.61683	up
megenta	BIOCARTA	h_neutrophilPathway:Neutrophil and Its Surface Molecules	4	0.732601	0.00993121	204563_AT, 208982_AT, 202803_S_AT, 213475_S_AT	89	8	1437	8.07303	0.732189	0.197143	11.0012	up
megenta	GOTERM_BP_FAT	GO:0010647~positive regulation of cell communication	23	4.21245	0.000658455	201809_S_AT, 203568_S_AT, 202957_AT, 204639_AT, 221087_S_AT, 202153_S_AT, 223514_AT, 210448_S_AT, 205758_AT, 204891_S_AT, 209295_AT, 206150_AT, 222986_S_AT, 226068_AT, 202443_X_AT, 209124_AT, 207113_S_AT, 218845_AT, 207339_S_AT, 206975_AT, 201641_AT, 204269_AT, 209970_X_AT	423	329	13528	2.23576	0.755588	0.0322341	1.13486	up
megenta	BIOCARTA	h_lympathway:Adhesion and Diapedesis of Lymphocytes	5	0.915751	0.0106517	204563_AT, 213620_S_AT, 208982_AT, 202803_S_AT, 213475_S_AT	89	15	1437	5.38202	0.756726	0.182855	11.7546	up
megenta	BIOCARTA	h_LairPathway:Cells and Molecules involved in local acute inflammatory response	5	0.915751	0.0135481	207113_S_AT, 217767_AT, 209879_AT, 202803_S_AT, 213475_S_AT	89	16	1437	5.04565	0.834796	0.201541	14.7246	up
megenta	BIOCARTA	h_lymphocytePathway:Adhesion Molecules on Lymphocyte	4	0.732601	0.0142433	204563_AT, 208982_AT, 202803_S_AT, 213475_S_AT	89	9	1437	7.17603	0.849476	0.189743	15.4237	up
megenta	KEGG_PATHWAY	hsa04630:Jak-STAT signaling pathway	14	2.5641	0.0166454	201642_AT, 204912_AT, 206687_S_AT, 201331_S_AT, 203879_AT, 225636_AT, 1552584_AT, 210001_S_AT, 200953_S_AT, 203233_AT, 227677_AT, 204116_AT, 205291_AT, 226621_AT	222	155	5085	2.06888	0.875245	0.0902717	17.6202	up
megenta	KEGG_PATHWAY	hsa04621:NOD-like receptor signaling pathway	8	1.4652	0.0171406	210113_S_AT, 202644_S_AT, 218380_AT, 207113_S_AT, 211178_S_AT, 1405_I_AT, 209970_X_AT, 200064_AT, 210538_S_AT	222	62	5085	2.95554	0.882798	0.088999	18.0979	up
megenta	KEGG_PATHWAY	hsa04664:Fc epsilon RI signaling pathway	9	1.64835	0.0191551	226068_AT, 203879_AT, 206219_S_AT, 207113_S_AT, 205504_AT, 209685_S_AT, 213603_S_AT, 220423_AT, 210105_S_AT	222	78	5085	2.64293	0.909126	0.0950978	20.0156	up
megenta	BIOCARTA	h_alternativePathway:Alternative Complement Pathway	4	0.732601	0.0194573	202357_S_AT, 206380_S_AT, 203052_AT, 217767_AT	89	10	1437	6.45843	0.925256	0.228461	20.5026	up
megenta	BIOCARTA	h_nkcellsPathway:Ras-Independent pathway in NK cell-mediated cytotoxicity	5	0.915751	0.02506	213932_X_AT, 206687_S_AT, 226507_AT, 226068_AT, 206219_S_AT, 217436_X_AT	89	19	1437	4.24897	0.964918	0.262546	25.6479	up
megenta	BIOCARTA	h_monocytePathway:Monocyte and its Surface Molecules	4	0.732601	0.0255867	204563_AT, 208982_AT, 202803_S_AT, 213475_S_AT	89	11	1437	5.8713	0.967334	0.248074	26.1156	up
megenta	BIOCARTA	h_tcraPathway:Lck and Fyn tyrosine kinases in initiation of TCR Activation	4	0.732601	0.0255867	209728_AT, 204670_X_AT, 208306_X_AT, 204891_S_AT, 208894_AT, 209312_X_AT, 210105_S_AT	89	11	1437	5.8713	0.967334	0.248074	26.1156	up
megenta	BIOCARTA	h_il4Pathway:IL 4 signaling pathway	4	0.732601	0.0255867	201331_S_AT, 203233_AT, 227677_AT, 204116_AT	89	11	1437	5.8713	0.967334	0.248074	26.1156	up
megenta	KEGG_PATHWAY	hsa04623:Cytosolic DNA-sensing pathway	7	1.28205	0.0308815	204533_AT, 242961_X_AT, 1405_I_AT, 208436_S_AT, 209970_X_AT, 201786_S_AT, 228139_AT	222	55	5085	2.91523	0.979548	0.144087	30.3874	up
megenta	BIOCARTA	h_th1th2Pathway:Th1/Th2 Differentiation	5	0.915751	0.0298928	201642_AT, 203233_AT, 209728_AT, 204670_X_AT, 208306_X_AT, 208894_AT, 1552584_AT, 209312_X_AT	89	20	1437	4.03652	0.981795	0.2652	29.8396	up
megenta	BIOCARTA	h_tcytotoxicPathway:T Cytotoxic Cell Surface Molecules	4	0.732601	0.0326316	205831_AT, 205758_AT, 202803_S_AT, 213475_S_AT	89	12	1437	5.38202	0.987465	0.268605	32.118	up
megenta	BIOCARTA	h_il2Pathway:IL 2 signaling pathway	5	0.915751	0.0352415	226068_AT, 227677_AT, 204116_AT, 205291_AT, 204891_S_AT	89	21	1437	3.8443	0.991225	0.270737	34.226	up
megenta	GOTERM_BP_FAT	GO:0042127~regulation of cell proliferation	40	7.32601	0.00283194	201809_S_AT, 206687_S_AT, 201331_S_AT, 202329_AT, 202153_S_AT, 200629_AT, 225740_X_AT, 204923_AT, 222073_AT, 202443_X_AT, 204533_AT, 210029_AT, 203940_S_AT, 200665_S_AT, 207339_S_AT, 204070_AT, 218845_AT, 214022_S_AT, 206975_AT, 213603_S_AT, 226621_AT, 226318_AT, 204198_S_AT, 204639_AT, 202957_AT, 223514_AT, 230489_AT, 1552584_AT, 200953_S_AT, 226068_AT, 209124_AT, 209083_AT, 201422_AT, 208792_S_…	423	787	13528	1.62547	0.99768	0.128785	4.79539	up
megenta	BIOCARTA	h_il2rbPathway:IL-2 Receptor Beta Chain in T cell Activation	6	1.0989	0.0467588	210001_S_AT, 206687_S_AT, 226068_AT, 227677_AT, 204116_AT, 205291_AT	89	33	1437	2.93565	0.998202	0.326367	42.8326	up
megenta	BIOCARTA	h_il7Pathway:IL-7 Signal Transduction	4	0.732601	0.0494155	227677_AT, 204116_AT, 204891_S_AT, 210105_S_AT	89	14	1437	4.61316	0.998756	0.325309	44.6656	up
megenta	GOTERM_BP_FAT	GO:0007610~behavior	27	4.94505	0.00335882	201809_S_AT, 209687_AT, 227780_S_AT, 1405_I_AT, 211748_X_AT, 204533_AT, 210029_AT, 217497_AT, 207861_AT, 209827_S_AT, 213603_S_AT, 206978_AT, 205242_AT, 203915_AT, 210072_AT, 204606_AT, 206337_AT, 204639_AT, 206336_AT, 226068_AT, 224733_AT, 209083_AT, 213160_AT, 212737_AT, 202803_S_AT, 204351_AT, 210105_S_AT	423	469	13528	1.84113	0.999251	0.147792	5.6633	up
megenta	GOTERM_BP_FAT	GO:0010033~response to organic substance	37	6.77656	0.00369719	213418_AT, 201331_S_AT, 204924_AT, 202357_S_AT, 212913_AT, 1405_I_AT, 202153_S_AT, 202716_AT, 200797_S_AT, 222073_AT, 208072_S_AT, 210029_AT, 221698_S_AT, 207826_S_AT, 225973_AT, 206975_AT, 209970_X_AT, 226621_AT, 208747_S_AT, 204440_AT, 204638_AT, 202957_AT, 205101_AT, 206150_AT, 210001_S_AT, 200953_S_AT, 209124_AT, 202953_AT, 209083_AT, 212274_AT, 207113_S_AT, 211429_S_AT, 200768_S_AT, 204563_A…	423	721	13528	1.64119	0.999638	0.158221	6.21676	up
megenta	GOTERM_BP_FAT	GO:0043066~negative regulation of apoptosis	22	4.0293	0.00370991	209199_S_AT, 214938_X_AT, 204639_AT, 209619_AT, 202153_S_AT, 221601_S_AT, 206150_AT, 226032_AT, 200797_S_AT, 202443_X_AT, 209124_AT, 210029_AT, 205713_S_AT, 202644_S_AT, 205291_AT, 208792_S_AT, 207113_S_AT, 64064_AT, 221253_S_AT, 204415_AT, 204269_AT, 210538_S_AT	423	354	13528	1.98753	0.999647	0.155622	6.2375	up
megenta	KEGG_PATHWAY	hsa05020:Prion diseases	5	0.915751	0.0634264	202953_AT, 1405_I_AT, 218232_AT, 204061_AT, 210105_S_AT	222	35	5085	3.2722	0.999704	0.268395	53.0774	up
megenta	KEGG_PATHWAY	hsa04620:Toll-like receptor signaling pathway	9	1.64835	0.0712862	205469_S_AT, 203915_AT, 204533_AT, 209124_AT, 203879_AT, 204924_AT, 207113_S_AT, 1405_I_AT, 208436_S_AT	222	101	5085	2.04108	0.999896	0.287976	57.4286	up
megenta	GOTERM_BP_FAT	GO:0043069~negative regulation of programmed cell death	22	4.0293	0.0043638	209199_S_AT, 214938_X_AT, 204639_AT, 209619_AT, 202153_S_AT, 221601_S_AT, 206150_AT, 226032_AT, 200797_S_AT, 202443_X_AT, 209124_AT, 210029_AT, 205713_S_AT, 202644_S_AT, 205291_AT, 208792_S_AT, 207113_S_AT, 64064_AT, 221253_S_AT, 204415_AT, 204269_AT, 210538_S_AT	423	359	13528	1.95984	0.999913	0.177072	7.29814	up
megenta	GOTERM_BP_FAT	GO:0060548~negative regulation of cell death	22	4.0293	0.00450152	209199_S_AT, 214938_X_AT, 204639_AT, 209619_AT, 202153_S_AT, 221601_S_AT, 206150_AT, 226032_AT, 200797_S_AT, 202443_X_AT, 209124_AT, 210029_AT, 205713_S_AT, 202644_S_AT, 205291_AT, 208792_S_AT, 207113_S_AT, 64064_AT, 221253_S_AT, 204415_AT, 204269_AT, 210538_S_AT	423	360	13528	1.9544	0.999936	0.178767	7.5201	up
megenta	BIOCARTA	h_CSKPathway:Activation of Csk by cAMP-dependent Protein Kinase Inhibits Signaling through the T Cell Receptor	4	0.732601	0.0809165	202329_AT, 209728_AT, 204670_X_AT, 208306_X_AT, 204891_S_AT, 208894_AT, 209312_X_AT	89	17	1437	3.79907	0.999985	0.461396	62.6672	up
megenta	BIOCARTA	h_tnfr2Pathway:TNFR2 Signaling Pathway	4	0.732601	0.0809165	202644_S_AT, 203508_AT, 206975_AT, 204413_AT	89	17	1437	3.79907	0.999985	0.461396	62.6672	up
megenta	BIOCARTA	h_eosinophilsPathway:The Role of Eosinophils in the Chemokine Network of Allergy	3	0.549451	0.0815816	1405_I_AT, 209728_AT, 204670_X_AT, 208306_X_AT, 208894_AT, 209312_X_AT	89	8	1437	6.05478	0.999987	0.446358	62.9815	up
megenta	KEGG_PATHWAY	hsa04622:RIG-I-like receptor signaling pathway	7	1.28205	0.0868091	219364_AT, 204533_AT, 207113_S_AT, 242961_X_AT, 208436_S_AT, 204413_AT, 205483_S_AT	222	71	5085	2.25828	0.999987	0.331126	64.9581	up
megenta	KEGG_PATHWAY	hsa04510:Focal adhesion	14	2.5641	0.0962245	203879_AT, 223562_AT, 201319_AT, 209685_S_AT, 205718_AT, 200953_S_AT, 226507_AT, 205713_S_AT, 206219_S_AT, 209190_S_AT, 201438_AT, 213603_S_AT, 210538_S_AT, 210105_S_AT	222	201	5085	1.5954	0.999996	0.351185	68.9106	up
megenta	GOTERM_BP_FAT	GO:0007242~intracellular signaling cascade	56	10.2564	0.00614748	202153_S_AT, 216834_AT, 204413_AT, 204951_AT, 226056_AT, 225562_AT, 218913_S_AT, 224925_AT, 208072_S_AT, 221698_S_AT, 207339_S_AT, 218845_AT, 213603_S_AT, 206978_AT, 222942_S_AT, 202520_S_AT, 209568_S_AT, 223751_X_AT, 210001_S_AT, 226507_AT, 214339_S_AT, 207113_S_AT, 221581_S_AT, 235252_AT, 220122_AT, 228139_AT, 209785_S_AT, 204924_AT, 202329_AT, 225636_AT, 214369_S_AT, 209685_S_AT, 230563_AT, 20…	423	1256	13528	1.42591	0.999998	0.231873	10.1342	up
megenta	GOTERM_BP_FAT	GO:0007243~protein kinase cascade	21	3.84615	0.0122648	204924_AT, 225636_AT, 205504_AT, 209619_AT, 223751_X_AT, 204413_AT, 209295_AT, 206150_AT, 210001_S_AT, 226068_AT, 214339_S_AT, 226507_AT, 227677_AT, 226673_AT, 207113_S_AT, 218845_AT, 202951_AT, 201040_AT, 210105_S_AT, 206978_AT, 228139_AT	423	370	13528	1.81514	1	0.40404	19.2522	up
megenta	GOTERM_BP_FAT	GO:0006928~cell motion	24	4.3956	0.0246927	201809_S_AT, 209687_AT, 204198_S_AT, 1405_I_AT, 212322_AT, 213798_S_AT, 213475_S_AT, 201954_AT, 223220_S_AT, 226068_AT, 209083_AT, 206126_AT, 200600_AT, 207113_S_AT, 213160_AT, 222976_S_AT, 207861_AT, 209879_AT, 209827_S_AT, 202910_S_AT, 202803_S_AT, 201960_S_AT, 204351_AT, 210105_S_AT	423	475	13528	1.61589	1	0.642449	35.1601	up
megenta	GOTERM_BP_FAT	GO:0044093~positive regulation of molecular function	27	4.94505	0.0455254	204924_AT, 202659_AT, 209040_S_AT, 204413_AT, 213798_S_AT, 222073_AT, 208072_S_AT, 218380_AT, 206759_AT, 210113_S_AT, 204046_AT, 209619_AT, 223514_AT, 204891_S_AT, 209295_AT, 200814_AT, 204562_AT, 200953_S_AT, 226507_AT, 214339_S_AT, 226068_AT, 208373_S_AT, 209124_AT, 207113_S_AT, 212737_AT, 201762_S_AT, 201040_AT, 204279_AT	423	586	13528	1.47353	1	0.847482	55.3979	up
salmon	BIOCARTA	h_keratinocytePathway:Keratinocyte Differentiation	4	0.91954	0.0235395	207643_S_AT, 226551_AT, 216206_X_AT, 215499_AT	25	38	1437	6.05053	0.681269	0.681269	20.3348	down
salmon	BIOCARTA	h_stressPathway:TNF/Stress Related Signaling	3	0.689655	0.0590087	207643_S_AT, 226551_AT, 215499_AT	25	24	1437	7.185	0.946035	0.767697	44.0356	down
salmon	KEGG_PATHWAY	hsa04920:Adipocytokine signaling pathway	5	1.14943	0.0280843	207643_S_AT, 202847_AT, 213812_S_AT, 207092_AT, 223437_AT	89	67	5085	4.26379	0.958847	0.958847	27.5964	down
salmon	GOTERM_BP_FAT	GO:0007242~intracellular signaling cascade	37	8.50575	0.00215626	208516_AT, 207092_AT, 43544_AT, 236726_AT, 215404_X_AT, 221163_S_AT, 216206_X_AT, 205911_AT, 204014_AT, 211040_X_AT, 1552724_AT, 213812_S_AT, 236715_X_AT, 1552775_AT, 231775_AT, 220821_AT, 213439_X_AT, 216724_AT, 1553185_AT, 226551_AT, 222024_S_AT, 201681_S_AT, 207556_S_AT, 1553365_AT, 214707_X_AT, 222256_S_AT, 223429_X_AT, 210252_S_AT, 222557_AT, 210934_AT, 208486_AT, 1560445_X_AT, 215499_AT, 22…	238	1256	13528	1.67444	0.964692	0.964692	3.53646	down
salmon	KEGG_PATHWAY	hsa00564:Glycerophospholipid metabolism	5	1.14943	0.0294564	207556_S_AT, 222256_S_AT, 226806_S_AT, 233030_AT, 225424_AT	89	68	5085	4.20109	0.964869	0.812569	28.7466	down
salmon	BIOCARTA	h_tnfr1Pathway:TNFR1 Signaling Pathway	3	0.689655	0.087554	207643_S_AT, 210252_S_AT, 226551_AT	25	30	1437	5.748	0.987699	0.769158	58.2906	down
salmon	GOTERM_BP_FAT	GO:0031327~negative regulation of cellular biosynthetic process	19	4.36782	0.00983305	203957_AT, 214743_AT, 231825_X_AT, 239720_AT, 209390_AT, 221163_S_AT, 1569583_AT, 213553_X_AT, 218847_AT, 205883_AT, 37796_AT, 211452_X_AT, 36829_AT, 238549_AT, 211974_X_AT, 223437_AT, 223944_AT, 225461_AT, 242121_AT	238	561	13528	1.92507	1	0.999526	15.1959	down
salmon	GOTERM_BP_FAT	GO:0009890~negative regulation of biosynthetic process	19	4.36782	0.0121599	203957_AT, 214743_AT, 231825_X_AT, 239720_AT, 209390_AT, 221163_S_AT, 1569583_AT, 213553_X_AT, 218847_AT, 205883_AT, 37796_AT, 211452_X_AT, 36829_AT, 238549_AT, 211974_X_AT, 223437_AT, 223944_AT, 225461_AT, 242121_AT	238	573	13528	1.88476	1	0.998195	18.4594	down
salmon	GOTERM_BP_FAT	GO:0010648~negative regulation of cell communication	11	2.52874	0.0121707	204516_AT, 207556_S_AT, 220573_AT, 206404_AT, 222557_AT, 236726_AT, 220334_AT, 208486_AT, 209390_AT, 205854_AT, 223944_AT	238	248	13528	2.52114	1	0.991279	18.4743	down
salmon	GOTERM_BP_FAT	GO:0006468~protein amino acid phosphorylation	21	4.82759	0.0133524	205805_S_AT, 215462_AT, 1555257_A_AT, 215404_X_AT, 216724_AT, 232266_X_AT, 226551_AT, 216206_X_AT, 214607_AT, 202344_AT, 207133_X_AT, 212071_S_AT, 1557172_X_AT, 213812_S_AT, 221180_AT, 210252_S_AT, 210934_AT, 1557103_A_AT, 215499_AT, 210123_S_AT, 1557316_AT	238	667	13528	1.78958	1	0.984461	20.0858	down
salmon	GOTERM_BP_FAT	GO:0008544~epidermis development	9	2.06897	0.0158487	235514_AT, 220573_AT, 210150_S_AT, 200606_AT, 201000_AT, 1569583_AT, 223437_AT, 204136_AT, 209270_AT	238	184	13528	2.78023	1	0.983826	23.3923	down
salmon	GOTERM_BP_FAT	GO:0000165~MAPKKK cascade	9	2.06897	0.0158487	213812_S_AT, 210252_S_AT, 215404_X_AT, 226551_AT, 216206_X_AT, 215499_AT, 210123_S_AT, 204014_AT, 227923_AT	238	184	13528	2.78023	1	0.983826	23.3923	down
salmon	GOTERM_BP_FAT	GO:0009968~negative regulation of signal transduction	10	2.29885	0.0159848	204516_AT, 207556_S_AT, 220573_AT, 206404_AT, 222557_AT, 236726_AT, 220334_AT, 209390_AT, 205854_AT, 223944_AT	238	221	13528	2.57196	1	0.971725	23.5689	down
salmon	GOTERM_BP_FAT	GO:0010558~negative regulation of macromolecule biosynthetic process	18	4.13793	0.0160117	203957_AT, 214743_AT, 231825_X_AT, 239720_AT, 209390_AT, 221163_S_AT, 1569583_AT, 218847_AT, 205883_AT, 37796_AT, 211452_X_AT, 36829_AT, 238549_AT, 211974_X_AT, 223437_AT, 223944_AT, 225461_AT, 242121_AT	238	547	13528	1.87043	1	0.956078	23.6036	down
salmon	GOTERM_BP_FAT	GO:0050769~positive regulation of neurogenesis	5	1.14943	0.0197165	207598_X_AT, 242195_X_AT, 1560445_X_AT, 208093_S_AT, 209897_S_AT	238	59	13528	4.81698	1	0.967526	28.2624	down
salmon	GOTERM_BP_FAT	GO:0043085~positive regulation of catalytic activity	17	3.90805	0.0208701	220821_AT, 209390_AT, 226551_AT, 1569583_AT, 205911_AT, 207556_S_AT, 236715_X_AT, 210252_S_AT, 214236_AT, 208486_AT, 208093_S_AT, 215499_AT, 209320_AT, 223944_AT, 210123_S_AT, 210401_AT, 231775_AT	238	520	13528	1.85824	1	0.961879	29.6577	down
salmon	GOTERM_BP_FAT	GO:0032101~regulation of response to external stimulus	8	1.83908	0.0219659	207643_S_AT, 207092_AT, 236715_X_AT, 208093_S_AT, 223944_AT, 223437_AT, 210123_S_AT, 209897_S_AT	238	159	13528	2.85989	1	0.95618	30.9593	down
salmon	GOTERM_BP_FAT	GO:0006631~fatty acid metabolic process	9	2.06897	0.0234375	223619_X_AT, 207643_S_AT, 207092_AT, 212218_S_AT, 222256_S_AT, 200832_S_AT, 226806_S_AT, 223437_AT, 225424_AT	238	198	13528	2.58365	1	0.953179	32.6718	down
salmon	GOTERM_BP_FAT	GO:0007398~ectoderm development	9	2.06897	0.0238468	235514_AT, 220573_AT, 210150_S_AT, 200606_AT, 201000_AT, 1569583_AT, 223437_AT, 204136_AT, 209270_AT	238	199	13528	2.57067	1	0.943633	33.141	down
salmon	GOTERM_BP_FAT	GO:0019722~calcium-mediated signaling	4	0.91954	0.0266319	214707_X_AT, 213812_S_AT, 222256_S_AT, 1552775_AT	238	37	13528	6.1449	1	0.94954	36.2525	down
salmon	GOTERM_BP_FAT	GO:0035023~regulation of Rho protein signal transduction	6	1.37931	0.029985	217348_X_AT, 222557_AT, 1560445_X_AT, 208093_S_AT, 209390_AT, 222024_S_AT	238	99	13528	3.44487	1	0.956882	39.8182	down
salmon	GOTERM_BP_FAT	GO:0007243~protein kinase cascade	13	2.98851	0.0303827	215404_X_AT, 226551_AT, 221163_S_AT, 216206_X_AT, 204014_AT, 213812_S_AT, 210252_S_AT, 210934_AT, 215499_AT, 223944_AT, 210123_S_AT, 227923_AT, 231775_AT	238	370	13528	1.99709	1	0.949564	40.2285	down
salmon	GOTERM_BP_FAT	GO:0046578~regulation of Ras protein signal transduction	9	2.06897	0.0314841	207556_S_AT, 217348_X_AT, 222557_AT, 1560445_X_AT, 208093_S_AT, 1565620_AT, 209390_AT, 203355_S_AT, 222024_S_AT	238	210	13528	2.43601	1	0.94579	41.3509	down
salmon	GOTERM_BP_FAT	GO:0016481~negative regulation of transcription	15	3.44828	0.03161	203957_AT, 214743_AT, 231825_X_AT, 239720_AT, 221163_S_AT, 1569583_AT, 205883_AT, 37796_AT, 211452_X_AT, 36829_AT, 238549_AT, 211974_X_AT, 223437_AT, 225461_AT, 242121_AT	238	459	13528	1.85753	1	0.93697	41.478	down
salmon	GOTERM_BP_FAT	GO:0010629~negative regulation of gene expression	16	3.67816	0.0319725	203957_AT, 214743_AT, 231825_X_AT, 239720_AT, 221163_S_AT, 1569583_AT, 205883_AT, 37796_AT, 1558142_AT, 211452_X_AT, 36829_AT, 238549_AT, 211974_X_AT, 223437_AT, 225461_AT, 242121_AT	238	504	13528	1.80446	1	0.929291	41.8423	down
salmon	GOTERM_BP_FAT	GO:0010579~positive regulation of adenylate cyclase activity by G-protein signaling pathway	4	0.91954	0.0326016	220821_AT, 208486_AT, 209320_AT, 205911_AT	238	40	13528	5.68403	1	0.92324	42.4695	down
salmon	GOTERM_BP_FAT	GO:0010578~regulation of adenylate cyclase activity involved in G-protein signaling	4	0.91954	0.0326016	220821_AT, 208486_AT, 209320_AT, 205911_AT	238	40	13528	5.68403	1	0.92324	42.4695	down
salmon	GOTERM_BP_FAT	GO:0007189~activation of adenylate cyclase activity by G-protein signaling pathway	4	0.91954	0.0326016	220821_AT, 208486_AT, 209320_AT, 205911_AT	238	40	13528	5.68403	1	0.92324	42.4695	down
salmon	GOTERM_BP_FAT	GO:0010720~positive regulation of cell development	5	1.14943	0.0327552	207598_X_AT, 242195_X_AT, 1560445_X_AT, 208093_S_AT, 209897_S_AT	238	69	13528	4.11886	1	0.914269	42.6217	down
salmon	GOTERM_BP_FAT	GO:0010975~regulation of neuron projection development	5	1.14943	0.0342797	242195_X_AT, 1560445_X_AT, 208093_S_AT, 213939_S_AT, 209897_S_AT	238	70	13528	4.06002	1	0.914218	44.1117	down
salmon	GOTERM_BP_FAT	GO:0030011~maintenance of cell polarity	2	0.45977	0.0347328	240363_AT, 236594_AT	238	2	13528	56.8403	1	0.90752	44.5474	down
salmon	GOTERM_BP_FAT	GO:0035090~maintenance of apical/basal cell polarity	2	0.45977	0.0347328	240363_AT, 236594_AT	238	2	13528	56.8403	1	0.90752	44.5474	down
salmon	GOTERM_BP_FAT	GO:0051345~positive regulation of hydrolase activity	8	1.83908	0.0382769	236715_X_AT, 208486_AT, 208093_S_AT, 209390_AT, 223944_AT, 205911_AT, 210401_AT, 231775_AT	238	179	13528	2.54035	1	0.919458	47.8475	down
salmon	GOTERM_BP_FAT	GO:0002062~chondrocyte differentiation	3	0.689655	0.0388896	206404_AT, 222008_AT, 205911_AT	238	18	13528	9.47339	1	0.914369	48.3989	down
salmon	GOTERM_BP_FAT	GO:0006641~triglyceride metabolic process	4	0.91954	0.0392086	214707_X_AT, 213553_X_AT, 233030_AT, 225424_AT	238	43	13528	5.28747	1	0.907723	48.6839	down
salmon	GOTERM_BP_FAT	GO:0051172~negative regulation of nitrogen compound metabolic process	16	3.67816	0.0398501	203957_AT, 214743_AT, 231825_X_AT, 239720_AT, 221163_S_AT, 1569583_AT, 213553_X_AT, 205883_AT, 37796_AT, 211452_X_AT, 36829_AT, 238549_AT, 211974_X_AT, 223437_AT, 225461_AT, 242121_AT	238	519	13528	1.7523	1	0.902997	49.2524	down
salmon	GOTERM_BP_FAT	GO:0016310~phosphorylation	22	5.05747	0.0417711	205805_S_AT, 215462_AT, 1555257_A_AT, 215404_X_AT, 216724_AT, 232266_X_AT, 226551_AT, 216206_X_AT, 214607_AT, 202344_AT, 202839_S_AT, 207133_X_AT, 212071_S_AT, 1557172_X_AT, 213812_S_AT, 221180_AT, 210252_S_AT, 210934_AT, 1557103_A_AT, 215499_AT, 210123_S_AT, 1557316_AT	238	800	13528	1.56311	1	0.905626	50.9196	down
salmon	GOTERM_BP_FAT	GO:0001525~angiogenesis	7	1.6092	0.0460074	211974_X_AT, 210150_S_AT, 206404_AT, 215179_X_AT, 209498_AT, 1569583_AT, 209897_S_AT	238	148	13528	2.68839	1	0.919198	54.4161	down
salmon	GOTERM_BP_FAT	GO:0010769~regulation of cell morphogenesis involved in differentiation	5	1.14943	0.0460932	242195_X_AT, 1560445_X_AT, 208093_S_AT, 213939_S_AT, 209897_S_AT	238	77	13528	3.69093	1	0.912537	54.4844	down
salmon	GOTERM_BP_FAT	GO:0031346~positive regulation of cell projection organization	4	0.91954	0.0489878	242195_X_AT, 1560445_X_AT, 208093_S_AT, 209897_S_AT	238	47	13528	4.83748	1	0.918715	56.7342	down
salmon	GOTERM_BP_FAT	GO:0048599~oocyte development	3	0.689655	0.0515889	239720_AT, 1569583_AT, 206388_AT	238	21	13528	8.12005	1	0.923	58.6663	down
salmon	GOTERM_BP_FAT	GO:0044093~positive regulation of molecular function	17	3.90805	0.0529625	220821_AT, 209390_AT, 226551_AT, 1569583_AT, 205911_AT, 207556_S_AT, 236715_X_AT, 210252_S_AT, 214236_AT, 208486_AT, 208093_S_AT, 215499_AT, 209320_AT, 223944_AT, 210123_S_AT, 210401_AT, 231775_AT	238	586	13528	1.64895	1	0.922252	59.6535	down
salmon	GOTERM_BP_FAT	GO:0006639~acylglycerol metabolic process	4	0.91954	0.0542821	214707_X_AT, 213553_X_AT, 233030_AT, 225424_AT	238	49	13528	4.64003	1	0.921345	60.5811	down
salmon	GOTERM_BP_FAT	GO:0019932~second-messenger-mediated signaling	9	2.06897	0.0549478	214707_X_AT, 208516_AT, 213812_S_AT, 222256_S_AT, 220821_AT, 1552775_AT, 208486_AT, 209320_AT, 205911_AT	238	235	13528	2.17686	1	0.918013	61.0414	down
salmon	GOTERM_BP_FAT	GO:0051693~actin filament capping	3	0.689655	0.0561085	220067_AT, 233333_X_AT, 212071_S_AT	238	22	13528	7.75095	1	0.916641	61.8319	down
salmon	GOTERM_BP_FAT	GO:0009994~oocyte differentiation	3	0.689655	0.0561085	239720_AT, 1569583_AT, 206388_AT	238	22	13528	7.75095	1	0.916641	61.8319	down
salmon	GOTERM_BP_FAT	GO:0032102~negative regulation of response to external stimulus	4	0.91954	0.0570279	207092_AT, 236715_X_AT, 223437_AT, 210123_S_AT	238	50	13528	4.54723	1	0.914415	62.4473	down
salmon	GOTERM_BP_FAT	GO:0006638~neutral lipid metabolic process	4	0.91954	0.0570279	214707_X_AT, 213553_X_AT, 233030_AT, 225424_AT	238	50	13528	4.54723	1	0.914415	62.4473	down
salmon	GOTERM_BP_FAT	GO:0010605~negative regulation of macromolecule metabolic process	20	4.5977	0.0574171	203957_AT, 214743_AT, 231825_X_AT, 239720_AT, 209390_AT, 221163_S_AT, 1569583_AT, 218847_AT, 205883_AT, 37796_AT, 1558142_AT, 211452_X_AT, 36829_AT, 238549_AT, 211974_X_AT, 214236_AT, 223437_AT, 223944_AT, 225461_AT, 242121_AT	238	734	13528	1.54878	1	0.910219	62.7049	down
salmon	GOTERM_BP_FAT	GO:0043244~regulation of protein complex disassembly	4	0.91954	0.0598385	220067_AT, 233333_X_AT, 212071_S_AT, 213753_X_AT	238	51	13528	4.45807	1	0.91377	64.2712	down
salmon	GOTERM_BP_FAT	GO:0006662~glycerol ether metabolic process	4	0.91954	0.0598385	214707_X_AT, 213553_X_AT, 233030_AT, 225424_AT	238	51	13528	4.45807	1	0.91377	64.2712	down
salmon	GOTERM_BP_FAT	GO:0006350~transcription	47	10.8046	0.0609547	218517_AT, 203957_AT, 214715_X_AT, 230328_AT, 43544_AT, 203959_S_AT, 225509_AT, 40569_AT, 221163_S_AT, 215359_X_AT, 233536_AT, 1552809_AT, 36829_AT, 204516_AT, 230722_AT, 1552724_AT, 222760_AT, 78495_AT, 222104_X_AT, 220184_AT, 242121_AT, 1552621_AT, 219224_X_AT, 220113_X_AT, 205383_S_AT, 214743_AT, 231825_X_AT, 239720_AT, 1562477_AT, 232228_AT, 1569583_AT, 235729_AT, 226808_AT, 205883_AT, 208137…	238	2101	13528	1.27154	1	0.912444	64.9722	down
salmon	GOTERM_BP_FAT	GO:0030835~negative regulation of actin filament depolymerization	3	0.689655	0.0655403	220067_AT, 233333_X_AT, 212071_S_AT	238	24	13528	7.10504	1	0.922774	67.7187	down
salmon	GOTERM_BP_FAT	GO:0018904~organic ether metabolic process	4	0.91954	0.0656507	214707_X_AT, 213553_X_AT, 233030_AT, 225424_AT	238	53	13528	4.28984	1	0.918275	67.7822	down
salmon	GOTERM_BP_FAT	GO:0045934~negative regulation of nucleobase, nucleoside, nucleotide and nucleic acid metabolic process	15	3.44828	0.0663876	203957_AT, 214743_AT, 231825_X_AT, 239720_AT, 221163_S_AT, 1569583_AT, 205883_AT, 37796_AT, 211452_X_AT, 36829_AT, 238549_AT, 211974_X_AT, 223437_AT, 225461_AT, 242121_AT	238	512	13528	1.66524	1	0.915801	68.2034	down
salmon	GOTERM_BP_FAT	GO:0001568~blood vessel development	9	2.06897	0.0666334	213905_X_AT, 211974_X_AT, 210150_S_AT, 206404_AT, 215179_X_AT, 209498_AT, 1569583_AT, 216153_X_AT, 209897_S_AT	238	245	13528	2.08801	1	0.911752	68.3428	down
salmon	GOTERM_BP_FAT	GO:0032099~negative regulation of appetite	2	0.45977	0.0682641	207092_AT, 223437_AT	238	4	13528	28.4202	1	0.912302	69.2528	down
salmon	GOTERM_BP_FAT	GO:0032096~negative regulation of response to food	2	0.45977	0.0682641	207092_AT, 223437_AT	238	4	13528	28.4202	1	0.912302	69.2528	down
salmon	GOTERM_BP_FAT	GO:0050772~positive regulation of axonogenesis	3	0.689655	0.0704406	1560445_X_AT, 208093_S_AT, 209897_S_AT	238	25	13528	6.82084	1	0.914539	70.4291	down
salmon	GOTERM_BP_FAT	GO:0031344~regulation of cell projection organization	5	1.14943	0.0709614	242195_X_AT, 1560445_X_AT, 208093_S_AT, 213939_S_AT, 209897_S_AT	238	89	13528	3.19328	1	0.911596	70.7043	down
salmon	GOTERM_BP_FAT	GO:0007190~activation of adenylate cyclase activity	4	0.91954	0.0717115	220821_AT, 208486_AT, 209320_AT, 205911_AT	238	55	13528	4.13384	1	0.909405	71.0963	down
salmon	GOTERM_BP_FAT	GO:0051336~regulation of hydrolase activity	11	2.52874	0.0733009	236715_X_AT, 222557_AT, 208486_AT, 208093_S_AT, 1565620_AT, 209390_AT, 213553_X_AT, 223944_AT, 205911_AT, 210401_AT, 231775_AT	238	337	13528	1.85532	1	0.909872	71.9108	down
salmon	GOTERM_BP_FAT	GO:0001944~vasculature development	9	2.06897	0.0746455	213905_X_AT, 211974_X_AT, 210150_S_AT, 206404_AT, 215179_X_AT, 209498_AT, 1569583_AT, 216153_X_AT, 209897_S_AT	238	251	13528	2.0381	1	0.909588	72.5829	down
salmon	GOTERM_BP_FAT	GO:0045762~positive regulation of adenylate cyclase activity	4	0.91954	0.0748329	220821_AT, 208486_AT, 209320_AT, 205911_AT	238	56	13528	4.06002	1	0.905807	72.6754	down
salmon	GOTERM_BP_FAT	GO:0018149~peptide cross-linking	3	0.689655	0.0754563	213905_X_AT, 217566_S_AT, 200606_AT	238	26	13528	6.5585	1	0.903388	72.9809	down
salmon	GOTERM_BP_FAT	GO:0051056~regulation of small GTPase mediated signal transduction	9	2.06897	0.0760608	207556_S_AT, 217348_X_AT, 222557_AT, 1560445_X_AT, 208093_S_AT, 1565620_AT, 209390_AT, 203355_S_AT, 222024_S_AT	238	252	13528	2.03001	1	0.900944	73.2741	down
salmon	GOTERM_BP_FAT	GO:0006355~regulation of transcription, DNA-dependent	40	9.1954	0.0773891	203957_AT, 214715_X_AT, 204094_S_AT, 43544_AT, 40569_AT, 221163_S_AT, 205854_AT, 215359_X_AT, 1552809_AT, 36829_AT, 204516_AT, 238549_AT, 1552724_AT, 207643_S_AT, 78495_AT, 222104_X_AT, 220184_AT, 214743_AT, 231825_X_AT, 1562477_AT, 239720_AT, 232228_AT, 235729_AT, 226808_AT, 205883_AT, 208137_X_AT, 202344_AT, 211452_X_AT, 219163_AT, 207078_AT, 211974_X_AT, 228927_AT, 1569652_AT, 1554476_X_AT, 20…	238	1773	13528	1.28235	1	0.900791	73.9077	down
salmon	GOTERM_BP_FAT	GO:0031281~positive regulation of cyclase activity	4	0.91954	0.0780137	220821_AT, 208486_AT, 209320_AT, 205911_AT	238	57	13528	3.9888	1	0.898489	74.2008	down
salmon	GOTERM_BP_FAT	GO:0010565~regulation of cellular ketone metabolic process	4	0.91954	0.0780137	207092_AT, 221163_S_AT, 213553_X_AT, 223437_AT	238	57	13528	3.9888	1	0.898489	74.2008	down
salmon	GOTERM_BP_FAT	GO:0050770~regulation of axonogenesis	4	0.91954	0.0780137	1560445_X_AT, 208093_S_AT, 213939_S_AT, 209897_S_AT	238	57	13528	3.9888	1	0.898489	74.2008	down
salmon	GOTERM_BP_FAT	GO:0048514~blood vessel morphogenesis	8	1.83908	0.0781048	213905_X_AT, 211974_X_AT, 210150_S_AT, 206404_AT, 215179_X_AT, 209498_AT, 1569583_AT, 209897_S_AT	238	211	13528	2.15508	1	0.894545	74.2433	down
salmon	GOTERM_BP_FAT	GO:0007156~homophilic cell adhesion	6	1.37931	0.0804409	205595_AT, 209498_AT, 227289_AT, 232551_AT, 236029_AT, 1569679_AT	238	131	13528	2.60337	1	0.897609	75.3106	down
salmon	GOTERM_BP_FAT	GO:0030834~regulation of actin filament depolymerization	3	0.689655	0.0805817	220067_AT, 233333_X_AT, 212071_S_AT	238	27	13528	6.31559	1	0.893941	75.3736	down
salmon	GOTERM_BP_FAT	GO:0007618~mating	3	0.689655	0.0805817	220573_AT, 208486_AT, 210401_AT	238	27	13528	6.31559	1	0.893941	75.3736	down
salmon	GOTERM_BP_FAT	GO:0045859~regulation of protein kinase activity	11	2.52874	0.0825218	207556_S_AT, 213812_S_AT, 210252_S_AT, 208486_AT, 209390_AT, 226551_AT, 1569583_AT, 215499_AT, 209320_AT, 210123_S_AT, 231775_AT	238	345	13528	1.8123	1	0.895773	76.2262	down
salmon	GOTERM_BP_FAT	GO:0010952~positive regulation of peptidase activity	4	0.91954	0.0845495	236715_X_AT, 223944_AT, 210401_AT, 231775_AT	238	59	13528	3.85358	1	0.897779	77.0876	down
salmon	GOTERM_BP_FAT	GO:0051349~positive regulation of lyase activity	4	0.91954	0.0845495	220821_AT, 208486_AT, 209320_AT, 205911_AT	238	59	13528	3.85358	1	0.897779	77.0876	down
salmon	GOTERM_BP_FAT	GO:0043280~positive regulation of caspase activity	4	0.91954	0.0845495	236715_X_AT, 223944_AT, 210401_AT, 231775_AT	238	59	13528	3.85358	1	0.897779	77.0876	down
salmon	GOTERM_BP_FAT	GO:0030182~neuron differentiation	13	2.98851	0.0845577	206323_X_AT, 242195_X_AT, 207092_AT, 214743_AT, 41856_AT, 215404_X_AT, 205854_AT, 214707_X_AT, 222557_AT, 208093_S_AT, 207914_X_AT, 232551_AT, 209897_S_AT	238	438	13528	1.68704	1	0.893909	77.091	down
salmon	GOTERM_BP_FAT	GO:0030837~negative regulation of actin filament polymerization	3	0.689655	0.0858117	220067_AT, 233333_X_AT, 212071_S_AT	238	28	13528	6.09004	1	0.893703	77.6089	down
salmon	GOTERM_BP_FAT	GO:0032319~regulation of Rho GTPase activity	3	0.689655	0.0858117	222557_AT, 208093_S_AT, 209390_AT	238	28	13528	6.09004	1	0.893703	77.6089	down
salmon	GOTERM_BP_FAT	GO:0001822~kidney development	5	1.14943	0.0880683	210150_S_AT, 215179_X_AT, 209390_AT, 205883_AT, 209897_S_AT	238	96	13528	2.96043	1	0.896347	78.5131	down
salmon	GOTERM_BP_FAT	GO:0050658~RNA transport	5	1.14943	0.0906615	202577_S_AT, 209390_AT, 220981_X_AT, 213753_X_AT, 242712_X_AT	238	97	13528	2.92991	1	0.899763	79.5099	down
salmon	GOTERM_BP_FAT	GO:0050657~nucleic acid transport	5	1.14943	0.0906615	202577_S_AT, 209390_AT, 220981_X_AT, 213753_X_AT, 242712_X_AT	238	97	13528	2.92991	1	0.899763	79.5099	down
salmon	GOTERM_BP_FAT	GO:0051236~establishment of RNA localization	5	1.14943	0.0906615	202577_S_AT, 209390_AT, 220981_X_AT, 213753_X_AT, 242712_X_AT	238	97	13528	2.92991	1	0.899763	79.5099	down
salmon	GOTERM_BP_FAT	GO:0032272~negative regulation of protein polymerization	3	0.689655	0.091141	220067_AT, 233333_X_AT, 212071_S_AT	238	29	13528	5.88003	1	0.897449	79.6894	down
salmon	GOTERM_BP_FAT	GO:0035295~tube development	8	1.83908	0.0924001	210150_S_AT, 206404_AT, 214743_AT, 215179_X_AT, 209390_AT, 213032_AT, 209897_S_AT, 227923_AT	238	220	13528	2.06692	1	0.897247	80.1536	down
salmon	GOTERM_BP_FAT	GO:0045449~regulation of transcription	55	12.6437	0.0953725	218517_AT, 203957_AT, 214715_X_AT, 204094_S_AT, 203959_S_AT, 225509_AT, 1552809_AT, 230722_AT, 207643_S_AT, 219224_X_AT, 205383_S_AT, 214743_AT, 231825_X_AT, 1569583_AT, 226551_AT, 226808_AT, 205883_AT, 208137_X_AT, 211452_X_AT, 211974_X_AT, 228927_AT, 1554476_X_AT, 207914_X_AT, 213032_AT, 215499_AT, 217627_AT, 230328_AT, 43544_AT, 40569_AT, 205854_AT, 221163_S_AT, 215359_X_AT, 233536_AT, 36829_A…	238	2601	13528	1.20193	1	0.901461	81.2104	down
salmon	GOTERM_BP_FAT	GO:0045860~positive regulation of protein kinase activity	8	1.83908	0.0974938	207556_S_AT, 210252_S_AT, 226551_AT, 1569583_AT, 215499_AT, 209320_AT, 210123_S_AT, 231775_AT	238	223	13528	2.03912	1	0.903354	81.932	down
salmon	GOTERM_BP_FAT	GO:0043549~regulation of kinase activity	11	2.52874	0.097754	207556_S_AT, 213812_S_AT, 210252_S_AT, 208486_AT, 209390_AT, 226551_AT, 1569583_AT, 215499_AT, 209320_AT, 210123_S_AT, 231775_AT	238	357	13528	1.75138	1	0.900671	82.0187	down
salmon	GOTERM_BP_FAT	GO:0051130~positive regulation of cellular component organization	7	1.6092	0.0985951	242195_X_AT, 1560445_X_AT, 208093_S_AT, 209390_AT, 213753_X_AT, 1569583_AT, 209897_S_AT	238	181	13528	2.19825	1	0.899436	82.2962	down
salmon	GOTERM_BP_FAT	GO:0006403~RNA localization	5	1.14943	0.0986577	202577_S_AT, 209390_AT, 220981_X_AT, 213753_X_AT, 242712_X_AT	238	100	13528	2.84202	1	0.896287	82.3167	down
salmon	GOTERM_BP_FAT	GO:0051252~regulation of RNA metabolic process	40	9.1954	0.0997569	203957_AT, 214715_X_AT, 204094_S_AT, 43544_AT, 40569_AT, 221163_S_AT, 205854_AT, 215359_X_AT, 1552809_AT, 36829_AT, 204516_AT, 238549_AT, 1552724_AT, 207643_S_AT, 78495_AT, 222104_X_AT, 220184_AT, 214743_AT, 231825_X_AT, 1562477_AT, 239720_AT, 232228_AT, 235729_AT, 226808_AT, 205883_AT, 208137_X_AT, 202344_AT, 211452_X_AT, 219163_AT, 207078_AT, 211974_X_AT, 228927_AT, 1569652_AT, 1554476_X_AT, 20…	238	1813	13528	1.25406	1	0.895744	82.673	down
turquoise	GOTERM_BP_FAT	GO:0055114~oxidation reduction	192	4.90672	7.88789e-11	244084_AT, 211715_S_AT, 205236_X_AT, 213279_AT, 226451_AT, 201791_S_AT, 205998_X_AT, 214864_S_AT, 202942_AT, 203814_S_AT, 227145_AT, 231553_S_AT, 202481_AT, 212723_AT, 201482_AT, 202282_AT, 217973_AT, 204663_AT, 218021_AT, 217990_AT, 221028_S_AT, 219727_AT, 224160_S_AT, 209123_AT, 218424_S_AT, 203858_S_AT, 218101_S_AT, 213632_AT, 218200_S_AT, 208647_AT, 230915_AT, 205379_AT, 219429_AT, 206539_S_A…	2640	639	13528	1.53968	3.7428e-07	3.7428e-07	1.49284e-07	down
turquoise	GOTERM_BP_FAT	GO:0006091~generation of precursor metabolites and energy	105	2.68336	4.72175e-09	244084_AT, 213587_S_AT, 203606_AT, 205473_AT, 220864_S_AT, 226451_AT, 213011_S_AT, 200789_AT, 215210_S_AT, 201251_AT, 200780_X_AT, 210976_S_AT, 202942_AT, 207508_AT, 226616_S_AT, 204039_AT, 201037_AT, 203613_S_AT, 217874_AT, 209492_X_AT, 204663_AT, 209665_AT, 204295_AT, 200846_S_AT, 1553551_S_AT, 203858_S_AT, 218101_S_AT, 1555864_S_AT, 218200_S_AT, 201673_S_AT, 223048_AT, 200925_AT, 219429_AT, 20…	2640	313	13528	1.719	2.24045e-05	1.12023e-05	8.93625e-06	down
turquoise	KEGG_PATHWAY	hsa00190:Oxidative phosphorylation	51	1.30335	9.12e-07	228690_S_AT, 208969_AT, 213587_S_AT, 204570_AT, 218563_AT, 228301_X_AT, 201256_AT, 208972_S_AT, 205473_AT, 203606_AT, 201568_AT, 203478_AT, 207809_S_AT, 218523_AT, 201093_X_AT, 218160_AT, 201740_AT, 202961_S_AT, 207508_AT, 201441_AT, 226616_S_AT, 203613_S_AT, 208764_S_AT, 218190_S_AT, 208909_AT, 209492_X_AT, 201066_AT, 211752_S_AT, 1553551_S_AT, 218101_S_AT, 203858_S_AT, 220197_AT, 213735_S_AT, 2…	1028	130	5085	1.94055	0.000177	0.000177	0.00113739	down
turquoise	KEGG_PATHWAY	hsa05010:Alzheimer's disease	58	1.48224	5.66e-06	208969_AT, 218563_AT, 204570_AT, 228301_X_AT, 201256_AT, 208972_S_AT, 203606_AT, 203929_S_AT, 210782_X_AT, 201568_AT, 204247_S_AT, 218389_S_AT, AFFX-HUMGAPDH/M33197_3_AT, 200785_S_AT, 204262_S_AT, 203478_AT, 201093_X_AT, 210020_X_AT, 218160_AT, 201740_AT, 212046_X_AT, 207508_AT, 201441_AT, 226616_S_AT, 213036_X_AT, 203613_S_AT, 208764_S_AT, 218190_S_AT, 209364_AT, 202282_AT, 208909_AT, 210400_AT,…	1028	163	5085	1.7601	0.00109742	0.000549	0.00705849	down
turquoise	KEGG_PATHWAY	hsa00480:Glutathione metabolism	25	0.638896	8.77e-06	200824_AT, 201403_S_AT, 215333_X_AT, 213170_AT, 201415_AT, 203815_AT, 204418_X_AT, 204168_AT, 227163_AT, 202831_AT, 226470_AT, 201106_AT, 210046_S_AT, 209531_AT, 202554_S_AT, 205752_S_AT, 236225_AT, 201516_AT, 217751_AT, 244179_X_AT, 222025_S_AT, 201470_AT, 202888_S_AT, 224918_X_AT, 201118_AT	1028	50	5085	2.47325	0.00169907	0.000567	0.0109313	down
turquoise	GOTERM_BP_FAT	GO:0051186~cofactor metabolic process	67	1.71224	1.45162e-06	218387_S_AT, 218019_S_AT, 210515_AT, 203978_AT, 218760_AT, 201463_S_AT, 224954_AT, 205012_S_AT, 213011_S_AT, 203433_AT, 202772_AT, 209213_AT, 203815_AT, 225826_AT, 215210_S_AT, 208918_S_AT, 210014_X_AT, 201093_X_AT, 224882_AT, 202982_S_AT, 218742_AT, 236225_AT, 209036_S_AT, 217751_AT, 217973_AT, 229534_AT, 204212_AT, 201913_S_AT, 205633_S_AT, 217874_AT, 224918_X_AT, 209918_AT, 221892_AT, 201118_A…	2640	195	13528	1.76064	0.00686426	0.00229334	0.00274725	down
turquoise	KEGG_PATHWAY	hsa05016:Huntington's disease	60	1.53335	3.69e-05	208969_AT, 218563_AT, 204570_AT, 228301_X_AT, 208972_S_AT, 201256_AT, 209432_S_AT, 203606_AT, 210782_X_AT, 201568_AT, 200960_X_AT, 214740_AT, 211692_S_AT, 212955_S_AT, 203478_AT, 202725_AT, 201093_X_AT, 218160_AT, 201740_AT, 211780_X_AT, 207508_AT, 201441_AT, 226616_S_AT, 203613_S_AT, 218190_S_AT, 204008_AT, 208764_S_AT, 216282_X_AT, 213059_AT, 200932_S_AT, 208909_AT, 201066_AT, 211752_S_AT, 2017…	1028	180	5085	1.64883	0.00712443	0.00178589	0.0459533	down
turquoise	KEGG_PATHWAY	hsa05220:Chronic myeloid leukemia	30	0.766675	0.000161	201746_AT, 1568629_S_AT, 226156_AT, 212983_AT, 212312_AT, 202123_S_AT, 201502_S_AT, 213464_AT, 214853_S_AT, 209929_S_AT, 209644_X_AT, 203853_S_AT, 202246_S_AT, 203010_AT, 1570362_AT, 201783_S_AT, 202224_AT, 213198_AT, 202424_AT, 212046_X_AT, 223668_AT, 207163_S_AT, 209364_AT, 208712_AT, 213980_S_AT, 201244_S_AT, 202315_S_AT, 201895_AT, 209747_AT, 206330_S_AT	1028	75	5085	1.9786	0.0308307	0.00624362	0.201114	down
turquoise	KEGG_PATHWAY	hsa05012:Parkinson's disease	43	1.0989	0.000469	211752_S_AT, 208969_AT, 218563_AT, 204570_AT, 228301_X_AT, 1553551_S_AT, 208972_S_AT, 201256_AT, 218101_S_AT, 203606_AT, 201568_AT, 213735_S_AT, 218200_S_AT, 225209_S_AT, 200964_AT, 200925_AT, 203089_S_AT, 203190_AT, 212826_S_AT, 203478_AT, 201093_X_AT, 218160_AT, 201740_AT, 207508_AT, 201119_S_AT, 201966_AT, 226616_S_AT, 201441_AT, 217860_AT, 201322_AT, 203613_S_AT, 218190_S_AT, 208764_S_AT, 209…	1028	128	5085	1.66171	0.0870642	0.015067	0.583866	down
turquoise	KEGG_PATHWAY	hsa00240:Pyrimidine metabolism	34	0.868899	0.000606	218609_S_AT, 218866_S_AT, 213632_AT, 227556_AT, 204862_S_AT, 202996_AT, 201268_AT, 214263_X_AT, 46323_AT, 201577_AT, 209171_AT, 210137_S_AT, 228009_X_AT, 214740_AT, 212955_S_AT, 204276_AT, 205851_AT, 211177_S_AT, 202613_AT, 225678_AT, 202725_AT, 201115_AT, 218258_AT, 209302_AT, 219214_S_AT, 208361_S_AT, 216282_X_AT, 212739_S_AT, 223141_AT, 202306_AT, 1553984_S_AT, 212782_X_AT, 225844_AT, 201704_A…	1028	95	5085	1.77033	0.110964	0.0166621	0.753259	down
turquoise	GOTERM_BP_FAT	GO:0022900~electron transport chain	42	1.07335	2.77436e-05	228690_S_AT, 244084_AT, 211752_S_AT, 208969_AT, 218563_AT, 228301_X_AT, 1553551_S_AT, 203858_S_AT, 218101_S_AT, 203606_AT, 201568_AT, 218200_S_AT, 209366_X_AT, 209163_AT, 220864_S_AT, 223048_AT, 226451_AT, 219429_AT, 218320_S_AT, 203190_AT, 203478_AT, 202942_AT, 209077_AT, 201093_X_AT, 227981_AT, 207813_S_AT, 218160_AT, 201740_AT, 201966_AT, 226616_S_AT, 217860_AT, 203613_S_AT, 218190_S_AT, 20922…	2640	114	13528	1.88788	0.123348	0.0323756	0.0524936	down
turquoise	GOTERM_BP_FAT	GO:0006119~oxidative phosphorylation	37	0.945566	5.00974e-05	211752_S_AT, 208969_AT, 213587_S_AT, 218563_AT, 228301_X_AT, 1553551_S_AT, 208972_S_AT, 203858_S_AT, 218101_S_AT, 203606_AT, 205473_AT, 220197_AT, 218200_S_AT, 223048_AT, 203190_AT, 203478_AT, 207809_S_AT, 218160_AT, 201740_AT, 207508_AT, 201966_AT, 226616_S_AT, 217860_AT, 201322_AT, 203613_S_AT, 218190_S_AT, 208764_S_AT, 209224_S_AT, 200078_S_AT, 1552532_A_AT, 213041_S_AT, 212041_AT, 201903_AT, …	2640	98	13528	1.93466	0.211575	0.0464311	0.0947702	down
turquoise	KEGG_PATHWAY	hsa04142:Lysosome	38	0.971122	0.00212018	209420_S_AT, 208926_AT, 201576_S_AT, 200663_AT, 224818_AT, 220197_AT, 65517_AT, 200960_X_AT, 201765_S_AT, 216571_AT, 35626_AT, 220380_AT, 202767_AT, 202944_AT, 202399_S_AT, 212772_S_AT, 209837_AT, 210589_S_AT, 207809_S_AT, 200839_S_AT, 202812_AT, 209831_X_AT, 217473_X_AT, 218017_S_AT, 210859_X_AT, 1552632_A_AT, 209093_S_AT, 205059_S_AT, 209826_AT, 205944_S_AT, 200078_S_AT, 202605_AT, 204360_S_AT,…	1028	117	5085	1.60655	0.337512	0.050167	2.61225	down
turquoise	GOTERM_BP_FAT	GO:0045184~establishment of protein localization	192	4.90672	0.000112377	218211_S_AT, 206352_S_AT, 212189_S_AT, 203162_S_AT, 202492_AT, 217861_S_AT, 200971_S_AT, 224887_AT, 237257_AT, 215411_S_AT, 201226_AT, 215696_S_AT, 226417_AT, 200780_X_AT, 218763_AT, 204262_S_AT, 217969_AT, 224669_AT, 1560060_S_AT, 201526_AT, 206510_AT, 50965_AT, 209452_S_AT, 217939_S_AT, 223420_AT, 200940_S_AT, 224684_AT, 201746_AT, 202252_AT, 218188_S_AT, 201782_S_AT, 212156_AT, 203546_AT, 2187…	2640	769	13528	1.27939	0.41331	0.0850415	0.212468	down
turquoise	GOTERM_BP_FAT	GO:0015031~protein transport	190	4.85561	0.000130353	218211_S_AT, 206352_S_AT, 212189_S_AT, 203162_S_AT, 202492_AT, 217861_S_AT, 200971_S_AT, 224887_AT, 237257_AT, 215411_S_AT, 201226_AT, 215696_S_AT, 226417_AT, 200780_X_AT, 218763_AT, 204262_S_AT, 217969_AT, 224669_AT, 1560060_S_AT, 201526_AT, 206510_AT, 50965_AT, 209452_S_AT, 217939_S_AT, 223420_AT, 200940_S_AT, 224684_AT, 201746_AT, 202252_AT, 218188_S_AT, 201782_S_AT, 212156_AT, 203546_AT, 2187…	2640	762	13528	1.2777	0.461282	0.0845744	0.246414	down
turquoise	GOTERM_BP_FAT	GO:0006732~coenzyme metabolic process	50	1.27779	0.000151086	218387_S_AT, 218019_S_AT, 218760_AT, 201463_S_AT, 224954_AT, 205012_S_AT, 213011_S_AT, 203433_AT, 203815_AT, 202772_AT, 215210_S_AT, 208918_S_AT, 210014_X_AT, 224882_AT, 201093_X_AT, 202982_S_AT, 236225_AT, 209036_S_AT, 217751_AT, 217973_AT, 229534_AT, 204212_AT, 201913_S_AT, 217874_AT, 209918_AT, 224918_X_AT, 201118_AT, 221892_AT, 218869_AT, 210609_S_AT, 205208_AT, 201415_AT, 202945_AT, 200793_S…	2640	153	13528	1.67459	0.511764	0.085721	0.285553	down
turquoise	KEGG_PATHWAY	hsa00051:Fructose and mannose metabolism	15	0.383338	0.00410872	36936_AT, 209696_AT, 203201_AT, 206561_S_AT, 219920_S_AT, 214687_X_AT, 201037_AT, 223207_X_AT, 211028_S_AT, 213011_S_AT, 214106_S_AT, 202934_AT, 229717_AT, 203467_AT, 218070_S_AT, 210976_S_AT	1028	34	5085	2.18228	0.550102	0.0849241	5.00512	down
turquoise	GOTERM_BP_FAT	GO:0008104~protein localization	215	5.49451	0.000183551	218211_S_AT, 206352_S_AT, 212189_S_AT, 203162_S_AT, 229887_AT, 202492_AT, 217861_S_AT, 200971_S_AT, 224887_AT, 237257_AT, 215411_S_AT, 211320_S_AT, 201226_AT, 215696_S_AT, 226417_AT, 200780_X_AT, 218763_AT, 204262_S_AT, 217969_AT, 224669_AT, 1560060_S_AT, 203230_AT, 201526_AT, 206510_AT, 50965_AT, 209452_S_AT, 217939_S_AT, 223420_AT, 200940_S_AT, 224684_AT, 201746_AT, 202252_AT, 218188_S_AT, 2017…	2640	882	13528	1.24911	0.581479	0.0922453	0.346812	down
turquoise	KEGG_PATHWAY	hsa00010:Glycolysis / Gluconeogenesis	22	0.562228	0.00517607	224882_AT, 209696_AT, 200886_S_AT, 208308_S_AT, 201900_S_AT, 1555864_S_AT, 214687_X_AT, 201425_AT, 205623_AT, 234312_S_AT, 201037_AT, AFFX-HUMGAPDH/M33197_3_AT, 208383_S_AT, 213011_S_AT, 211004_S_AT, 208847_S_AT, 202934_AT, 201251_AT, 201968_S_AT, 204942_S_AT, 201231_S_AT, 210976_S_AT	1028	60	5085	1.81372	0.634601	0.0957746	6.26708	down
turquoise	KEGG_PATHWAY	hsa03020:RNA polymerase	13	0.332226	0.0052657	218866_S_AT, 218258_AT, 209302_AT, 208361_S_AT, 214263_X_AT, 216282_X_AT, 202306_AT, 212782_X_AT, 228009_X_AT, 214740_AT, 209511_AT, 212955_S_AT, 217854_S_AT, 225678_AT, 202725_AT	1028	28	5085	2.29659	0.640932	0.0889096	6.37234	down
turquoise	GOTERM_BP_FAT	GO:0045333~cellular respiration	35	0.894454	0.000229731	211752_S_AT, 208969_AT, 204295_AT, 218563_AT, 228301_X_AT, 1553551_S_AT, 203858_S_AT, 218101_S_AT, 203606_AT, 218200_S_AT, 223048_AT, 200793_S_AT, 215210_S_AT, 203190_AT, 210014_X_AT, 203478_AT, 202471_S_AT, 201093_X_AT, 218160_AT, 201740_AT, 210046_S_AT, 201966_AT, 226616_S_AT, 217860_AT, 203613_S_AT, 218190_S_AT, 209224_S_AT, 209036_S_AT, 202675_AT, 201903_AT, 204663_AT, 217874_AT, 222992_S_AT,…	2640	97	13528	1.84895	0.66385	0.103287	0.433888	down
turquoise	KEGG_PATHWAY	hsa00030:Pentose phosphate pathway	12	0.30667	0.00588455	218387_S_AT, 209696_AT, 208308_S_AT, 219222_AT, 208700_S_AT, 214687_X_AT, 201968_S_AT, 201463_S_AT, 201037_AT, 221892_AT, 201118_AT, 210976_S_AT	1028	25	5085	2.37432	0.681768	0.0910039	7.09619	down
turquoise	KEGG_PATHWAY	hsa04330:Notch signaling pathway	18	0.460005	0.00787327	239230_AT, 203230_AT, 203394_S_AT, 223525_AT, 218389_S_AT, 207760_S_AT, 202182_AT, 211252_X_AT, 203238_S_AT, 32137_AT, 212611_AT, 213980_S_AT, 205247_AT, 235721_AT, 204262_S_AT, 57532_AT, 208759_AT, 227336_AT	1028	47	5085	1.8944	0.784212	0.111267	9.38764	down
turquoise	KEGG_PATHWAY	hsa00520:Amino sugar and nucleotide sugar metabolism	17	0.434449	0.00925515	36936_AT, 208308_S_AT, 203201_AT, 219920_S_AT, 201885_S_AT, 218231_AT, 201765_S_AT, 218189_S_AT, 203179_AT, 202382_S_AT, 202263_AT, 202528_AT, 214106_S_AT, 202934_AT, 201968_S_AT, 229717_AT, 203467_AT, 218070_S_AT	1028	44	5085	1.91115	0.835338	0.120892	10.9491	down
turquoise	GOTERM_BP_FAT	GO:0042775~mitochondrial ATP synthesis coupled electron transport	23	0.587784	0.00048235	208969_AT, 211752_S_AT, 218563_AT, 218160_AT, 201740_AT, 228301_X_AT, 1553551_S_AT, 203606_AT, 218101_S_AT, 203858_S_AT, 201966_AT, 218200_S_AT, 226616_S_AT, 217860_AT, 203613_S_AT, 218190_S_AT, 209224_S_AT, 223048_AT, 201903_AT, 203190_AT, 222992_S_AT, 203478_AT, 208714_AT	2640	56	13528	2.1046	0.898663	0.187889	0.908945	down
turquoise	GOTERM_BP_FAT	GO:0042773~ATP synthesis coupled electron transport	23	0.587784	0.00048235	208969_AT, 211752_S_AT, 218563_AT, 218160_AT, 201740_AT, 228301_X_AT, 1553551_S_AT, 203606_AT, 218101_S_AT, 203858_S_AT, 201966_AT, 218200_S_AT, 226616_S_AT, 217860_AT, 203613_S_AT, 218190_S_AT, 209224_S_AT, 223048_AT, 201903_AT, 203190_AT, 222992_S_AT, 203478_AT, 208714_AT	2640	56	13528	2.1046	0.898663	0.187889	0.908945	down
turquoise	KEGG_PATHWAY	hsa00020:Citrate cycle (TCA cycle)	13	0.332226	0.0134739	202471_S_AT, 201093_X_AT, 210046_S_AT, 1555864_S_AT, 208383_S_AT, 204476_S_AT, 209036_S_AT, 202675_AT, 200793_S_AT, 219277_S_AT, 215210_S_AT, 217874_AT, 210014_X_AT	1028	31	5085	2.07434	0.928044	0.160918	15.5644	down
turquoise	GOTERM_BP_FAT	GO:0016192~vesicle-mediated transport	145	3.7056	0.000565248	212189_S_AT, 212983_AT, 224818_AT, 1552256_A_AT, 200960_X_AT, 220994_S_AT, 212625_AT, 221274_S_AT, 217861_S_AT, 201471_S_AT, 55692_AT, 237257_AT, 201226_AT, 232032_X_AT, 215696_S_AT, 226417_AT, 218327_S_AT, 218763_AT, 211975_AT, 215116_S_AT, 203713_S_AT, 223464_AT, 202734_AT, 207707_S_AT, 203370_S_AT, 224921_AT, 201526_AT, 210859_X_AT, 212099_AT, 212300_AT, 212723_AT, 215735_S_AT, 200011_S_AT, 20…	2640	576	13528	1.28996	0.931633	0.200342	1.06437	down
turquoise	KEGG_PATHWAY	hsa00510:N-Glycan biosynthesis	17	0.434449	0.0147144	221817_AT, 209509_S_AT, 210627_S_AT, 201883_S_AT, 214626_S_AT, 202032_S_AT, 224598_AT, 201126_S_AT, 226060_AT, 210243_S_AT, 207396_S_AT, 208674_X_AT, 219373_AT, 218918_AT, 201011_AT, 200046_AT, 209391_AT	1028	46	5085	1.82805	0.94363	0.164511	16.8791	down
turquoise	GOTERM_BP_FAT	GO:0022904~respiratory electron transport chain	25	0.638896	0.000609005	211752_S_AT, 208969_AT, 218563_AT, 228301_X_AT, 1553551_S_AT, 203606_AT, 203858_S_AT, 218101_S_AT, 218200_S_AT, 223048_AT, 203190_AT, 203478_AT, 201093_X_AT, 218160_AT, 201740_AT, 201966_AT, 226616_S_AT, 217860_AT, 203613_S_AT, 209224_S_AT, 218190_S_AT, 202675_AT, 201903_AT, 222992_S_AT, 208714_AT	2640	64	13528	2.00166	0.944458	0.199369	1.14632	down
turquoise	KEGG_PATHWAY	hsa03410:Base excision repair	14	0.357782	0.0150482	201115_AT, 209940_AT, 234708_AT, 219396_S_AT, 202996_AT, 209731_AT, 203655_AT, 210027_S_AT, 225844_AT, 218685_S_AT, 221049_S_AT, 204123_AT, 203686_AT, 226585_AT, 203422_AT	1028	35	5085	1.9786	0.947215	0.158889	17.2295	down
turquoise	KEGG_PATHWAY	hsa04910:Insulin signaling pathway	39	0.996678	0.0155231	212034_S_AT, 1568629_S_AT, 200846_S_AT, 201350_AT, 226156_AT, 202178_AT, 212983_AT, 210142_X_AT, 201805_AT, 201673_S_AT, 213464_AT, 202782_S_AT, 214853_S_AT, 202409_AT, 203617_X_AT, 221539_AT, 220414_AT, 202734_AT, 202224_AT, 49452_AT, 210020_X_AT, 209696_AT, 202424_AT, 203332_S_AT, 212046_X_AT, 223668_AT, 202801_AT, 208383_S_AT, 215735_S_AT, 207163_S_AT, 209364_AT, 202308_AT, 218205_S_AT, 201244…	1028	135	5085	1.42899	0.95193	0.155167	17.7258	down
turquoise	KEGG_PATHWAY	hsa05221:Acute myeloid leukemia	20	0.511117	0.0163882	201650_AT, 37152_AT, 1568629_S_AT, 226156_AT, 202424_AT, 221016_S_AT, 212983_AT, 212046_X_AT, 204039_AT, 203750_S_AT, 207163_S_AT, 209364_AT, 208712_AT, 201244_S_AT, 209929_S_AT, 221539_AT, 201895_AT, 203010_AT, 1570362_AT, 201783_S_AT	1028	58	5085	1.70569	0.959467	0.155253	18.623	down
turquoise	KEGG_PATHWAY	hsa00982:Drug metabolism	21	0.536673	0.0166978	207498_S_AT, 1494_F_AT, 200824_AT, 209531_AT, 201403_S_AT, 205623_AT, 202554_S_AT, 204041_AT, 205752_S_AT, 215333_X_AT, 217751_AT, 204418_X_AT, 203815_AT, 211004_S_AT, 208847_S_AT, 204168_AT, 205998_X_AT, 227163_AT, 204942_S_AT, 201470_AT, 224918_X_AT	1028	62	5085	1.67543	0.961869	0.150695	18.9419	down
turquoise	GOTERM_BP_FAT	GO:0016044~membrane organization	101	2.58114	0.000699337	217796_S_AT, 212983_AT, 224818_AT, 212312_AT, 1552256_A_AT, 200960_X_AT, 217861_S_AT, 200971_S_AT, 55692_AT, 221619_S_AT, 218327_S_AT, 215116_S_AT, 202734_AT, 207707_S_AT, 203370_S_AT, 229958_AT, 210859_X_AT, 201489_AT, 232025_AT, 212723_AT, 215735_S_AT, 204381_AT, 204777_S_AT, 218744_S_AT, 209452_S_AT, 201851_AT, 228244_AT, 226125_AT, 201746_AT, 37408_AT, 218188_S_AT, 218357_S_AT, 223431_AT, 209…	2640	381	13528	1.35839	0.96383	0.211094	1.31528	down
turquoise	GOTERM_BP_FAT	GO:0046907~intracellular transport	162	4.14005	0.000729754	218211_S_AT, 206352_S_AT, 212189_S_AT, 203162_S_AT, 210386_S_AT, 224818_AT, 212312_AT, 200960_X_AT, 212625_AT, 221274_S_AT, 200645_AT, 220864_S_AT, 217861_S_AT, 201471_S_AT, 215389_S_AT, 206857_S_AT, 224887_AT, 226417_AT, 200780_X_AT, 218763_AT, 209931_S_AT, 223464_AT, 202689_AT, 213445_AT, 207707_S_AT, 224921_AT, 206510_AT, 212099_AT, 65770_AT, 201489_AT, 215735_S_AT, 217784_AT, 213708_S_AT, 209…	2640	657	13528	1.26351	0.968694	0.206205	1.37211	down
turquoise	GOTERM_BP_FAT	GO:0019318~hexose metabolic process	57	1.45668	0.00077804	218387_S_AT, 36936_AT, 37152_AT, 207175_AT, 201463_S_AT, AFFX-HUMGAPDH/M33197_3_AT, 204476_S_AT, 202528_AT, 213011_S_AT, 200971_S_AT, 201251_AT, 210976_S_AT, 202812_AT, 202032_S_AT, 201037_AT, 207163_S_AT, 209036_S_AT, 209364_AT, 214106_S_AT, 209326_AT, 44654_AT, 217973_AT, 219277_S_AT, 218985_AT, 221892_AT, 201118_AT, 205567_AT, 211465_X_AT, 201900_S_AT, 200846_S_AT, 203201_AT, 1555864_S_AT, 214…	2640	192	13528	1.52126	0.975109	0.206123	1.46227	down
turquoise	KEGG_PATHWAY	hsa05214:Glioma	21	0.536673	0.0199622	210020_X_AT, 201746_AT, 1568629_S_AT, 226156_AT, 202424_AT, 212757_S_AT, 205463_S_AT, 212983_AT, 212046_X_AT, 213464_AT, 214853_S_AT, 207163_S_AT, 208712_AT, 216061_X_AT, 202273_AT, 201244_S_AT, 209644_X_AT, 220414_AT, 201895_AT, 206330_S_AT, 202246_S_AT	1028	63	5085	1.64883	0.979996	0.169957	22.2348	down
turquoise	GOTERM_BP_FAT	GO:0034637~cellular carbohydrate biosynthetic process	26	0.664452	0.00085451	36936_AT, 203201_AT, 201673_S_AT, 204476_S_AT, 203188_AT, 213011_S_AT, 218275_AT, 201968_S_AT, 208813_AT, 213706_AT, 209696_AT, 208308_S_AT, 218473_S_AT, 202012_S_AT, 200779_AT, 201883_S_AT, 218189_S_AT, 208383_S_AT, 224794_S_AT, 209883_AT, 207163_S_AT, 214106_S_AT, 44654_AT, 219140_S_AT, 203467_AT, 201118_AT	2640	69	13528	1.93087	0.982689	0.212279	1.60489	down
turquoise	GOTERM_BP_FAT	GO:0006412~translation	89	2.27447	0.000929535	225545_AT, 200095_X_AT, 211595_S_AT, 221934_S_AT, 200725_X_AT, 204599_S_AT, 201113_AT, 218046_S_AT, 204282_S_AT, 201204_S_AT, 204331_S_AT, 229164_S_AT, 212904_AT, 204386_S_AT, 210949_S_AT, 224330_S_AT, 228014_AT, 209609_S_AT, 200022_AT, 209971_X_AT, 224331_S_AT, 217740_X_AT, 224948_AT, 200802_AT, 222993_AT, 208756_AT, 211942_X_AT, 226131_S_AT, 221700_S_AT, 223086_X_AT, 200819_S_AT, 200024_AT, 225…	2640	331	13528	1.37782	0.987878	0.217413	1.74463	down
turquoise	GOTERM_BP_FAT	GO:0015980~energy derivation by oxidation of organic compounds	45	1.15001	0.000972956	208969_AT, 211752_S_AT, 204295_AT, 218563_AT, 200846_S_AT, 228301_X_AT, 1553551_S_AT, 203858_S_AT, 218101_S_AT, 203606_AT, 218200_S_AT, 201673_S_AT, 223048_AT, 200793_S_AT, 215210_S_AT, 203190_AT, 210014_X_AT, 200710_AT, 200780_X_AT, 208813_AT, 203478_AT, 202812_AT, 202471_S_AT, 201093_X_AT, 218160_AT, 201740_AT, 210046_S_AT, 201966_AT, 226616_S_AT, 217860_AT, 203613_S_AT, 209522_S_AT, 218190_S_A…	2640	144	13528	1.60133	0.990137	0.215808	1.82542	down
turquoise	KEGG_PATHWAY	hsa00980:Metabolism of xenobiotics by cytochrome P450	20	0.511117	0.0235836	209160_AT, 200824_AT, 209531_AT, 201403_S_AT, 205623_AT, 202554_S_AT, 205752_S_AT, 215333_X_AT, 217751_AT, 204418_X_AT, 203815_AT, 211004_S_AT, 208847_S_AT, 204168_AT, 205998_X_AT, 205749_AT, 227163_AT, 204942_S_AT, 201470_AT, 224918_X_AT	1028	60	5085	1.64883	0.990246	0.189785	25.7435	down
turquoise	KEGG_PATHWAY	hsa05215:Prostate cancer	27	0.690008	0.0260865	201746_AT, 1568629_S_AT, 226455_AT, 226156_AT, 205463_S_AT, 221016_S_AT, 212983_AT, 209432_S_AT, 200824_AT, 201502_S_AT, 202409_AT, 202273_AT, 209929_S_AT, 216836_S_AT, 213523_AT, 1570362_AT, 201783_S_AT, 200779_AT, 202424_AT, 212046_X_AT, 213059_AT, 207163_S_AT, 209364_AT, 208712_AT, 216061_X_AT, 201244_S_AT, 201895_AT	1028	89	5085	1.50062	0.994071	0.199849	28.0828	down
turquoise	BIOCARTA	h_biopeptidesPathway:Bioactive Peptide Induced Signaling Pathway	12	0.30667	0.0217929	203110_AT, 212757_S_AT, 202424_AT, 212983_AT, 213766_X_AT, 212046_X_AT, 201244_S_AT, 203929_S_AT, 204247_S_AT, 202834_AT, 203010_AT, 214853_S_AT	284	30	1437	2.02394	0.997765	0.997765	25.2376	down
turquoise	KEGG_PATHWAY	h_biopeptidesPathway:Bioactive Peptide Induced Signaling Pathway	12	0.30667	0.0217929	203110_AT, 212757_S_AT, 202424_AT, 212983_AT, 213766_X_AT, 212046_X_AT, 201244_S_AT, 203929_S_AT, 204247_S_AT, 202834_AT, 203010_AT, 214853_S_AT	284	30	1437	2.02394	0.997765	0.997765	25.2376	down
turquoise	GOTERM_BP_FAT	GO:0012501~programmed cell death	150	3.83338	0.00138575	244084_AT, 203110_AT, 59625_AT, 205550_S_AT, 212983_AT, 212312_AT, 213468_AT, 223828_S_AT, 225641_AT, 215184_AT, 218389_S_AT, 204132_S_AT, 218368_S_AT, 220864_S_AT, 237503_AT, 205986_AT, 225150_S_AT, 201471_S_AT, 221619_S_AT, 55692_AT, 215411_S_AT, 211692_S_AT, 203089_S_AT, 221295_AT, 226417_AT, 201095_AT, 201251_AT, 209644_X_AT, 204262_S_AT, 229854_AT, 208009_S_AT, 215158_S_AT, 205858_AT, 212099…	2640	611	13528	1.258	0.998612	0.280354	2.5903	down
turquoise	GOTERM_BP_FAT	GO:0005996~monosaccharide metabolic process	63	1.61002	0.00141061	218387_S_AT, 209509_S_AT, 36936_AT, 37152_AT, 207175_AT, 201463_S_AT, AFFX-HUMGAPDH/M33197_3_AT, 204476_S_AT, 202528_AT, 213011_S_AT, 200971_S_AT, 201251_AT, 210976_S_AT, 202812_AT, 219222_AT, 202032_S_AT, 201037_AT, 207163_S_AT, 209036_S_AT, 209364_AT, 214106_S_AT, 209326_AT, 44654_AT, 217973_AT, 218985_AT, 219277_S_AT, 221892_AT, 201118_AT, 205567_AT, 211465_X_AT, 203201_AT, 201900_S_AT, 200846…	2640	222	13528	1.45418	0.998767	0.273093	2.6362	down
turquoise	KEGG_PATHWAY	hsa00460:Cyanoamino acid metabolism	5	0.127779	0.0343811	244179_X_AT, 214096_S_AT, 236225_AT, 224954_AT, 226470_AT	1028	7	5085	3.53321	0.998872	0.246332	35.3593	down
turquoise	GOTERM_BP_FAT	GO:0006915~apoptosis	148	3.78226	0.00143803	244084_AT, 203110_AT, 59625_AT, 205550_S_AT, 212983_AT, 212312_AT, 213468_AT, 223828_S_AT, 225641_AT, 215184_AT, 218389_S_AT, 204132_S_AT, 218368_S_AT, 220864_S_AT, 237503_AT, 205986_AT, 225150_S_AT, 201471_S_AT, 221619_S_AT, 55692_AT, 215411_S_AT, 211692_S_AT, 203089_S_AT, 221295_AT, 226417_AT, 201095_AT, 209644_X_AT, 204262_S_AT, 229854_AT, 208009_S_AT, 215158_S_AT, 205858_AT, 212099_AT, 65770_…	2640	602	13528	1.25978	0.998917	0.266832	2.68679	down
turquoise	GOTERM_BP_FAT	GO:0048193~Golgi vesicle transport	41	1.04779	0.00163678	212189_S_AT, 200065_S_AT, 224576_AT, 218354_AT, 224818_AT, 65517_AT, 200960_X_AT, 208684_AT, 212625_AT, 221274_S_AT, 224658_X_AT, 217861_S_AT, 223431_AT, 227784_S_AT, 222912_AT, 204746_S_AT, 201596_X_AT, 219348_AT, 218763_AT, 223445_AT, 223464_AT, 203512_AT, 217726_AT, 225460_AT, 207707_S_AT, 224921_AT, 202546_AT, 201771_AT, 201556_S_AT, 217749_AT, 201264_AT, 225294_S_AT, 201439_AT, 217784_AT, 21…	2640	131	13528	1.60377	0.999579	0.28677	3.0527	down
turquoise	KEGG_PATHWAY	h_rasPathway:Ras Signaling Pathway	9	0.230003	0.0285664	207163_S_AT, 209364_AT, 208728_S_AT, 203617_X_AT, 212983_AT, 212046_X_AT, 201244_S_AT, 212312_AT, 1570362_AT	284	20	1437	2.27694	0.999674	0.98194	31.7899	down
turquoise	BIOCARTA	h_rasPathway:Ras Signaling Pathway	9	0.230003	0.0285664	207163_S_AT, 209364_AT, 208728_S_AT, 203617_X_AT, 212983_AT, 212046_X_AT, 201244_S_AT, 212312_AT, 1570362_AT	284	20	1437	2.27694	0.999674	0.98194	31.7899	down
turquoise	BIOCARTA	h_RacCycDPathway:Influence of Ras and Rho proteins on G1 to S Transition	10	0.255558	0.0318354	207163_S_AT, 208712_AT, 212983_AT, 212046_X_AT, 201244_S_AT, 201502_S_AT, 213523_AT, 202246_S_AT, 201783_S_AT, 1570362_AT	284	24	1437	2.10827	0.999872	0.949575	34.7584	down
turquoise	KEGG_PATHWAY	h_RacCycDPathway:Influence of Ras and Rho proteins on G1 to S Transition	10	0.255558	0.0318354	207163_S_AT, 208712_AT, 212983_AT, 212046_X_AT, 201244_S_AT, 201502_S_AT, 213523_AT, 202246_S_AT, 201783_S_AT, 1570362_AT	284	24	1437	2.10827	0.999872	0.949575	34.7584	down
turquoise	KEGG_PATHWAY	hsa00533:Keratan sulfate biosynthesis	7	0.178891	0.0455522	205567_AT, 203188_AT, 201883_S_AT, 225033_AT, 223786_AT, 1555963_X_AT, 210243_S_AT	1028	14	5085	2.47325	0.999882	0.303571	44.0911	down
turquoise	KEGG_PATHWAY	hsa00620:Pyruvate metabolism	14	0.357782	0.0457059	49452_AT, 224882_AT, 1555864_S_AT, 201425_AT, 234312_S_AT, 208383_S_AT, 204476_S_AT, 205012_S_AT, 209036_S_AT, 223485_AT, 204663_AT, 201251_AT, 214864_S_AT, 229241_AT	1028	40	5085	1.73127	0.999886	0.29466	44.2033	down
turquoise	KEGG_PATHWAY	hsa00350:Tyrosine metabolism	15	0.383338	0.0462125	203025_AT, 204894_S_AT, 52159_AT, 209531_AT, 205623_AT, 204041_AT, 211004_S_AT, 207628_S_AT, 208847_S_AT, 211728_S_AT, 205221_AT, 204942_S_AT, 208818_S_AT, 208813_AT, 202862_AT	1028	44	5085	1.68631	0.999897	0.288203	44.5716	down
turquoise	GOTERM_BP_FAT	GO:0006396~RNA processing	135	3.45004	0.00193796	203103_S_AT, 204245_S_AT, 59625_AT, 212627_S_AT, 1555653_AT, 223051_AT, 216940_X_AT, 201767_S_AT, 204178_S_AT, 216302_AT, 212955_S_AT, 209644_X_AT, 202689_AT, 213445_AT, 221952_X_AT, 201639_S_AT, 202858_AT, 213079_AT, 201696_AT, 226131_S_AT, 216282_X_AT, 212723_AT, 217754_AT, 202282_AT, 218914_AT, 221907_AT, 204031_S_AT, 201342_AT, 58696_AT, 201421_S_AT, 1561502_X_AT, 216457_S_AT, 201440_AT, 2105…	2640	547	13528	1.26467	0.999899	0.318544	3.60471	down
turquoise	KEGG_PATHWAY	hsa04722:Neurotrophin signaling pathway	34	0.868899	0.0489763	201746_AT, 1568629_S_AT, 226156_AT, 212983_AT, 224818_AT, 202123_S_AT, 201502_S_AT, 204132_S_AT, 209014_AT, 213464_AT, 201460_AT, 214853_S_AT, 220414_AT, 1570362_AT, 201783_S_AT, 202224_AT, 210020_X_AT, 211716_X_AT, 205858_AT, 208728_S_AT, 200779_AT, 204632_AT, 202424_AT, 212757_S_AT, 212046_X_AT, 210058_AT, 203379_AT, 207163_S_AT, 209364_AT, 35617_AT, 212912_AT, 201244_S_AT, 206330_S_AT, 201587_…	1028	124	5085	1.3563	0.999941	0.29385	46.5417	down
turquoise	BIOCARTA	h_epoPathway:EPO Signaling Pathway	8	0.204447	0.0465364	203617_X_AT, 212983_AT, 212046_X_AT, 201244_S_AT, 203010_AT, 217254_S_AT, 396_F_AT, 214853_S_AT	284	18	1437	2.24883	0.999998	0.963118	46.6903	down
turquoise	KEGG_PATHWAY	h_epoPathway:EPO Signaling Pathway	8	0.204447	0.0465364	203617_X_AT, 212983_AT, 212046_X_AT, 201244_S_AT, 203010_AT, 217254_S_AT, 396_F_AT, 214853_S_AT	284	18	1437	2.24883	0.999998	0.963118	46.6903	down
turquoise	BIOCARTA	h_eponfkbPathway:Erythropoietin mediated neuroprotection through NF-kB	6	0.153335	0.0468396	210782_X_AT, 201502_S_AT, 217254_S_AT, 201783_S_AT, 1570362_AT, 396_F_AT	284	11	1437	2.75992	0.999998	0.929887	46.9136	down
turquoise	KEGG_PATHWAY	h_eponfkbPathway:Erythropoietin mediated neuroprotection through NF-kB	6	0.153335	0.0468396	210782_X_AT, 201502_S_AT, 217254_S_AT, 201783_S_AT, 1570362_AT, 396_F_AT	284	11	1437	2.75992	0.999998	0.929887	46.9136	down
turquoise	KEGG_PATHWAY	h_nfkbPathway:NF-kB Signaling Pathway	9	0.230003	0.0504883	202535_AT, 209929_S_AT, 201502_S_AT, 233679_AT, 205641_S_AT, 201587_S_AT, 205192_AT, 201783_S_AT, 1570362_AT	284	22	1437	2.06994	0.999999	0.908533	49.5344	down
turquoise	BIOCARTA	h_nfkbPathway:NF-kB Signaling Pathway	9	0.230003	0.0504883	202535_AT, 209929_S_AT, 201502_S_AT, 233679_AT, 205641_S_AT, 201587_S_AT, 205192_AT, 201783_S_AT, 1570362_AT	284	22	1437	2.06994	0.999999	0.908533	49.5344	down
turquoise	GOTERM_BP_FAT	GO:0016054~organic acid catabolic process	35	0.894454	0.00331736	202331_AT, 37152_AT, 201900_S_AT, 214274_S_AT, 207175_AT, 209623_AT, 202366_AT, 224954_AT, 207309_AT, 201135_AT, 1553972_A_AT, 200789_AT, 202030_AT, 204231_S_AT, 221669_S_AT, 209759_S_AT, 200710_AT, 208813_AT, 204608_AT, 202862_AT, 204294_AT, 209531_AT, 205364_AT, 203576_AT, 214909_S_AT, 240318_AT, 216696_S_AT, 209522_S_AT, 204212_AT, 205142_X_AT, 205221_AT, 208630_AT, 204241_AT, 234107_S_AT, 203…	2640	111	13528	1.61575	1	0.467771	6.09511	down
turquoise	GOTERM_BP_FAT	GO:0046395~carboxylic acid catabolic process	35	0.894454	0.00331736	202331_AT, 37152_AT, 201900_S_AT, 214274_S_AT, 207175_AT, 209623_AT, 202366_AT, 224954_AT, 207309_AT, 201135_AT, 1553972_A_AT, 200789_AT, 202030_AT, 204231_S_AT, 221669_S_AT, 209759_S_AT, 200710_AT, 208813_AT, 204608_AT, 202862_AT, 204294_AT, 209531_AT, 205364_AT, 203576_AT, 214909_S_AT, 240318_AT, 216696_S_AT, 209522_S_AT, 204212_AT, 205142_X_AT, 205221_AT, 208630_AT, 204241_AT, 234107_S_AT, 203…	2640	111	13528	1.61575	1	0.467771	6.09511	down
turquoise	GOTERM_BP_FAT	GO:0016051~carbohydrate biosynthetic process	34	0.868899	0.00335096	209509_S_AT, 36936_AT, 203201_AT, 204065_AT, 1553959_A_AT, 201673_S_AT, 204476_S_AT, 203188_AT, 213011_S_AT, 222786_AT, 226314_AT, 218275_AT, 223786_AT, 201968_S_AT, 213706_AT, 208813_AT, 209696_AT, 208308_S_AT, 218473_S_AT, 202012_S_AT, 200779_AT, 201883_S_AT, 218189_S_AT, 208383_S_AT, 224794_S_AT, 209883_AT, 207163_S_AT, 214106_S_AT, 44654_AT, 35179_AT, 219140_S_AT, 203467_AT, 201118_AT, 202607…	2640	107	13528	1.62826	1	0.458048	6.15501	down
turquoise	GOTERM_BP_FAT	GO:0007584~response to nutrient	42	1.07335	0.00339168	204928_S_AT, 202331_AT, 215783_S_AT, 212233_AT, 202632_AT, 205463_S_AT, 202596_AT, 207175_AT, 206956_AT, 38157_AT, 208659_AT, 211518_S_AT, 203750_S_AT, 205682_X_AT, 204818_AT, 231768_AT, 208105_AT, 205749_AT, 204067_AT, 213523_AT, 204608_AT, 201150_S_AT, 202718_AT, 201783_S_AT, 209077_AT, 202337_AT, 204468_S_AT, 204595_S_AT, 201771_AT, 214909_S_AT, 213693_S_AT, 202152_X_AT, 218434_S_AT, 208712_AT…	2640	140	13528	1.53727	1	0.449578	6.22755	down
turquoise	GOTERM_BP_FAT	GO:0000375~RNA splicing, via transesterification reactions	45	1.15001	0.00359703	207438_S_AT, 209449_AT, 211270_X_AT, 1555653_AT, 216940_X_AT, 208713_AT, 222821_S_AT, 214263_X_AT, 202420_S_AT, 221263_S_AT, 200000_S_AT, 214740_AT, 216302_AT, 212955_S_AT, 215004_S_AT, 205527_S_AT, 224434_S_AT, 202725_AT, 209178_AT, 201639_S_AT, 201544_X_AT, 202858_AT, 209302_AT, 206817_X_AT, 202257_S_AT, 1564520_S_AT, 204459_AT, 225309_AT, 208880_S_AT, 201696_AT, 202836_S_AT, 216282_X_AT, 20862…	2640	153	13528	1.50713	1	0.457011	6.59255	down
turquoise	GOTERM_BP_FAT	GO:0000377~RNA splicing, via transesterification reactions with bulged adenosine as nucleophile	45	1.15001	0.00359703	207438_S_AT, 209449_AT, 211270_X_AT, 1555653_AT, 216940_X_AT, 208713_AT, 222821_S_AT, 214263_X_AT, 202420_S_AT, 221263_S_AT, 200000_S_AT, 214740_AT, 216302_AT, 212955_S_AT, 215004_S_AT, 205527_S_AT, 224434_S_AT, 202725_AT, 209178_AT, 201639_S_AT, 201544_X_AT, 202858_AT, 209302_AT, 206817_X_AT, 202257_S_AT, 1564520_S_AT, 204459_AT, 225309_AT, 208880_S_AT, 201696_AT, 202836_S_AT, 216282_X_AT, 20862…	2640	153	13528	1.50713	1	0.457011	6.59255	down
turquoise	GOTERM_BP_FAT	GO:0000398~nuclear mRNA splicing, via spliceosome	45	1.15001	0.00359703	207438_S_AT, 209449_AT, 211270_X_AT, 1555653_AT, 216940_X_AT, 208713_AT, 222821_S_AT, 214263_X_AT, 202420_S_AT, 221263_S_AT, 200000_S_AT, 214740_AT, 216302_AT, 212955_S_AT, 215004_S_AT, 205527_S_AT, 224434_S_AT, 202725_AT, 209178_AT, 201639_S_AT, 201544_X_AT, 202858_AT, 209302_AT, 206817_X_AT, 202257_S_AT, 1564520_S_AT, 204459_AT, 225309_AT, 208880_S_AT, 201696_AT, 202836_S_AT, 216282_X_AT, 20862…	2640	153	13528	1.50713	1	0.457011	6.59255	down
turquoise	BIOCARTA	h_malPathway:Role of MAL in Rho-Mediated Activation of SRF	8	0.204447	0.0616886	210515_AT, 204777_S_AT, 208728_S_AT, 202424_AT, 212983_AT, 212046_X_AT, 201244_S_AT, 202401_S_AT	284	19	1437	2.13047	1	0.919512	56.8511	down
turquoise	BIOCARTA	h_cdk5Pathway:Phosphorylation of MEK1 by cdk5/p35 down regulates the MAP kinase pathway	6	0.153335	0.0677354	205858_AT, 202424_AT, 212983_AT, 212046_X_AT, 201244_S_AT, 204247_S_AT	284	12	1437	2.52993	1	0.911835	60.3808	down
turquoise	GOTERM_BP_FAT	GO:0031667~response to nutrient levels	55	1.40557	0.00423039	204928_S_AT, 212233_AT, 202596_AT, 207175_AT, 202912_AT, 202366_AT, 202492_AT, 208659_AT, 203750_S_AT, 205682_X_AT, 204818_AT, 213523_AT, 201783_S_AT, 204468_S_AT, 210859_X_AT, 204595_S_AT, 224378_X_AT, 214909_S_AT, 202152_X_AT, 213693_S_AT, 207163_S_AT, 209383_AT, 206131_AT, 202449_S_AT, 200046_AT, 202331_AT, 201746_AT, 202632_AT, 215783_S_AT, 206956_AT, 205463_S_AT, 206846_S_AT, 38157_AT, 21151…	2640	197	13528	1.43063	1	0.50025	7.70987	down
turquoise	GOTERM_BP_FAT	GO:0016125~sterol metabolic process	32	0.817787	0.00473638	210515_AT, 37152_AT, 212329_AT, 202245_AT, 203979_AT, 201885_S_AT, 1552256_A_AT, 201247_AT, 204567_S_AT, 208647_AT, 57082_AT, 212884_X_AT, 221767_X_AT, 201791_S_AT, 202735_AT, 201275_AT, 220230_S_AT, 212772_S_AT, 223464_AT, 207813_S_AT, 229958_AT, 200862_AT, 223306_AT, 202263_AT, 210130_S_AT, 200991_S_AT, 202308_AT, 203515_S_AT, 202449_S_AT, 208186_S_AT, 202562_S_AT, 201692_AT	2640	101	13528	1.62352	1	0.528066	8.59338	down
turquoise	GOTERM_BP_FAT	GO:0051188~cofactor biosynthetic process	31	0.792231	0.00478215	218019_S_AT, 203978_AT, 210515_AT, 203858_S_AT, 218869_AT, 218760_AT, 208970_S_AT, 201415_AT, 205012_S_AT, 203433_AT, 202945_AT, 225826_AT, 226007_AT, 215210_S_AT, 242414_AT, 206141_AT, 203040_S_AT, 226470_AT, 224882_AT, 200759_X_AT, 218307_AT, 218742_AT, 212228_S_AT, 236225_AT, 219066_AT, 244179_X_AT, 205633_S_AT, 201913_S_AT, 44669_AT, 203031_S_AT, 209918_AT	2640	97	13528	1.63764	1	0.519887	8.6729	down
turquoise	GOTERM_BP_FAT	GO:0016265~death	170	4.34449	0.00489685	244084_AT, 34689_AT, 203110_AT, 59625_AT, 212983_AT, 205550_S_AT, 212312_AT, 218168_S_AT, 213468_AT, 223828_S_AT, 225641_AT, 215184_AT, 218389_S_AT, 204132_S_AT, 237503_AT, 218368_S_AT, 220864_S_AT, 205986_AT, 225150_S_AT, 201471_S_AT, 221619_S_AT, 55692_AT, 211692_S_AT, 215411_S_AT, 203089_S_AT, 221295_AT, 226417_AT, 201095_AT, 209644_X_AT, 201251_AT, 204262_S_AT, 229854_AT, 208009_S_AT, 215158_…	2640	724	13528	1.20321	1	0.517076	8.8719	down
turquoise	BIOCARTA	h_reckPathway:Inhibition of Matrix Metalloproteinases	5	0.127779	0.0810111	201666_AT, 201069_AT, 212983_AT, 206243_AT, 201150_S_AT	284	9	1437	2.81103	1	0.925737	67.2145	down
turquoise	GOTERM_BP_FAT	GO:0034660~ncRNA metabolic process	62	1.58446	0.00552431	204133_AT, 204245_S_AT, 220686_S_AT, 212627_S_AT, 221934_S_AT, 223436_S_AT, 225434_AT, 201767_S_AT, 204282_S_AT, 217912_AT, 209644_X_AT, 205527_S_AT, 212411_AT, 216397_S_AT, 209233_AT, 221952_X_AT, 221688_S_AT, 200802_AT, 213079_AT, 226131_S_AT, 217754_AT, 200819_S_AT, 202282_AT, 203171_S_AT, 205324_S_AT, 218914_AT, 221907_AT, 58696_AT, 1561502_X_AT, 217994_X_AT, 209482_AT, 218132_S_AT, 227348_AT…	2640	230	13528	1.38132	1	0.54911	9.95327	down
turquoise	BIOCARTA	h_RELAPathway:Acetylation and Deacetylation of RelA in The Nucleus	6	0.153335	0.0929644	202535_AT, 216326_S_AT, 201502_S_AT, 205641_S_AT, 201783_S_AT, 1570362_AT	284	13	1437	2.33532	1	0.932982	72.418	down
turquoise	BIOCARTA	h_erk5Pathway:Role of Erk5 in Neuronal Survival	6	0.153335	0.0929644	207163_S_AT, 35617_AT, 212983_AT, 212046_X_AT, 203379_AT, 214853_S_AT	284	13	1437	2.33532	1	0.932982	72.418	down
turquoise	BIOCARTA	h_erkPathway:Erk1/Erk2 Mapk Signaling pathway	10	0.255558	0.0982062	205858_AT, 202424_AT, 203617_X_AT, 212983_AT, 212046_X_AT, 218205_S_AT, 201244_S_AT, 200780_X_AT, 203379_AT, 214853_S_AT	284	29	1437	1.74478	1	0.925951	74.4495	down
turquoise	GOTERM_BP_FAT	GO:0006006~glucose metabolic process	44	1.12446	0.0062126	218387_S_AT, 37152_AT, 201900_S_AT, 200846_S_AT, 207175_AT, 1555864_S_AT, 214687_X_AT, 201673_S_AT, 201463_S_AT, AFFX-HUMGAPDH/M33197_3_AT, 203179_AT, 202590_S_AT, 204476_S_AT, 213011_S_AT, 231768_AT, 200971_S_AT, 202409_AT, 218275_AT, 201251_AT, 201968_S_AT, 201231_S_AT, 213706_AT, 210976_S_AT, 202812_AT, 209696_AT, 200886_S_AT, 208308_S_AT, 200779_AT, 201037_AT, 208383_S_AT, 207163_S_AT, 209036…	2640	153	13528	1.47364	1	0.580934	11.1255	down
turquoise	GOTERM_BP_FAT	GO:0008219~cell death	168	4.29338	0.00633422	244084_AT, 34689_AT, 203110_AT, 59625_AT, 212983_AT, 205550_S_AT, 212312_AT, 218168_S_AT, 213468_AT, 223828_S_AT, 225641_AT, 215184_AT, 218389_S_AT, 204132_S_AT, 237503_AT, 218368_S_AT, 220864_S_AT, 205986_AT, 225150_S_AT, 201471_S_AT, 221619_S_AT, 55692_AT, 211692_S_AT, 215411_S_AT, 203089_S_AT, 221295_AT, 226417_AT, 201095_AT, 209644_X_AT, 201251_AT, 204262_S_AT, 229854_AT, 208009_S_AT, 215158_…	2640	719	13528	1.19732	1	0.57746	11.3311	down
turquoise	GOTERM_BP_FAT	GO:0021700~developmental maturation	31	0.792231	0.00897361	201666_AT, 201069_AT, 37152_AT, 203110_AT, 216860_S_AT, 212233_AT, 210782_X_AT, 203394_S_AT, 209842_AT, 213468_AT, 204132_S_AT, 210419_AT, 221619_S_AT, 204746_S_AT, 212285_S_AT, 204262_S_AT, 219632_S_AT, 226913_S_AT, 239230_AT, 223727_AT, 204039_AT, 227642_AT, 230901_X_AT, 217254_S_AT, 207163_S_AT, 213348_AT, 209710_AT, 204974_AT, 210684_S_AT, 210239_AT, 205141_AT	2640	101	13528	1.57279	1	0.695203	15.684	down
turquoise	GOTERM_BP_FAT	GO:0010942~positive regulation of cell death	106	2.70892	0.00903989	244084_AT, 218609_S_AT, 210782_X_AT, 224818_AT, 212312_AT, 219333_S_AT, 215184_AT, 212083_AT, 223828_S_AT, 213468_AT, 218389_S_AT, 204132_S_AT, 220864_S_AT, 201471_S_AT, 221619_S_AT, 209361_S_AT, 211692_S_AT, 204159_AT, 203089_S_AT, 221295_AT, 209644_X_AT, 209230_S_AT, 201095_AT, 204262_S_AT, 229854_AT, 208009_S_AT, 215158_S_AT, 205858_AT, 208131_S_AT, 216396_S_AT, 218634_AT, 219361_S_AT, 221700_…	2640	435	13528	1.24867	1	0.687945	15.7907	down
turquoise	GOTERM_BP_FAT	GO:0042254~ribosome biogenesis	36	0.92001	0.00908478	204133_AT, 212627_S_AT, 217962_AT, 211623_S_AT, 208645_S_AT, 209104_S_AT, 220688_S_AT, 218481_AT, 225038_S_AT, 209820_S_AT, 209165_AT, 209644_X_AT, 205527_S_AT, 219110_AT, 209567_AT, 212411_AT, 216397_S_AT, 202212_AT, 212766_S_AT, 209233_AT, 208646_AT, 221688_S_AT, 217740_X_AT, 218544_S_AT, 211720_X_AT, 213079_AT, 226131_S_AT, 217754_AT, 200819_S_AT, 205324_S_AT, 203171_S_AT, 218914_AT, 221513_S_…	2640	122	13528	1.51207	1	0.680049	15.8628	down
turquoise	GOTERM_BP_FAT	GO:0034470~ncRNA processing	51	1.30335	0.00953256	204133_AT, 204245_S_AT, 212627_S_AT, 223436_S_AT, 201767_S_AT, 204282_S_AT, 217912_AT, 209644_X_AT, 205527_S_AT, 212411_AT, 216397_S_AT, 209233_AT, 221952_X_AT, 221688_S_AT, 200802_AT, 213079_AT, 226131_S_AT, 217754_AT, 200819_S_AT, 203171_S_AT, 205324_S_AT, 202282_AT, 218914_AT, 221907_AT, 58696_AT, 1561502_X_AT, 217994_X_AT, 209482_AT, 218132_S_AT, 217962_AT, 211623_S_AT, 208645_S_AT, 209104_S_…	2640	187	13528	1.39752	1	0.688189	16.5795	down
[truncated: 65 more rows]
