# Supplementary material for: Systems analysis of primary Sjögren's syndrome pathogenesis in salivary glands identifies shared pathways in human and a mouse model
Source: Arthritis Res Ther. 2012 Nov 1;14(6):R238. doi: 10.1186/ar4081 (PMC3674589; doi:10.1186/ar4081)
Supplement: Additional file 3 — a table presenting standard differential expression analysis in human data. For each gene (transcript), the results of several two-group comparison tests (carried out with the WGCNA function standardScreeningBinaryTrait) are reported. The first group comparison test contrasts females versus males in control subjects only (columns B through L). The second group comparison test compares controls versus pSS (columns M through W). The third group comparison test compares controls versus sicca (columns × through AH). The fourth group comparison test compares pSS versus sicca (columns AI through AS). Further, columns AT through AZ report the results of a correlation test where each gene was correlated with an ordinal variable that encodes disease status (0 for controls, 1 for sicca, and 2 for pSS). Any column whose name is preceded by corPearson reports the Pearson correlation coefficients where the binary grouping variable (for example, female vs. males) was coded as a binary numeric variable (1 for the first group, 0 for the second group). The meaning of the first and second groups can be learned from column t.Student, which reports the Student t-test statistic. For example, t.Student.F.vs.MGenderInControls shows that the first group corresponds to females and the second group to males (among the control samples). Similarly, t.Student.Control.vs.pSS and t.Student.Control.vs.Sicca show that the first group is comprised of controls. t.Student.pSS.vs.Sicca shows that the first group is comprised of pSS patients. Column meanFirstGroup reports the mean expression value in the first group. FoldChange column reports a signed fold-change value defined by the ratio meanFirstGroup/meanSecondGroup if meanFirstGroup >meanSecondGroup. But if meanFirstGroup <meanSecondGroup, the fold change is defined as minus meanSecondGroup/meanFirstGroup. SE.FirstGroup reports the standard error in the first group. AreaUnderROC reports the area under the receiver operating characteristic curve. pv [file ar4081-S3.CSV]

ID	corPearsonGenderInControls	t.Student.F.vs.MGenderInControls	pvalueStudent.F.vs.MGenderInControls	FoldChange.F.vs.MGenderInControls	meanFirstGroupGenderInControls	meanSecondGroupGenderInControls	SE.FirstGroupGenderInControls	SE.SecondGroupGenderInControls	AreaUnderROCGenderInControls	q.StudentGenderInControls	nPresentSamplesGenderInControls	corPearsonpSSvsControl	t.Student.Control.vs.pSSpSSvsControl	pvalueStudent.Control.vs.pSSpSSvsControl	FoldChange.Control.vs.pSSpSSvsControl	meanFirstGrouppSSvsControl	meanSecondGrouppSSvsControl	SE.FirstGrouppSSvsControl	SE.SecondGrouppSSvsControl	AreaUnderROCpSSvsControl	q.StudentpSSvsControl	nPresentSamplespSSvsControl	corPearsonSiccavsControl	t.Student.Control.vs.SiccaSiccavsControl	pvalueStudent.Control.vs.SiccaSiccavsControl	FoldChange.Control.vs.SiccaSiccavsControl	meanFirstGroupSiccavsControl	meanSecondGroupSiccavsControl	SE.FirstGroupSiccavsControl	SE.SecondGroupSiccavsControl	AreaUnderROCSiccavsControl	q.StudentSiccavsControl	nPresentSamplesSiccavsControl	corPearsonpSSvsSicca	t.Student.pSS.vs.SiccapSSvsSicca	pvalueStudent.pSS.vs.SiccapSSvsSicca	FoldChange.pSS.vs.SiccapSSvsSicca	meanFirstGrouppSSvsSicca	meanSecondGrouppSSvsSicca	SE.FirstGrouppSSvsSicca	SE.SecondGrouppSSvsSicca	AreaUnderROCpSSvsSicca	q.StudentpSSvsSicca	nPresentSamplespSSvsSicca	ID.1	corDiagnosisOrdinal	ZDiagnosisOrdinal	pvalueStudentDiagnosisOrdinal	qvalueStudentDiagnosisOrdinal
X1.Sep	0.080852506	0.489530118	0.632074774	-1.508527193	65.5865858	98.93914814	29.66155236	61.33622817	0.520833333	0.999868717	16	0.232164347	1.642696461	0.107259961	-1.851660095	75.04809864	138.9635694	29.70841124	25.12589966	0.653333333	0.128895752	49	-0.085968866	-0.649544365	0.520822265	1.380898189	75.04809864	54.34730761	29.70841124	11.53641044	0.5375	0.442333114	41	-0.391191038	-3.06050864	0.004484535	2.556954071	138.9635694	54.34730761	25.12589966	11.53641044	0.348958333	0.011144769	40	X1.Sep	0.222639651	1.797246044	0.074651891	0.101598
X1.1.2011	0.294023152	1.35886172	0.215138284	-1.158743104	35564.73421	41210.39049	3250.712682	2587.346012	0.723404255	0.999868717	16	0.001562186	0.010699755	0.991508623	-1.001085584	33518.95989	33555.34754	2324.699831	2482.168973	0.471571906	0.49529207	49	-0.127053447	-0.747187267	0.461864629	1.114240785	33518.95989	30082.33082	2324.699831	3968.683358	0.365	0.418712368	41	-0.125972108	-0.741941607	0.464673745	1.115450387	33555.34754	30082.33082	2482.168973	3968.683358	0.360313316	0.271653825	40	X1.1.2011	5.67E-05	0.0004501	0.999642295	0.491549665
X1.2.2011	0.038914884	0.239319851	0.814395062	-1.016192653	4026.575356	4091.776294	107.5793928	250.3031763	0.541666667	0.999868717	16	-0.158026466	-1.101225639	0.276509987	1.061565923	4014.898997	3782.053388	160.8630864	137.2256739	0.41	0.237937498	49	-0.244934298	-1.495807226	0.146470949	1.126859368	4014.898997	3562.910432	160.8630864	255.7928395	0.37	0.248925361	41	-0.131752339	-0.754943703	0.457750621	1.061506726	3782.053388	3562.910432	137.2256739	255.7928395	0.440104167	0.268788376	40	X1.2.2011	-0.125096314	-0.998149833	0.320760355	0.25581965
X1.3.2011	0.199004775	1.085001054	0.299399573	-1.72760247	36.39877516	62.88261388	15.17068872	19.12201988	0.520833333	0.999868717	16	-0.139098646	-0.968474479	0.338032864	1.418097182	42.19283711	29.75313514	10.17213261	7.842983306	0.343333333	0.269399029	49	-0.163081384	-1.168857596	0.249714988	1.514281077	42.19283711	27.86327964	10.17213261	6.842657587	0.4025	0.316149898	41	-0.027533931	-0.181570591	0.85689045	1.067826025	29.75313514	27.86327964	7.842983306	6.842657587	0.565104167	0.397065526	40	X1.3.2011	-0.132121099	-1.054845332	0.29411655	0.242762959
X1.5.2011	-0.145664502	-0.693297981	0.506679651	1.193858242	369.3400633	309.3667659	63.90107097	58.30657973	0.4375	0.999868717	16	-0.138803079	-0.971474641	0.33747035	1.182687365	400.2060993	338.3870591	55.30924952	31.4674766	0.423333333	0.269169105	49	0.188889744	1.287626682	0.20561039	-1.240449176	400.2060993	496.435326	55.30924952	50.25959443	0.615	0.288373562	41	0.414959875	2.665331105	0.01294932	-1.467063567	338.3870591	496.435326	31.4674766	50.25959443	0.7421875	0.023590327	40	X1.5.2011	-0.117916715	-0.940309315	0.349531763	0.269896664
X10.Sep	0.135117782	0.469955824	0.659919959	-1.099302714	5340.594159	5870.929652	1011.289206	500.7594475	0.583333333	0.999868717	16	0.134070757	0.919933337	0.363177785	-1.10046156	5477.652567	6027.946092	324.6471976	502.42776	0.556666667	0.280797299	49	0.437869077	2.760468658	0.011205504	-1.362309415	5477.652567	7462.257665	324.6471976	641.4636938	0.731829574	0.086273932	41	0.276756586	1.760309847	0.088108638	-1.237943663	6027.946092	7462.257665	502.42776	641.4636938	0.671018277	0.089761742	40	X10.Sep	0.107615139	0.857489172	0.393510637	0.289704628
X11.Sep	0.00302357	0.012632011	0.990308047	-1.00330279	869.5445765	872.4164999	185.2114675	131.8560481	0.520833333	0.999868717	16	0.354308797	2.574125398	0.014022803	-1.398123536	848.6356614	1186.497492	68.79952988	111.776518	0.698333333	0.032119388	49	0.274501812	1.880806091	0.067834831	-1.213572214	848.6356614	1029.880659	68.79952988	67.47556992	0.63	0.178473877	41	-0.169203596	-1.199541257	0.238246226	1.152072798	1186.497492	1029.880659	111.776518	67.47556992	0.377604167	0.176641139	40	X11.Sep	0.338206304	2.794435446	0.005860147	0.017341066
X12.Sep	0.142529441	0.842602161	0.413687929	-1.48987025	56.93091946	84.81968321	16.35012939	28.77804392	0.479166667	0.999868717	16	-0.055833605	-0.381315631	0.704840092	1.151825099	73.05642162	63.42666236	15.18178682	20.18117345	0.383973289	0.412592213	49	-0.045449522	-0.286902147	0.77597296	1.102534345	73.05642162	66.26226379	15.18178682	18.17437063	0.4925	0.528710423	41	0.015930265	0.104409114	0.917400291	-1.044706774	63.42666236	66.26226379	20.18117345	18.17437063	0.638020833	0.412503723	40	X12.Sep	-0.050702515	-0.402784126	0.688344063	0.401710887
X12.1.2011	0.256442214	1.441664704	0.174179083	-2.750451989	54.59847055	150.1704719	39.87755628	52.95768967	0.833333333	0.999868717	16	-0.101390467	-0.703360803	0.485570572	1.330908347	97.26699595	73.08316622	27.72785926	20.33159219	0.453333333	0.33381309	49	-0.239177966	-1.884656614	0.069884355	2.273821844	97.26699595	42.77687638	27.72785926	8.191338317	0.3725	0.180724003	41	-0.186646417	-1.382607416	0.177037213	1.708473652	73.08316622	42.77687638	20.33159219	8.191338317	0.40625	0.144529731	40	X12.1.2011	-0.100475575	-0.800200207	0.425822592	0.304043024
X2.Sep	-0.145804237	-0.620012222	0.556474514	1.083726316	21859.13409	20170.34537	2208.707267	1593.955336	0.395833333	0.999868717	16	0.198856015	1.405849182	0.167793381	-1.093106191	18946.80087	20710.86533	1083.734335	632.4964012	0.630434783	0.173311741	49	0.150592749	0.880293863	0.387300452	-1.103134381	18946.80087	20900.86745	1083.734335	1937.261681	0.6175	0.38544828	41	0.017575947	0.093234289	0.926734288	-1.009174031	20710.86533	20900.86745	632.4964012	1937.261681	0.583769634	0.41507828	40	X2.Sep	0.143295851	1.145257744	0.254803156	0.22261728
X3.Sep	-0.146754732	-0.553626601	0.602996695	1.400023781	101.5774821	72.55411193	45.45733492	26.11351784	0.4375	0.999868717	16	0.084669739	0.581078066	0.564038032	-1.177739603	77.51985464	91.29820284	15.52959642	17.91860219	0.568333333	0.364243156	49	0.029874038	0.1836031	0.855545166	-1.061640744	77.51985464	82.29823618	15.52959642	20.88453223	0.518796992	0.550779062	41	-0.052446985	-0.327057513	0.745664975	1.109357953	91.29820284	82.29823618	17.91860219	20.88453223	0.434895833	0.364863013	40	X3.Sep	0.073503217	0.58446779	0.560639774	0.357074835
X3.1.2011	0.005158634	0.024610609	0.980916235	-1.015209085	204.6687066	207.7815304	92.16881733	86.61905292	0.416666667	0.999868717	16	0.652582524	5.807677826	3.05E-06	-5.5417207	178.2145131	987.6150563	44.10074058	132.2058127	0.86	0.000117047	49	0.069877585	0.505310158	0.616381448	-1.145011886	178.2145131	204.0577358	44.10074058	25.89904485	0.685	0.476645393	41	-0.612652109	-5.816246145	4.77E-06	4.839880501	987.6150563	204.0577358	132.2058127	25.89904485	0.171875	0.000101837	40	X3.1.2011	0.620308698	5.758530927	3.57E-08	2.34E-06
X3.10.2011	-0.138339549	-0.418060847	0.697958004	1.246741374	48.46863474	38.87625432	21.47600474	8.077835313	0.416666667	0.999868717	16	0.036925067	0.252619862	0.801696723	-1.06362092	45.84083569	48.75727185	7.515415599	8.763564084	0.503333333	0.443160258	49	0.221956302	1.269221288	0.217947474	-1.496226256	45.84083569	68.58826196	7.515415599	16.27049798	0.5475	0.296384985	41	0.185510631	1.073076052	0.294057227	-1.40672887	48.75727185	68.58826196	8.763564084	16.27049798	0.541666667	0.202036278	40	X3.10.2011	0.028728427	0.22808758	0.820292539	0.443651319
X3.11.2011	0.009706234	0.062062652	0.951485949	-1.0190796	178.5247288	181.9309092	15.32627394	52.69954184	0.25	0.999868717	16	0.013742966	0.094129515	0.92540971	-1.025473876	147.1788705	150.9280868	27.16866791	29.12600826	0.481666667	0.478109673	49	0.365975441	2.638845012	0.011955454	-1.65470827	147.1788705	243.5380942	27.16866791	24.39791942	0.84	0.088466787	41	0.344571134	2.437457572	0.019587773	-1.613603533	150.9280868	243.5380942	29.12600826	24.39791942	0.848958333	0.031247633	40	X3.11.2011	0.015254324	0.121086839	0.904003926	0.466893389
X3.2.2011	-0.322176331	-1.553350203	0.159818034	1.428861095	397.3002962	278.0538274	58.4222729	49.80013241	0.270833333	0.999868717	16	-0.114027463	-0.790705555	0.433234988	1.123153853	321.0949174	285.8868503	34.69474236	27.90993938	0.446666667	0.311896591	49	0.258486047	1.458120682	0.160431676	-1.424007118	321.0949174	457.2414478	34.69474236	86.68599988	0.6075	0.25925019	41	0.334759687	1.881606221	0.076033468	-1.599379081	285.8868503	457.2414478	27.90993938	86.68599988	0.671875	0.081181044	40	X3.2.2011	-0.065297596	-0.519022106	0.605307393	0.373586521
X3.3.2011	-0.014644981	-0.059436457	0.954535645	1.017439385	740.0581128	727.3731717	177.062328	119.1516567	0.520833333	0.999868717	16	-0.156721204	-1.087526985	0.282367502	1.180517305	894.5124423	757.7292075	87.34316064	90.50090495	0.391666667	0.24082659	49	-0.024335389	-0.180029488	0.858218843	1.019851057	894.5124423	877.1010596	87.34316064	41.53049157	0.4875	0.551471976	41	0.16423066	1.198812577	0.239524882	-1.157538935	757.7292075	877.1010596	90.50090495	41.53049157	0.640625	0.17720873	40	X3.3.2011	-0.152556614	-1.220407801	0.225052567	0.205343597
X3.4.2011	0.254252003	1.613754475	0.129301649	-1.93183258	29.35928416	56.71722164	6.73811139	15.55638707	0.625	0.999868717	16	-0.083410904	-0.573290393	0.569201862	1.169704157	45.68749781	39.05901977	7.901328708	8.441129142	0.396666667	0.366241277	49	0.062131276	0.381546324	0.70547566	-1.111316929	45.68749781	50.77328976	7.901328708	10.7351057	0.5425	0.505817553	41	0.138873116	0.857790934	0.397499315	-1.299912032	39.05901977	50.77328976	8.441129142	10.7351057	0.669270833	0.245768307	40	X3.4.2011	-0.070397202	-0.559686254	0.577363488	0.363700816
X3.5.2011	-0.294298718	-1.337159056	0.223379311	1.37195598	1197.12191	872.5658308	192.4401312	147.9192237	0.3125	0.999868717	16	0.238441461	1.683527889	0.098911839	-1.22373878	901.4829824	1103.179685	84.21931744	85.2090287	0.595	0.122174059	49	0.371849355	2.412709987	0.022551754	-1.400666911	901.4829824	1262.677384	84.21931744	123.768536	0.6975	0.113153918	41	0.175506647	1.061450795	0.29742102	-1.144579982	1103.179685	1262.677384	85.2090287	123.768536	0.583333333	0.203524856	40	X3.5.2011	0.196282762	1.578429372	0.117099882	0.135658465
X3.6.2011	0.027003584	0.083937355	0.937101795	-1.008837736	3197.325284	3225.5824	311.9424745	126.5778515	0.458333333	0.999868717	16	0.11973528	0.82652541	0.412696641	-1.055997655	2849.593753	3009.16432	133.9643036	139.0196504	0.573333333	0.302608042	49	-0.394356605	-2.677031933	0.011617547	1.253222103	2849.593753	2273.813832	133.9643036	168.266447	0.2675	0.08773256	41	-0.478687416	-3.369056027	0.001952681	1.323399602	3009.16432	2273.813832	139.0196504	168.266447	0.216145833	0.00620667	40	X3.6.2011	0.092218588	0.734047936	0.465009513	0.319891141
X3.7.2011	0.156324322	0.734633667	0.483135702	-1.220582394	2877.689212	3512.456787	647.3986151	572.2540831	0.625	0.999868717	16	0.330227488	2.390735298	0.021034641	-1.358781181	3131.303903	4254.756816	301.8192714	360.1796443	0.745	0.042762543	49	0.12670132	0.775952642	0.444017692	-1.129520199	3131.303903	3536.871009	301.8192714	426.7188463	0.588972431	0.410450256	41	-0.20282964	-1.285596059	0.207520145	1.202972007	4254.756816	3536.871009	360.1796443	426.7188463	0.3828125	0.161136951	40	X3.7.2011	0.288117339	2.353490676	0.019944283	0.041561297
X3.8.2011	-0.040376261	-0.148152228	0.8880011	1.043289524	1282.450572	1229.237467	313.9385939	174.5044507	0.446808511	0.999868717	16	0.117557622	0.818758322	0.417667531	-1.083645516	1421.510414	1540.413386	121.7955849	79.09303699	0.563333333	0.304860839	49	-0.066040662	-0.486093717	0.629990607	1.048994876	1421.510414	1355.116642	121.7955849	61.81965464	0.3925	0.481119631	41	-0.264823191	-1.845839815	0.072724928	1.136738594	1540.413386	1355.116642	79.09303699	61.81965464	0.294270833	0.078687069	40	X3.8.2011	0.111501121	0.888707953	0.376550485	0.281905004
X3.9.2011	0.069674014	0.302799807	0.770958317	-1.131646597	250.4073866	283.372667	86.41903074	66.2121105	0.520833333	0.999868717	16	-0.052752206	-0.359376571	0.721190447	1.082292016	322.3525612	297.8425013	37.75939245	56.79513652	0.4	0.418291088	49	-0.229622506	-1.421742521	0.166004035	1.419577704	322.3525612	227.0763765	37.75939245	55.36298678	0.3225	0.263045549	41	-0.136923886	-0.89222477	0.378087623	1.311640189	297.8425013	227.0763765	56.79513652	55.36298678	0.401041667	0.237794241	40	X3.9.2011	-0.047662671	-0.378597587	0.70615348	0.407303873
X4.Sep	-0.117396141	-0.721719909	0.482495348	1.187520158	180.0619856	151.6285718	16.15540518	35.9319669	0.333333333	0.999868717	16	0.195617502	1.362203923	0.179960099	-1.289618138	150.753075	194.4139	20.19518514	24.88895367	0.616666667	0.181245482	49	0.315984452	2.249106156	0.030280058	-1.399347822	150.753075	210.9559871	20.19518514	17.56851371	0.7625	0.127098019	41	0.079214137	0.542987648	0.590360394	-1.085086957	194.4139	210.9559871	24.88895367	17.56851371	0.5625	0.31678403	40	X4.Sep	0.18393629	1.476756168	0.142453775	0.153979495
X6.Sep	0.086790114	0.457975179	0.655558684	-1.098441235	411.6201527	452.140549	56.5925937	68.01107793	0.5	0.999868717	16	0.587448595	4.902566267	3.05E-05	-2.120807543	418.3322081	887.2021026	35.25263195	88.90338108	0.863333333	0.000432415	49	-0.076106796	-0.5487347	0.586500541	1.057054205	418.3322081	395.7528442	35.25263195	21.22296184	0.47	0.465861604	41	-0.584375005	-5.376821177	1.31E-05	2.241808532	887.2021026	395.7528442	88.90338108	21.22296184	0.096354167	0.000197258	40	X6.Sep	0.553981725	4.953703057	1.69E-06	3.45E-05
X7.Sep	0.141978175	0.874082084	0.396977382	-1.203902584	6302.787716	7587.942418	608.9779516	1338.24527	0.541666667	0.999868717	16	0.50300663	3.960428781	0.000294184	-1.814292836	6218.904981	11282.91475	715.4286632	1059.770023	0.883333333	0.001971596	49	0.167529097	1.201600879	0.236926272	-1.166610486	6218.904981	7255.039765	715.4286632	481.3678447	0.711779449	0.30862887	41	-0.432840628	-3.460461176	0.001574362	1.555183034	11282.91475	7255.039765	1059.770023	481.3678447	0.239583333	0.00531477	40	X7.Sep	0.485974763	4.212911351	4.06E-05	0.000388195
X8.Sep	-0.096866504	-0.371028268	0.724879388	1.046164565	1958.505208	1872.081386	199.921821	119.532054	0.458333333	0.999868717	16	-0.450968079	-3.464507003	0.001144889	1.23306475	1817.962807	1474.344966	69.7038486	70.55852924	0.193333333	0.005228391	49	-0.128524436	-0.823016098	0.416254513	1.050788545	1817.962807	1730.093857	69.7038486	80.8705415	0.435	0.398501359	41	0.356317651	2.382949524	0.022947907	-1.173466113	1474.344966	1730.093857	70.55852924	80.8705415	0.765625	0.034882254	40	X8.Sep	-0.405355947	-3.413348174	0.000808963	0.003936747
X9.Sep	0.066656925	0.270678125	0.795740906	-1.068493156	5510.156739	5887.564764	1157.849965	776.8343253	0.520833333	0.999868717	16	0.114345937	0.784607323	0.4370059	-1.128606011	7270.014873	8204.982484	708.901098	957.8410503	0.525	0.313427205	49	-0.32676612	-2.285882351	0.028005513	1.448691496	7270.014873	5018.331986	708.901098	683.9303606	0.2925	0.122718213	41	-0.368941254	-2.707540886	0.010150784	1.63500193	8204.982484	5018.331986	957.8410503	683.9303606	0.279373368	0.019814659	40	X9.Sep	0.09947699	0.792194161	0.430459287	0.306002256
X9.15.2011	0.248415347	1.111239849	0.303688366	-1.176829008	5733.204985	6747.001935	724.4741192	554.4813943	0.6875	0.999868717	16	0.690014064	6.495036414	7.58E-08	-1.688850227	6306.789464	10651.22282	390.6773569	542.9351118	0.905	1.59E-05	49	0.315079037	1.880141161	0.072999362	-1.258807938	6306.789464	7939.036639	390.6773569	775.2793368	0.66080402	0.183895969	41	-0.432459597	-2.865530932	0.007696429	1.34162661	10651.22282	7939.036639	542.9351118	775.2793368	0.240208877	0.016364925	40	X9.15.2011	0.603694929	5.547669352	1.02E-07	4.78E-06
A1BG	-0.037603465	-0.122131283	0.908364815	1.058026152	77.57464643	73.32015969	31.86351605	14.07900523	0.5	0.999868717	16	0.333404957	2.393469224	0.02252834	-1.865424844	74.08021196	138.1910679	11.53852453	24.17309616	0.711666667	0.044752907	49	-0.060713501	-0.373958668	0.711026045	1.107901144	74.08021196	66.86536279	11.53852453	15.46250189	0.4225	0.507537437	41	-0.337494757	-2.485612239	0.017665502	2.06670632	138.1910679	66.86536279	24.17309616	15.46250189	0.229166667	0.029137595	40	A1BG	0.306815668	2.516318701	0.012922231	0.030776309
A1CF	0.116205695	0.436662311	0.680042405	-1.145338415	219.3542175	251.2348117	63.30264242	36.37574834	0.5625	0.999868717	16	-0.29602223	-2.130189121	0.038457414	1.364152403	233.8892423	171.4538946	21.78378665	19.60941371	0.33	0.064715623	49	0.180305733	1.222746848	0.228942197	-1.155100405	233.8892423	270.1655584	21.78378665	20.14075965	0.6125	0.303011934	41	0.481688424	3.511604903	0.001222041	-1.575732993	171.4538946	270.1655584	19.60941371	20.14075965	0.760416667	0.004475186	40	A1CF	-0.259052113	-2.104103035	0.037184209	0.064125808
A2BP1	0.405596219	2.625501174	0.019969244	-3.118324341	119.958535	374.0696197	45.88673907	85.21670864	0.833333333	0.999868717	16	-0.408338548	-3.113837487	0.003912101	2.203112467	291.8849647	132.4875461	47.49282469	19.10105373	0.281666667	0.012724016	49	-0.180774367	-1.317036023	0.195898804	1.336391871	291.8849647	218.4127059	47.49282469	29.26630813	0.4075	0.282667116	41	0.385136753	2.458653056	0.020573546	-1.64855273	132.4875461	218.4127059	19.10105373	29.26630813	0.731770833	0.032393033	40	A2BP1	-0.387391676	-3.244173915	0.001431959	0.00609489
A2LD1	-0.423427615	-1.225800891	0.296752589	1.631413233	643.551595	394.474914	195.7483146	54.50530424	0.3125	0.999868717	16	-0.131996173	-0.91613477	0.364349548	1.129904556	496.6939461	439.5892939	47.25363539	40.64961467	0.386666667	0.281239142	49	0.28617827	1.900788783	0.065809421	-1.27545853	496.6939461	633.5125301	47.25363539	54.29732736	0.6825	0.176855245	41	0.426928633	2.859058493	0.007617412	-1.441146404	439.5892939	633.5125301	40.64961467	54.29732736	0.78125	0.016235356	40	A2LD1	-0.106371234	-0.847501649	0.399033511	0.29227069
A2M	-0.001953864	-0.005685609	0.995750451	1.001041169	6023.257784	6016.993078	1038.497822	368.2426273	0.416666667	0.999868717	16	0.275982101	1.967641912	0.055049163	-1.14243264	6654.272274	7602.05784	333.54247	347.5209706	0.638333333	0.082566514	49	-0.198681846	-1.327215472	0.192625092	1.104440742	6654.272274	6025.015217	333.54247	336.9532927	0.38	0.281078701	41	-0.450219464	-3.257988534	0.002417893	1.261749152	7602.05784	6025.015217	347.5209706	336.9532927	0.236979167	0.007217803	40	A2M	0.240293764	1.94530867	0.053846033	0.081723055
A2ML1	-0.367920118	-1.038761946	0.365627487	2.039032186	190.8596499	93.60305893	90.1790458	25.1760137	0.270833333	0.999868717	16	0.005074681	0.035080691	0.97218314	-1.008397211	120.2371401	121.2467967	23.91592272	16.01166501	0.561666667	0.489887	49	0.070736072	0.495759536	0.622867465	-1.121578885	120.2371401	134.8554376	23.91592272	17.24796508	0.6275	0.478531892	41	0.090999763	0.57824583	0.566797584	-1.112239178	121.2467967	134.8554376	16.01166501	17.24796508	0.572916667	0.309033246	40	A2ML1	0.005391946	0.042797662	0.965998018	0.482994301
A4GALT	0.316797235	1.976751473	0.068121258	-2.079337988	41.96100721	87.25111633	10.85116966	20.17878998	0.6875	0.999868717	16	0.110898858	0.759536358	0.45187905	-1.219644869	66.68970624	81.33775804	10.89334721	15.91433869	0.555	0.319777643	49	0.15978555	0.987697076	0.33129033	-1.275719868	66.68970624	85.07738323	10.89334721	15.09692486	0.6325	0.359704841	41	0.026263383	0.170479748	0.865560823	-1.045976497	81.33775804	85.07738323	15.91433869	15.09692486	0.588541667	0.399167492	40	A4GALT	0.09942739	0.791796542	0.430690335	0.306123771
A4GNT	0.347090947	2.392297471	0.033721503	-4.96647646	37.90004226	188.2296677	14.79588207	61.07228618	0.9375	0.999868717	16	0.087881562	0.59667885	0.554915536	-1.314881604	146.7530929	192.9629421	31.8345861	70.59958643	0.548333333	0.361152268	49	-0.081169718	-0.594261781	0.556142669	1.171379805	146.7530929	125.282246	31.8345861	17.08673606	0.5425	0.454430501	41	-0.123882349	-0.931755144	0.360154803	1.540225757	192.9629421	125.282246	70.59958643	17.08673606	0.544270833	0.230536282	40	A4GNT	0.085856145	0.683143882	0.496491282	0.332388764
AAA1	0.078908838	0.340440505	0.743824822	-1.245170467	98.4403013	122.574956	56.60558162	42.67955913	0.604166667	0.999868717	16	-0.03819755	-0.259986075	0.796209617	1.109801235	105.7161208	95.25680591	22.0619384	33.64144783	0.376666667	0.441439582	49	-0.102069964	-0.723998094	0.473469831	1.223800466	105.7161208	86.38346178	22.0619384	15.04332913	0.49	0.423648587	41	-0.033345306	-0.240785119	0.811296706	1.102720404	95.25680591	86.38346178	33.64144783	15.04332913	0.6328125	0.384188586	40	AAA1	-0.037573371	-0.298369848	0.766349404	0.426557504
AAAS	-0.024327474	-0.093443359	0.928914773	1.036175595	380.3090966	367.0315131	121.5179445	73.64520451	0.416666667	0.999868717	16	-0.269362999	-1.93358384	0.059993462	1.480609825	323.075886	218.2046077	45.09625822	30.13222757	0.348333333	0.087536588	49	-0.003059228	-0.017783558	0.985953308	1.004998457	323.075886	321.469037	45.09625822	78.29758998	0.4425	0.58430013	41	0.222121019	1.230868933	0.233017514	-1.473245869	218.2046077	321.469037	30.13222757	78.29758998	0.572916667	0.174000025	40	AAAS	-0.19931685	-1.603492296	0.111433924	0.13142649
AACS	0.093558368	0.600928877	0.558541072	-1.074299404	6000.231133	6446.044733	206.7191148	712.4917278	0.604166667	0.999868717	16	-0.489501058	-3.870613382	0.000351576	1.589340698	6930.244411	4360.452368	526.2848214	404.7455934	0.235	0.002252159	49	0.198284506	1.184922536	0.246939177	-1.175441854	6930.244411	8146.099337	526.2848214	880.8607922	0.54887218	0.314816627	41	0.576310741	3.905147772	0.000793018	-1.868177576	4360.452368	8146.099337	404.7455934	880.8607922	0.804177546	0.00332282	40	AACS	-0.36428498	-3.030583907	0.002852439	0.010215625
AACSL	0.161300145	0.931277644	0.367996494	-1.613249967	83.5996139	134.8670744	29.56017356	46.44106664	0.458333333	0.999868717	16	-0.198715593	-1.408743001	0.167907174	1.702532226	92.2541444	54.18643067	24.38753419	11.63881413	0.448333333	0.17341038	49	-0.212887233	-1.648338799	0.109764046	1.863411791	92.2541444	49.50818969	24.38753419	8.817913333	0.455	0.219022652	41	-0.047366632	-0.320384188	0.7504389	1.094494285	54.18643067	49.50818969	11.63881413	8.817913333	0.536458333	0.366314377	40	AACSL	-0.194492478	-1.563655408	0.120545172	0.1382042
AADAC	-0.076512711	-0.245947411	0.817330558	1.264576282	82.56356797	65.28951171	64.49343128	27.81219479	0.583333333	0.999868717	16	-0.281314267	-2.041661541	0.049835698	2.143748124	73.22739347	34.15858078	17.88455637	6.805969311	0.391666667	0.077381951	49	-0.291305834	-2.291177134	0.028969485	2.5049362	73.22739347	29.23323695	17.88455637	6.988722108	0.3375	0.124620128	41	-0.078779943	-0.504895445	0.61671858	1.168484381	34.15858078	29.23323695	6.805969311	6.988722108	0.450520833	0.325960554	40	AADAC	-0.272261786	-2.216915273	0.028229386	0.053199882
AADACL2	0.107831529	0.5687931	0.580575807	-1.570551687	80.78354179	126.8747279	52.04408348	62.11127326	0.604166667	0.999868717	16	-0.173960086	-1.234017878	0.227987271	1.976354753	81.40618243	41.19006586	31.73687727	7.40614173	0.5	0.210851161	49	-0.196610728	-1.545057868	0.134029032	2.635361128	81.40618243	30.8899534	31.73687727	7.858589766	0.385	0.239273058	41	-0.148608077	-0.953843461	0.346647275	1.333445387	41.19006586	30.8899534	7.40614173	7.858589766	0.359375	0.22503426	40	AADACL2	-0.171874264	-1.377886182	0.170993127	0.173055794
AADAT	0.033042478	0.155348871	0.880203546	-1.066476806	93.91469636	100.1578454	29.75001145	27.01862796	0.5	0.999868717	16	0.033705867	0.229111705	0.819999166	-1.079091966	90.09890044	97.22499964	16.26466342	26.5116503	0.465776294	0.449349314	49	-0.054229336	-0.3719157	0.711969882	1.094535228	90.09890044	82.31704026	16.26466342	13.16293308	0.525	0.507762454	41	-0.070301244	-0.503655782	0.617880566	1.181104172	97.22499964	82.31704026	26.5116503	13.16293308	0.565104167	0.326209887	40	AADAT	0.031934299	0.253556855	0.800630404	0.43699381
AAGAB	0.114990871	0.385587124	0.717815311	-1.118560219	610.3809809	682.7478839	170.2224031	79.04447989	0.583333333	0.999868717	16	0.149078534	1.039882544	0.304049541	-1.123236077	580.6615468	652.219998	54.8980512	41.49177151	0.576666667	0.251918668	49	0.107322164	0.713181592	0.480154649	-1.093841061	580.6615468	635.1514426	54.8980512	53.13914416	0.535	0.426588306	41	-0.041412475	-0.253170898	0.801792562	1.026873206	652.219998	635.1514426	41.49177151	53.13914416	0.442708333	0.381415102	40	AAGAB	0.13413638	1.071129754	0.286748445	0.239210801
AAK1	0.055001412	0.289137985	0.777675721	-1.044325299	2837.80425	2963.590771	278.972117	333.8175493	0.5625	0.999868717	16	-0.158946101	-1.117696991	0.271209182	1.084659163	2819.215597	2599.171881	175.6021367	89.00921876	0.406666667	0.235220345	49	-0.30976369	-2.265547211	0.02912883	1.213390862	2819.215597	2323.419175	175.6021367	130.5971726	0.2725	0.124936901	41	-0.281735205	-1.744771944	0.091914223	1.11868401	2599.171881	2323.419175	89.00921876	130.5971726	0.328125	0.09255711	40	AAK1	-0.144573711	-1.155615017	0.250546503	0.220102984
AAMP	-0.117646536	-0.607064728	0.556506295	1.084080601	1035.709766	955.380776	88.12735161	98.70716761	0.479166667	0.999868717	16	-0.263095461	-1.854563557	0.071075628	1.275411651	1051.36338	824.3325826	66.85635459	102.5487245	0.318864775	0.098061957	49	-0.048439629	-0.264591524	0.794038266	1.047082008	1051.36338	1004.08886	66.85635459	165.6898686	0.3625	0.533030236	41	0.156261105	0.922502072	0.364688737	-1.218062808	824.3325826	1004.08886	102.5487245	165.6898686	0.575520833	0.23247727	40	AAMP	-0.19956583	-1.60555038	0.110978513	0.130980373
AANAT	0.331464668	2.123906119	0.052066684	-1.9854117	12.97887874	25.7684177	2.599315528	5.431805056	0.770833333	0.999868717	16	0.065127747	0.444951049	0.658590873	-1.115033891	24.02733857	26.79129682	3.709466831	4.982632954	0.488333333	0.398015846	49	0.013044928	0.07951546	0.937158868	-1.021050766	24.02733857	24.53313245	3.709466831	5.167353565	0.5	0.5717509	41	-0.049275202	-0.314581496	0.754909581	1.092045497	26.79129682	24.53313245	4.982632954	5.167353565	0.5078125	0.367611759	40	AANAT	0.057140536	0.45403352	0.651187786	0.389206943
AARS	-0.203967058	-0.893510027	0.402363872	1.177650843	4312.168436	3661.669724	582.5141326	436.6914662	0.375	0.999868717	16	-0.351029793	-2.5939049	0.01315906	1.427553641	4425.267212	3099.895573	431.4598857	273.7125243	0.285	0.030762466	49	-0.201691233	-1.291714368	0.205541346	1.24876885	4425.267212	3543.704034	431.4598857	528.7862812	0.3175	0.288354833	41	0.130899549	0.745361494	0.463591009	-1.143168843	3099.895573	3543.704034	273.7125243	528.7862812	0.5234375	0.271175436	40	AARS	-0.298445315	-2.443182268	0.015745289	0.035378794
AARS2	-0.043469412	-0.146554495	0.889901027	1.050250534	339.6662442	323.4144932	100.1947631	47.51936894	0.4375	0.999868717	16	0.183303894	1.273754949	0.209295874	-1.174150835	380.5545767	446.8284741	33.07793255	40.16224842	0.643333333	0.199525097	49	0.25757097	1.723258349	0.093509822	-1.219442258	380.5545767	464.0643321	33.07793255	35.41551728	0.595	0.205348922	41	0.048867516	0.3218837	0.749318292	-1.038573768	446.8284741	464.0643321	40.16224842	35.41551728	0.453125	0.366043452	40	AARS2	0.168081314	1.34688483	0.180777434	0.179026066
AARSD1	-0.197300853	-0.918386704	0.38588982	1.250738251	695.3066019	555.9169565	115.5316102	98.43065868	0.270833333	0.999868717	16	-0.302259876	-2.199626781	0.034213043	1.283907755	636.5436754	495.7861442	56.35572579	30.31420264	0.331666667	0.059674737	49	-0.106447785	-0.760567406	0.451630843	1.087448417	636.5436754	585.3552828	56.35572579	36.79283384	0.4575	0.414153994	41	0.291052721	1.878844459	0.06925774	-1.180660834	495.7861442	585.3552828	30.31420264	36.79283384	0.644908616	0.076156114	40	AARSD1	-0.284751817	-2.324390084	0.021504027	0.043831726
AASDH	0.21840049	0.72510067	0.506453031	-1.202853412	720.4545683	866.6012357	184.4602068	81.22989121	0.604166667	0.999868717	16	-0.050040899	-0.343792128	0.732535937	1.034690398	754.8680833	729.5593782	52.60632335	51.49693811	0.47245409	0.421640656	49	0.078021584	0.496489785	0.622764875	-1.053133373	754.8680833	794.9767704	52.60632335	61.30834206	0.585	0.478531892	41	0.130643272	0.817038047	0.419777073	-1.089666988	729.5593782	794.9767704	51.49693811	61.30834206	0.609375	0.25442682	40	AASDH	-0.042994144	-0.341465946	0.73381026	0.416364077
AASDHPPT	0.13095567	0.426603215	0.690550441	-1.086558903	3583.792652	3894.001813	666.1556728	291.5468052	0.5625	0.999868717	16	0.240303497	1.704442377	0.095079798	-1.133160724	3516.926968	3985.24351	211.5472626	175.3342184	0.623333333	0.118989404	49	0.220500628	1.303775851	0.204581504	-1.1618703	3516.926968	4086.212991	211.5472626	381.9762012	0.6225	0.287861899	41	0.043348076	0.240234775	0.812437984	-1.025335837	3985.24351	4086.212991	175.3342184	381.9762012	0.567708333	0.384430017	40	AASDHPPT	0.181271098	1.454872138	0.148429864	0.157697903
AASS	-0.129500098	-0.655932114	0.526530813	1.158775758	267.6263672	230.9561322	38.30132724	40.72391224	0.479166667	0.999868717	16	0.076300011	0.521502169	0.604724454	-1.082398538	296.2946205	320.708864	27.61290758	37.80466907	0.536666667	0.37950279	49	-0.143480295	-0.9748814	0.335708561	1.138370133	296.2946205	260.2796859	27.61290758	24.5418893	0.36	0.361597664	41	-0.190251095	-1.340721456	0.188290548	1.232170167	320.708864	260.2796859	37.80466907	24.5418893	0.411458333	0.150554796	40	AASS	0.070125225	0.557516792	0.578838743	0.364175013
AATF	-0.272663719	-1.439446536	0.179396391	1.42320046	1116.573999	784.5514598	155.5973228	170.2746164	0.333333333	0.999868717	16	-0.250066053	-1.785888305	0.081471818	1.295964472	999.6655792	771.3680434	106.7586806	70.31470131	0.363333333	0.10747958	49	-0.075127805	-0.506853252	0.615148712	1.077983246	999.6655792	927.347974	106.7586806	94.6575114	0.4475	0.476280725	41	0.213727316	1.322804591	0.195850725	-1.202212072	771.3680434	927.347974	70.31470131	94.6575114	0.578125	0.154526752	40	AATF	-0.226687192	-1.831080193	0.069390713	0.096566774
AATK	0.000857462	0.00393687	0.99695601	-1.00071848	920.3341471	920.9953889	127.1410682	109.754918	0.479166667	0.999868717	16	-0.572339979	-4.835765538	2.16E-05	1.765973382	912.2348073	516.562037	70.65361552	41.26659789	0.155	0.000348443	49	0.111430064	0.67651525	0.504170006	-1.092649349	912.2348073	996.7527679	70.65361552	103.0335274	0.5075	0.435619925	41	0.62309938	4.326421893	0.00033247	-1.929589665	516.562037	996.7527679	41.26659789	103.0335274	0.888020833	0.001800587	40	AATK	-0.449954868	-3.846740022	0.000169562	0.001161488
ABAT	0.119784322	0.631237102	0.540463808	-1.129523483	998.6566996	1128.006193	132.1175637	156.6359148	0.541666667	0.999868717	16	0.102362456	0.701489007	0.486791017	-1.091746099	1188.607003	1297.657059	92.61644531	124.853864	0.59	0.334133163	49	0.156870364	0.982368797	0.33350207	-1.125849165	1188.607003	1338.192202	92.61644531	120.8648692	0.6	0.360593059	41	0.036065964	0.233265882	0.816848345	-1.031237177	1297.657059	1338.192202	124.853864	120.8648692	0.510416667	0.385777253	40	ABAT	0.091984075	0.732170623	0.466150323	0.320416239
ABCA1	-0.24475948	-1.607174923	0.132457857	1.261481324	1015.066838	804.6625969	38.5375703	125.1149286	0.229166667	0.999868717	16	0.379423002	2.805973208	0.007320787	-1.394206643	875.0729513	1220.032522	81.85904208	91.72102861	0.721666667	0.020062765	49	0.296031389	2.091117555	0.043146758	-1.259765246	875.0729513	1102.386492	81.85904208	71.52432706	0.7	0.14798469	41	-0.148756226	-1.011469594	0.318196443	1.106719405	1220.032522	1102.386492	91.72102861	71.52432706	0.442708333	0.213502279	40	ABCA1	0.358255709	2.975544205	0.00338699	0.011560942
ABCA11P	0.129677442	0.436829061	0.682859457	-1.140844401	573.5052884	654.2802975	167.5560293	78.21436732	0.625	0.999868717	16	-0.031149804	-0.214657434	0.830994318	1.021255563	623.8443734	610.8601962	46.94956814	38.13822169	0.426666667	0.452825852	49	0.196397862	1.346325897	0.186079302	-1.135674715	623.8443734	708.4842811	46.94956814	41.80955155	0.585	0.277217762	41	0.263881114	1.72507573	0.093415042	-1.15981412	610.8601962	708.4842811	38.13822169	41.80955155	0.6640625	0.093563259	40	ABCA11P	-0.025958168	-0.20608287	0.837372704	0.449050958
ABCA12	0.099219265	0.612345681	0.550313887	-1.439549064	102.0059349	146.8425481	29.02598435	67.22216201	0.375	0.999868717	16	0.014875897	0.102346872	0.918923446	-1.041603065	107.4099209	111.8785028	33.03839295	28.54400816	0.495	0.476636644	49	-0.16921515	-1.310462687	0.200530127	1.730270376	107.4099209	62.07695766	33.03839295	10.25411966	0.43	0.285384328	41	-0.218483333	-1.641990982	0.111548117	1.802254927	111.8785028	62.07695766	28.54400816	10.25411966	0.411458333	0.105646212	40	ABCA12	0.012980453	0.103034942	0.918260231	0.470488879
ABCA13	-0.043923287	-0.147628864	0.889125683	1.115266065	83.88751307	75.21748909	53.12014523	25.04573153	0.5	0.999868717	16	0.063903495	0.438012055	0.663428637	-1.17902248	56.28846296	66.36536318	15.19134839	17.27710717	0.59	0.399603994	49	-0.21128317	-1.602710659	0.118532607	1.911183237	56.28846296	29.45215397	15.19134839	7.042398101	0.4425	0.227147218	41	-0.262555421	-1.978489082	0.057117028	2.253327999	66.36536318	29.45215397	17.27710717	7.042398101	0.341145833	0.066858935	40	ABCA13	0.05956475	0.473340873	0.637407037	0.384762445
ABCA17P	0.262934516	1.316046322	0.220460625	-1.573182447	206.1966561	324.3849601	64.5721861	62.41374113	0.729166667	0.999868717	16	0.055552134	0.382490308	0.703836264	-1.062392789	293.8966624	312.2336949	35.75444039	31.93705813	0.508333333	0.412204021	49	0.4071925	2.742346791	0.010111816	-1.557034674	293.8966624	457.6072939	35.75444039	47.80569714	0.75	0.083369763	41	0.392877654	2.52857672	0.017422854	-1.465592284	312.2336949	457.6072939	31.93705813	47.80569714	0.776041667	0.028891273	40	ABCA17P	0.04723527	0.375197544	0.708670382	0.408108159
ABCA2	0.207364662	1.076963082	0.305791925	-1.302270653	229.8057182	299.2692426	43.49132101	47.63070229	0.645833333	0.999868717	16	-0.1478761	-1.032146068	0.307731066	1.154720725	319.520621	276.7081373	33.60077146	24.32084266	0.449832776	0.253562559	49	-0.096523035	-0.694455848	0.49171359	1.093950555	319.520621	292.0795823	33.60077146	20.7937412	0.4775	0.43092392	41	0.072415662	0.480385084	0.63371637	-1.055551113	276.7081373	292.0795823	24.32084266	20.7937412	0.572916667	0.330975297	40	ABCA2	-0.141098855	-1.127459744	0.262235703	0.226575951
ABCA3	-0.225836971	-0.755172273	0.48975518	1.314256109	762.042856	579.8282777	220.4484632	98.09556	0.4375	0.999868717	16	-0.202270328	-1.420960676	0.162036626	1.228192397	669.9419966	545.4699104	66.39880966	57.13542153	0.366666667	0.169349754	49	-0.009555516	-0.061102709	0.951629253	1.009199593	669.9419966	663.8349848	66.39880966	74.70296797	0.465	0.576421185	41	0.202628279	1.258562846	0.217642874	-1.216996524	545.4699104	663.8349848	57.13542153	74.70296797	0.643229167	0.166464713	40	ABCA3	-0.176834859	-1.418494246	0.158788464	0.16515104
ABCA4	-0.045778888	-0.175566212	0.86704464	1.181452297	124.8044473	105.6364676	93.47788024	56.40688122	0.416666667	0.999868717	16	-0.141694193	-0.993968435	0.327035313	1.606122658	89.77833315	55.89755719	30.51029671	15.19876389	0.433333333	0.263754681	49	-0.13179282	-0.996544249	0.326618141	1.577457527	89.77833315	56.91331247	30.51029671	12.51940235	0.5325	0.357795468	41	0.007744598	0.05158459	0.959130017	-1.018171729	55.89755719	56.91331247	15.19876389	12.51940235	0.627604167	0.423150522	40	ABCA4	-0.138394368	-1.105565961	0.271583985	0.231635548
ABCA5	-0.022313183	-0.076990427	0.941878037	1.018444937	2695.036917	2646.227419	567.926993	281.7354482	0.5	0.999868717	16	0.051476161	0.356780474	0.723138168	-1.036280236	2249.696583	2331.316105	194.4192955	120.562764	0.571666667	0.418966264	49	-0.039364882	-0.252883216	0.801839551	1.033675578	2249.696583	2176.40489	194.4192955	214.9400927	0.5075	0.535461842	41	-0.109136717	-0.628585978	0.535472186	1.071177572	2331.316105	2176.40489	120.562764	214.9400927	0.46997389	0.297795273	40	ABCA5	0.043439489	0.345007375	0.73115675	0.415419106
ABCA6	0.044600027	0.194477251	0.851338959	-1.058462861	381.5755353	403.8835326	90.72791333	70.18727822	0.520833333	0.999868717	16	0.069638193	0.480012519	0.633468241	-1.065266022	365.0015744	388.8237753	37.19872419	32.85151716	0.583333333	0.389975414	49	0.218668941	1.529143335	0.13431397	-1.201997812	365.0015744	438.7310936	37.19872419	30.67668954	0.6775	0.239446088	41	0.168168278	1.110345904	0.273973297	-1.128354595	388.8237753	438.7310936	32.85151716	30.67668954	0.567708333	0.192856432	40	ABCA6	0.065504429	0.520670846	0.604162596	0.373199445
ABCA7	-0.228654624	-0.660669979	0.547935355	1.341194819	501.0377365	373.5756576	183.2515522	60.33474193	0.395833333	0.999868717	16	-0.21582987	-1.515855098	0.136257982	1.262713858	431.553237	341.7664535	41.77667623	41.98942888	0.37	0.151143464	49	-0.21230128	-1.45431037	0.154015475	1.234920142	431.553237	349.4584163	41.77667623	37.96359071	0.34	0.254964589	41	0.020746022	0.135883727	0.892639569	-1.022506489	341.7664535	349.4584163	41.98942888	37.96359071	0.528645833	0.405901671	40	ABCA7	-0.200247995	-1.611190283	0.109738108	0.129998442
ABCA8	0.301207579	1.290009466	0.24398511	-1.300370453	2559.385447	3328.149212	492.5210414	335.5046523	0.708333333	0.999868717	16	-0.038471236	-0.26616503	0.791430246	1.020804352	3164.535191	3100.040849	201.6729971	134.3203086	0.515	0.44016772	49	0.344568827	2.384984508	0.022451975	-1.219948177	3164.535191	3860.568938	201.6729971	210.9468068	0.6975	0.112937427	41	0.460437716	3.041127173	0.005223886	-1.245328409	3100.040849	3860.568938	134.3203086	210.9468068	0.770833333	0.012357007	40	ABCA8	-0.027886345	-0.221398403	0.825476028	0.445234279
ABCA9	0.037055929	0.183574716	0.858125952	-1.053685055	325.5694572	343.0476714	66.46282835	68.17407476	0.5	0.999868717	16	-0.16377406	-1.145943745	0.258098143	1.204333767	298.409948	247.7801055	35.74779448	25.96392674	0.423333333	0.228153056	49	0.3520788	2.610975465	0.012756485	-1.391288571	298.409948	415.1743501	35.74779448	26.87057298	0.7775	0.09134279	41	0.574719869	4.479958452	7.36E-05	-1.675575806	247.7801055	415.1743501	25.96392674	26.87057298	0.841145833	0.0006381	40	ABCA9	-0.136751835	-1.092277249	0.277368949	0.23431317
ABCB1	-0.110183997	-0.362255256	0.73436146	1.32439378	415.2475387	313.53782	256.2616833	114.7199784	0.5	0.999868717	16	0.167082687	1.179248964	0.246991369	-1.376608168	240.9320219	331.6689894	71.05643264	29.52069615	0.77	0.221602027	49	-0.055825177	-0.431766532	0.669402934	1.150335169	240.9320219	209.445063	71.05643264	16.40636864	0.6275	0.494635719	41	-0.456207056	-3.618943894	0.000940848	1.58356079	331.6689894	209.445063	29.52069615	16.40636864	0.236979167	0.003729898	40	ABCB1	0.162675164	1.302768133	0.195415157	0.188304795
ABCB1.....ABCB4	0.112191758	0.494025445	0.636295157	-1.222997846	280.0119845	342.4540539	99.63159328	77.77596027	0.583333333	0.999868717	16	0.525108566	4.198026432	0.000143826	-1.971502764	319.1731586	629.2507644	41.03701771	61.41386648	0.798333333	0.001228894	49	0.302111989	2.288420176	0.028026446	-1.340578852	319.1731586	427.8767864	41.03701771	23.92416167	0.7175	0.122745791	41	-0.386307878	-3.055322203	0.004739687	1.470635436	629.2507644	427.8767864	61.41386648	23.92416167	0.3046875	0.011561912	40	ABCB1.....ABCB4	0.514798965	4.518181404	1.15E-05	0.000150988
ABCB10	0.130653477	0.621303778	0.550693972	-1.236390084	806.088458	996.6397758	226.2732439	207.0333082	0.583333333	0.999868717	16	0.335025732	2.426330295	0.019426644	-1.550728364	802.7904837	1244.909974	112.0651848	143.6821458	0.74	0.040541063	49	0.283227757	1.900950269	0.065514536	-1.392881247	802.7904837	1118.19181	112.0651848	122.3522893	0.705	0.176667306	41	-0.100895512	-0.671466858	0.505995942	1.113324175	1244.909974	1118.19181	143.6821458	122.3522893	0.486979167	0.287401126	40	ABCB10	0.30988089	2.543204437	0.012003816	0.029172912
ABCB11	0.168015147	0.660088534	0.535879184	-1.479038287	49.81745724	73.68192662	30.78390657	18.95843135	0.604166667	0.999868717	16	-0.250233308	-1.785493128	0.081330257	1.598944499	71.12343733	44.48149226	12.2561518	8.510760683	0.371666667	0.107361537	49	-0.080043677	-0.5243109	0.603230208	1.14843332	71.12343733	61.93083751	12.2561518	12.53727465	0.4725	0.472299853	41	0.190399738	1.151536678	0.259210054	-1.39228327	44.48149226	61.93083751	8.510760683	12.53727465	0.609375	0.186040924	40	ABCB11	-0.221443843	-1.787262391	0.076265667	0.103078076
ABCB4	0.343333148	1.788728083	0.105870665	-2.171023145	95.28614345	206.8684228	44.17224309	44.04743455	0.729166667	0.999868717	16	0.435523136	3.297065431	0.001980922	-1.769798859	182.3533856	322.7288138	25.07467562	34.4087972	0.741666667	0.007837835	49	-0.141298965	-0.984315753	0.331028886	1.207132346	182.3533856	151.0632916	25.07467562	19.53920496	0.49	0.359639997	41	-0.524572397	-4.338328598	0.000117717	2.13638145	322.7288138	151.0632916	34.4087972	19.53920496	0.187989556	0.000881591	40	ABCB4	0.40026142	3.365079634	0.000954261	0.004472865
ABCB5	0.276947838	1.853511733	0.087773618	-3.803730398	46.55008239	177.0639634	18.1038137	68.04731411	0.8125	0.999868717	16	-0.20827777	-1.482754694	0.148205584	1.892801687	116.4582888	61.52693627	34.5191197	13.44981635	0.326666667	0.159441183	49	-0.2201436	-1.723895755	0.095638012	2.147282998	116.4582888	54.23518414	34.5191197	10.54709355	0.348370927	0.207440214	41	-0.063380645	-0.426616177	0.672068143	1.134446896	61.52693627	54.23518414	13.44981635	10.54709355	0.5234375	0.342416478	40	ABCB5	-0.204657978	-1.647689507	0.101975599	0.124349401
ABCB6	-0.089061869	-0.341248439	0.745909702	1.137876907	365.8175255	321.4912995	111.4281466	66.75549799	0.354166667	0.999868717	16	-0.245846424	-1.756706018	0.086828358	1.304336452	337.201149	258.5231352	38.47400081	22.92701711	0.383333333	0.1122333	49	0.198107392	1.261197554	0.216344632	-1.230847928	337.201149	415.0433354	38.47400081	48.26193869	0.6025	0.295462448	41	0.465714917	2.929393887	0.007808224	-1.605439819	258.5231352	415.0433354	22.92701711	48.26193869	0.7578125	0.016508307	40	ABCB6	-0.192911156	-1.550614761	0.123652255	0.14059475
ABCB7	0.270383753	1.617961505	0.128382159	-1.346115113	638.5519161	859.5643844	71.0126136	116.6901345	0.625	0.999868717	16	0.234305461	1.657775174	0.104114881	-1.205379076	710.9424032	856.9550972	66.450518	57.80981558	0.673333333	0.126321893	49	-0.066433428	-0.458977008	0.648798935	1.057564686	710.9424032	672.24484	66.450518	51.89364056	0.538847118	0.487203824	41	-0.340885995	-2.3776892	0.022615899	1.274766344	856.9550972	672.24484	57.80981558	51.89364056	0.338541667	0.034513343	40	ABCB7	0.215262387	1.735742016	0.085055277	0.110334224
ABCB8	-0.043801808	-0.241571043	0.812945224	1.039480616	283.4303618	272.6653653	26.02434005	36.17382068	0.416666667	0.999868717	16	-0.121848853	-0.842694313	0.403669089	1.105347652	288.2058673	260.7377568	23.51146504	22.5761576	0.431666667	0.298405748	49	-0.138131694	-0.89595568	0.376391401	1.122018901	288.2058673	256.8636474	23.51146504	25.90257499	0.46	0.380778946	41	-0.018044434	-0.112749768	0.910897013	1.015082358	260.7377568	256.8636474	22.5761576	25.90257499	0.5390625	0.411197771	40	ABCB8	-0.109041244	-0.868942938	0.387234724	0.286864488
ABCB9	-0.074716462	-0.239050364	0.822388435	1.14389399	281.0716124	245.7147384	136.0022827	58.13285629	0.541666667	0.999868717	16	-0.259794061	-1.866561601	0.070027074	1.458895895	253.6611199	173.8719814	37.74859202	20.05777971	0.346666667	0.097182695	49	-0.296819481	-2.246777636	0.030835545	1.629347669	253.6611199	155.6826237	37.74859202	21.8343982	0.3375	0.127934991	41	-0.096699303	-0.613492453	0.543537418	1.116836146	173.8719814	155.6826237	20.05777971	21.8343982	0.46875	0.30062354	40	ABCB9	-0.245620267	-1.990238743	0.04859183	0.076673472
ABCC1	-0.216076902	-0.849289758	0.431727527	1.164636891	8742.888516	7506.965115	1244.902789	753.6250324	0.354166667	0.999868717	16	-0.558685683	-4.653524071	3.19E-05	1.713653346	8116.106172	4736.142341	596.4923711	414.4184591	0.151666667	0.000447119	49	0.03467418	0.238369316	0.812842757	-1.0223842	8116.106172	8297.778719	596.4923711	474.4106474	0.585	0.538701752	41	0.670848469	5.654045542	2.47E-06	-1.752012106	4736.142341	8297.778719	414.4184591	474.4106474	0.877604167	6.90E-05	40	ABCC1	-0.504811753	-4.411069741	1.80E-05	0.000212852
ABCC10	0.052423737	0.207850801	0.842549078	-1.048252039	1554.332299	1629.332001	303.6340172	194.9558631	0.5625	0.999868717	16	-0.066858669	-0.457936736	0.649186418	1.058694386	1897.018096	1791.846751	147.8022096	175.7834505	0.471666667	0.394529931	49	-0.105805253	-0.602770281	0.552637475	1.116350822	1897.018096	1699.302816	147.8022096	292.8237012	0.36	0.453026073	41	-0.046688494	-0.270965432	0.788591225	1.054459943	1791.846751	1699.302816	175.7834505	292.8237012	0.421875	0.377434667	40	ABCC10	-0.05218127	-0.414552523	0.679740423	0.398792039
ABCC11	0.149647284	0.995759866	0.340050533	-2.802133403	41.7279804	116.9273677	10.09828181	74.84139744	0.604166667	0.999868717	16	0.029359206	0.204415386	0.839331021	-1.108558622	73.8532731	81.87068266	36.28757243	14.8832746	0.653333333	0.455463123	49	0.022269005	0.163941507	0.870747109	-1.089983486	73.8532731	80.4988481	36.28757243	18.06654856	0.6525	0.554625704	41	-0.009489446	-0.058606572	0.953624302	1.017041667	81.87068266	80.4988481	14.8832746	18.06654856	0.494791667	0.421782192	40	ABCC11	0.028268821	0.224436606	0.823120738	0.444505305
ABCC12	0.151542621	0.972065254	0.348881216	-2.152162984	61.54962563	132.4648259	22.48422762	69.40186099	0.5	0.999868717	16	-0.07956938	-0.555010194	0.582607976	1.311951759	87.44324256	66.65126361	34.18956641	15.31340083	0.52	0.370930702	49	-0.155096489	-1.209663502	0.236942683	1.950289284	87.44324256	44.83603702	34.18956641	8.466895479	0.485	0.30862887	41	-0.173817534	-1.246709432	0.220951616	1.486555638	66.65126361	44.83603702	15.31340083	8.466895479	0.434895833	0.168050664	40	ABCC12	-0.079405744	-0.631593253	0.529504977	0.344746892
ABCC13	0.027250593	0.117922898	0.909501455	-1.080588771	135.0937682	145.9808089	73.40715431	55.99104022	0.4375	0.999868717	16	-0.228549761	-1.638651106	0.112614514	1.931290261	106.3419515	55.06264578	30.15752316	8.355460096	0.48	0.133478469	49	-0.185996433	-1.426903325	0.163781252	1.763849578	106.3419515	60.28969411	30.15752316	11.49574007	0.5075	0.261596723	41	0.06098857	0.367805017	0.715632185	-1.094929117	55.06264578	60.28969411	8.355460096	11.49574007	0.541666667	0.3560757	40	ABCC13	-0.222883629	-1.799283672	0.074326005	0.101222406
ABCC2	0.34812761	2.028489375	0.064290223	-2.084023891	30.64935622	63.87399059	9.746030364	13.16383852	0.75	0.999868717	16	0.383214443	2.816546668	0.007709828	-1.886211114	48.19545562	90.90680402	7.684110808	13.07343232	0.698333333	0.020818953	49	0.164741898	0.956673022	0.348429923	-1.323419664	48.19545562	63.7828137	7.684110808	14.36753222	0.555	0.3673364	41	-0.216308073	-1.396325935	0.171501455	1.425255469	90.90680402	63.7828137	13.07343232	14.36753222	0.369791667	0.1413927	40	ABCC2	0.332110523	2.739928618	0.006876091	0.019395111
ABCC3	0.18223173	1.160950302	0.266099732	-2.277142917	65.55990773	149.2892795	24.88325615	67.69284476	0.395833333	0.999868717	16	0.609715281	5.200875705	1.15E-05	-5.171180554	105.1139057	543.5629853	33.8476544	77.20959083	0.841666667	0.000243216	49	-0.059687767	-0.430390762	0.669428908	1.19245554	105.1139057	88.14911933	33.8476544	20.20023986	0.585	0.494635719	41	-0.608366553	-5.706344534	5.22E-06	6.166402902	543.5629853	88.14911933	77.20959083	20.20023986	0.1640625	0.000109008	40	ABCC3	0.57361552	5.182192041	5.89E-07	1.60E-05
ABCC4	0.210930776	1.37274129	0.193418774	-2.072175915	92.96888821	192.647891	21.57147019	69.33494208	0.604166667	0.999868717	16	0.551854093	4.481544808	8.02E-05	-3.125366016	164.3030714	513.5072356	34.8596359	69.6879361	0.835	0.000815677	49	0.095880624	0.629233267	0.53310848	-1.190761116	164.3030714	195.6457086	34.8596359	35.57984704	0.5925	0.446626826	41	-0.495253477	-4.062369827	0.000280564	2.62467927	513.5072356	195.6457086	69.6879361	35.57984704	0.213541667	0.001600563	40	ABCC4	0.521670115	4.592745703	8.34E-06	0.000119783
ABCC5	0.215527114	1.36668339	0.193938243	-1.223768339	571.1736557	698.9842358	35.1723135	86.65259878	0.645833333	0.999868717	16	-0.229629712	-1.611124793	0.114201717	1.197136923	680.3829075	568.3417612	43.74530321	54.05982445	0.311666667	0.134783257	49	-0.060836493	-0.416806801	0.679107109	1.035814904	680.3829075	656.8576153	43.74530321	35.66533392	0.448621554	0.49747305	41	0.194234639	1.366727604	0.180022416	-1.155744061	568.3417612	656.8576153	54.05982445	35.66533392	0.671875	0.14614667	40	ABCC5	-0.217449077	-1.753950682	0.081858874	0.107485552
ABCC6	0.033526224	0.19747021	0.846304185	-1.038175491	5173.632845	5371.138817	483.4774206	875.5637158	0.354166667	0.999868717	16	-0.604753338	-5.263604624	5.90E-06	2.008244259	5439.314058	2708.492273	451.5327828	255.5076211	0.118333333	0.000162922	49	0.370998524	2.253797144	0.034332376	-1.422806901	5439.314058	7739.09358	451.5327828	915.0621604	0.704260652	0.133774368	41	0.711475322	5.295009273	5.54E-05	-2.857343791	2708.492273	7739.09358	255.5076211	915.0621604	0.950520833	0.000534017	40	ABCC6	-0.381638911	-3.190590021	0.001707932	0.006969541
ABCC6.....LOC100292715	-0.048290612	-0.199899057	0.847926881	1.048913291	1872.390606	1785.076633	358.2245735	249.9218673	0.458333333	0.999868717	16	-0.690028611	-6.590895745	5.91E-08	2.498953332	1805.759122	722.6061802	136.7352794	91.16663318	0.088333333	1.36E-05	49	-0.209219657	-1.275342904	0.212947463	1.215701819	1805.759122	1485.363511	136.7352794	210.752258	0.345	0.293191351	41	0.517779754	3.32174492	0.003292444	-2.055564361	722.6061802	1485.363511	91.16663318	210.752258	0.815104167	0.008966961	40	ABCC6.....LOC100292715	-0.588145391	-5.356264523	2.58E-07	9.14E-06
ABCC6P1	-0.204622444	-0.96079206	0.364941256	1.187645967	729.3873394	614.1454268	90.70702352	78.47908162	0.395833333	0.999868717	16	-0.245793087	-1.73699575	0.088980759	1.293336185	561.9122865	434.467305	50.32179372	53.39484465	0.353333333	0.113901803	49	0.208560808	1.308911448	0.200411475	-1.196928049	561.9122865	672.568577	50.32179372	67.93266583	0.5725	0.285374899	41	0.410765898	2.755636293	0.009661629	-1.548030357	434.467305	672.568577	53.39484465	67.93266583	0.765013055	0.019083883	40	ABCC6P1	-0.201588079	-1.622274314	0.107332552	0.128126406
ABCC8	0.173736141	1.16777559	0.267366335	-2.422443463	19.36566768	46.91223507	1.602091052	23.53445451	0.604166667	0.999868717	16	-0.060153256	-0.418687245	0.678051386	1.191717615	32.89155324	27.60012341	11.40271019	5.449852489	0.503333333	0.404225298	49	-0.05891748	-0.458912963	0.650202853	1.192444392	32.89155324	27.58330154	11.40271019	1.942669379	0.704260652	0.487652466	41	-0.000396259	-0.002907469	0.997700427	1.000609857	27.60012341	27.58330154	5.449852489	1.942669379	0.645833333	0.433008456	40	ABCC8	-0.060145654	-0.477968239	0.634122677	0.383651242
ABCC9	-0.010170711	-0.028336333	0.978876624	1.022556539	231.3681763	226.2644337	171.43554	55.23184792	0.645833333	0.999868717	16	-0.176583429	-1.23272628	0.2238366	1.403039255	221.8831986	158.1446832	38.15436583	34.89534644	0.36	0.208166167	49	-0.291605626	-2.293516442	0.028814318	1.73462298	221.8831986	127.9143659	38.15436583	14.93013827	0.3875	0.124440773	41	-0.109295445	-0.796474489	0.431888973	1.236332464	158.1446832	127.9143659	34.89534644	14.93013827	0.559895833	0.25914404	40	ABCC9	-0.172932073	-1.38653948	0.168334746	0.171414268
ABCD1	0.127708049	0.531652658	0.613437741	-1.209789945	205.6930461	248.8453789	66.62548027	46.35763159	0.5625	0.999868717	16	-0.368651501	-2.745947676	0.009046049	1.505265495	268.7707407	178.5537113	28.07207557	17.06996538	0.275	0.023477971	49	0.08189158	0.480065301	0.635297365	-1.098638351	268.7707407	295.2818434	28.07207557	47.55673809	0.4975	0.483010957	41	0.395924994	2.310190679	0.032328685	-1.653742402	178.5537113	295.2818434	17.06996538	47.55673809	0.703125	0.044660184	40	ABCD1	-0.270918737	-2.205406227	0.02904792	0.054184894
ABCD2	-0.080633208	-0.394787808	0.701873395	1.124777632	205.6682679	182.8523808	41.05333961	40.67713532	0.416666667	0.999868717	16	0.246613496	1.729682041	0.091575864	-1.464373799	156.5462284	229.2421953	22.47218283	35.51615175	0.643333333	0.116099547	49	0.34185395	2.215390609	0.034614711	-1.546637738	156.5462284	242.1203047	22.47218283	31.41739195	0.7	0.134379589	41	0.041269953	0.271587975	0.787420931	-1.056176872	229.2421953	242.1203047	35.51615175	31.41739195	0.565104167	0.377033554	40	ABCD2	0.222006289	1.791957488	0.075503206	0.102359964
ABCD3	0.06874171	0.212613246	0.842000409	-1.044496719	3603.011258	3763.333438	700.0846973	280.144724	0.5625	0.999868717	16	-0.275607505	-1.976093951	0.054304981	1.149401152	3927.723919	3417.191563	203.1325142	159.6374723	0.368333333	0.081807472	49	-0.104576551	-0.621778125	0.539404505	1.064594966	3927.723919	3689.40681	203.1325142	325.0279873	0.46	0.448828063	41	0.13313658	0.75173689	0.460082685	-1.079660517	3417.191563	3689.40681	159.6374723	325.0279873	0.559895833	0.269840125	40	ABCD3	-0.217588956	-1.755116079	0.081657686	0.107362597
ABCD4	-0.011681298	-0.033177085	0.975243063	1.012529776	975.7899973	963.7148658	344.9681807	116.0337409	0.541666667	0.999868717	16	-0.124095494	-0.865542446	0.391898012	1.102209602	902.3487022	818.672511	81.97908651	51.23921476	0.48	0.293468847	49	0.010310426	0.070819467	0.943903375	-1.008225965	902.3487022	909.7713911	81.97908651	65.3059202	0.5525	0.574081719	41	0.176671556	1.097471704	0.280782012	-1.111276339	818.672511	909.7713911	51.23921476	65.3059202	0.583333333	0.195977098	40	ABCD4	-0.113141808	-0.901896904	0.369524029	0.279002988
ABCE1	-0.023409885	-0.079363319	0.940167532	1.013296072	1530.649439	1510.56486	228.161348	109.487381	0.5	0.999868717	16	0.19995569	1.387466739	0.173092449	-1.126188178	1550.287586	1745.915552	76.13128043	118.6762133	0.591666667	0.176606685	49	0.33834727	2.086694977	0.047381221	-1.20655897	1550.287586	1870.513394	76.13128043	133.2450171	0.68	0.153336547	41	0.110596979	0.698289855	0.489716944	-1.071365331	1745.915552	1870.513394	118.6762133	133.2450171	0.561357702	0.28127791	40	ABCE1	0.170002274	1.362580488	0.175772601	0.176073404
ABCF1	-0.265279085	-1.549386771	0.144720095	1.266093037	1736.288637	1371.375235	130.539567	196.0348128	0.375	0.999868717	16	-0.070580844	-0.487546115	0.628230066	1.051091008	1341.416628	1276.21359	104.5918448	83.34372898	0.488333333	0.388342837	49	0.170405903	1.03344181	0.310394752	-1.1468426	1341.416628	1538.393733	104.5918448	159.3425491	0.5575	0.349129796	41	0.249650678	1.457991986	0.15824929	-1.205435944	1276.21359	1538.393733	83.34372898	159.3425491	0.6015625	0.134041959	40	ABCF1	-0.053108501	-0.421932649	0.674366241	0.397011178
ABCF2	0.290662059	1.338616417	0.221561833	-1.522801242	407.3919795	620.3770125	124.7305388	98.78135365	0.666666667	0.999868717	16	0.240077826	1.695856784	0.096534757	-1.230415304	551.0564272	678.0282616	52.68577229	53.19769223	0.651666667	0.12012473	49	0.123303368	0.783991984	0.438600949	-1.116740453	551.0564272	615.3870044	52.68577229	62.90672838	0.57	0.408451812	41	-0.121552184	-0.760349935	0.452429607	1.101791648	678.0282616	615.3870044	53.19769223	62.90672838	0.4140625	0.266973287	40	ABCF2	0.212449285	1.71234358	0.089311291	0.113918822
ABCF3	-0.413801618	-1.808234583	0.122534123	1.81879584	1035.111494	569.1191234	216.2827674	140.1213609	0.25	0.999868717	16	-0.313344046	-2.27729429	0.027736552	1.521836899	684.6360091	449.8747596	83.20281142	60.8636664	0.331666667	0.051473415	49	0.096770889	0.576641655	0.568998729	-1.130904161	684.6360091	774.2577115	83.20281142	131.2733749	0.5375	0.459506513	41	0.37480413	2.241815745	0.035639826	-1.721051682	449.8747596	774.2577115	60.8636664	131.2733749	0.731770833	0.047672152	40	ABCF3	-0.239963768	-1.942529133	0.054186208	0.081970456
ABCG1	0.10398722	0.644024807	0.530210398	-1.142072165	939.3081588	1072.757702	80.63783116	190.8776379	0.520833333	0.999868717	16	0.364291618	2.688356054	0.009919355	-1.365380237	1000.298696	1365.78807	100.7419358	91.29189556	0.743333333	0.025052625	49	0.315181801	1.75659864	0.095929488	-1.584887326	1000.298696	1585.360725	100.7419358	317.464246	0.555	0.207587321	41	0.125788445	0.664707435	0.514899577	-1.160766271	1365.78807	1585.360725	91.29189556	317.464246	0.401041667	0.290362219	40	ABCG1	0.208405814	1.678762508	0.095719889	0.119551862
ABCG2	0.22351814	0.889240421	0.411050029	-1.233751791	329.0959739	406.0227472	73.61254267	45.44115152	0.666666667	0.999868717	16	0.079236519	0.543167196	0.58968064	-1.079013155	383.6856979	414.0019153	35.8375471	42.78842006	0.541666667	0.373517449	49	0.483980975	3.380406071	0.002034689	-1.536989422	383.6856979	589.7208588	35.8375471	49.30062349	0.775	0.044529955	41	0.395985665	2.691797677	0.010988818	-1.424439929	414.0019153	589.7208588	42.78842006	49.30062349	0.7421875	0.02096296	40	ABCG2	0.067212867	0.534291128	0.594743122	0.370099911
ABCG4	0.126249522	0.736393049	0.473819867	-1.45472529	110.9332758	161.3774418	35.13053371	58.80753943	0.479166667	0.999868717	16	0.106213006	0.724142951	0.473739883	-1.317933769	160.8733494	212.0204196	33.43708387	62.21514961	0.526666667	0.3290796	49	-0.082471921	-0.579162417	0.565838829	1.173837376	160.8733494	137.0490945	33.43708387	23.96054522	0.5075	0.458298725	41	-0.152231118	-1.124520778	0.26990855	1.547039916	212.0204196	137.0490945	62.21514961	23.96054522	0.4765625	0.190979321	40	ABCG4	0.102231131	0.814279129	0.417740436	0.300581581
ABCG5	0.212162179	1.336993439	0.203028209	-2.406325021	43.73168597	105.2326502	17.9272099	42.36230206	0.5625	0.999868717	16	-0.024321816	-0.166901835	0.868163367	1.08871746	62.82347224	57.70411018	21.81209286	21.56522544	0.47	0.463543532	49	-0.181111737	-1.40643942	0.170469514	2.044027501	62.82347224	30.73514041	21.81209286	6.691064323	0.4975	0.266639262	41	-0.159505796	-1.194405969	0.242610985	1.877463692	57.70411018	30.73514041	21.56522544	6.691064323	0.53125	0.178623616	40	ABCG5	-0.025242322	-0.200397289	0.841798815	0.450199961
ABCG8	0.171452089	1.007576909	0.330982365	-1.60137701	21.46076079	34.36676895	6.55616667	11.00390971	0.583333333	0.999868717	16	0.117283482	0.807740052	0.423406019	-1.282466036	38.53056721	49.41414379	8.871521677	10.1413848	0.583333333	0.30759001	49	0.279931421	1.651838611	0.112337713	-1.844080414	38.53056721	71.05346432	8.871521677	17.57694995	0.665	0.221841617	41	0.182198927	1.06635573	0.296512883	-1.437917545	49.41414379	71.05346432	10.1413848	17.57694995	0.6015625	0.20312013	40	ABCG8	0.089914609	0.715607739	0.476282884	0.324533853
ABHD1	-0.369949092	-1.734127341	0.126618408	1.656704629	248.3261346	149.8916163	44.9064003	34.71987357	0.229166667	0.999868717	16	0.021745011	0.148651573	0.882487309	-1.028052015	182.0824185	187.1901972	22.1603924	26.2598126	0.486666667	0.467246243	49	0.088063739	0.581080148	0.564703844	-1.099606387	182.0824185	200.2189904	22.1603924	21.97942273	0.565	0.457796183	41	0.057191241	0.380465925	0.705720766	-1.069601899	187.1901972	200.2189904	26.2598126	21.97942273	0.614583333	0.352757033	40	ABHD1	0.020668018	0.164070668	0.870191602	0.458333342
ABHD10	-0.188692924	-0.972953753	0.352813953	1.114147779	3702.848091	3323.480206	264.1603706	286.7959236	0.25	0.999868717	16	-0.315390425	-2.297763529	0.026692015	1.268287348	3117.211803	2457.811953	238.9676154	158.8990875	0.3	0.050227321	49	-0.204215668	-1.395642552	0.170876253	1.169257251	3117.211803	2665.976029	238.9676154	217.7813976	0.4075	0.266785832	41	0.127135965	0.772156487	0.446117355	-1.084694875	2457.811953	2665.976029	158.8990875	217.7813976	0.596354167	0.264587483	40	ABHD10	-0.286510913	-2.339592801	0.02067632	0.042686848
ABHD11	-0.052987324	-0.3448804	0.736182901	1.084298903	597.2632114	550.8289364	28.20452256	131.6514525	0.354166667	0.999868717	16	-0.00182795	-0.012557521	0.990034136	1.002167207	528.8885311	527.7447987	66.86957595	61.83793559	0.453333333	0.494853704	49	0.099215976	0.66587665	0.509498328	-1.11435732	528.8885311	589.3708062	66.86957595	61.47145181	0.595	0.437552741	41	0.10925803	0.706774662	0.484205993	-1.116772363	527.7447987	589.3708062	61.83793559	61.47145181	0.606770833	0.27901331	40	ABHD11	-0.000773943	-0.006142985	0.995118048	0.490522968
ABHD12	-0.194461146	-1.127584747	0.279102957	1.22968334	664.6736727	540.5242563	59.41620915	92.69401402	0.25	0.999868717	16	-0.280025489	-2.005315129	0.050755635	1.299854647	580.4846243	446.5765658	49.81280496	44.47239886	0.245	0.07825891	49	-0.186240455	-1.318965788	0.194902118	1.163988043	580.4846243	498.7032537	49.81280496	36.92154897	0.325	0.28214718	41	0.134357674	0.901824887	0.372834853	-1.116725086	446.5765658	498.7032537	44.47239886	36.92154897	0.638020833	0.235712301	40	ABHD12	-0.265147511	-2.156052718	0.032795649	0.059111099
ABHD12B	0.206645765	1.388087542	0.191550999	-4.609134977	43.03483665	198.3533708	15.87929449	110.7614273	0.520833333	0.999868717	16	-0.087382374	-0.608369854	0.546660736	1.384198858	134.9461113	97.4904079	54.05305159	29.4754627	0.468333333	0.357835986	49	-0.20230409	-1.601469869	0.121417321	2.890113941	134.9461113	46.69231528	54.05305159	10.73121139	0.3825	0.229248927	41	-0.215790063	-1.619415481	0.116285698	2.087932614	97.4904079	46.69231528	29.4754627	10.73121139	0.377604167	0.108824619	40	ABHD12B	-0.08735207	-0.695107149	0.488991087	0.329729159
ABHD13	0.033694361	0.147552697	0.886821512	-1.06334163	274.8037283	292.2102445	92.97207746	72.61317551	0.5	0.999868717	16	0.414675338	3.1108211	0.003258895	-1.82267148	239.2249007	436.0284038	39.39645747	49.50024109	0.826666667	0.011219022	49	0.349328909	2.399186394	0.021858275	-1.585333556	239.2249007	379.2512625	39.39645747	43.0614405	0.7725	0.111338075	41	-0.130094348	-0.865384401	0.392287914	1.14970851	436.0284038	379.2512625	49.50024109	43.0614405	0.4921875	0.243619755	40	ABHD13	0.384254428	3.214917673	0.001577034	0.006569621
ABHD14A	0.044540808	0.239215285	0.814965487	-1.073872499	786.2450709	844.3269588	149.7361221	191.1328853	0.404255319	0.999868717	16	-0.338455413	-2.48626969	0.017002435	1.492671456	957.6418671	641.5623904	105.5307808	70.88929632	0.316666667	0.036623981	49	-0.020774596	-0.123696611	0.902467188	1.025801561	957.6418671	933.5546983	105.5307808	163.6525882	0.4625	0.562624194	41	0.285804729	1.637219477	0.116710989	-1.455126909	641.5623904	933.5546983	70.88929632	163.6525882	0.666666667	0.109120269	40	ABHD14A	-0.264699907	-2.152231806	0.033102468	0.05950283
ABHD14B	-0.288671668	-1.315925133	0.2295737	1.331015955	1642.906586	1234.325238	245.2243178	190.4441067	0.270833333	0.999868717	16	-0.359679743	-2.655994356	0.010886345	1.407761899	1289.812727	916.2151123	109.9258317	87.76174686	0.302170284	0.026850936	49	0.136381665	0.746308376	0.464368422	-1.17657345	1289.812727	1517.559409	109.9258317	284.6780098	0.5075	0.420074344	41	0.357428844	2.018619418	0.058781167	-1.656335274	916.2151123	1517.559409	87.76174686	284.6780098	0.651041667	0.068237596	40	ABHD14B	-0.219480563	-1.77088325	0.078975262	0.105314832
ABHD15	0.048503135	0.288065414	0.77751816	-1.071591719	336.4246318	360.5098497	39.23887435	73.83077037	0.458333333	0.999868717	16	0.110461961	0.767153344	0.447141346	-1.106685757	333.0957381	368.632309	37.46266853	27.24583947	0.603333333	0.317870658	49	0.128795656	0.820554219	0.417727559	-1.143244115	333.0957381	380.8097424	37.46266853	44.4724359	0.5925	0.399465201	41	0.040087389	0.233485905	0.817213669	-1.033034091	368.632309	380.8097424	27.24583947	44.4724359	0.505208333	0.385887779	40	ABHD15	0.094719678	0.754074701	0.452937453	0.315141025
ABHD2	-0.331980915	-1.741585654	0.113157337	1.515835721	414.800419	273.6447051	56.6078167	58.00582628	0.25	0.999868717	16	0.156219043	1.095409376	0.280053926	-1.159055384	412.1812259	477.740869	51.37385583	30.7031432	0.646666667	0.239726192	49	0.022219968	0.155922969	0.876907108	-1.02379337	412.1812259	421.9884064	51.37385583	36.28822137	0.5575	0.556757715	41	-0.185600948	-1.172886943	0.24921293	1.13211847	477.740869	421.9884064	30.7031432	36.28822137	0.377604167	0.181608093	40	ABHD2	0.145211673	1.160787264	0.24843964	0.21889769
ABHD3	-0.089721916	-0.323529342	0.759767333	1.105423802	2128.631633	1925.624931	553.300861	295.9451427	0.395833333	0.999868717	16	0.333114066	2.417205087	0.019650592	-1.404152035	1664.925336	2337.808299	185.0520129	207.9588791	0.731666667	0.040838193	49	0.196096756	1.249025169	0.220678349	-1.222155592	1664.925336	2034.79781	185.0520129	231.1884285	0.6525	0.298396361	41	-0.153146699	-0.974441313	0.336639414	1.148914299	2337.808299	2034.79781	207.9588791	231.1884285	0.419270833	0.221305337	40	ABHD3	0.297263397	2.432887786	0.016183722	0.035972247
ABHD4	-0.069205619	-0.413211837	0.685710801	1.067774076	1454.166284	1361.867007	103.0925992	198.1570948	0.395833333	0.999868717	16	-0.45401146	-3.509128109	0.001023791	1.584961615	1275.464252	804.7287961	103.7756342	85.00449265	0.166666667	0.004846036	49	0.201261682	1.180826785	0.2492959	-1.201022422	1275.464252	1531.861166	103.7756342	190.7289263	0.5275	0.316040539	41	0.534073054	3.48220122	0.002222521	-1.903574438	804.7287961	1531.861166	85.00449265	190.7289263	0.877604167	0.006772273	40	ABHD4	-0.327617247	-2.699909787	0.00772078	0.021116352
ABHD5	-0.098458022	-0.391190024	0.70985032	1.125315444	771.8291082	685.8780019	185.0292089	118.4894961	0.395833333	0.999868717	16	-0.327097957	-2.393781442	0.021326489	1.355802281	737.2415598	543.767753	67.65199073	44.22269941	0.29	0.043177871	49	0.164705631	1.244267837	0.222369134	-1.124727642	737.2415598	829.1959611	67.65199073	29.74517578	0.61	0.298894665	41	0.614089194	5.355566415	4.71E-06	-1.524908302	543.767753	829.1959611	44.22269941	29.74517578	0.8828125	0.000101347	40	ABHD5	-0.302345204	-2.477207038	0.014370182	0.033227255
ABHD6	0.148746826	0.678188944	0.517809562	-1.261644075	290.4323372	366.4222374	86.19757512	71.58766386	0.604166667	0.999868717	16	0.246610681	1.741054846	0.088341559	-1.296695835	337.5867953	437.7473914	38.23292884	42.98596012	0.66	0.113393935	49	0.17920807	1.250130534	0.218702361	-1.181313973	337.5867953	398.7959983	38.23292884	30.58668048	0.64	0.296850611	41	-0.107555434	-0.738312185	0.464925258	1.097672477	437.7473914	398.7959983	42.98596012	30.58668048	0.427083333	0.271739606	40	ABHD6	0.234130622	1.893473279	0.060493605	0.088215302
ABHD8	0.041728756	0.249469036	0.80662184	-1.161031813	68.66403245	79.7211261	20.21610217	39.44355514	0.333333333	0.999868717	16	-0.186750504	-1.323066352	0.195273731	1.832229233	61.46637466	33.54731688	19.54254163	7.96079594	0.331666667	0.19103126	49	-0.21128521	-1.664849098	0.107531098	2.201234324	61.46637466	27.92359449	19.54254163	4.900659305	0.3275	0.21718082	41	-0.086000714	-0.601576941	0.551242105	1.201396793	33.54731688	27.92359449	7.96079594	4.900659305	0.5234375	0.303334134	40	ABHD8	-0.184561138	-1.481890021	0.141079156	0.152984596
ABI1	0.132211019	0.582906377	0.578152975	-1.094753425	3754.557319	4110.314484	481.5438722	374.9683723	0.583333333	0.999868717	16	0.133303215	0.92177053	0.361372413	-1.100649402	3405.076986	3747.79595	257.8516736	267.8647618	0.589315526	0.279886803	49	0.085540097	0.537935468	0.594289769	-1.064631566	3405.076986	3625.152442	257.8516736	317.6232621	0.545	0.46903246	41	-0.047513165	-0.295174472	0.769708227	1.033831269	3747.79595	3625.152442	267.8647618	317.6232621	0.5234375	0.372005726	40	ABI1	0.117107774	0.933798641	0.352870739	0.271423269
ABI2	-0.166353317	-0.994548434	0.336863658	1.124343547	1152.300096	1024.864775	61.60525736	112.3524635	0.375	0.999868717	16	-0.1094145	-0.757373653	0.452672591	1.078623816	951.5349137	882.1749527	69.55585283	59.57182886	0.44	0.320081319	49	0.207206028	1.339762049	0.189348255	-1.151536639	951.5349137	1095.727316	69.55585283	82.12920422	0.6175	0.278916551	41	0.330190945	2.104806182	0.043909603	-1.242074843	882.1749527	1095.727316	59.57182886	82.12920422	0.671875	0.055345387	40	ABI2	-0.089862087	-0.715187461	0.476541568	0.324565906
ABI3	-0.192678326	-0.867796622	0.413403493	1.303311557	752.489881	577.3676116	157.8320852	125.7485452	0.333333333	0.999868717	16	-0.316572181	-2.307574712	0.026104997	1.477634711	684.7098426	463.3823486	80.01718158	52.88330599	0.336666667	0.049494975	49	0.273293518	1.748787758	0.090360515	-1.340561162	684.7098426	917.8954225	80.01718158	106.6636996	0.655	0.202599761	41	0.562967438	3.817714087	0.000916597	-1.980859705	463.3823486	917.8954225	52.88330599	106.6636996	0.8046875	0.003674315	40	ABI3	-0.239631158	-1.939728053	0.054530847	0.082382443
ABI3BP	0.164837228	0.859498966	0.408780477	-1.193303217	1425.724568	1701.321713	212.3952746	240.2161022	0.604166667	0.999868717	16	0.592269233	4.980549389	1.75E-05	-1.925654269	1573.930825	3030.846614	134.5926754	259.7179354	0.823333333	0.000306944	49	0.104382448	0.690501203	0.494172767	-1.082983482	1573.930825	1704.541085	134.5926754	132.9045014	0.5525	0.431525856	41	-0.537921215	-4.546062415	6.93E-05	1.778101238	3030.846614	1704.541085	259.7179354	132.9045014	0.205729167	0.000613608	40	ABI3BP	0.559227922	5.014035322	1.28E-06	2.86E-05
ABL1	0.176865289	1.088874633	0.294709629	-1.388382936	624.2755231	866.7334835	95.01258848	201.3797893	0.5625	0.999868717	16	-0.148964011	-1.033800592	0.306519873	1.212044906	1105.136331	911.7948728	134.0510988	130.4101572	0.406666667	0.253024812	49	-0.29947963	-2.155650248	0.037341249	1.502351675	1105.136331	735.6042858	134.0510988	106.8493612	0.3225	0.138785464	41	-0.154866013	-1.045064748	0.302597007	1.239518163	911.7948728	735.6042858	130.4101572	106.8493612	0.46875	0.205812018	40	ABL1	-0.139261681	-1.112585328	0.268562101	0.22992457
ABL2	-0.101938969	-0.630408881	0.53879915	1.118450091	765.670453	684.5816894	50.45030539	118.32221	0.395833333	0.999868717	16	-0.433668755	-3.338098231	0.001935736	1.452480335	759.1127588	522.6320388	62.24498964	33.82727556	0.213333333	0.007706382	49	-0.152617633	-1.104896132	0.276289281	1.119474506	759.1127588	678.0974064	62.24498964	38.75517247	0.3575	0.330817464	41	0.43536463	3.022166517	0.004762052	-1.297466202	522.6320388	678.0974064	33.82727556	38.75517247	0.7890625	0.011603503	40	ABL2	-0.412289201	-3.479423149	0.000643376	0.003324731
ABLIM1	-0.207798839	-1.022719392	0.333170357	1.129420463	14845.06166	13143.96377	1200.092395	1151.682896	0.3125	0.999868717	16	-0.36758389	-2.715637397	0.009236256	1.206364784	13730.11753	11381.39783	636.7816487	585.2681405	0.273333333	0.023745963	49	-0.444633904	-2.965657231	0.006181686	1.334873428	13730.11753	10285.70742	636.7816487	971.3053714	0.2575	0.067465956	41	-0.164283479	-0.966210929	0.342956329	1.106525527	11381.39783	10285.70742	585.2681405	971.3053714	0.397905759	0.223510779	40	ABLIM1	-0.295300646	-2.415809763	0.016934943	0.037254682
ABLIM2	-0.000980539	-0.003905541	0.997015053	1.002106517	168.7109133	168.3562679	76.15679779	49.4551627	0.5	0.999868717	16	-0.100224901	-0.694781971	0.49082671	1.157247227	200.6291742	173.3675998	31.29156314	23.67333993	0.458333333	0.335825861	49	0.075452821	0.48854774	0.628165015	-1.111980235	200.6291742	223.0956763	31.29156314	33.69833395	0.5725	0.480373799	41	0.197984934	1.207502756	0.23703754	-1.286836044	173.3675998	223.0956763	23.67333993	33.69833395	0.6328125	0.17606454	40	ABLIM2	-0.086146258	-0.68546374	0.495032066	0.331826256
ABLIM3	-0.23590843	-0.949593175	0.381534948	1.563122718	155.5846472	99.53450578	49.99683112	31.37383888	0.375	0.999868717	16	0.283219455	2.008177136	0.051458446	-1.609822962	117.6874597	189.4559751	19.46521195	29.97198966	0.683333333	0.079032517	49	0.228112864	1.374347201	0.181190817	-1.440862055	117.6874597	169.571395	19.46521195	32.34649811	0.6225	0.27462297	41	-0.071104292	-0.450919985	0.654829188	1.117263764	189.4559751	169.571395	29.97198966	32.34649811	0.481770833	0.336979373	40	ABLIM3	0.24673399	1.999648936	0.047548154	0.075518011
ABO	-0.025590717	-0.081963053	0.938455953	1.031531863	169.2086549	164.0362853	57.96538829	24.94784762	0.520833333	0.999868717	16	-0.261228593	-1.871601017	0.06840197	1.407904991	143.6215302	102.0108112	18.61728541	12.15273802	0.371666667	0.095493128	49	0.138405846	0.855875855	0.398840898	-1.187589185	143.6215302	170.563376	18.61728541	25.38314892	0.5675	0.391298838	41	0.400493963	2.43591964	0.023446634	-1.672012741	102.0108112	170.563376	12.15273802	25.38314892	0.713541667	0.035428129	40	ABO	-0.205134441	-1.651637049	0.101163128	0.123814827
ABP1	-0.224094985	-0.530712588	0.630175045	1.803898585	185.5961437	102.8861296	153.2402855	28.38540565	0.604166667	0.999868717	16	0.023289052	0.158647069	0.87471371	-1.062825357	119.0604109	126.5404237	27.14525624	38.55049616	0.505	0.465017504	49	-0.23909029	-1.855273037	0.073239363	1.828209113	119.0604109	65.12406595	27.14525624	10.40727911	0.4075	0.18415756	41	-0.202557672	-1.538077799	0.135992896	1.943067003	126.5404237	65.12406595	38.55049616	10.40727911	0.348958333	0.121095838	40	ABP1	0.020945052	0.166270516	0.868467012	0.457827469
ABR	-0.070733413	-0.345944113	0.737064934	1.091594457	1230.19139	1126.967421	212.0390994	209.9334518	0.375	0.999868717	16	-0.169169721	-1.1830458	0.243018017	1.21466344	1627.394655	1339.790597	191.244334	150.0850635	0.42	0.219277805	49	-0.390015188	-3.071608972	0.00404612	1.707788444	1627.394655	952.9252066	191.244334	107.8970562	0.2775	0.057402602	41	-0.293625761	-2.092929222	0.043168542	1.405976658	1339.790597	952.9252066	150.0850635	107.8970562	0.361979167	0.054641426	40	ABR	-0.158900095	-1.272009213	0.206127212	0.194721992
ABRA	0.237232202	1.600522978	0.136421227	-3.575247731	41.17226431	147.2010446	10.70430911	65.37579501	0.5625	0.999868717	16	-0.039384043	-0.271316142	0.787364325	1.138419017	94.59428434	83.09267755	32.50352052	27.21386306	0.491666667	0.438957202	49	-0.186195737	-1.444805436	0.15937567	2.087015504	94.59428434	45.32514691	32.50352052	10.31461103	0.4225	0.258563459	41	-0.174822812	-1.297718785	0.204556235	1.833257766	83.09267755	45.32514691	27.21386306	10.31461103	0.434895833	0.159360226	40	ABRA	-0.039966269	-0.317391491	0.751932217	0.421805967
ABT1	-0.054327841	-0.220077409	0.833156968	1.092490463	207.6850529	190.1023945	66.4104695	44.41341201	0.4375	0.999868717	16	0.199278923	1.385830757	0.17303509	-1.287063967	210.5029721	270.9307904	25.69040851	35.23230227	0.613333333	0.176566256	49	0.375068661	2.144779733	0.045722778	-1.84995884	210.5029721	389.421834	25.69040851	79.36626036	0.7	0.151753604	41	0.240425189	1.364553859	0.186862981	-1.437348016	270.9307904	389.421834	35.23230227	79.36626036	0.6015625	0.149760059	40	ABT1	0.127102365	1.014329644	0.312999473	0.252177058
ABTB1	0.104224725	0.360516077	0.734532992	-1.174626883	218.4248217	256.5676675	94.87482046	46.82469608	0.5	0.999868717	16	-0.24303224	-1.724002491	0.091401993	1.365544418	283.5851266	207.6718435	33.49827402	28.57945245	0.356666667	0.116007637	49	-0.179154892	-1.099678047	0.280649704	1.297108109	283.5851266	218.6287516	33.49827402	48.65139126	0.375	0.332746	41	0.033612813	0.194186494	0.847587825	-1.052760682	207.6718435	218.6287516	28.57945245	48.65139126	0.505208333	0.394345486	40	ABTB1	-0.200274159	-1.611406629	0.109690747	0.12997257
ABTB2	-0.086419605	-0.374845524	0.719101511	1.11203971	619.7685663	557.3259308	132.5522027	100.8939119	0.395833333	0.999868717	16	-0.265551728	-1.885826906	0.065575615	1.334438539	646.5408785	484.5040514	58.15262645	63.25439092	0.325	0.093034308	49	0.186791497	1.083607714	0.289680513	-1.210918914	646.5408785	782.9085783	58.15262645	111.6041601	0.5225	0.338183063	41	0.375806232	2.326136868	0.02858145	-1.615896866	484.5040514	782.9085783	63.25439092	111.6041601	0.721354167	0.040795326	40	ABTB2	-0.196432048	-1.579661805	0.116816037	0.135422051
ACAA1	-0.15938136	-0.636072615	0.549540787	1.135532904	3856.783474	3396.452415	610.6381976	388.4259989	0.4375	0.999868717	16	-0.323894306	-2.357401669	0.022745957	1.253693049	3696.844724	2948.763835	244.9877069	201.6956469	0.341666667	0.045048722	49	0.083210354	0.460511138	0.649953759	-1.076866776	3696.844724	3981.00926	244.9877069	566.3463404	0.49	0.487585529	41	0.305411418	1.717003901	0.102366283	-1.350060393	2948.763835	3981.00926	201.6956469	566.3463404	0.606770833	0.09960822	40	ACAA1	-0.213715322	-1.722870404	0.087375608	0.11228921
ACAA2	0.104293088	0.384124443	0.716670753	-1.134740769	653.8409331	741.9399634	200.5409913	111.2871965	0.583333333	0.999868717	16	0.143441934	0.993534546	0.325548891	-1.181865036	614.035387	725.7069546	78.41095989	80.53007665	0.576666667	0.262905596	49	0.410277849	3.042104159	0.004205038	-1.513431641	614.035387	929.3005833	78.41095989	67.76217175	0.73	0.058055045	41	0.279885576	1.934447397	0.060541703	-1.280545236	725.7069546	929.3005833	80.53007665	67.76217175	0.65625	0.069588621	40	ACAA2	0.130838961	1.044489661	0.298868109	0.245087172
ACACA	-0.133584585	-0.491409063	0.644083965	1.201032152	944.035675	786.0203186	281.7473399	154.9724715	0.25	0.999868717	16	-0.253895855	-1.821641814	0.076805108	1.3356527	1060.39375	793.9142789	129.6428556	67.76523716	0.335	0.103293022	49	0.078839243	0.579473906	0.566020783	-1.079794615	1060.39375	1145.007462	129.6428556	67.1865466	0.495	0.458317874	41	0.49643906	3.679211656	0.000751041	-1.442230594	793.9142789	1145.007462	67.76523716	67.1865466	0.778645833	0.003196148	40	ACACA	-0.237769454	-1.92405841	0.056492969	0.084213162
ACACB	0.027043172	0.104768218	0.920280415	-1.024375731	3356.581818	3438.400952	664.9839499	409.4937384	0.5625	0.999868717	16	-0.603608365	-5.256596826	7.20E-06	2.08335314	3067.88377	1472.57021	271.1134826	136.3905727	0.123333333	0.000179749	49	-0.24561116	-1.512554627	0.141836611	1.323457105	3067.88377	2318.083267	271.1134826	415.0105801	0.275	0.244851019	41	0.342608655	1.935485727	0.068557067	-1.574175039	1472.57021	2318.083267	136.3905727	415.0105801	0.723958333	0.075580015	40	ACACB	-0.495467752	-4.312161463	2.71E-05	0.000293947
ACAD10	0.149953979	0.840982725	0.415621194	-1.206206644	455.2732947	549.1536729	64.25989534	91.28151386	0.625	0.999868717	16	-0.342544498	-2.523960312	0.015707994	1.429929174	507.8886367	355.1844706	51.5066028	31.74175207	0.286666667	0.034803057	49	0.020374476	0.141972891	0.887835716	-1.017876959	507.8886367	516.9681411	51.5066028	37.90747849	0.52	0.559525342	41	0.46696724	3.272188127	0.002511911	-1.455491959	355.1844706	516.9681411	31.74175207	37.90747849	0.783854167	0.007426861	40	ACAD10	-0.314034838	-2.579730034	0.010849629	0.027055394
ACAD11.....NPHP3	0.123036178	0.380641462	0.72287223	-1.139070462	1507.31683	1716.940079	511.9955598	202.8363825	0.541666667	0.999868717	16	-0.274136978	-1.974147849	0.055457235	1.275028013	1472.402363	1154.800011	137.9393416	82.79702987	0.343333333	0.083051672	49	-0.163930309	-1.08371726	0.285612852	1.17048276	1472.402363	1257.944511	137.9393416	141.8928162	0.4125	0.335592259	41	0.108234259	0.627846281	0.535784848	-1.089318063	1154.800011	1257.944511	82.79702987	141.8928162	0.546875	0.297895355	40	ACAD11.....NPHP3	-0.241190658	-1.95286551	0.052930255	0.080814849
ACAD8	-0.268546916	-1.300591009	0.228474309	1.30188602	1437.295041	1104.00989	191.0626437	170.7704868	0.333333333	0.999868717	16	-0.297519897	-2.155733941	0.037068801	1.290677553	1110.932406	860.735823	97.60986796	62.78903996	0.338333333	0.063210876	49	0.305388213	2.16166687	0.036910856	-1.252784371	1110.932406	1391.758755	97.60986796	85.72880147	0.675	0.138391531	41	0.638161744	4.99723691	2.38E-05	-1.616940666	860.735823	1391.758755	62.78903996	85.72880147	0.880208333	0.000291376	40	ACAD8	-0.244726139	-1.982687946	0.049443242	0.07758423
ACAD9	-0.364102348	-1.916555878	0.085999788	1.306382567	1230.828071	942.1651073	106.4100458	106.5923162	0.291666667	0.999868717	16	-0.345024594	-2.529834407	0.014896533	1.255980619	1002.189824	797.9341473	61.61592644	52.17493604	0.271666667	0.033575337	49	0.121701231	0.781255818	0.440023693	-1.072946105	1002.189824	1075.295668	61.61592644	70.42526274	0.5325	0.409015433	41	0.463915004	3.164540875	0.003541715	-1.347599513	797.9341473	1075.295668	52.17493604	70.42526274	0.8125	0.009411768	40	ACAD9	-0.293143837	-2.397068221	0.017794684	0.038505627
ACADL	-0.212390604	-0.818387369	0.448798807	1.257419082	1478.27093	1175.639014	319.2990252	186.5293117	0.3125	0.999868717	16	-0.246905747	-1.768398753	0.085488625	1.270620963	1081.680927	851.301024	115.6735957	59.92873727	0.418333333	0.111184805	49	0.156143565	1.041919303	0.304160749	-1.155930034	1081.680927	1250.347471	115.6735957	113.2473163	0.5725	0.345760104	41	0.481663946	3.114471613	0.004815644	-1.468748933	851.301024	1250.347471	59.92873727	113.2473163	0.765625	0.011683682	40	ACADL	-0.207709678	-1.672987097	0.096858588	0.120427677
ACADM	0.023437506	0.083325384	0.936969189	-1.024288844	4930.198284	5049.947101	1272.632706	667.6288041	0.520833333	0.999868717	16	0.277223283	1.984213896	0.053156478	-1.226342018	4944.950455	6064.200517	423.738056	372.3295396	0.655	0.08079767	49	0.449814052	2.981059189	0.006077616	-1.480376494	4944.950455	7320.388417	423.738056	674.8376078	0.759398496	0.066889542	41	0.274552246	1.629853459	0.116152183	-1.207148147	6064.200517	7320.388417	372.3295396	674.8376078	0.65625	0.108722333	40	ACADM	0.213027992	1.717154669	0.088422346	0.113125002
ACADS	-0.085948861	-0.42043561	0.683720421	1.054067478	565.8961962	536.8690413	49.12097478	48.51539484	0.375	0.999868717	16	-0.56752016	-4.725897596	2.12E-05	1.591619542	552.4893873	347.1240285	30.48701509	30.96620949	0.161666667	0.000344611	49	0.016959995	0.09189957	0.927715526	-1.01412992	552.4893873	560.2960181	30.48701509	79.28811322	0.445	0.56941432	41	0.419889889	2.504353478	0.021218765	-1.614108998	347.1240285	560.2960181	30.96620949	79.28811322	0.734375	0.033043899	40	ACADS	-0.396249845	-3.327236436	0.00108484	0.004902189
ACADSB	-0.175720532	-0.51808434	0.633261091	1.129786818	1352.940553	1197.518444	282.9169606	99.77121496	0.395833333	0.999868717	16	-0.279531767	-2.006983944	0.050815874	1.200140959	1224.665935	1020.43508	80.31094297	62.4921369	0.385	0.078314019	49	-0.034444566	-0.20866547	0.836175932	1.024526976	1224.665935	1195.347672	80.31094297	115.2884757	0.4825	0.545230252	41	0.228213783	1.333823975	0.194901348	-1.171409818	1020.43508	1195.347672	62.4921369	115.2884757	0.604166667	0.154030203	40	ACADSB	-0.227638905	-1.839045199	0.068197838	0.095546398
ACADVL	-0.217784494	-0.839776028	0.437750261	1.285348094	8967.496747	6976.706769	2047.415934	1194.95938	0.395833333	0.999868717	16	-0.480160898	-3.782080399	0.000483367	1.679427722	7441.211444	4430.801842	655.4559455	451.5974988	0.206666667	0.002824326	49	-0.389651725	-2.732462223	0.009728146	1.546701729	7441.211444	4811.019025	655.4559455	704.927597	0.266331658	0.082119236	41	0.077140134	0.454166509	0.653354393	-1.085812274	4430.801842	4811.019025	451.5974988	704.927597	0.5390625	0.336503924	40	ACADVL	-0.425814002	-3.609643928	0.0004057	0.002314969
ACAN	0.208251422	1.214236146	0.245360014	-2.080235347	234.3620743	487.528271	111.6886134	176.0602259	0.604166667	0.999868717	16	-0.245604237	-1.770753332	0.088342359	1.951450424	334.833676	171.5819536	90.35718523	18.30838891	0.418333333	0.113393935	49	-0.16940429	-1.288856682	0.206897547	1.601811622	334.833676	209.0343655	90.35718523	36.91048465	0.485	0.289212457	41	0.160082115	0.909001378	0.37302454	-1.218277104	171.5819536	209.0343655	18.30838891	36.91048465	0.5546875	0.23579902	40	ACAN	-0.238636957	-1.93135819	0.055571656	0.083397611
ACAP1	-0.462114261	-1.844534399	0.127463666	1.684543381	291.9886349	173.3339956	57.0581027	29.70563547	0.229166667	0.999868717	16	-0.234614652	-1.666578287	0.102872391	1.276545856	213.9617883	167.6099509	22.65875835	16.12823993	0.386666667	0.125318018	49	0.146314785	0.956437963	0.345290141	-1.148288743	213.9617883	245.689913	22.65875835	24.2289711	0.5775	0.365853547	41	0.413072559	2.682600874	0.012177138	-1.465843237	167.6099509	245.689913	16.12823993	24.2289711	0.739583333	0.022582202	40	ACAP1	-0.198101215	-1.593446845	0.113678143	0.132934264
ACAP2	0.058368353	0.29908614	0.770646288	-1.07298565	2066.914845	2217.769969	336.7788211	375.4812198	0.479166667	0.999868717	16	0.372785266	2.738504034	0.008960636	-1.474122427	1935.100347	2852.574821	199.1588308	269.405387	0.726666667	0.023314859	49	0.240210067	1.702794876	0.096565074	-1.223187249	1935.100347	2366.99007	199.1588308	157.0569133	0.7375	0.207762976	41	-0.216602592	-1.557144303	0.128413765	1.205148622	2852.574821	2366.99007	269.405387	157.0569133	0.3984375	0.116519262	40	ACAP2	0.358647683	2.97911409	0.003349709	0.011472134
ACAP3	-0.303786064	-0.933312326	0.405993319	1.563918053	394.9019687	252.5080952	143.5931107	51.55680605	0.333333333	0.999868717	16	-0.137108273	-0.94756028	0.34825926	1.21418492	301.2787232	248.1324863	37.84317676	41.39680747	0.408333333	0.274115471	49	-0.257306304	-1.6593563	0.106846514	1.505052859	301.2787232	200.1781674	37.84317676	47.75000937	0.33	0.216837289	41	-0.120703809	-0.758816554	0.453247921	1.239558187	248.1324863	200.1781674	41.39680747	47.75000937	0.434895833	0.267245416	40	ACAP3	-0.120371839	-0.960076876	0.339518385	0.264956364
ACAT1	-0.222920619	-0.877481273	0.417530989	1.144010246	8562.253827	7484.420579	1050.839296	636.020483	0.416666667	0.999868717	16	-0.258676541	-1.847130728	0.071433276	1.183511864	7067.373015	5971.526968	473.5603661	357.3641026	0.356666667	0.098339752	49	0.247596533	1.541454308	0.134253018	-1.182782807	7067.373015	8359.167294	473.5603661	691.4079842	0.6425	0.239372485	41	0.477573679	3.067755358	0.00544533	-1.399837485	5971.526968	8359.167294	357.3641026	691.4079842	0.747395833	0.012753164	40	ACAT1	-0.194738096	-1.565681688	0.120067965	0.137846917
ACAT2	-0.022851684	-0.080763037	0.938929328	1.019347371	855.3148227	839.0808148	178.4214354	92.57410271	0.479166667	0.999868717	16	0.120308022	0.833701315	0.408731695	-1.079517338	908.6749186	980.9303295	65.60282602	56.63611889	0.589315526	0.300762834	49	0.134160185	0.906347496	0.370424257	-1.088399741	908.6749186	989.0015464	65.60282602	59.59000778	0.6	0.377700812	41	0.015439588	0.098177064	0.922344481	-1.008228125	980.9303295	989.0015464	56.63611889	59.59000778	0.502604167	0.413834591	40	ACAT2	0.11057719	0.881282934	0.380542497	0.283954419
ACBD3	-0.128732334	-0.525820844	0.617947627	1.102436657	3555.655788	3225.269918	521.8540518	349.9420392	0.354166667	0.999868717	16	-0.038663835	-0.268125918	0.790043476	1.019221533	3144.170593	3084.874574	191.5065629	110.6006908	0.571666667	0.439856049	49	-0.107929938	-0.692603751	0.493214795	1.068221385	3144.170593	2943.369827	191.5065629	217.6689058	0.49	0.431450248	41	-0.102445927	-0.579566397	0.567901152	1.048075762	3084.874574	2943.369827	110.6006908	217.6689058	0.473958333	0.309414866	40	ACBD3	-0.03354063	-0.266320391	0.790823873	0.434083749
ACBD4	-0.105385957	-0.445027345	0.670879918	1.203748352	464.2239447	385.6486648	143.3471684	103.0825703	0.416666667	0.999868717	16	-0.302269833	-2.19821658	0.034147181	1.51525602	405.2301494	267.4334529	54.61083874	30.77581036	0.32	0.059623636	49	-0.159018542	-1.069600127	0.291583491	1.247340872	405.2301494	324.8752272	54.61083874	51.59062183	0.3675	0.339256588	41	0.162926368	0.956202519	0.347957916	-1.214789039	267.4334529	324.8752272	30.77581036	51.59062183	0.596354167	0.225535391	40	ACBD4	-0.270402989	-2.200989015	0.0293675	0.054573938
ACBD5	0.354483418	1.565170702	0.166917498	-1.399928527	1685.604456	2359.725763	353.5583223	245.9680068	0.770833333	0.999868717	16	0.493122237	3.880895958	0.000326762	-1.418023375	2036.685192	2888.067209	148.5047053	161.4711319	0.834724541	0.002137035	49	0.227895614	1.427521292	0.163891467	-1.178133192	2036.685192	2399.486426	148.5047053	206.245968	0.675	0.261609014	41	-0.291913052	-1.865269721	0.071528843	1.203618898	2888.067209	2399.486426	161.4711319	206.245968	0.3203125	0.077862031	40	ACBD5	0.435447834	3.703520182	0.000288655	0.001780781
ACBD6	0.349092351	1.406797813	0.215768845	-1.410294114	939.5257348	1325.007613	236.2691173	138.781893	0.729166667	0.999868717	16	-0.250205369	-1.778855521	0.081883204	1.174555231	1270.560095	1081.737208	81.34055419	68.19987799	0.346153846	0.107815299	49	0.190830719	1.265401736	0.213799452	-1.116740156	1270.560095	1418.885479	81.34055419	84.39973203	0.605	0.293600583	41	0.450856624	3.107055396	0.003939494	-1.311672991	1081.737208	1418.885479	68.19987799	84.39973203	0.75	0.010172691	40	ACBD6	-0.212931131	-1.716349327	0.088570646	0.113251895
ACCN1	0.117521171	0.449618396	0.67074533	-1.254926794	59.75689315	74.99052635	29.12852981	17.30513907	0.5625	0.999868717	16	0.178628284	1.225276515	0.230273346	-1.506997545	79.44215015	119.7191253	11.37716642	30.84009719	0.546666667	0.211907396	49	0.236344846	1.326446003	0.19969918	-1.509042468	79.44215015	119.8815783	11.37716642	28.28463219	0.5975	0.285051116	41	0.000594426	0.003882115	0.996923164	-1.001356951	119.7191253	119.8815783	30.84009719	28.28463219	0.552083333	0.432806711	40	ACCN1	0.156465349	1.25219125	0.213253028	0.198670771
ACCN2	0.070758081	0.334331629	0.746235778	-1.089690879	272.8708431	297.3448689	54.02423498	49.39674319	0.5625	0.999868717	16	-0.409958238	-3.094455168	0.003357301	1.585391701	301.7863768	190.3544572	27.70285041	23.00621409	0.243333333	0.01146496	49	0.012336894	0.077223802	0.938921003	-1.011278828	301.7863768	305.1901734	27.70285041	34.28319513	0.5025	0.572338302	41	0.425012614	2.781395617	0.009596701	-1.603273061	190.3544572	305.1901734	23.00621409	34.28319513	0.7578125	0.019003711	40	ACCN2	-0.350114457	-2.901655222	0.004249329	0.013623268
ACCN3	0.142743932	0.509755249	0.633051013	-1.274820918	70.13462059	89.40908138	33.55783178	17.42295136	0.5625	0.999868717	16	-0.008973344	-0.061140155	0.951536273	1.015825905	73.60560814	72.4588808	10.96776689	15.21462921	0.467445743	0.485355422	49	0.078400788	0.512847908	0.611154786	-1.109638362	73.60560814	81.67560647	10.96776689	11.28357048	0.57	0.475373811	41	0.071582454	0.486573083	0.629374098	-1.127199393	72.4588808	81.67560647	15.21462921	11.28357048	0.625	0.329738166	40	ACCN3	-0.007709778	-0.061195682	0.951396614	0.479269545
ACCN4	-0.271835229	-0.789600294	0.477820053	1.559160843	174.9869037	112.2314638	75.59366919	24.54112219	0.375	0.999868717	16	-0.344395717	-2.529073087	0.015039552	1.902015243	141.6541559	74.47582579	21.00336835	16.26103545	0.301666667	0.03380897	49	-0.168173828	-1.077921818	0.288803321	1.329857522	141.6541559	106.518295	21.00336835	24.92695276	0.4	0.337765256	41	0.179784868	1.076624977	0.291082972	-1.430239865	74.47582579	106.518295	16.26103545	24.92695276	0.651041667	0.200604198	40	ACCN4	-0.299819586	-2.455162173	0.015248357	0.034544179
ACCN5	-0.201999545	-0.553167029	0.613235466	1.806518349	150.2912947	83.19389327	116.3546471	34.27119197	0.479166667	0.999868717	16	-0.069825659	-0.484922501	0.630470687	1.193230274	84.62225488	70.91862881	24.36722574	14.31198204	0.523333333	0.389027943	49	-0.147673482	-1.106952874	0.276318793	1.541750065	84.62225488	54.8871421	24.36722574	11.30541357	0.4725	0.330817464	41	-0.129903519	-0.878988443	0.384934687	1.292080915	70.91862881	54.8871421	14.31198204	11.30541357	0.450520833	0.240615671	40	ACCN5	-0.068365309	-0.543480584	0.588426357	0.367748543
ACCS	-0.343413994	-1.480281631	0.189550014	1.238391425	1186.863227	958.3910249	128.2329306	85.89706235	0.270833333	0.999868717	16	-0.455164335	-3.502188039	0.001026992	1.438291659	1001.610414	696.3889466	59.99265809	63.21622504	0.238333333	0.004852226	49	-0.213303345	-1.3273942	0.194635959	1.159219055	1001.610414	864.0389484	59.99265809	84.51143205	0.38	0.282115718	41	0.253768318	1.588512839	0.12255342	-1.240741905	696.3889466	864.0389484	63.21622504	84.51143205	0.6328125	0.112820629	40	ACCS	-0.397256568	-3.336719871	0.001050638	0.00479873
ACD	0.028509326	0.139855159	0.891709155	-1.051181816	315.3923429	331.5346959	81.52317928	81.70798135	0.354166667	0.999868717	16	-0.077541738	-0.53535334	0.594987877	1.092359193	340.2624829	311.4932205	41.15903712	34.5513468	0.49	0.375933181	49	0.038974939	0.253811428	0.801076147	-1.044274176	340.2624829	355.3273238	41.15903712	42.76547563	0.4725	0.535439976	41	0.12854254	0.797289299	0.431147907	-1.140722495	311.4932205	355.3273238	34.5513468	42.76547563	0.520833333	0.258906993	40	ACD	-0.068197027	-0.542138634	0.589346853	0.367972406
ACE	-0.064198663	-0.221882268	0.833952147	1.138255636	117.7166332	103.4184496	57.73086974	28.63062433	0.583333333	0.999868717	16	0.020440432	0.140597008	0.88879608	-1.03517545	128.7087339	133.2361216	24.19088192	21.25361999	0.545	0.468679296	49	0.147076651	0.863376859	0.396207627	-1.326507061	128.7087339	170.7330443	24.19088192	42.23735213	0.5625	0.389976597	41	0.139762622	0.793026803	0.436004597	-1.281432109	133.2361216	170.7330443	21.25361999	42.23735213	0.526041667	0.260898725	40	ACE	0.016842377	0.133694869	0.894065048	0.464375868
ACE2	-0.36834808	-1.762978897	0.119280311	1.587896364	189.0345821	119.0471786	30.87848094	24.94956245	0.25	0.999868717	16	0.229537703	1.603651968	0.116726136	-1.355129751	124.4663883	168.6681058	14.9853754	23.13366314	0.616666667	0.136950216	49	0.249921978	1.532700704	0.137031356	-1.343309816	124.4663883	167.1969212	14.9853754	23.50937314	0.6225	0.240941306	41	-0.006966925	-0.044604763	0.964668429	1.008799112	168.6681058	167.1969212	23.13366314	23.50937314	0.497395833	0.424613433	40	ACE2	0.201967588	1.625414424	0.106658765	0.127616018
ACER1	0.148960332	0.827384263	0.423299467	-1.83876352	34.41897568	63.28835686	20.51931274	28.22116022	0.4375	0.999868717	16	-0.21425927	-1.532621408	0.137299203	2.068222946	43.16367352	20.86993262	14.20472442	3.133094972	0.48	0.15182451	49	-0.171618084	-1.325615168	0.195344033	1.849041045	43.16367352	23.34381577	14.20472442	4.665984305	0.54	0.282407115	41	0.074092216	0.440169783	0.663207958	-1.118538148	20.86993262	23.34381577	3.133094972	4.665984305	0.549479167	0.339462415	40	ACER1	-0.21026243	-1.694174302	0.092734062	0.117057081
ACER3	-0.139498151	-0.635807021	0.543564945	1.211203661	495.9513777	409.4698468	104.5454232	87.01317511	0.354166667	0.999868717	16	0.528641513	4.221188238	0.000163125	-1.97968288	437.6977652	866.5027724	47.61848443	89.73171342	0.793333333	0.001339546	49	0.481748598	3.517629398	0.001238105	-1.575049706	437.6977652	689.3957362	47.61848443	53.40743247	0.8125	0.037894686	41	-0.23548363	-1.69605613	0.098660206	1.256901844	866.5027724	689.3957362	89.73171342	53.40743247	0.364583333	0.097266845	40	ACER3	0.507381446	4.438489109	1.61E-05	0.000193831
ACHE	0.216920714	1.455761648	0.172013135	-3.630574881	17.05682382	61.9260761	5.067601795	30.40238839	0.708333333	0.999868717	16	-0.110756822	-0.772677257	0.444564918	1.368051877	49.70483532	36.33256614	15.12048955	8.419181248	0.425	0.316820431	49	-0.133197252	-0.95663431	0.344849677	1.529616416	49.70483532	32.49496723	15.12048955	9.747385799	0.3875	0.365620198	41	-0.047725403	-0.297950457	0.767578294	1.118098254	36.33256614	32.49496723	8.419181248	9.747385799	0.479166667	0.371396106	40	ACHE	-0.104769316	-0.83464351	0.406212611	0.295330866
ACIN1	-0.424584411	-1.674350681	0.157202336	1.87556093	825.5780211	440.1765935	203.4592011	107.64301	0.229166667	0.999868717	16	-0.082560656	-0.571502362	0.57056507	1.114478747	482.3792378	432.8294632	69.38290015	51.99096934	0.481666667	0.366660623	49	-0.124323583	-0.86623147	0.39166516	1.186443406	482.3792378	406.5758513	69.38290015	53.32828799	0.455	0.38748624	41	-0.055077289	-0.352501738	0.72652267	1.064572482	432.8294632	406.5758513	51.99096934	53.32828799	0.4765625	0.359253743	40	ACIN1	-0.077385866	-0.615461814	0.540062202	0.348899527
ACLY	-0.038012504	-0.114037449	0.914845039	1.032188119	2771.33094	2684.908775	709.0263948	267.5880427	0.458333333	0.999868717	16	0.097710257	0.680433596	0.500348457	-1.07271319	2840.482745	3047.023306	263.3831781	150.8886729	0.580267559	0.339556689	49	0.121135001	0.915354106	0.367020013	-1.091627444	2840.482745	3100.748919	263.3831781	107.1216601	0.6275	0.376187969	41	0.042488598	0.290334749	0.773162144	-1.017632163	3047.023306	3100.748919	150.8886729	107.1216601	0.5625	0.372912305	40	ACLY	0.095819243	0.762882167	0.447685338	0.312992485
ACMSD	0.217463429	1.476906058	0.167670948	-5.172745988	12.84378531	66.43763894	1.364789894	36.26224923	0.395833333	0.999868717	16	-0.031319444	-0.216980051	0.829346638	1.110938367	45.2679895	40.74752556	17.82517007	10.78424615	0.583333333	0.452379157	49	-0.125646293	-0.964018854	0.343040958	1.664914233	45.2679895	27.18938225	17.82517007	5.826868209	0.555	0.364814683	41	-0.1543103	-1.106087723	0.276464517	1.498655806	40.74752556	27.18938225	10.78424615	5.826868209	0.471354167	0.194125507	40	ACMSD	-0.031734345	-0.251968164	0.801853288	0.437542544
ACN9	0.058141244	0.311463835	0.760821584	-1.092777857	659.867175	721.0882371	121.9591273	154.1475428	0.458333333	0.999868717	16	0.260331911	1.832310679	0.074587525	-1.46448128	605.3174154	886.4760231	81.32847684	130.1191603	0.653333333	0.101166481	49	0.250468085	1.672363407	0.103213552	-1.329253143	605.3174154	804.6200772	81.32847684	87.11017001	0.7	0.213595343	41	-0.07567788	-0.5227539	0.604272227	1.101732418	886.4760231	804.6200772	130.1191603	87.11017001	0.549479167	0.321667073	40	ACN9	0.2453488	1.987945863	0.048849049	0.076924418
ACO1	-0.16511656	-0.864579335	0.405900015	1.107978014	1833.909034	1655.185401	136.0648422	155.6228188	0.4375	0.999868717	16	-0.459808194	-3.555672132	0.000873294	1.346065022	1814.554511	1348.043728	95.47169641	89.99490072	0.215358932	0.004329545	49	0.073015186	0.523029714	0.604039971	-1.032510158	1814.554511	1873.545965	95.47169641	60.05230143	0.54	0.47259847	41	0.576117585	4.857157221	2.21E-05	-1.389825809	1348.043728	1873.545965	89.99490072	60.05230143	0.84375	0.000279275	40	ACO1	-0.426512169	-3.61641523	0.000395949	0.002278474
ACO2	-0.16016353	-0.61414881	0.564630043	1.277954553	2214.705383	1733.007937	675.5486292	398.5134726	0.354166667	0.999868717	16	-0.11780033	-0.817238168	0.418069491	1.140887905	1908.102733	1672.471699	224.7013165	180.6688014	0.437395659	0.30502463	49	0.219252524	1.359658823	0.184496848	-1.280681167	1908.102733	2443.671234	224.7013165	323.5210745	0.62406015	0.276404847	41	0.341886431	2.081230871	0.048126974	-1.461113653	1672.471699	2443.671234	180.6688014	323.5210745	0.703125	0.059133808	40	ACO2	-0.090059727	-0.716768974	0.47556854	0.324220626
ACOT1.....ACOT2	-0.180965954	-0.676047039	0.528860648	1.255706853	758.5857635	604.1105548	199.5305516	111.3497556	0.333333333	0.999868717	16	-0.205494723	-1.449157415	0.154452894	1.216213566	679.1568963	558.4191091	67.21406785	49.23210902	0.386666667	0.163849425	49	0.489169772	3.04798918	0.006428494	-1.824895045	679.1568963	1239.390055	67.21406785	171.0738041	0.74	0.06822223	41	0.589425945	3.825314449	0.001293443	-2.219462111	558.4191091	1239.390055	49.23210902	171.0738041	0.830729167	0.004653167	40	ACOT1.....ACOT2	-0.100556335	-0.800847764	0.425448849	0.303903991
ACOT11	-0.052403709	-0.175100397	0.868788959	1.067261579	314.4954546	294.6751394	102.604417	47.80393633	0.5	0.999868717	16	-0.275642602	-1.96531468	0.055321106	1.412765904	294.9620906	208.7834155	30.47639737	31.52768682	0.318333333	0.082865866	49	-0.140542233	-0.890798927	0.379557318	1.170175141	294.9620906	252.0666184	30.47639737	37.28257658	0.4125	0.382242455	41	0.141341309	0.886477222	0.381758264	-1.207311499	208.7834155	252.0666184	31.52768682	37.28257658	0.625	0.239264914	40	ACOT11	-0.243764827	-1.974573704	0.050372214	0.07846172
ACOT12	0.259244054	1.311876916	0.220799271	-2.301600095	38.92384906	89.5871347	27.38504336	27.23015464	0.75	0.999868717	16	0.065550487	0.446971797	0.65727769	-1.194716495	61.44912362	73.41428159	14.90606515	22.23530835	0.505	0.397548568	49	-0.215551539	-1.575638741	0.123518464	1.825802347	61.44912362	33.65595609	14.90606515	9.431553171	0.3425	0.231197043	41	-0.221450718	-1.646109022	0.110006707	2.18131618	73.41428159	33.65595609	22.23530835	9.431553171	0.315104167	0.104572395	40	ACOT12	0.061125405	0.485773469	0.62859922	0.38171714
ACOT13	0.336089606	1.377715398	0.222076448	-1.489905229	653.576088	973.7664312	198.2085042	121.3518905	0.625	0.999868717	16	-0.07099379	-0.491481099	0.625589447	1.054800921	834.9141845	791.537216	71.94208636	51.12484309	0.471666667	0.387500682	49	0.296706091	2.074261476	0.044859293	-1.242950529	834.9141845	1037.757027	71.94208636	66.2366736	0.7425	0.150096237	41	0.434853648	2.942669663	0.006110634	-1.311065362	791.537216	1037.757027	51.12484309	66.2366736	0.760416667	0.013861553	40	ACOT13	-0.057652457	-0.458110197	0.648267801	0.388382853
ACOT4	-0.188808057	-0.657420835	0.54283948	1.39462294	265.1915495	190.1528663	102.5812883	50.05248432	0.416666667	0.999868717	16	-0.019182969	-0.132715556	0.895070991	1.02539595	194.8283007	190.0029942	30.54516978	19.72094164	0.543333333	0.470274113	49	0.318177295	2.169313329	0.036813248	-1.498465382	194.8283007	291.943464	30.54516978	32.72826542	0.721804511	0.138391531	41	0.417799383	2.667853871	0.013043716	-1.536520333	190.0029942	291.943464	19.72094164	32.72826542	0.744791667	0.023707001	40	ACOT4	-0.0124755	-0.099026353	0.921429737	0.471212086
ACOT6	-0.591077349	-1.557683129	0.214883333	3.069301297	57.18831161	18.63235508	24.59114482	2.818322048	0.229166667	0.999868717	16	-0.065178237	-0.44857127	0.655805893	1.127901657	32.08914441	28.45030347	5.914481351	5.55198779	0.436666667	0.397031142	49	0.052352033	0.316643804	0.753813607	-1.102846922	32.08914441	35.38941413	5.914481351	8.581997815	0.52	0.521984467	41	0.11467128	0.678886377	0.502969365	-1.24390287	28.45030347	35.38941413	5.55198779	8.581997815	0.596354167	0.286388563	40	ACOT6	-0.052977186	-0.420887425	0.67512636	0.397238492
ACOT7	0.090724561	0.479608119	0.640522619	-1.081681256	320.7488417	346.94801	34.85368615	42.06236005	0.583333333	0.999868717	16	0.05641779	0.385114585	0.7020712	-1.05599874	427.5284495	451.469504	36.71887059	50.16316296	0.51	0.411721564	49	0.038740444	0.225380003	0.823523603	-1.038777768	427.5284495	444.1070484	36.71887059	63.73826917	0.475	0.541593158	41	-0.014834856	-0.090770707	0.928250197	1.01657811	451.469504	444.1070484	50.16316296	63.73826917	0.447916667	0.415446968	40	ACOT7	0.047070416	0.37388614	0.709642017	0.408430147
ACOT8	0.015272397	0.049718109	0.962593583	-1.025060404	171.3035785	175.5965154	78.90665992	35.06124831	0.4375	0.999868717	16	0.075813878	0.519862631	0.605669251	-1.110881992	269.6302501	299.5273894	37.53035496	43.5756471	0.55	0.379851842	49	-0.140072894	-0.884801339	0.382806884	1.244313975	269.6302501	216.6898833	37.53035496	46.59900085	0.4425	0.383800339	41	-0.200714653	-1.298415219	0.202595445	1.382285988	299.5273894	216.6898833	43.5756471	46.59900085	0.377604167	0.158276768	40	ACOT8	0.064913782	0.515962711	0.607434267	0.374468068
ACOT9	-0.159281661	-0.799182175	0.443276902	1.129371326	952.4156755	843.3149076	95.22933483	97.81543963	0.4375	0.999868717	16	0.285487596	2.035455496	0.047693351	-1.194231643	850.238493	1015.381713	52.00027582	62.27827502	0.701666667	0.075090603	49	0.228613504	1.529391468	0.134835082	-1.134617692	850.238493	964.6956366	52.00027582	53.82147227	0.605	0.239687227	41	-0.09284871	-0.615776773	0.541729311	1.052541003	1015.381713	964.6956366	62.27827502	53.82147227	0.390625	0.300085596	40	ACOT9	0.264121428	2.147295133	0.033502546	0.05996079
ACOX1	-0.22599043	-0.85517007	0.43112851	1.176232179	1120.244853	952.401127	171.1372294	96.09230065	0.395833333	0.999868717	16	0.064251072	0.440362278	0.661741045	-1.044730791	1029.13727	1075.171394	68.84748119	78.66381356	0.53	0.399009003	49	0.417649257	2.615524069	0.015445421	-1.381116756	1029.13727	1421.358728	68.84748119	133.2206277	0.71	0.09817729	41	0.361053048	2.237627674	0.03429158	-1.321983394	1075.171394	1421.358728	78.66381356	133.2206277	0.705729167	0.046499058	40	ACOX1	0.049852046	0.396016633	0.693310204	0.403291962
ACOX2	-0.196413773	-0.92497988	0.381860997	1.251585754	876.4882769	700.302216	143.4196029	125.3465458	0.333333333	0.999868717	16	-0.380743488	-2.855162669	0.006988072	1.410040582	734.0938495	520.6189514	65.42755603	36.18692778	0.256666667	0.019380035	49	0.434063816	3.140890041	0.003338906	-1.401988332	734.0938495	1029.191012	65.42755603	67.42750294	0.77	0.05426405	41	0.760161619	6.645893486	7.74E-07	-1.976860445	520.6189514	1029.191012	36.18692778	67.42750294	0.971354167	3.29E-05	40	ACOX2	-0.279684471	-2.28068844	0.024047359	0.047357306
ACOX3	0.29951873	1.226818639	0.269109695	-1.376371892	1251.191669	1722.105045	325.3002871	203.7644367	0.6875	0.999868717	16	-0.47836231	-3.775108634	0.000545363	1.560083363	1521.469906	975.2491062	125.4764612	72.04775631	0.205342237	0.003091921	49	-0.011159745	-0.065933539	0.947927604	1.010398015	1521.469906	1505.812445	125.4764612	201.6166333	0.44	0.575235879	41	0.419945515	2.478073831	0.022836314	-1.544028531	975.2491062	1505.812445	72.04775631	201.6166333	0.666666667	0.034749313	40	ACOX3	-0.369653407	-3.079825907	0.002441163	0.009111111
ACOXL	-0.072984994	-0.321460027	0.757092489	1.13899831	100.8877386	88.57584579	30.09896249	23.68409207	0.416666667	0.999868717	16	0.456372541	3.499688106	0.001081957	-1.894558574	83.44121274	158.084265	13.09609948	16.83438554	0.771666667	0.005016571	49	0.22031785	1.465745445	0.151401606	-1.33393528	83.44121274	111.3051775	13.09609948	13.77955043	0.66	0.25264555	41	-0.306918181	-2.150285319	0.037959982	1.420277732	158.084265	111.3051775	16.83438554	13.77955043	0.325520833	0.049843218	40	ACOXL	0.426553692	3.616818099	0.000395376	0.00227775
ACP1	-0.174896965	-0.8707687	0.405469439	1.125058715	2639.860618	2346.420309	238.1106632	238.4649756	0.416666667	0.999868717	16	0.070852914	0.488573725	0.627446408	-1.043844143	2168.258223	2263.323647	146.7800015	127.7341412	0.545	0.388152604	49	0.359631547	2.631260066	0.012126371	-1.230642702	2168.258223	2668.351158	146.7800015	120.7385851	0.729323308	0.089009473	41	0.334440872	2.304351575	0.026905323	-1.178952538	2263.323647	2668.351158	127.7341412	120.7385851	0.700520833	0.03911801	40	ACP1	0.065850542	0.523429936	0.602249025	0.372488927
ACP2	-0.081694486	-0.486832824	0.633910865	1.082755103	1363.955111	1259.707858	100.0090979	189.3445755	0.4375	0.999868717	16	-0.351699442	-2.583054364	0.012996098	1.384906551	1268.669719	916.0688262	102.0166996	90.69906125	0.296666667	0.030519947	49	0.224451221	1.261157473	0.22162979	-1.265568142	1268.669719	1605.587978	102.0166996	246.9042986	0.56	0.298794598	41	0.438509258	2.621384825	0.016755268	-1.75269361	916.0688262	1605.587978	90.69906125	246.9042986	0.746736292	0.028179046	40	ACP2	-0.22172191	-1.789583443	0.075887952	0.102758469
ACP5	-0.148339232	-0.840836816	0.415397053	1.197585465	225.071364	187.9376216	24.76365842	36.56662032	0.4375	0.999868717	16	0.51675712	4.103223694	0.000199126	-2.256119425	233.0217927	525.7249929	38.34140256	60.15488311	0.871666667	0.001536239	49	0.106831706	0.708450889	0.483069641	-1.162988619	233.0217927	271.0016929	38.34140256	37.46926682	0.5775	0.427684019	41	-0.458940279	-3.594233453	0.000966532	1.939932505	525.7249929	271.0016929	60.15488311	37.46926682	0.208333333	0.003786583	40	ACP5	0.486526828	4.218650094	3.97E-05	0.000381454
ACP6	-0.170810834	-1.058593703	0.307934176	1.201809497	1101.234088	916.3133513	71.55746294	159.356444	0.458333333	0.999868717	16	-0.392664067	-2.942490088	0.005132107	1.436368035	1050.69764	731.4961169	85.17544665	67.1793743	0.231666667	0.015535132	49	0.221726993	1.365931793	0.182816526	-1.198478219	1050.69764	1259.238237	85.17544665	126.7048516	0.565	0.275483958	41	0.544508047	3.679885462	0.001214275	-1.721455805	731.4961169	1259.238237	67.1793743	126.7048516	0.84375	0.004455833	40	ACP6	-0.299931306	-2.456136545	0.015208558	0.034478304
ACPL2	-0.305302232	-1.512555187	0.166581161	1.268958557	1780.102936	1402.806203	183.9077747	168.5226456	0.25	0.999868717	16	0.291111804	2.095650127	0.041700056	-1.198840359	1361.802476	1632.583769	100.0588072	81.75419112	0.668333333	0.068462335	49	0.25643073	1.678208012	0.102620257	-1.19078455	1361.802476	1621.613348	100.0588072	118.1344703	0.64	0.212874219	41	-0.012810723	-0.076361366	0.939664419	1.006765127	1632.583769	1621.613348	81.75419112	118.1344703	0.5078125	0.418412125	40	ACPL2	0.253170563	2.054142435	0.041870803	0.069650647
ACPP	0.015274905	0.052561247	0.96030226	-1.016456673	608.2672131	618.2772675	170.7706751	84.30228763	0.5	0.999868717	16	-0.171653056	-1.195450763	0.237908103	1.162188533	641.9370092	552.3518699	53.433271	52.54184825	0.373333333	0.216407788	49	0.161329842	0.950982407	0.350732401	-1.158165038	641.9370092	743.4690007	53.433271	92.43230206	0.5925	0.368268519	41	0.298892039	1.797530692	0.084545785	-1.346006126	552.3518699	743.4690007	52.54184825	92.43230206	0.665796345	0.08732089	40	ACPP	-0.129831259	-1.036353052	0.30263752	0.24679619
ACPT	-0.134998815	-0.690073676	0.505349442	1.260011048	735.2415356	583.5199119	148.9021916	161.7647908	0.333333333	0.999868717	16	-0.325677174	-2.378722393	0.021897226	1.553207956	812.5002398	523.1110467	99.251098	70.35441486	0.326666667	0.043909424	49	0.219423064	1.420308046	0.164813428	-1.269603566	812.5002398	1031.553202	99.251098	118.0502567	0.6075	0.262281709	41	0.53848789	3.699781523	0.001043732	-1.97195836	523.1110467	1031.553202	70.35441486	118.0502567	0.8203125	0.003996614	40	ACPT	-0.261841977	-2.1278583	0.035118525	0.06176888
ACR.....LOC645529	0.386045346	2.555004303	0.023069201	-2.226202427	49.64675994	110.5237375	9.769449202	21.73161497	0.6875	0.999868717	16	-0.194050427	-1.366630776	0.178953827	1.394954915	90.25543584	64.70132824	15.37800766	10.63744408	0.406666667	0.180602616	49	0.270914344	1.574593115	0.129800025	-1.629530335	90.25543584	147.0739706	15.37800766	32.64374297	0.6425	0.236242803	41	0.412213608	2.399211933	0.027327661	-2.27312135	64.70132824	147.0739706	10.63744408	32.64374297	0.723958333	0.039502461	40	ACR.....LOC645529	-0.119917414	-0.956417163	0.341358112	0.265978363
ACRBP	0.271462965	1.677051335	0.115709323	-2.288240418	144.7206213	331.1555749	51.68713524	98.42170494	0.729166667	0.999868717	16	-0.099368146	-0.696279609	0.491766403	1.160404474	261.4730429	225.3292268	49.28954794	16.28434411	0.543333333	0.336157207	49	0.013121814	0.098381075	0.922256816	-1.020039531	261.4730429	266.71284	49.28954794	20.17897247	0.6025	0.568385328	41	0.251201214	1.595967293	0.120314628	-1.183658436	225.3292268	266.71284	16.28434411	20.17897247	0.622395833	0.111410691	40	ACRBP	-0.095702884	-0.761950046	0.448239529	0.31319775
ACRC	-0.05079568	-0.220815653	0.83160124	1.078115729	245.0913403	227.3330532	63.77058698	48.99899535	0.395833333	0.999868717	16	0.471914474	3.637715052	0.00079722	-1.825232711	215.4736824	393.2896134	25.9733407	41.40964546	0.77	0.004027951	49	0.335658917	2.316441135	0.026315803	-1.403616285	215.4736824	302.4423696	25.9733407	27.10986315	0.72	0.119937923	41	-0.256723383	-1.835502591	0.074561649	1.300378693	393.2896134	302.4423696	41.40964546	27.10986315	0.341145833	0.080066561	40	ACRC	0.449628182	3.843489389	0.000171651	0.001169456
ACRV1	0.161709481	0.849374009	0.413768185	-1.224449615	161.8794426	198.2132213	27.99615583	32.34343414	0.6875	0.999868717	16	0.068254376	0.462905652	0.646503315	-1.11884472	173.7816328	194.4346623	18.88240907	40.42336028	0.436666667	0.393851446	49	0.207431688	1.286843589	0.208295089	-1.242873948	173.7816328	215.9886641	18.88240907	26.81830161	0.625	0.290299253	41	0.064289376	0.444316144	0.659417653	-1.110854729	194.4346623	215.9886641	40.42336028	26.81830161	0.661458333	0.338216404	40	ACRV1	0.064219664	0.510430257	0.611288907	0.375503436
ACSBG1	0.281966792	1.790123566	0.095301989	-3.341949499	72.55372225	242.4708758	39.41864933	86.3471518	0.791666667	0.999868717	16	-0.144255837	-1.015063636	0.317907333	1.377527598	175.8536	127.658858	44.23595665	17.24777354	0.458333333	0.259048291	49	-0.121323708	-0.909362851	0.369858188	1.33434754	175.8536	131.7899533	44.23595665	19.77668398	0.475	0.377476147	41	0.025187534	0.157427567	0.875845723	-1.032360428	127.658858	131.7899533	17.24777354	19.77668398	0.520833333	0.401682524	40	ACSBG1	-0.139890141	-1.117672689	0.266386557	0.228938318
ACSBG2	0.137861133	0.718200863	0.487781057	-1.644527481	103.1082806	169.5644009	60.98639218	69.58963368	0.625	0.999868717	16	-0.069777102	-0.485945247	0.63008304	1.185706397	122.6436556	103.4350965	35.62830507	17.12032201	0.57	0.388881406	49	-0.079958998	-0.560096164	0.578637805	1.251738966	122.6436556	97.97861928	35.62830507	25.88231183	0.4525	0.462908577	41	-0.02975394	-0.175832567	0.861711212	1.055690489	103.4350965	97.97861928	17.12032201	25.88231183	0.4296875	0.398319387	40	ACSBG2	-0.064846665	-0.515427734	0.607806525	0.374606863
ACSF2	-0.198259621	-0.80424364	0.453140747	1.351299716	979.8657204	725.1283405	265.9095468	172.0968464	0.375	0.999868717	16	-0.422925406	-3.247371616	0.002723547	1.716777191	909.7186996	529.8991065	107.8292612	45.31000901	0.256666667	0.009867087	49	-0.085599094	-0.598520842	0.552969031	1.096601332	909.7186996	829.5801517	107.8292612	79.37595578	0.4525	0.453160823	41	0.495784635	3.27886862	0.003097082	-1.565543594	529.8991065	829.5801517	45.31000901	79.37595578	0.768229167	0.008612985	40	ACSF2	-0.390412143	-3.272420279	0.001303743	0.005663559
ACSF3	0.201855293	0.91750893	0.387987743	-1.188398507	253.7212602	301.5219669	40.50739047	32.76263112	0.6875	0.999868717	16	0.000333083	0.002255411	0.998213742	-1.000383444	305.1046854	305.221676	23.00091242	46.4926674	0.42	0.496979801	49	0.031365957	0.176508758	0.861499393	-1.030471816	305.1046854	314.4017794	23.00091242	47.38472662	0.4825	0.552323897	41	0.021607287	0.138287184	0.890783782	-1.030076839	305.221676	314.4017794	46.4926674	47.38472662	0.544270833	0.405515003	40	ACSF3	0.000512812	0.004070321	0.996765224	0.490916842
ACSL1	0.099421562	0.345840293	0.744699741	-1.053141962	13417.09167	14130.10224	1844.579986	920.8864486	0.541666667	0.999868717	16	-0.389641472	-2.896850418	0.005728583	1.258430428	13944.79285	11081.09956	670.3159659	726.5780565	0.268333333	0.016903827	49	0.459480176	2.821162328	0.010577701	-1.36337238	13944.79285	19011.94542	670.3159659	1666.35285	0.755	0.084536344	41	0.621818191	4.362715968	0.000279429	-1.715709287	11081.09956	19011.94542	726.5780565	1666.35285	0.859375	0.001595105	40	ACSL1	-0.228749065	-1.848340875	0.066827217	0.09415757
ACSL3	0.361014523	1.091798391	0.341153558	-1.239222417	1111.961949	1377.968174	231.2850083	76.60223157	0.666666667	0.999868717	16	0.241103172	1.695266791	0.097100154	-1.146659569	1314.425121	1507.198142	69.99200192	89.61948376	0.656666667	0.120522729	49	0.150451988	0.969982699	0.338855043	-1.07837848	1314.425121	1417.447764	69.99200192	79.88651217	0.5725	0.36286758	41	-0.113126801	-0.747569302	0.459365572	1.063318297	1507.198142	1417.447764	89.61948376	79.88651217	0.421875	0.269489944	40	ACSL3	0.220571651	1.779984078	0.077460132	0.104071312
ACSL4	0.077179365	0.39976969	0.697050595	-1.106003481	393.5488307	435.2663768	68.68761918	78.56053591	0.4375	0.999868717	16	0.399363953	2.965656185	0.005004195	-1.788694058	318.867951	570.3572092	48.26011855	69.72871174	0.743333333	0.015273534	49	0.321676474	2.195505693	0.034731311	-1.48722278	318.867951	474.2276806	48.26011855	51.75238153	0.745	0.134519962	41	-0.161165759	-1.107030423	0.275284712	1.202707544	570.3572092	474.2276806	69.72871174	51.75238153	0.4296875	0.19355093	40	ACSL4	0.375332674	3.132166192	0.002064497	0.008050433
ACSL5	0.04999398	0.246649158	0.810384448	-1.069118461	314.3874653	336.1174432	61.86005243	62.73019616	0.541666667	0.999868717	16	0.607299588	5.164061746	1.40E-05	-2.30167616	336.4675096	774.4392456	32.02393166	78.53314895	0.84	0.000271426	49	0.380512167	2.761900413	0.008769569	-1.353055602	336.4675096	455.2592487	32.02393166	28.71241409	0.755	0.077691159	41	-0.462087584	-3.817151174	0.000662092	1.701095031	774.4392456	455.2592487	78.53314895	28.71241409	0.247395833	0.002920026	40	ACSL5	0.591776175	5.400468484	2.09E-07	7.83E-06
ACSL6	-0.107520764	-0.266426979	0.805554926	1.20555984	420.1231861	348.4880404	261.8271824	61.15119029	0.645833333	0.999868717	16	-0.156850657	-1.087852179	0.282245616	1.352335872	306.1631727	226.3958082	50.2232736	53.42527264	0.338333333	0.240792323	49	-0.250538295	-1.915940554	0.064016649	1.532219281	306.1631727	199.8168125	50.2232736	23.6336268	0.42	0.174992854	41	-0.062858911	-0.454969868	0.652295324	1.133016814	226.3958082	199.8168125	53.42527264	23.6336268	0.588541667	0.336195647	40	ACSL6	-0.153661794	-1.229390471	0.221671101	0.203314632
ACSM1	0.028276302	0.120319934	0.907800959	-1.121100844	124.1956584	139.2358575	100.6014735	74.19416488	0.604166667	0.999868717	16	-0.19246194	-1.369875055	0.182102061	2.026148643	108.419958	53.51036723	38.96502527	9.403494827	0.426666667	0.182639256	49	-0.174162035	-1.35209242	0.187104112	2.030062572	108.419958	53.40720007	38.96502527	11.71192644	0.425	0.277713245	41	-0.001118103	-0.006868735	0.994562333	1.001931709	53.51036723	53.40720007	9.403494827	11.71192644	0.486979167	0.432199701	40	ACSM1	-0.189449655	-1.522097619	0.130666149	0.145898606
ACSM2A	0.193783138	1.216683415	0.244300551	-2.372965671	43.38650693	102.9546915	19.0560587	45.09874819	0.645833333	0.999868717	16	-0.069780352	-0.482216111	0.632003349	1.259620188	67.10017491	53.27016473	22.63785325	17.60898061	0.393333333	0.389619536	49	-0.19264262	-1.48425116	0.148183394	2.141710712	67.10017491	31.33017664	22.63785325	8.265762771	0.3975	0.250209955	41	-0.15506622	-1.127876061	0.267789638	1.700282936	53.27016473	31.33017664	17.60898061	8.265762771	0.505208333	0.189920389	40	ACSM2A	-0.069359456	-0.551408978	0.583001671	0.365801681
ACSM2A.....ACSM2B	-0.332225979	-0.931250246	0.411415704	1.713730707	145.2640278	84.7647925	62.49041697	17.7616884	0.3125	0.999868717	16	-0.10249564	-0.701732124	0.486746447	1.244674207	93.67591234	75.26139114	15.12093483	21.44702714	0.338333333	0.33412874	49	0.214247885	1.253988762	0.222205993	-1.432434467	93.67591234	134.1846056	15.12093483	28.54640984	0.565	0.298867803	41	0.262744057	1.650262596	0.109186232	-1.782914234	75.26139114	134.1846056	21.44702714	28.54640984	0.684895833	0.104023712	40	ACSM2A.....ACSM2B	-0.079593047	-0.633089376	0.528531225	0.344266952
ACSM2A.....ACSM2B.....LOC100291873	-0.191978788	-0.567147539	0.602645838	1.562410094	180.6954936	115.6517705	108.1855399	38.06183135	0.395833333	0.999868717	16	-0.206938357	-1.47080665	0.1507921	1.41826142	143.6285978	101.2708911	26.31421753	11.70223231	0.446666667	0.161193617	49	-0.066982226	-0.471034851	0.640270026	1.118103076	143.6285978	128.4573854	26.31421753	18.57239577	0.54	0.484681356	41	0.207074686	1.238470039	0.22638239	-1.268453196	101.2708911	128.4573854	11.70223231	18.57239577	0.591145833	0.170749355	40	ACSM2A.....ACSM2B.....LOC100291873	-0.19170031	-1.540634894	0.126072362	0.142487519
ACSM3	-0.159983898	-0.51072514	0.635809016	1.1501695	215.0592593	186.9804923	50.73937148	21.16890535	0.395833333	0.999868717	16	-0.087182468	-0.598871258	0.552182893	1.090001913	196.4747191	180.2517195	18.08354925	20.16965789	0.46	0.360101413	49	0.286612701	1.688486314	0.105191908	-1.350484974	196.4747191	265.3361559	18.08354925	36.55452742	0.63	0.21545505	41	0.336228414	2.037958712	0.052688507	-1.472031205	180.2517195	265.3361559	20.16965789	36.55452742	0.674479167	0.063047649	40	ACSM3	-0.059856001	-0.475660876	0.635759469	0.384189589
ACSM5	-0.210678274	-1.318072861	0.208939918	1.222320905	321.2865201	262.8495665	18.00308295	40.51535795	0.333333333	0.999868717	16	-0.299240548	-2.158277827	0.036153649	1.34080395	361.9797621	269.9721776	32.52782746	27.55476852	0.32	0.062106382	49	0.063765608	0.439689813	0.662588767	-1.050316227	361.9797621	380.1932179	32.52782746	25.64839509	0.5525	0.492182919	41	0.410051365	2.92794843	0.005790015	-1.408268145	269.9721776	380.1932179	27.55476852	25.64839509	0.7734375	0.013303655	40	ACSM5	-0.273774643	-2.229890358	0.027330678	0.051906378
ACSS1	-0.036423095	-0.124415283	0.906329023	1.036639384	939.3587246	906.1576661	239.9766009	116.720852	0.520833333	0.999868717	16	-0.350432485	-2.593955655	0.013450275	1.3234592	880.5459351	665.3366685	72.37750146	40.55612828	0.318333333	0.031237324	49	-0.20566108	-1.369556226	0.179225205	1.192978971	880.5459351	738.1068375	72.37750146	74.6879821	0.3725	0.273283261	41	0.148749621	0.85623257	0.400407926	-1.109373453	665.3366685	738.1068375	40.55612828	74.6879821	0.536458333	0.246903627	40	ACSS1	-0.308640486	-2.532317809	0.012368435	0.029810545
ACSS2	-0.23618526	-1.12010847	0.295123516	1.237254979	2304.23478	1862.376648	297.5848276	258.952024	0.3125	0.999868717	16	-0.426599217	-3.220711147	0.00238901	1.596970898	2134.938515	1336.867515	155.5909483	192.8549488	0.253333333	0.008947589	49	0.066157578	0.364903744	0.718913391	-1.067725545	2134.938515	2279.52839	155.5909483	364.4152792	0.48	0.510235473	41	0.374166908	2.286345423	0.031607462	-1.705126622	1336.867515	2279.52839	192.8549488	364.4152792	0.736979167	0.043988697	40	ACSS2	-0.313687142	-2.576668718	0.0109424	0.027216784
ACSS3	0.149612625	0.684542671	0.513842756	-1.111876413	3946.674894	4388.214726	494.751677	413.8408673	0.5625	0.999868717	16	-0.455769832	-3.515236876	0.000984662	1.41499445	3959.358618	2798.144275	238.8607953	228.1848885	0.240400668	0.00470838	49	0.201232833	1.221495258	0.232449739	-1.136505029	3959.358618	4499.830982	238.8607953	372.4557783	0.625	0.305660186	41	0.556280563	3.895829342	0.000613546	-1.608148308	2798.144275	4499.830982	228.1848885	372.4557783	0.817708333	0.002774044	40	ACSS3	-0.356220523	-2.957027297	0.003586548	0.012023821
ACTA1	0.213105678	1.385347119	0.18952493	-1.708783899	28.9542951	49.47663328	4.480679965	14.11998418	0.458333333	0.999868717	16	0.146865108	1.009905533	0.318603811	-1.372424909	36.10536446	49.55190154	7.321152104	11.1211777	0.581666667	0.259342153	49	-0.215021616	-1.635234004	0.111581333	1.573179489	36.10536446	22.95056904	7.321152104	3.334102866	0.455	0.220974677	41	-0.295621989	-2.291202864	0.029985338	2.159070716	49.55190154	22.95056904	11.1211777	3.334102866	0.3125	0.042301558	40	ACTA1	0.139761123	1.116628213	0.266832214	0.229136921
ACTA2	-0.107984129	-0.367557339	0.729966397	1.088562955	11044.02224	10145.50623	2205.163403	1055.049081	0.416666667	0.999868717	16	-0.345171097	-2.535629586	0.014799338	1.342281772	11962.9259	8912.380506	951.9684183	735.6213544	0.287625418	0.033404172	49	0.037490204	0.245808141	0.807196219	-1.027754326	11962.9259	12294.94884	951.9684183	958.2563984	0.5325	0.537006206	41	0.417908056	2.800014536	0.008731962	-1.379535898	8912.380506	12294.94884	735.6213544	958.2563984	0.744791667	0.017803494	40	ACTA2	-0.304133907	-2.492842154	0.013774889	0.03223128
ACTB	-0.112926245	-0.317198479	0.768397862	1.084595488	28688.84228	26451.19087	6711.96664	2171.255532	0.4375	0.999868717	16	0.598999073	5.06294197	1.53E-05	-1.671966842	27272.6437	45598.95595	1560.554619	3266.017528	0.851419032	0.000282497	49	0.157749566	0.902893133	0.376142681	-1.115805336	27272.6437	30430.96136	1560.554619	3130.599594	0.521518987	0.380630131	41	-0.459756652	-3.352706277	0.001859375	1.498439547	45598.95595	30430.96136	3266.017528	3130.599594	0.216710183	0.00601658	40	ACTB	0.535992654	4.750572468	4.20E-06	6.91E-05
ACTC1	0.280498832	1.893034003	0.082542951	-2.013869581	318.7093671	641.8390994	38.52082553	166.2907731	0.75	0.999868717	16	-0.307605726	-2.252129683	0.031696233	1.839659992	457.0379599	248.4361033	86.91955309	32.00383968	0.26	0.056531607	49	-0.051695467	-0.385129786	0.702652182	1.087228245	457.0379599	420.3698369	86.91955309	38.85735286	0.6075	0.504872169	41	0.483979308	3.415433424	0.001726814	-1.692064202	248.4361033	420.3698369	32.00383968	38.85735286	0.8671875	0.005692253	40	ACTC1	-0.295930566	-2.421288369	0.016690659	0.03682865
ACTG1	-0.249025725	-1.117706998	0.300838496	1.099337867	74561.07447	67823.62063	4775.419514	3678.484338	0.319148936	0.999868717	16	-0.260544633	-1.857268028	0.069676476	1.091953467	66120.14146	60552.16039	2288.747486	1936.308016	0.373310811	0.096839566	49	-0.076588866	-0.467027297	0.643936953	1.028728436	66120.14146	64273.65977	2288.747486	3223.865478	0.461152882	0.485977296	41	0.168246201	0.98958559	0.331637936	-1.061459399	60552.16039	64273.65977	1936.308016	3223.865478	0.598425197	0.219317976	40	ACTG1	-0.216185666	-1.743427999	0.08369386	0.10917719
ACTG2	-0.241160483	-1.103301357	0.304916321	1.242483965	2719.42453	2188.699901	374.8275949	301.4917157	0.333333333	0.999868717	16	-0.506907507	-4.062720357	0.000205529	1.749869596	2567.117157	1467.033408	222.6324264	154.1232924	0.198333333	0.001566866	49	0.19377717	1.099791883	0.283658155	-1.228980137	2567.117157	3154.935996	222.6324264	485.9070769	0.5475	0.33461998	41	0.530652874	3.31114296	0.00387301	-2.150554976	1467.033408	3154.935996	154.1232924	485.9070769	0.786458333	0.010022243	40	ACTG2	-0.3345872	-2.762044159	0.006446061	0.018478953
ACTL6A	0.148366143	0.50100299	0.64044932	-1.196875677	1740.49403	2083.15497	619.7980249	289.202113	0.5625	0.999868717	16	0.300868084	2.165903408	0.0354282	-1.296994826	1814.819982	2353.812127	180.0599427	171.7741741	0.71	0.061155905	49	0.372653077	2.570192927	0.01462349	-1.382941525	1814.819982	2509.789913	180.0599427	201.7236306	0.74	0.096374959	41	0.094259634	0.588705289	0.56003839	-1.06626603	2353.812127	2509.789913	171.7741741	201.7236306	0.619791667	0.306502803	40	ACTL6A	0.265422412	2.158399863	0.032608392	0.05885691
ACTL6B	0.044668135	0.215215123	0.83440501	-1.199787438	42.02823239	50.42494528	28.1562844	27.00792965	0.479166667	0.999868717	16	-0.150776002	-1.063964862	0.29628988	1.729082441	36.17648944	20.9223624	13.70786005	4.200694549	0.42	0.247824333	49	-0.197907452	-1.581797319	0.126701865	2.502175149	36.17648944	14.45801644	13.70786005	0.783801016	0.4625	0.233721976	41	-0.197456479	-1.512767128	0.143089339	1.447111537	20.9223624	14.45801644	4.200694549	0.783801016	0.557291667	0.125131672	40	ACTL6B	-0.150631819	-1.204770861	0.231027286	0.20894206
ACTL7A	0.069760892	0.308715637	0.766274062	-1.161934064	68.61694636	79.72836736	28.17523013	22.39665754	0.5	0.999868717	16	-0.120742049	-0.839003155	0.405988901	1.260200694	67.51114588	53.57174156	13.27028534	9.996633317	0.473333333	0.299539523	49	-0.008695115	-0.052619675	0.958398318	1.018457165	67.51114588	66.28766353	13.27028534	19.09262204	0.5875	0.577558856	41	0.103752366	0.590028891	0.560871375	-1.23736249	53.57174156	66.28766353	9.996633317	19.09262204	0.588541667	0.306846474	40	ACTL7A	-0.096949464	-0.771937136	0.442322187	0.310791164
ACTL7B	0.013046029	0.045403335	0.965675062	-1.030100774	58.66699423	60.43291615	34.72808735	17.51316852	0.520833333	0.999868717	16	-0.039248253	-0.270901034	0.787726065	1.081016294	46.61732404	43.12360906	10.27361504	7.795917914	0.505	0.439087624	49	0.016433402	0.109899517	0.913064388	-1.032806706	46.61732404	48.1466849	10.27361504	9.386569346	0.615	0.565298422	41	0.066400975	0.411666656	0.683270736	-1.116480878	43.12360906	48.1466849	7.795917914	9.386569346	0.572916667	0.345808828	40	ACTL7B	-0.035211514	-0.279598317	0.780657448	0.43081015
ACTL8	0.242651472	1.596756772	0.134954436	-2.243944941	24.99109871	56.07864951	5.547232712	18.6621896	0.666666667	0.999868717	16	-0.265385252	-1.901448289	0.064037725	1.897927117	54.66590795	28.80295427	11.16167716	7.773259053	0.245	0.09164719	49	-0.064866202	-0.403719538	0.689143624	1.154670742	54.66590795	47.34328669	11.16167716	14.29685552	0.48	0.500573241	41	0.196217612	1.139302751	0.265904212	-1.643695513	28.80295427	47.34328669	7.773259053	14.29685552	0.721354167	0.189091004	40	ACTL8	-0.221858463	-1.790723374	0.07570301	0.102548942
ACTL9	0.220419622	1.462742168	0.168988386	-4.468885839	23.77906212	106.265914	12.92365165	54.89106336	0.729166667	0.999868717	16	0.010136008	0.070007102	0.944514379	-1.032691431	71.00832912	73.32969298	27.101507	19.10565474	0.585	0.483313526	49	-0.11083466	-0.841431127	0.406698391	1.522325201	71.00832912	46.64465193	27.101507	10.19328314	0.505	0.394559615	41	-0.171189323	-1.232293903	0.22635227	1.57209219	73.32969298	46.64465193	19.10565474	10.19328314	0.408854167	0.170740979	40	ACTL9	0.008794729	0.069807795	0.944567042	0.477422258
ACTN1	-0.064724777	-0.202788063	0.849044493	1.045198389	10812.25553	10344.69211	2132.747047	876.0870084	0.458333333	0.999868717	16	-0.568181774	-4.800464195	3.25E-05	1.512121096	9640.069598	6375.196816	620.0400469	279.478428	0.18196995	0.000452265	49	0.215989827	1.435427196	0.159802444	-1.134040603	9640.069598	10932.23034	620.0400469	652.6076965	0.62	0.25892701	41	0.760507628	6.418961958	2.56E-06	-1.714806719	6375.196816	10932.23034	279.478428	652.6076965	0.9609375	7.03E-05	40	ACTN1	-0.459428713	-3.941536432	0.00011824	0.000874601
ACTN2	0.135538489	0.639387353	0.539795282	-1.160105228	220.2747424	255.5418803	41.0499759	36.84116872	0.5625	0.999868717	16	-0.147410387	-1.011428705	0.318402999	1.218938363	229.1263852	187.9720847	20.28870686	35.2701781	0.27	0.25920628	49	-0.145153266	-0.898891248	0.375846965	1.155270779	229.1263852	198.3313258	20.28870686	27.60512997	0.38	0.380489042	41	0.034399655	0.231291342	0.818330522	-1.05511053	187.9720847	198.3313258	35.2701781	27.60512997	0.588541667	0.386314701	40	ACTN2	-0.135301217	-1.080546262	0.282545627	0.237070473
ACTN3	-0.400682097	-0.880255359	0.443382438	6.286106878	352.0407836	56.00299047	336.0924841	12.06567815	0.666666667	0.999868717	16	-0.100988521	-0.708636036	0.48452738	1.60203084	103.4900424	64.59928228	53.00138111	14.24058133	0.506666667	0.333360511	49	-0.076185947	-0.587952265	0.561434334	1.451187419	103.4900424	71.3140433	53.00138111	13.62854347	0.5975	0.456369778	41	0.0525149	0.340657163	0.735292214	-1.103944824	64.59928228	71.3140433	14.24058133	13.62854347	0.578125	0.361620128	40	ACTN3	-0.100048877	-0.796779004	0.427800374	0.304856799
ACTN4	-0.237195498	-0.804798229	0.462892316	1.435567278	1261.151774	878.5041238	432.7412738	196.9649055	0.3125	0.999868717	16	-0.324664854	-2.370412926	0.02233324	1.540699076	1295.159154	840.6308372	156.3832459	110.962192	0.331666667	0.044472736	49	-0.330178844	-2.322642243	0.025684124	1.628370057	1295.159154	795.3715119	156.3832459	147.807266	0.31	0.118764519	41	-0.040381181	-0.244879096	0.808196645	1.056903377	840.6308372	795.3715119	110.962192	147.807266	0.46875	0.383344572	40	ACTN4	-0.291330147	-2.381328262	0.018546279	0.039535639
ACTR10	-0.039516876	-0.150481853	0.885920438	1.018351102	5439.467038	5341.445625	559.5976105	333.393345	0.458333333	0.999868717	16	0.219046576	1.54857705	0.128625973	-1.077915227	5348.256122	5764.966713	214.9606483	161.8725898	0.612687813	0.145753886	49	0.222577963	1.355094001	0.186680548	-1.101477685	5348.256122	5890.984771	214.9606483	337.9351274	0.6225	0.277402745	41	0.060230662	0.336313858	0.739832418	-1.021859286	5764.966713	5890.984771	161.8725898	337.9351274	0.536458333	0.363156861	40	ACTR10	0.171927645	1.378322779	0.170858245	0.172953656
ACTR1A	-0.174666598	-0.827141974	0.431408669	1.27168115	853.48075	671.1436666	164.4429918	146.8104638	0.333333333	0.999868717	16	-0.166845286	-1.168386768	0.24907875	1.172551048	786.383417	670.6602824	80.57502902	57.59880228	0.398333333	0.22289277	49	0.179961858	1.052755204	0.302939082	-1.224579722	786.383417	962.9891861	80.57502902	147.1382547	0.5525	0.345124498	41	0.323324198	1.850061103	0.07940266	-1.435882236	670.6602824	962.9891861	57.59880228	147.1382547	0.626631854	0.083615082	40	ACTR1A	-0.115769677	-0.923031845	0.358436917	0.274017167
ACTR1B	0.156862611	0.866541542	0.402506702	-1.16623715	884.9728657	1032.088233	101.2750831	136.2579652	0.604166667	0.999868717	16	-0.245415428	-1.726286565	0.091445054	1.245142475	998.3395964	801.7874392	68.50512354	90.94379685	0.313333333	0.116046919	49	-0.142852183	-0.855847307	0.399682994	1.123309173	998.3395964	888.7487261	68.50512354	108.1838142	0.3825	0.391744033	41	0.098735198	0.615301354	0.542581516	-1.108459278	801.7874392	888.7487261	90.94379685	108.1838142	0.578125	0.300297296	40	ACTR1B	-0.210737448	-1.698119457	0.091981981	0.116367325
ACTR2	-0.231335331	-0.83019823	0.446861064	1.229676249	1526.787493	1241.617453	306.3204525	155.4268449	0.458333333	0.999868717	16	0.7537775	7.766905594	5.26E-09	-2.315102123	1238.739188	2867.807725	92.78473191	188.1060881	0.961666667	4.17E-06	49	0.382231776	2.352536661	0.027567806	-1.384589011	1238.739188	1715.144668	92.78473191	180.0003799	0.6825	0.122025217	41	-0.564244409	-4.427297013	8.17E-05	1.672050048	2867.807725	1715.144668	188.1060881	180.0003799	0.177083333	0.000690742	40	ACTR2	0.699116476	6.870250661	9.35E-11	8.52E-08
ACTR3	0.025919481	0.152247871	0.881170971	-1.024370181	10015.6192	10259.70165	782.1510153	1399.450603	0.395833333	0.999868717	16	0.692604869	6.504571196	1.84E-07	-2.069167183	9699.187972	20069.24145	724.74256	1420.017722	0.938333333	2.50E-05	49	-0.046882211	-0.292234472	0.772005227	1.036525355	9699.187972	9357.405421	724.74256	917.9287665	0.4625	0.527076107	41	-0.675111634	-6.33510082	2.35E-07	2.144744248	20069.24145	9357.405421	1420.017722	917.9287665	0.0625	1.71E-05	40	ACTR3	0.628173386	5.860814286	2.12E-08	1.73E-06
ACTR3B	0.290835246	1.277477702	0.245512578	-1.314908958	1640.021171	2156.478528	328.0542535	236.2665541	0.75	0.999868717	16	-0.383934782	-2.867484568	0.006308438	1.366790106	2098.184444	1535.118256	156.143347	119.0691071	0.268333333	0.01803653	49	0.066697598	0.474291967	0.638011889	-1.042258429	2098.184444	2186.850421	156.143347	102.7972143	0.5975	0.483935999	41	0.531404252	4.143123583	0.000185323	-1.424548508	1535.118256	2186.850421	119.0691071	102.7972143	0.815104167	0.001195461	40	ACTR3B	-0.354576249	-2.942089507	0.003755326	0.012442909
ACTR3B.....LOC100290215	0.145944349	0.964913384	0.354174666	-1.167477698	779.6129871	910.1807756	23.62133509	133.2378756	0.708333333	0.999868717	16	-0.361834755	-2.686865723	0.010481064	1.473360685	986.1480558	669.318834	100.3916611	61.85560227	0.27	0.026106656	49	-0.044255276	-0.298322049	0.767059798	1.042207153	986.1480558	946.2111762	100.3916611	88.56153981	0.515	0.525514844	41	0.39445528	2.563239884	0.015873254	-1.41369274	669.318834	946.2111762	61.85560227	88.56153981	0.736979167	0.027221345	40	ACTR3B.....LOC100290215	-0.326701666	-2.691771518	0.007903618	0.021489994
ACTR3C	-0.341723574	-1.84088301	0.094529168	1.426815712	412.8069746	289.3204576	45.45695301	49.32948406	0.229166667	0.999868717	16	-0.00552616	-0.038183869	0.969721113	1.004168398	334.2998679	332.9121574	29.94828316	20.58890083	0.466666667	0.489457685	49	0.701748017	6.934673045	2.86E-08	-1.755293922	334.2998679	586.7945262	29.94828316	20.70802193	0.94	0.000173928	41	0.804654118	8.69416827	2.15E-10	-1.762610686	332.9121574	586.7945262	20.58890083	20.70802193	0.979166667	3.87E-07	40	ACTR3C	0.003153491	0.025030144	0.980110002	0.486254901
ACTR5	-0.110013003	-0.575696367	0.576298126	1.105364589	489.0675307	442.4490666	52.70898998	61.47455682	0.479166667	0.999868717	16	0.142555763	0.982128891	0.331506145	-1.114174737	464.2422357	517.2469711	32.47958918	43.10166544	0.581666667	0.266090344	49	0.161541192	1.114562421	0.271878354	-1.101540169	464.2422357	511.3814707	32.47958918	27.08973151	0.5675	0.328937628	41	-0.01657678	-0.115218041	0.908910487	1.011469912	517.2469711	511.3814707	43.10166544	27.08973151	0.473958333	0.410661076	40	ACTR5	0.136013761	1.086307936	0.279994908	0.235554666
ACTR6	0.085335446	0.467411594	0.648236881	-1.088801928	1370.7177	1492.440075	155.255721	209.0769625	0.520833333	0.999868717	16	0.293404877	2.105646072	0.040605523	-1.308364139	1221.426069	1598.070067	127.4365431	125.5213455	0.69	0.067232945	49	0.139027071	0.871616462	0.390013376	-1.147926387	1221.426069	1402.107215	127.4365431	163.4957632	0.5925	0.386897908	41	-0.154314829	-0.95071077	0.349130127	1.139763101	1598.070067	1402.107215	125.5213455	163.4957632	0.447916667	0.226025114	40	ACTR6	0.255536081	2.074216889	0.039930368	0.067469608
ACTR8	-0.168468529	-0.686974699	0.518236323	1.174978094	803.650258	683.9704178	145.3497861	96.03940287	0.333333333	0.999868717	16	-0.233016896	-1.642709907	0.107129137	1.204741767	716.1099376	594.4094884	51.85450911	52.91240765	0.321666667	0.128768565	49	-0.021973579	-0.160278386	0.873577233	1.01336406	716.1099376	706.6660103	51.85450911	27.98061902	0.5325	0.555686977	41	0.255419885	1.875470006	0.069432343	-1.188853853	594.4094884	706.6660103	52.91240765	27.98061902	0.729166667	0.076282717	40	ACTR8	-0.224810977	-1.815388505	0.07179131	0.098840667
ACTRT2	-0.089577661	-0.295214246	0.781544098	1.197809286	52.62738095	43.93636081	26.83135416	12.11505809	0.479166667	0.999868717	16	-0.019618516	-0.132524818	0.895451052	1.07571305	37.79367017	35.13359828	7.406033865	18.65599268	0.303333333	0.470326624	49	-0.127984338	-0.915233172	0.365849112	1.273722738	37.79367017	29.67181872	7.406033865	4.888756493	0.5175	0.375628708	41	-0.03801715	-0.283200633	0.779259019	1.184072962	35.13359828	29.67181872	18.65599268	4.888756493	0.752604167	0.374725779	40	ACTRT2	-0.019847311	-0.15755384	0.875304146	0.459477604
ACVR1	0.286839442	0.872153786	0.434899299	-1.302879992	898.9733414	1171.25438	294.1738305	104.531097	0.6875	0.999868717	16	0.454987888	3.493997211	0.001067244	-1.32374061	1168.47377	1546.756181	70.95975882	81.7699242	0.82	0.004970711	49	0.358494407	2.359668349	0.024902633	-1.239983711	1168.47377	1448.888442	70.95975882	95.32481684	0.6875	0.117400271	41	-0.124170841	-0.779256549	0.441315066	1.067546773	1546.756181	1448.888442	81.7699242	95.32481684	0.4375	0.262885162	40	ACVR1	0.404648667	3.406632814	0.000827858	0.004009542
ACVR1B	0.041519534	0.159429723	0.879122661	-1.041808249	4803.385853	5004.207005	1077.709245	652.0658226	0.541666667	0.999868717	16	-0.595540152	-5.115666537	6.67E-06	1.923081415	4803.099586	2497.605951	362.5864442	267.651589	0.151666667	0.000175001	49	-0.048375573	-0.281383465	0.780746992	1.0445472	4803.099586	4598.259979	362.5864442	631.2495332	0.426065163	0.53004178	41	0.488474058	3.063749412	0.006020238	-1.841067034	2497.605951	4598.259979	267.651589	631.2495332	0.765625	0.013678628	40	ACVR1B	-0.472256431	-4.071577072	7.13E-05	0.000595605
ACVR1C	0.105975505	0.485468131	0.640722319	-1.194693333	160.6605404	191.9400765	49.12320944	41.6935731	0.541666667	0.999868717	16	-0.13701519	-0.96009541	0.343451529	1.156120012	248.4378454	214.8893219	31.07062731	15.98820782	0.46	0.271846748	49	0.065893823	0.435697778	0.665564048	-1.076076804	248.4378454	267.3382027	31.07062731	30.27207018	0.55	0.493277143	41	0.261074956	1.532034426	0.138951336	-1.244073928	214.8893219	267.3382027	15.98820782	30.27207018	0.671875	0.12282884	40	ACVR1C	-0.117983337	-0.940845578	0.349257647	0.269719394
ACVR2A	0.21358066	0.876700509	0.415146214	-1.207997203	1005.098132	1214.155732	199.2223053	131.0474153	0.5625	0.999868717	16	-0.122457218	-0.850481066	0.399576127	1.078240839	1146.92032	1063.695862	77.06890726	60.30033233	0.405	0.296859121	49	0.157637489	1.002906884	0.323257125	-1.106158649	1146.92032	1268.675831	77.06890726	93.80286178	0.605	0.355901772	41	0.298654666	1.838174175	0.077081072	-1.19270543	1063.695862	1268.675831	60.30033233	93.80286178	0.658854167	0.081910613	40	ACVR2A	-0.1003989	-0.799585418	0.426177602	0.304232524
ACVR2B	-0.253214211	-1.047265632	0.336416583	1.247393935	659.6997292	528.8623833	104.5094592	68.45335997	0.354166667	0.999868717	16	0.081475562	0.559000807	0.578886254	-1.070209359	532.951939	570.3701531	43.82530014	50.59639653	0.543333333	0.369748837	49	0.439437815	2.78428663	0.010524695	-1.498212503	532.951939	798.4752583	43.82530014	84.69837246	0.745	0.084429869	41	0.370730124	2.312030617	0.029124854	-1.399924687	570.3701531	798.4752583	50.59639653	84.69837246	0.7265625	0.041382016	40	ACVR2B	0.062184703	0.49421347	0.622650059	0.379649217
ACVRL1	-0.000541523	-0.002228685	0.998292089	1.000678911	915.1282023	914.507333	229.1399879	158.4368605	0.4375	0.999868717	16	-0.176662847	-1.240722507	0.221653325	1.155703802	974.8825616	843.5401527	87.93155053	58.94320011	0.38	0.20670549	49	0.277020158	1.586386455	0.127937193	-1.364786069	974.8825616	1330.506139	87.93155053	206.2066227	0.545	0.234744928	41	0.397614353	2.270602372	0.036080648	-1.577288449	843.5401527	1330.506139	58.94320011	206.2066227	0.6640625	0.048075599	40	ACVRL1	-0.101777405	-0.810639924	0.419820784	0.301533242
ACY1	0.058824479	0.238237456	0.81968554	-1.075993058	889.7102618	957.3220653	235.9746222	157.6656255	0.541666667	0.999868717	16	-0.436396667	-3.347270018	0.001688765	1.55292314	1034.801953	666.3574813	88.75188981	65.10910006	0.251666667	0.006962505	49	0.2785819	1.557982751	0.135774841	-1.393765959	1034.801953	1442.271736	88.75188981	246.0174514	0.585	0.239957157	41	0.505193699	3.04893125	0.007211509	-2.16441141	666.3574813	1442.271736	65.10910006	246.0174514	0.828125	0.015611089	40	ACY1	-0.242238497	-1.96169856	0.051876482	0.079762238
ACY3	-0.1519048	-0.434714317	0.68796311	1.372647099	139.9310636	101.9424904	82.90224335	27.63663334	0.4375	0.999868717	16	0.144947477	1.007087791	0.319091815	-1.277044988	98.88721253	126.2834191	20.28553452	18.12516943	0.65	0.259614207	49	-0.182095462	-1.297964418	0.202001165	1.485037478	98.88721253	66.58903494	20.28553452	14.41167573	0.395	0.286313557	41	-0.359020007	-2.577880109	0.013943821	1.896459668	126.2834191	66.58903494	18.12516943	14.41167573	0.265625	0.024819637	40	ACY3	0.131660652	1.05112595	0.295817229	0.243670903
ACYP1	-0.473768312	-1.540089843	0.203422387	1.823881289	1444.575811	792.0339001	400.868759	137.2193264	0.208333333	0.999868717	16	0.211137061	1.480068513	0.145557742	-1.30177553	777.6604486	1012.339343	109.4949226	114.6820417	0.648333333	0.157857515	49	-0.066570851	-0.479636343	0.634323212	1.085577893	777.6604486	716.3561947	109.4949226	65.93396827	0.545	0.482710563	41	-0.303269295	-2.237469671	0.031745582	1.413178737	1012.339343	716.3561947	114.6820417	65.93396827	0.348958333	0.044133039	40	ACYP1	0.200352606	1.612055316	0.109548838	0.129849106
ACYP2	0.205564217	0.933450004	0.380349725	-1.338855387	549.8285858	736.1409641	155.4136255	125.2395732	0.604166667	0.999868717	16	0.207973905	1.466232077	0.149628711	-1.184275603	711.1508092	842.1985533	71.00056997	54.28817717	0.65	0.160415819	49	0.34041611	2.121412251	0.043727384	-1.412349891	711.1508092	1004.393768	71.00056997	118.6021527	0.6925	0.148430547	41	0.21921607	1.243480408	0.22718294	-1.192585482	842.1985533	1004.393768	54.28817717	118.6021527	0.552083333	0.171151901	40	ACYP2	0.156665209	1.253817459	0.212661637	0.198332347
ADA	0.328210922	1.755741143	0.108866307	-1.671855981	313.0752688	523.4167606	81.39985239	87.90113401	0.729166667	0.999868717	16	0.604319544	5.135993463	1.17E-05	-2.316185304	441.7350169	1023.140155	50.21195899	101.4567389	0.865	0.000243571	49	0.467869305	3.222976575	0.003095779	-1.630317392	441.7350169	720.168281	50.21195899	70.29941896	0.79	0.052282872	41	-0.337215283	-2.454563479	0.018899905	1.420695942	1023.140155	720.168281	101.4567389	70.29941896	0.276041667	0.030462974	40	ADA	0.574878728	5.197151468	5.49E-07	1.54E-05
ADAD1	-0.492544928	-1.321067677	0.272311888	1.746829734	284.7841045	163.0291144	90.47985366	17.53893252	0.208333333	0.999868717	16	-0.197448348	-1.383633748	0.173027698	1.253718143	180.1183123	143.6673094	19.3354897	17.89319221	0.38	0.176566256	49	-0.085847853	-0.593784322	0.556085359	1.088061594	180.1183123	165.5405478	19.3354897	15.1284849	0.4625	0.454414175	41	0.139430965	0.933495288	0.356470285	-1.152249239	143.6673094	165.5405478	17.89319221	15.1284849	0.596354167	0.22909235	40	ADAD1	-0.18540788	-1.48884896	0.139232294	0.151656155
ADAD2	0.026124683	0.140142723	0.890869202	-1.094234608	120.0800903	131.3957905	49.84448391	63.52274922	0.395833333	0.999868717	16	-0.074063821	-0.509101832	0.61306793	1.274254451	113.0584216	88.72515332	33.36596863	34.22300792	0.395659432	0.382734757	49	0.137664339	0.915990714	0.365561661	-1.378384993	113.0584216	155.8380316	33.36596863	32.67861851	0.665	0.375479057	41	0.213789213	1.418301302	0.164481206	-1.756413213	88.72515332	155.8380316	34.22300792	32.67861851	0.747395833	0.137594325	40	ADAD2	-0.065503378	-0.520662465	0.604168413	0.373199445
ADAL	0.083970586	0.347103524	0.740028811	-1.11640458	541.0947087	604.0806108	149.1784184	103.3152962	0.520833333	0.999868717	16	-0.445286469	-3.43840251	0.001346828	1.725897521	573.9206784	332.5346212	58.51316825	38.79002046	0.22	0.005889642	49	-0.301572569	-2.244966631	0.030687071	1.37712863	573.9206784	416.7516861	58.51316825	38.43877329	0.345	0.127834244	41	0.23308422	1.542166824	0.131670594	-1.253258036	332.5346212	416.7516861	38.79002046	38.43877329	0.6953125	0.118409502	40	ADAL	-0.424530508	-3.597208549	0.0004242	0.002396365
ADAM10	0.021916027	0.114145636	0.911153515	-1.032673695	253.1369287	261.4078476	47.07969837	55.0804844	0.416666667	0.999868717	16	0.310531866	2.241397915	0.029761709	-1.380931065	233.5599056	322.5301292	28.31516914	27.81853739	0.715	0.054082657	49	0.167135863	1.129417115	0.265802189	-1.186976963	233.5599056	277.2302274	28.31516914	26.33115835	0.67	0.3259272	41	-0.179227607	-1.18263973	0.244483829	1.163401741	322.5301292	277.2302274	27.81853739	26.33115835	0.440104167	0.179472742	40	ADAM10	0.287623072	2.349213067	0.020167128	0.041852136
ADAM11	0.03309964	0.196598903	0.846967162	-1.072132637	126.986976	136.1468814	21.80341837	41.17536746	0.4375	0.999868717	16	-0.409028193	-3.104600505	0.003542786	2.194422061	146.2451704	66.64404855	22.02415584	13.12754226	0.278333333	0.011932901	49	-0.069535681	-0.423516106	0.675020837	1.124097427	146.2451704	130.1000846	22.02415584	31.11572439	0.46	0.496417148	41	0.324922526	1.878976545	0.074616709	-1.952163583	66.64404855	130.1000846	13.12754226	31.11572439	0.6640625	0.08010027	40	ADAM11	-0.331378185	-2.733397037	0.007007975	0.019701637
ADAM12	-0.377036842	-2.069048402	0.06423755	1.521816342	403.1768606	264.9313517	45.02846665	49.3640878	0.229166667	0.999868717	16	0.262299931	1.847740824	0.072191256	-1.319719648	312.4599469	412.3595312	29.01740997	45.61908105	0.645	0.099106	49	0.100314304	0.615023833	0.543234364	-1.09770188	312.4599469	342.9878712	29.01740997	40.27181984	0.5675	0.450124326	41	-0.170770253	-1.140013306	0.261471034	1.20225689	412.3595312	342.9878712	45.61908105	40.27181984	0.408854167	0.187100899	40	ADAM12	0.23688333	1.916605226	0.05744683	0.085257029
ADAM15	0.014107619	0.056784053	0.956591264	-1.028185734	372.7209069	383.2263191	154.2394487	102.1643483	0.479166667	0.999868717	16	0.067481855	0.463666188	0.645031314	-1.10579111	363.2593576	401.6889683	57.93463371	59.27069066	0.561666667	0.393441379	49	0.038973117	0.267736411	0.790313315	-1.054655999	363.2593576	383.1136607	57.93463371	46.28945597	0.6075	0.531996641	41	-0.036719042	-0.246997033	0.806241507	1.048485109	401.6889683	383.1136607	59.27069066	46.28945597	0.505208333	0.382760928	40	ADAM15	0.063509487	0.50477031	0.615243638	0.37690984
ADAM17	-0.039609701	-0.125558844	0.905964336	1.043183648	885.0933385	848.454	268.9069655	113.3233279	0.479166667	0.999868717	16	0.260741106	1.84281646	0.072124916	-1.29654534	742.7534856	963.0135706	73.32079974	94.39255723	0.658333333	0.099053768	49	0.188977175	1.349981825	0.184892025	-1.163183944	742.7534856	863.9589288	73.32079974	51.81747535	0.66	0.276554383	41	-0.129039053	-0.919897313	0.364071501	1.114652026	963.0135706	863.9589288	94.39255723	51.81747535	0.4375	0.232200304	40	ADAM17	0.251738864	2.042005117	0.043082607	0.070913641
ADAM18	0.097959001	0.268448789	0.803092668	-1.180758205	55.62897535	65.68436909	35.81158819	10.98121062	0.6875	0.999868717	16	0.234010585	1.621964386	0.116344765	-1.811872591	54.46473519	98.68316087	7.912215313	26.08884886	0.58	0.136627187	49	-0.00971636	-0.057200007	0.954822305	1.01617738	54.46473519	53.59766539	7.912215313	12.92976502	0.4325	0.577047365	41	-0.211717333	-1.548418616	0.131156894	1.841183942	98.68316087	53.59766539	26.08884886	12.92976502	0.372395833	0.118136842	40	ADAM18	0.221386911	1.786787214	0.076343185	0.103141787
ADAM19	0.191567091	1.150014799	0.269439565	-1.5988292	205.4865075	328.5378284	51.54949677	93.76353509	0.583333333	0.999868717	16	0.605354471	5.155882879	9.74E-06	-2.83592461	276.4500299	783.9914433	46.59791618	86.71174446	0.846666667	0.000218163	49	0.236939001	1.651262861	0.106769232	-1.366841097	276.4500299	377.863262	46.59791618	40.00631358	0.7725	0.216752727	41	-0.508738061	-4.252841894	0.000174369	2.074801978	783.9914433	377.863262	86.71174446	40.00631358	0.231770833	0.001150761	40	ADAM19	0.582129508	5.283653146	3.65E-07	1.19E-05
ADAM2	0.198977126	1.21321746	0.245125537	-2.01101505	41.38963096	83.23517077	15.70700985	30.70740745	0.6875	0.999868717	16	-0.218055915	-1.55868588	0.130136867	1.932216853	53.6153742	27.74811436	15.87249895	4.845232522	0.408333333	0.146854724	49	-0.058129693	-0.411923572	0.682703037	1.172128764	53.6153742	45.74188081	15.87249895	10.64929555	0.5325	0.498530144	41	0.267971886	1.537963732	0.138809562	-1.64846808	27.74811436	45.74188081	4.845232522	10.64929555	0.627604167	0.122715597	40	ADAM2	-0.20211006	-1.626593382	0.106406664	0.127460251
ADAM20	-0.014227612	-0.057732082	0.955838283	1.028956235	91.67739569	89.09746847	37.07886799	24.94330781	0.416666667	0.999868717	16	0.041206628	0.278277239	0.782783309	-1.152580043	79.53570654	91.67126806	14.75066856	41.03919768	0.416666667	0.43737322	49	-0.213400591	-1.417662216	0.164888063	1.616919067	79.53570654	49.18966457	14.75066856	15.51197808	0.3975	0.26228454	41	-0.131312201	-0.968286548	0.340872595	1.863628648	91.67126806	49.18966457	41.03919768	15.51197808	0.463541667	0.22271854	40	ADAM20	0.038648671	0.306917196	0.759860631	0.424430218
ADAM21	-0.186966516	-0.691059657	0.520679818	1.365081042	95.30221133	69.81432487	32.37246385	17.67284465	0.395833333	0.999868717	16	0.203267613	1.401525673	0.17147036	-1.584102759	79.94786786	126.645638	11.85733836	31.13800375	0.54	0.175699542	49	0.215811491	1.154676221	0.26384608	-1.63387164	79.94786786	130.624554	11.85733836	42.25611841	0.5525	0.324706153	41	0.012556979	0.075803937	0.940079133	-1.03141771	126.645638	130.624554	31.13800375	42.25611841	0.494791667	0.418550062	40	ADAM21	0.157870966	1.263630568	0.209118306	0.19629101
ADAM21.....ADAM21P1	0.089265602	0.58014914	0.572446253	-1.254776122	151.0753179	189.5657015	15.19383309	64.58247003	0.416666667	0.999868717	16	-0.144903728	-1.011197983	0.317572304	1.396889055	142.5005741	102.0128074	32.58168056	23.27204614	0.331666667	0.258857149	49	-0.083690648	-0.633128709	0.531378373	1.183282197	142.5005741	120.4282245	32.58168056	12.40229752	0.5275	0.445868034	41	0.097979479	0.698333087	0.489753585	-1.180520638	102.0128074	120.4282245	23.27204614	12.40229752	0.7265625	0.28127791	40	ADAM21.....ADAM21P1	-0.142251894	-1.136799164	0.258316892	0.22462185
ADAM22	-0.436515727	-1.022570575	0.380278015	2.800013787	330.6218609	118.0786546	206.700287	21.84928345	0.375	0.999868717	16	-0.12920564	-0.906730604	0.371336696	1.33881513	139.4392979	104.1512713	35.95799524	14.88702203	0.463333333	0.284121704	49	-0.317398929	-2.550146158	0.016370611	3.233105568	139.4392979	43.12859415	35.95799524	11.5476896	0.1925	0.100338065	41	-0.433660057	-3.238872601	0.002496442	2.414900679	104.1512713	43.12859415	14.88702203	11.5476896	0.221354167	0.007393296	40	ADAM22	-0.124968554	-0.997119664	0.321258747	0.256016671
ADAM23	0.221964907	1.286911015	0.219911022	-1.6127671	127.6152496	205.813676	33.33956154	50.80148359	0.625	0.999868717	16	-0.354614632	-2.637519309	0.012649411	1.93678866	166.8933783	86.1701546	28.00867649	12.33795809	0.32	0.029932902	49	-0.259152953	-1.879735287	0.067703055	1.632183418	166.8933783	102.2516075	28.00867649	19.95246958	0.3625	0.178473877	41	0.116777532	0.685512168	0.499048969	-1.186624394	86.1701546	102.2516075	12.33795809	19.95246958	0.5546875	0.284788368	40	ADAM23	-0.329899962	-2.720223876	0.00728095	0.020267667
ADAM28	-0.028355713	-0.136958107	0.894058961	1.061301999	494.8160439	466.2349117	150.0860741	144.9954828	0.354166667	0.999868717	16	0.605363817	5.138268314	1.50E-05	-3.191355792	464.5709946	1482.611334	75.06384339	183.3590716	0.873333333	0.000280392	49	0.061593423	0.412965594	0.681938121	-1.090223213	464.5709946	506.4860823	75.06384339	68.31703421	0.575	0.498329439	41	-0.563314384	-4.988563822	2.62E-05	2.927249902	1482.611334	506.4860823	183.3590716	68.31703421	0.1328125	0.000314665	40	ADAM28	0.573258922	5.177974914	6.01E-07	1.62E-05
ADAM29	-0.358896906	-0.814090399	0.473901701	3.414995507	389.923771	114.1798782	336.6650312	37.20073857	0.5625	0.999868717	16	-0.187550963	-1.334816046	0.193674388	2.046227333	148.2301283	72.44069412	55.83803455	10.29375625	0.441666667	0.189808954	49	-0.169892268	-1.302484615	0.20263343	2.096302145	148.2301283	70.71028797	55.83803455	20.60035717	0.335	0.286664599	41	-0.013388223	-0.075140216	0.940766933	1.024471774	72.44069412	70.71028797	10.29375625	20.60035717	0.401041667	0.418690209	40	ADAM29	-0.18306478	-1.469597723	0.144387763	0.155197048
ADAM30	0.160627503	0.904254147	0.382313774	-1.646954206	136.5995886	224.973267	55.98522872	80.10621738	0.5625	0.999868717	16	-0.240395638	-1.723988423	0.094519685	1.681779233	183.3485708	109.0205939	40.02104281	16.03527758	0.391666667	0.118590821	49	-0.172437491	-1.300080882	0.202650082	1.453206282	183.3485708	126.1683032	40.02104281	18.24115998	0.4525	0.286664599	41	0.112104013	0.706037779	0.484985032	-1.157288716	109.0205939	126.1683032	16.03527758	18.24115998	0.583333333	0.279318818	40	ADAM30	-0.232750324	-1.881886064	0.062069835	0.089649198
ADAM32	0.17907949	1.157570084	0.268176704	-1.5340283	89.6228703	137.4840194	12.32896499	39.46525879	0.604166667	0.999868717	16	0.06708467	0.465299551	0.644231463	-1.111623458	102.1385974	113.5396608	20.75154125	13.02890947	0.591666667	0.39323442	49	-0.036274429	-0.252791582	0.801762818	1.0681656	102.1385974	95.62056425	20.75154125	15.30357513	0.53	0.535439976	41	-0.141943303	-0.891561458	0.379037228	1.187397938	113.5396608	95.62056425	13.02890947	15.30357513	0.421875	0.238173827	40	ADAM32	0.061514926	0.488876862	0.626408855	0.381022705
ADAM33	0.263188591	1.142443	0.294215156	-1.312142145	1412.297998	1853.135725	313.8573948	224.4802569	0.666666667	0.999868717	16	-0.355542541	-2.640418335	0.012195429	1.436538636	1943.800164	1353.113738	198.9504639	102.2966897	0.316666667	0.029103838	49	-0.452644855	-3.769917023	0.000648717	1.736224061	1943.800164	1119.556057	198.9504639	90.66939253	0.1975	0.031577422	41	-0.251590339	-1.708603119	0.09575152	1.208616335	1353.113738	1119.556057	102.2966897	90.66939253	0.390625	0.095309639	40	ADAM33	-0.333029399	-2.748128951	0.006713697	0.019063756
ADAM3A	0.107819947	0.439285011	0.675896824	-1.281649596	58.58066221	75.07988205	31.19538414	20.91760024	0.5	0.999868717	16	-0.063983693	-0.440661975	0.661490782	1.124671631	62.19921981	55.30433781	11.60907639	10.49032321	0.5	0.398973018	49	0.095810596	0.606893072	0.54805816	-1.176750057	62.19921981	73.19293544	11.60907639	13.90587912	0.56	0.451277983	41	0.166942485	1.026960973	0.312517461	-1.323457406	55.30433781	73.19293544	10.49032321	13.90587912	0.588541667	0.210660587	40	ADAM3A	-0.054034001	-0.429299716	0.669018216	0.395715367
ADAM5P	0.160778295	1.034585114	0.319940419	-1.983778683	131.5175926	260.9017965	37.84456138	119.1954214	0.583333333	0.999868717	16	-0.222733748	-1.596898933	0.122430286	2.068974103	185.6304255	89.72099997	58.91701585	11.66037911	0.348333333	0.141373614	49	-0.121147621	-0.939630266	0.35573725	1.444362047	185.6304255	128.5207029	58.91701585	14.92861802	0.4975	0.370655372	41	0.317913289	2.048260506	0.049003632	-1.4324484	89.72099997	128.5207029	11.66037911	14.92861802	0.677083333	0.059858754	40	ADAM5P	-0.220319393	-1.777879568	0.077808358	0.104308379
ADAM6	0.279882716	1.826291708	0.090361193	-3.464716157	60.10301938	208.2399023	27.97256785	76.13759066	0.729166667	0.999868717	16	-0.137818147	-0.960907901	0.341986459	1.535662064	132.3763789	86.20150354	39.2063739	27.78466947	0.358333333	0.271228665	49	-0.151968408	-1.153834531	0.257342996	1.58379753	132.3763789	83.5816298	39.2063739	15.85047012	0.5025	0.320461352	41	-0.011637896	-0.081902043	0.935194396	1.03134509	86.20150354	83.5816298	27.78466947	15.85047012	0.651041667	0.41714052	40	ADAM6	-0.135263896	-1.080244512	0.28267965	0.237138621
ADAM7	-0.206489678	-0.488053692	0.656904924	1.416345694	115.860954	81.80273679	68.59756286	12.81195725	0.5625	0.999868717	16	-0.004909715	-0.033495573	0.973431944	1.010612119	78.2432933	77.42168513	14.98353595	19.42057063	0.438333333	0.490192389	49	0.310423026	2.016707228	0.052478553	-1.6375672	78.2432933	128.1286507	14.98353595	19.68160287	0.74	0.160018941	41	0.275232187	1.833884776	0.074923931	-1.654945259	77.42168513	128.1286507	19.42057063	19.68160287	0.744791667	0.080301938	40	ADAM7	-0.001619884	-0.012857438	0.989782157	0.489005039
ADAM8	0.189884687	0.752845095	0.482282354	-1.310356755	281.3010228	368.6046955	98.48073978	61.23252755	0.645833333	0.999868717	16	0.512636608	4.054873711	0.000240415	-1.911024224	335.9866165	642.0785629	38.94869782	64.66335285	0.795	0.001726815	49	0.010836599	0.067141482	0.946896511	-1.012734884	335.9866165	340.2653669	38.94869782	50.43983897	0.505	0.574954133	41	-0.48014449	-3.680230991	0.000720786	1.88699358	642.0785629	340.2653669	64.66335285	50.43983897	0.221354167	0.003105666	40	ADAM8	0.466005299	4.007958368	9.15E-05	0.000716789
ADAM9	-0.003805279	-0.012949743	0.990222068	1.003673365	973.4723582	969.9095269	247.6877373	119.7746626	0.479166667	0.999868717	16	0.108475229	0.743282623	0.461457236	-1.095387421	930.1060735	1018.826493	69.23195646	97.23401716	0.57	0.323865223	49	0.350236169	2.240982997	0.033197699	-1.301181243	930.1060735	1210.236577	69.23195646	104.0806765	0.705	0.132204815	41	0.207480566	1.343857798	0.187605667	-1.187873092	1018.826493	1210.236577	97.23401716	104.0806765	0.6171875	0.150207807	40	ADAM9	0.094135504	0.749396245	0.455741536	0.316206692
ADAMDEC1	0.113953384	0.688347477	0.502495554	-1.7447296	143.2919515	250.0057093	69.26558869	138.6947747	0.4375	0.999868717	16	0.661056116	5.928677754	3.18E-06	-9.9926594	195.3737615	1952.303454	67.71322066	288.5045013	0.903333333	0.000118631	49	-0.112568351	-0.787417458	0.435811811	1.516192938	195.3737615	128.8581134	67.71322066	50.50382206	0.435	0.407179122	41	-0.637758476	-6.225666441	1.82E-06	15.15079961	1952.303454	128.8581134	288.5045013	50.50382206	0.059895833	5.74E-05	40	ADAMDEC1	0.619383125	5.746600733	3.79E-08	2.37E-06
ADAMTS1	-0.049051409	-0.175002661	0.868221567	1.044796967	737.9865811	706.3444903	159.9468124	84.3147868	0.4375	0.999868717	16	-0.082668844	-0.571542769	0.570462618	1.082609699	640.0358678	591.1972414	66.74710046	53.35368594	0.476666667	0.366617642	49	-0.089549117	-0.644083281	0.523478744	1.085703236	640.0358678	589.5127202	66.74710046	41.20635717	0.535	0.443023699	41	-0.003710252	-0.024987893	0.980195626	1.002857481	591.1972414	589.5127202	53.35368594	41.20635717	0.546875	0.428512771	40	ADAMTS1	-0.079344692	-0.63110559	0.529822571	0.344887531
ADAMTS10	-0.244307999	-0.692157178	0.530838733	1.472165839	566.0114791	384.475352	250.37538	78.10762984	0.354166667	0.999868717	16	-0.140618002	-0.977941462	0.33325015	1.218075086	512.7159321	420.9230926	72.36605059	59.77858252	0.453333333	0.26703271	49	-0.182051597	-1.315102283	0.196390032	1.284939525	512.7159321	399.0195041	72.36605059	47.30247853	0.4775	0.282906422	41	-0.042800949	-0.287335779	0.775416984	1.054893528	420.9230926	399.0195041	59.77858252	47.30247853	0.533854167	0.373498306	40	ADAMTS10	-0.134234454	-1.071922462	0.286393008	0.23896352
ADAMTS12	0.106479513	0.692969226	0.501382279	-1.226363232	196.5102292	240.9929198	14.79913589	62.46219816	0.583333333	0.999868717	16	0.256053288	1.819458231	0.075231183	-1.409421665	204.5239419	288.2604746	33.698664	31.34480293	0.703333333	0.101813961	49	0.035741244	0.248327588	0.805187225	-1.051149333	204.5239419	214.985205	33.698664	25.27989155	0.585	0.536402586	41	-0.262637658	-1.819657408	0.076696227	1.340838662	288.2604746	214.985205	31.34480293	25.27989155	0.356770833	0.081665331	40	ADAMTS12	0.240434845	1.946497129	0.053701132	0.081588238
ADAMTS13	-0.145349613	-0.533734753	0.61665896	1.22277859	196.4703636	160.6753383	58.85017142	32.16205398	0.416666667	0.999868717	16	0.112843917	0.771484284	0.445157612	-1.16763824	187.8439498	219.3337789	21.28322435	34.82912943	0.501666667	0.31695792	49	0.082699256	0.506244291	0.61643068	-1.098093993	187.8439498	206.270313	21.28322435	29.52711923	0.55	0.476645393	41	-0.04313505	-0.28609734	0.776361077	1.063331779	219.3337789	206.270313	34.82912943	29.52711923	0.484375	0.373772601	40	ADAMTS13	0.102275492	0.814634956	0.417537357	0.300531411
ADAMTS14	-0.070804315	-0.243680129	0.818073009	1.108180177	151.5263875	136.7344324	54.47572049	26.78003863	0.458333333	0.999868717	16	0.110956538	0.753316926	0.457364586	-1.337982831	120.5684816	161.3185585	18.26822818	50.91615032	0.48	0.322001457	49	-0.054040604	-0.33954759	0.736374249	1.088537916	120.5684816	110.7618576	18.26822818	22.36983535	0.49	0.516344755	41	-0.124790533	-0.909072083	0.370333368	1.456445043	161.3185585	110.7618576	50.91615032	22.36983535	0.481770833	0.234853398	40	ADAMTS14	0.106018594	0.844670724	0.400607462	0.292981082
ADAMTS15	-0.327968961	-1.653746093	0.133581646	1.435502269	155.9208589	108.6176332	20.87736597	19.55265092	0.208333333	0.999868717	16	-0.159438302	-1.11379573	0.271366097	1.230018288	146.919875	119.4452769	19.62094054	14.95012059	0.436666667	0.235259213	49	0.12422996	0.816946374	0.419264206	-1.156308272	146.919875	169.8846669	19.62094054	20.13008524	0.595	0.400148734	41	0.315701313	2.011587664	0.053281136	-1.422280321	119.4452769	169.8846669	14.95012059	20.13008524	0.6640625	0.06358732	40	ADAMTS15	-0.137361628	-1.097209993	0.275211784	0.233303562
ADAMTS16	0.185077259	1.023396318	0.32567507	-1.572316667	35.7022213	56.1351976	12.00912034	15.95042797	0.541666667	0.999868717	16	0.043250335	0.295259254	0.769203797	-1.099431682	40.82637675	44.88581204	8.325301983	10.94150389	0.401666667	0.432930619	49	-0.164799298	-1.17031494	0.249043499	1.414656725	40.82637675	28.85956432	8.325301983	5.936830038	0.415	0.316040539	41	-0.178936506	-1.287415112	0.206640696	1.555318422	44.88581204	28.85956432	10.94150389	5.936830038	0.526041667	0.160594003	40	ADAMTS16	0.039807156	0.316126553	0.752888319	0.422187058
ADAMTS17	0.15419136	0.87337622	0.398097867	-1.241958221	667.4931284	828.9985781	104.1123081	152.8278057	0.5	0.999868717	16	-0.36130702	-2.700776519	0.011322348	1.610104506	639.8603776	397.4030102	84.84832776	29.32558326	0.288333333	0.027592258	49	0.004032475	0.030320672	0.976006635	-1.004321833	639.8603776	642.6257475	84.84832776	33.45072461	0.58	0.582062483	41	0.661178598	5.512445815	3.75E-06	-1.61706311	397.4030102	642.6257475	29.32558326	33.45072461	0.911458333	8.87E-05	40	ADAMTS17	-0.345737994	-2.862133863	0.0047889	0.014907356
ADAMTS18	0.160938133	0.506956039	0.638594986	-1.219599535	611.3132059	745.5573018	245.3353118	99.65870264	0.625	0.999868717	16	-0.172386794	-1.201700009	0.235507349	1.245916873	663.6650783	532.6720369	79.21421954	74.8833202	0.393333333	0.214942091	49	0.264454534	1.933301557	0.060612906	-1.279754526	663.6650783	849.3283878	79.21421954	54.29271545	0.665	0.17047679	41	0.44944259	3.423519851	0.001506493	-1.594467757	532.6720369	849.3283878	74.8833202	54.29271545	0.828125	0.005157209	40	ADAMTS18	-0.15392432	-1.231524685	0.220873112	0.202948232
ADAMTS19	0.25252401	1.44327423	0.172826253	-2.360103339	20.08498602	47.40264256	10.96219016	15.42993308	0.645833333	0.999868717	16	0.071667825	0.490600932	0.626117803	-1.151507912	42.87275659	49.36831841	8.298505882	10.31662231	0.546666667	0.387734749	49	0.263452025	1.665174913	0.106436034	-1.552077336	42.87275659	66.54183385	8.298505882	11.54025105	0.665	0.216509608	41	0.173974308	1.109447238	0.274960414	-1.347865108	49.36831841	66.54183385	10.31662231	11.54025105	0.62924282	0.193384057	40	ADAMTS19	0.063211861	0.502398455	0.616904272	0.377558332
ADAMTS2	-0.397254679	-0.966577534	0.401905051	2.57632034	331.5852636	128.7049822	207.2926317	32.95282347	0.354166667	0.999868717	16	-0.052707339	-0.363107627	0.718178205	1.119617247	164.0699764	146.5411299	36.55919417	31.5254602	0.395	0.417385548	49	-0.123994612	-0.920209319	0.363955697	1.296721563	164.0699764	126.5267588	36.55919417	18.1093357	0.5	0.374651475	41	-0.078056226	-0.55050166	0.585485795	1.158182911	146.5411299	126.5267588	31.5254602	18.1093357	0.5625	0.315250741	40	ADAMTS2	-0.051904744	-0.412351704	0.681346247	0.399205278
ADAMTS20	0.221464202	1.48137381	0.164747363	-4.939692305	37.50095032	185.2431557	19.00017338	97.9066494	0.729166667	0.999868717	16	0.001446533	0.009992875	0.992073778	-1.005548814	106.6349419	107.2266394	48.61539927	33.8023161	0.495	0.495309109	49	-0.111261386	-0.861316268	0.396614661	1.682356853	106.6349419	63.38425864	48.61539927	12.57190001	0.525	0.390090316	41	-0.16387783	-1.215665335	0.23393189	1.691691939	107.2266394	63.38425864	33.8023161	12.57190001	0.518229167	0.174458922	40	ADAMTS20	0.000371146	0.002945883	0.997658837	0.49109486
ADAMTS3	0.054777854	0.315673801	0.7569987	-1.138891733	204.1766723	232.5351242	46.87310533	76.63667544	0.4375	0.999868717	16	0.25299327	1.803958026	0.078079387	-1.442295255	192.9354246	278.2698474	37.8460225	28.3786292	0.746666667	0.104407348	49	0.084953049	0.602099366	0.550663327	-1.142722865	192.9354246	220.4717212	37.8460225	25.67605397	0.655	0.45223917	41	-0.224758429	-1.510265507	0.13935276	1.262156643	278.2698474	220.4717212	28.3786292	25.67605397	0.375	0.123062538	40	ADAMTS3	0.239140904	1.935600232	0.055042083	0.082918438
ADAMTS4	0.06165499	0.289930343	0.778897578	-1.090231837	160.1431727	174.5931853	36.93758044	33.46043899	0.458333333	0.999868717	16	0.072436439	0.495556222	0.622681616	-1.12501938	138.6530633	155.9873834	21.47294787	27.61303142	0.516666667	0.386535777	49	0.248987109	1.586710687	0.122770619	-1.406364846	138.6530633	194.9967941	21.47294787	28.28172979	0.6475	0.230370784	41	0.152584706	0.986920581	0.330280778	-1.250080551	155.9873834	194.9967941	27.61303142	28.28172979	0.638020833	0.218887967	40	ADAMTS4	0.064962766	0.516353153	0.607162647	0.374323277
ADAMTS5	0.349547517	1.871480025	0.09060056	-1.651811424	142.9387495	236.1078594	34.16355842	36.21136924	0.770833333	0.999868717	16	0.218063713	1.523591871	0.134908349	-1.286126176	202.4805709	260.4155623	22.85070695	30.3935241	0.601666667	0.150118329	49	0.485568015	3.329036143	0.002465195	-1.678252435	202.4805709	339.8135112	22.85070695	34.34618555	0.765	0.048393515	41	0.266274041	1.73119339	0.092466323	-1.304889417	260.4155623	339.8135112	30.3935241	34.34618555	0.6484375	0.092935892	40	ADAMTS5	0.181815176	1.459337809	0.14719496	0.156922718
ADAMTS6	-0.089530346	-0.48241537	0.63816454	1.171989309	115.9730908	98.95405176	21.7466501	27.77908334	0.291666667	0.999868717	16	0.469849685	3.600705789	0.001047527	-2.427940348	90.64885225	220.0900059	15.02273892	32.65938702	0.765	0.004918034	49	-0.007286011	-0.050245311	0.960183411	1.010670246	90.64885225	89.69181848	15.02273892	11.70957355	0.5375	0.57785069	41	-0.456029482	-3.758404015	0.000781252	2.453847069	220.0900059	89.69181848	32.65938702	11.70957355	0.21875	0.003293497	40	ADAMTS6	0.44793451	3.826655941	0.000182865	0.001228595
ADAMTS7	0.328701092	1.942245575	0.07391038	-1.938601305	316.2305118	613.0448828	86.64314446	125.8847934	0.645833333	0.999868717	16	-0.13925273	-0.96285024	0.340601522	1.214566795	531.8389352	437.8836448	66.1595194	71.72759695	0.348333333	0.270516792	49	-0.131146859	-0.984610214	0.332107302	1.154832329	531.8389352	460.5334659	66.1595194	29.4546098	0.4825	0.359899898	41	0.040163352	0.292105706	0.772209842	-1.051725661	437.8836448	460.5334659	71.72759695	29.4546098	0.671875	0.372653158	40	ADAMTS7	-0.136994126	-1.09423709	0.276510494	0.233919465
ADAMTS8	0.241773992	1.467768961	0.164315044	-1.831411169	43.45900071	79.59129927	11.86955526	21.56659601	0.625	0.999868717	16	0.010019511	0.06785195	0.946303655	-1.02815522	66.92643768	68.81076629	12.34929854	24.87434762	0.375	0.483954013	49	0.041342214	0.236849243	0.814822088	-1.09290621	66.92643768	73.14431938	12.34929854	23.16652557	0.475	0.539074325	41	0.019574374	0.127489371	0.899239008	-1.062977835	68.81076629	73.14431938	24.87434762	23.16652557	0.604166667	0.407926795	40	ADAMTS8	0.009041717	0.071768362	0.943012831	0.477004707
ADAMTS9	0.105197533	0.584667815	0.568885352	-1.252516014	400.5114512	501.6470064	100.3154191	140.9210043	0.5	0.999868717	16	0.413645307	3.130378657	0.003056507	-1.891172872	349.1737249	660.3478764	77.65204729	62.05998098	0.786666667	0.010689975	49	0.062278102	0.419066593	0.677501209	-1.12502488	349.1737249	392.8291279	77.65204729	69.44179539	0.6075	0.497047021	41	-0.415982817	-2.872462874	0.006941932	1.681005377	660.3478764	392.8291279	62.05998098	69.44179539	0.263020833	0.015203455	40	ADAMTS9	0.378218264	3.158859215	0.001893811	0.007567368
ADAMTSL1	0.326477445	2.063319182	0.058142813	-1.981859768	157.8002244	312.7379162	34.23791385	66.83184627	0.770833333	0.999868717	16	0.101685056	0.706262274	0.483906043	-1.116957497	256.8644197	286.9066393	35.05548042	24.0936212	0.615	0.333244251	49	0.183396191	1.283819078	0.206780614	-1.223114449	256.8644197	314.1745831	35.05548042	27.63831136	0.6775	0.289148617	41	0.11820004	0.74368934	0.462210807	-1.095041174	286.9066393	314.1745831	24.0936212	27.63831136	0.610966057	0.270748888	40	ADAMTSL1	0.094458738	0.751984853	0.454188811	0.315688211
ADAMTSL2	0.200593083	1.356099417	0.202073021	-2.89370492	14.25759971	41.25728641	1.158058182	19.87610579	0.541666667	0.999868717	16	-0.064610259	-0.450295684	0.655458133	1.205333342	27.99138594	23.2229417	9.701348734	4.245366248	0.511666667	0.396844664	49	-0.166656644	-1.320468067	0.198828046	1.853790123	27.99138594	15.09954422	9.701348734	1.096201409	0.498746867	0.284543809	41	-0.241404411	-1.852707578	0.07531223	1.537989582	23.2229417	15.09954422	4.245366248	1.096201409	0.447916667	0.080535468	40	ADAMTSL2	-0.065250822	-0.518649259	0.605566415	0.373701096
ADAMTSL3	0.017770872	0.095587207	0.925413372	-1.02379038	584.7522981	598.6637778	89.35102542	114.8800489	0.479166667	0.999868717	16	-0.230942863	-1.650302085	0.108293289	1.341293191	468.5235723	349.3073516	65.88620055	29.62238903	0.428333333	0.129696211	49	0.072774578	0.542845405	0.590941508	-1.083629133	468.5235723	507.7057926	65.88620055	29.47651569	0.6375	0.467731343	41	0.507887879	3.790400891	0.000546918	-1.453464378	349.3073516	507.7057926	29.62238903	29.47651569	0.815104167	0.002579731	40	ADAMTSL3	-0.218462169	-1.762392894	0.080410584	0.106518926
ADAMTSL4	0.119621071	0.726291877	0.47966359	-1.343373046	213.3876195	286.6591765	44.15672916	90.70752804	0.5	0.999868717	16	0.002852866	0.019421452	0.984598716	-1.007404464	213.6682899	215.2503891	46.26467962	67.04881853	0.46	0.49336045	49	0.024822703	0.16642614	0.868696562	-1.048555774	213.6682899	224.043119	46.26467962	41.78184782	0.5525	0.554327223	41	0.01599434	0.111297999	0.911998167	-1.040848845	215.2503891	224.043119	67.04881853	41.78184782	0.619791667	0.411270959	40	ADAMTSL4	0.002870816	0.022786454	0.981892607	0.486736247
ADAMTSL5	0.284282574	1.873498899	0.083610968	-2.417661864	36.56707015	88.40681097	8.835296159	26.22150297	0.604166667	0.999868717	16	0.10318834	0.698625774	0.490896766	-1.500720693	105.191081	157.862432	19.79251932	72.74840192	0.435	0.335825861	49	-0.027769166	-0.180877942	0.857469995	1.051534788	105.191081	100.0357593	19.79251932	20.5085549	0.4875	0.551302724	41	-0.102517973	-0.765065683	0.450981483	1.578060017	157.862432	100.0357593	72.74840192	20.5085549	0.549479167	0.266381349	40	ADAMTSL5	0.100811529	0.802894048	0.424269087	0.30335912
ADAP1	-0.41908925	-2.435771775	0.032132284	1.430637233	515.9909637	360.6721199	40.5213047	49.23511241	0.25	0.999868717	16	-0.013373782	-0.091094898	0.927852747	1.01448944	506.589981	499.3546122	45.87342318	64.84005458	0.451666667	0.478987934	49	-0.149460829	-0.939301493	0.354702839	1.1601202	506.589981	436.6702528	45.87342318	58.62290912	0.4025	0.370120512	41	-0.108857721	-0.717112934	0.477744753	1.143550789	499.3546122	436.6702528	64.84005458	58.62290912	0.440104167	0.276656458	40	ADAP1	-0.013090611	-0.10390944	0.917568957	0.470300297
ADAP2	0.173333873	1.057336628	0.308290697	-1.246840446	280.3922962	349.6044556	29.10525267	58.6324153	0.5625	0.999868717	16	0.533679563	4.285598786	0.00012058	-1.775034746	323.1327768	573.5719062	30.08702637	50.09687875	0.811666667	0.001087264	49	-0.152801498	-1.046404994	0.301861399	1.147493716	323.1327768	281.5987331	30.08702637	25.88891791	0.405	0.344599109	41	-0.588301988	-5.177664933	1.07E-05	2.036841217	573.5719062	281.5987331	50.09687875	25.88891791	0.127604167	0.000173974	40	ADAP2	0.487977043	4.233744442	3.73E-05	0.000366827
ADAR	0.060403106	0.222916839	0.832340734	-1.027879776	3438.352299	3534.212792	375.074706	210.3404007	0.541666667	0.999868717	16	0.584179163	4.900817192	1.51E-05	-1.886230525	4424.727442	8346.055966	457.4502569	656.4751157	0.866666667	0.000281227	49	-0.324951193	-2.579779168	0.014836758	1.403368729	4424.727442	3152.932904	457.4502569	183.7777926	0.2375	0.096773499	41	-0.716084701	-7.617745491	3.86E-08	2.647076934	8346.055966	3152.932904	656.4751157	183.7777926	0.044270833	8.25E-06	40	ADAR	0.520815356	4.583430335	8.68E-06	0.000123173
ADARB1	0.124730318	0.731938313	0.47638431	-1.241340593	421.9378841	523.7686234	69.91054208	120.2838888	0.520833333	0.999868717	16	0.496670717	3.892909753	0.000364121	-1.83665472	497.2838051	913.3386478	59.12342722	89.03197275	0.803333333	0.002316686	49	0.266097833	1.920144912	0.06220108	-1.284361773	497.2838051	638.6923095	59.12342722	43.90857358	0.7175	0.172643374	41	-0.360810477	-2.76664286	0.00925709	1.430013536	913.3386478	638.6923095	89.03197275	43.90857358	0.265625	0.018492287	40	ADARB1	0.48181407	4.169789618	4.83E-05	0.000443427
ADARB2	0.093693728	0.36746101	0.726821939	-1.113430552	399.6089266	444.9367878	104.5848517	65.40847806	0.520833333	0.999868717	16	-0.368255287	-2.728139754	0.009021461	1.45196281	433.5501157	298.5958819	38.38185947	31.20682156	0.286666667	0.023421934	49	0.268477931	1.748926058	0.089706241	-1.244673507	433.5501157	539.6283429	38.38185947	46.96447519	0.6225	0.201833526	41	0.585908548	4.274587707	0.00020472	-1.807219642	298.5958819	539.6283429	31.20682156	46.96447519	0.8515625	0.001284487	40	ADARB2	-0.292991485	-2.395745337	0.017856801	0.038589191
ADAT1	0.128452292	0.533550361	0.612286274	-1.095598201	440.286414	482.377003	64.85079143	44.91828594	0.541666667	0.999868717	16	0.21251703	1.486986624	0.143890401	-1.141439358	441.412489	503.8455883	27.38164352	31.82918214	0.646666667	0.156576475	49	-0.068999575	-0.410982361	0.684334353	1.049675138	441.412489	420.5229533	27.38164352	42.8224463	0.4925	0.49892582	41	-0.250048184	-1.561636805	0.128809964	1.198140516	503.8455883	420.5229533	31.82918214	42.8224463	0.369791667	0.11670187	40	ADAT1	0.175215242	1.405227875	0.162700337	0.167695621
ADAT2	-0.064171738	-0.329570614	0.748100799	1.067505243	452.3685375	423.7623565	57.79197053	64.76140324	0.5	0.999868717	16	0.375720123	2.770715585	0.008082234	-1.398366314	391.1615606	546.9871496	36.21140191	43.03131505	0.74	0.02154795	49	0.108347727	0.714713436	0.479286173	-1.093690034	391.1615606	427.8095003	36.21140191	36.30433413	0.5675	0.426096615	41	-0.304062374	-2.116829214	0.040891774	1.278576444	546.9871496	427.8095003	43.03131505	36.30433413	0.294270833	0.052529662	40	ADAT2	0.348057048	2.883058861	0.004495892	0.01422568
ADAT3	0.095419176	0.583442282	0.568965353	-1.116547415	425.1162091	474.6624043	35.40550692	77.18767397	0.541666667	0.999868717	16	-0.339451766	-2.49627338	0.016687664	1.364249779	434.3574096	318.3855453	39.03603339	25.18995239	0.268333333	0.036149932	49	0.19281107	1.20270427	0.238502721	-1.183072091	434.3574096	513.8761287	39.03603339	53.3628438	0.595	0.309441091	41	0.511811429	3.312863575	0.00320201	-1.614005838	318.3855453	513.8761287	25.18995239	53.3628438	0.822916667	0.00879536	40	ADAT3	-0.262322168	-2.131950802	0.034772809	0.061403431
ADC	-0.219862379	-0.931975007	0.386041202	1.282340104	530.1250148	413.4043795	102.7050651	71.67112506	0.333333333	0.999868717	16	-0.373047781	-2.774739047	0.008100959	1.441268288	472.1139423	327.5683967	41.97472663	30.85195196	0.305	0.021575054	49	0.146116203	0.980773368	0.332942407	-1.119973527	472.1139423	528.7551169	41.97472663	39.66563944	0.585	0.360211907	41	0.548493847	4.003602148	0.000358663	-1.614182327	327.5683967	528.7551169	30.85195196	39.66563944	0.809895833	0.001900038	40	ADC	-0.322787517	-2.657041241	0.008728599	0.023146128
ADCK1	0.146841269	0.868794132	0.399683177	-1.287975044	350.5392097	451.4857539	57.36264811	101.0445687	0.5625	0.999868717	16	-0.336491893	-2.481477373	0.018027153	1.463120754	446.7161129	305.3173238	51.04964848	25.31495726	0.296666667	0.03831085	49	0.136777923	0.963148891	0.341440418	-1.136313617	446.7161129	507.6096022	51.04964848	37.29777533	0.6075	0.364141825	41	0.602987817	4.487666158	0.0001115	-1.662564036	305.3173238	507.6096022	25.31495726	37.29777533	0.8515625	0.000850982	40	ADCK1	-0.298298642	-2.441904319	0.015799137	0.035452862
ADCK2	-0.225530156	-1.329698459	0.20533619	1.29220675	871.4169706	674.3634258	77.73737752	126.168177	0.354166667	0.999868717	16	-0.228889975	-1.635309905	0.111541595	1.213450644	779.3428994	642.2534804	76.79938194	33.60753343	0.373333333	0.132465731	49	0.290603183	1.725047131	0.097987217	-1.373069135	779.3428994	1070.09168	76.79938194	150.0313673	0.61	0.208654482	41	0.475163141	2.78269837	0.013016424	-1.666151626	642.2534804	1070.09168	33.60753343	150.0313673	0.682291667	0.023676117	40	ADCK2	-0.13871088	-1.108127369	0.270478573	0.230947384
ADCK4	-0.170180363	-0.770743123	0.46476695	1.145551002	655.9995637	572.6498098	83.91016568	68.21869673	0.416666667	0.999868717	16	-0.287127257	-2.049683087	0.046152854	1.319505713	646.2933517	489.7995857	49.95665683	57.73811027	0.306666667	0.07352426	49	0.048309598	0.276275777	0.784764488	-1.04578133	646.2933517	675.8815206	49.95665683	94.73116118	0.455	0.531278255	41	0.277190311	1.677320578	0.105516455	-1.379914439	489.7995857	675.8815206	57.73811027	94.73116118	0.645833333	0.101714569	40	ADCK4	-0.223381806	-1.803445014	0.073664102	0.100495366
ADCK5	0.004036161	0.015537595	0.988157901	-1.007428851	72.31353091	72.85073735	29.53087699	17.98142703	0.479166667	0.999868717	16	0.150017766	1.034544331	0.306661113	-1.253210645	89.00291067	111.5393951	13.0487828	17.44335658	0.573333333	0.253024812	49	-0.251984523	-1.7255503	0.092627389	1.537673504	89.00291067	57.88154017	13.0487828	12.45041673	0.3375	0.204420713	41	-0.344569609	-2.503760906	0.016764885	1.927028803	111.5393951	57.88154017	17.44335658	12.45041673	0.322916667	0.028185376	40	ADCK5	0.133686554	1.067494174	0.288382421	0.240013933
ADCY1	0.318204706	1.971272299	0.068856454	-2.382359039	89.43596762	213.0685859	30.57762291	54.7581253	0.8125	0.999868717	16	-0.013573438	-0.093936422	0.925626027	1.022423582	150.6430914	147.3392183	29.75691111	18.74971558	0.558333333	0.478149531	49	-0.133332483	-0.990108588	0.329107922	1.279597245	150.6430914	117.7269582	29.75691111	14.82411776	0.4775	0.358966743	41	-0.181615706	-1.23890227	0.222983104	1.251533383	147.3392183	117.7269582	18.74971558	14.82411776	0.427083333	0.169132046	40	ADCY1	-0.014244815	-0.113072359	0.910329711	0.468518001
ADCY10	-0.482683007	-1.668493001	0.171775599	2.250253735	126.7213412	56.31424548	39.37950948	15.16333926	0.229166667	0.999868717	16	-0.079225455	-0.547829568	0.586527476	1.138131335	71.35476268	62.69466489	12.45795419	9.731017483	0.478333333	0.372363379	49	0.116661893	0.725950328	0.473313208	-1.208812825	71.35476268	86.25455228	12.45795419	16.31121476	0.595	0.423601976	41	0.209462255	1.24042636	0.226122006	-1.375787755	62.69466489	86.25455228	9.731017483	16.31121476	0.609375	0.170653302	40	ADCY10	-0.063962357	-0.508379521	0.612720491	0.375861463
ADCY2	0.147948706	0.899003863	0.383878765	-1.313213135	185.3218414	243.3670763	28.66637052	57.85351612	0.479166667	0.999868717	16	0.011209767	0.077305739	0.938727398	-1.013991601	216.1873977	219.2122056	31.07662605	23.77461858	0.553333333	0.481833178	49	0.32415414	2.071034715	0.047464892	-1.523565915	216.1873977	329.3757505	31.07662605	44.95774243	0.675	0.153416567	41	0.357104299	2.166144609	0.040737011	-1.502542934	219.2122056	329.3757505	23.77461858	44.95774243	0.71875	0.052413335	40	ADCY2	0.011743805	0.09321785	0.926024616	0.472368359
ADCY3	0.289071381	0.913793059	0.413375868	-1.30536007	337.1174687	440.0596826	105.1401977	40.45251503	0.625	0.999868717	16	-0.107139115	-0.752357288	0.458273399	1.16367984	523.4216094	449.7986398	94.63174309	24.91398471	0.483333333	0.322465612	49	-0.04871944	-0.37035998	0.713780154	1.076136602	523.4216094	486.3895611	94.63174309	32.29087258	0.5825	0.508519533	41	0.145669576	0.89716861	0.376542198	-1.08134956	449.7986398	486.3895611	24.91398471	32.29087258	0.578125	0.237104588	40	ADCY3	-0.104901716	-0.835706082	0.405616414	0.295097551
ADCY4	0.007893465	0.027933808	0.978850369	-1.017589739	161.2998942	164.1371171	90.10151236	46.88369442	0.5625	0.999868717	16	0.054267454	0.373437638	0.710509617	-1.092560315	217.9489607	238.1223852	39.86373404	36.45732643	0.561666667	0.414711601	49	-0.086241788	-0.594862188	0.555371566	1.16138032	217.9489607	187.6637281	39.86373404	31.66776746	0.5075	0.454074752	41	-0.156433602	-1.044895579	0.302707065	1.268878049	238.1223852	187.6637281	36.45732643	31.66776746	0.432291667	0.205858691	40	ADCY4	0.049509037	0.393287342	0.695316799	0.404066881
ADCY5	0.347051525	2.060536711	0.059861623	-2.238141135	89.17968766	199.5967274	30.5428036	44.03015752	0.645833333	0.999868717	16	-0.432857632	-3.327874371	0.00195029	1.953416116	193.7396738	99.17993007	24.66157463	14.11340188	0.258333333	0.007746371	49	0.142834842	0.861451862	0.396463745	-1.200547336	193.7396738	232.5936493	24.66157463	37.76344985	0.575	0.390039455	41	0.52367654	3.309315945	0.003640512	-2.345168515	99.17993007	232.5936493	14.11340188	37.76344985	0.809895833	0.009612716	40	ADCY5	-0.325589404	-2.681892362	0.008130814	0.021937907
ADCY6	-0.137029022	-0.456777368	0.669813076	1.250124932	938.6888891	750.8760645	374.0107068	170.810343	0.416666667	0.999868717	16	-0.263374016	-1.87948879	0.066542535	1.449046999	932.9647299	643.8471152	118.1580217	98.49706683	0.36	0.093914883	49	-0.0480353	-0.301537431	0.764922914	1.064367078	932.9647299	876.5441443	118.1580217	145.0818073	0.46	0.524860789	41	0.218111817	1.326983225	0.195189869	-1.36141659	643.8471152	876.5441443	98.49706683	145.0818073	0.614583333	0.154190367	40	ADCY6	-0.22613673	-1.826474963	0.070088257	0.097377845
ADCY7	0.129199408	0.825995053	0.423805776	-1.701522661	259.9191741	442.2583648	68.12518129	209.9760476	0.458333333	0.999868717	16	0.642364191	5.697924347	1.33E-06	-4.470731181	313.2906996	1400.638499	102.6763545	160.8555842	0.871666667	7.13E-05	49	0.096081372	0.724973271	0.473900783	-1.255913129	313.2906996	393.4659029	102.6763545	41.08332016	0.77	0.423862082	41	-0.631412436	-6.066604944	2.10E-06	3.559745556	1400.638499	393.4659029	160.8555842	41.08332016	0.169270833	6.11E-05	40	ADCY7	0.614956528	5.689848568	5.03E-08	2.98E-06
ADCY8	-0.158573453	-0.371496228	0.733432371	1.379102413	88.9040535	64.46515696	64.66504658	12.08735125	0.625	0.999868717	16	0.035489008	0.241643452	0.810272827	-1.088699299	86.8810944	94.58738659	17.81771149	26.44949575	0.498333333	0.446058907	49	-0.011030254	-0.073924484	0.941455053	1.020860702	86.8810944	85.10572912	17.81771149	16.10261096	0.5525	0.573308785	41	-0.043829978	-0.306199458	0.761231876	1.111410331	94.58738659	85.10572912	26.44949575	16.10261096	0.549479167	0.369460143	40	ADCY8	0.033462874	0.265702532	0.791297835	0.434257026
ADCY9	-0.161726699	-0.943225205	0.361868624	1.11289054	2671.989417	2400.945395	149.8329889	245.2042622	0.25	0.999868717	16	-0.479491441	-3.757403459	0.000478013	1.441471014	2816.728264	1954.065144	172.3239117	151.7107206	0.228333333	0.002805768	49	0.113549244	0.680709769	0.501811775	-1.076712448	2816.728264	3032.806385	172.3239117	266.5833177	0.5425	0.434878013	41	0.522420266	3.516917229	0.001720595	-1.552049785	1954.065144	3032.806385	151.7107206	266.5833177	0.796875	0.005680096	40	ADCY9	-0.381705681	-3.19121036	0.001704473	0.006963794
ADCYAP1	0.218478917	1.222733921	0.243914878	-1.774369532	34.38150037	61.0054867	12.96129328	17.49623645	0.583333333	0.999868717	16	0.051635665	0.35259855	0.726101734	-1.120725244	45.29981101	50.76864176	9.35226712	12.37326136	0.523333333	0.41996833	49	0.34262095	2.040415388	0.053645523	-1.988404694	45.29981101	90.07435685	9.35226712	19.85112465	0.7025	0.161473836	41	0.276555896	1.680337995	0.104720555	-1.774212461	50.76864176	90.07435685	12.37326136	19.85112465	0.6875	0.101176644	40	ADCYAP1	0.04096306	0.325316247	0.745951086	0.419889065
ADCYAP1R1	0.242204589	1.061212332	0.325827611	-1.338589562	164.0677807	219.6194186	42.14601419	31.04765723	0.625	0.999868717	16	0.209997864	1.453853628	0.155382388	-1.340320413	188.8206035	253.0801092	19.16196771	39.82974834	0.59	0.16454756	49	0.533517668	4.018554318	0.000304692	-1.61960767	188.8206035	305.8152976	19.16196771	21.918538	0.8375	0.024050026	41	0.161967153	1.159973322	0.254087531	-1.208373501	253.0801092	305.8152976	39.82974834	21.918538	0.721354167	0.183784821	40	ADCYAP1R1	0.196102446	1.576940862	0.117443434	0.135855586
ADD1	0.012571259	0.044242766	0.966524137	-1.008174545	5270.164534	5313.245731	865.7040981	445.7991111	0.520833333	0.999868717	16	-0.119401911	-0.823119776	0.414657057	1.081914289	6005.868686	5551.150168	370.7342944	409.558652	0.435	0.303566351	49	-0.396659753	-2.923902284	0.005748973	1.312667548	6005.868686	4575.315885	370.7342944	319.2693108	0.26	0.065708381	41	-0.269145473	-1.879138551	0.067920437	1.213282385	5551.150168	4575.315885	409.558652	319.2693108	0.359375	0.075099457	40	ADD1	-0.110223828	-0.878443599	0.382075949	0.284639895
ADD2	-0.431976539	-1.314640725	0.266111543	1.526823481	702.4722345	460.0873928	176.0416783	54.79868059	0.3125	0.999868717	16	-0.106567708	-0.727859464	0.47117652	1.163478847	461.7500568	396.8701777	45.89934814	76.41216344	0.303333333	0.328122664	49	0.129219331	0.813094272	0.422167244	-1.129685218	461.7500568	521.6322135	45.89934814	57.59485385	0.5975	0.401452498	41	0.189332047	1.303856795	0.200160352	-1.314364855	396.8701777	521.6322135	76.41216344	57.59485385	0.7578125	0.156956922	40	ADD2	-0.09598675	-0.764224056	0.446888209	0.312769565
ADD3	0.215466452	1.398446915	0.185517406	-1.116149429	8709.294981	9720.874621	223.8723686	687.8443865	0.666666667	0.999868717	16	0.62722543	5.465976371	3.31E-06	-1.75342397	8101.182497	14204.80758	560.0860904	966.0373626	0.886666667	0.000120019	49	0.239146226	1.472590866	0.152186676	-1.185220268	8101.182497	9601.685694	560.0860904	851.2179472	0.62406015	0.253245872	41	-0.47741481	-3.575085095	0.000979739	1.479407682	14204.80758	9601.685694	966.0373626	851.2179472	0.19843342	0.003823312	40	ADD3	0.577669769	5.230319603	4.70E-07	1.39E-05
ADH1A	0.147742736	0.710806643	0.495791157	-1.212826641	161.9097214	196.3684234	35.42439316	33.09469053	0.604166667	0.999868717	16	-0.000472158	-0.003234537	0.99743299	1.000585243	156.2451087	156.1537208	19.40913527	20.53197942	0.488333333	0.496786692	49	0.264913699	1.852681311	0.07158569	-1.305970522	156.2451087	204.0515062	19.40913527	17.00372201	0.6975	0.18226593	41	0.260675459	1.796700615	0.080340427	-1.306734833	156.1537208	204.0515062	20.53197942	17.00372201	0.739583333	0.084283774	40	ADH1A	0.001828579	0.014513912	0.98846584	0.488567612
ADH1B	0.323876265	1.722966464	0.115149796	-1.370741844	3657.34567	5013.276747	537.6257075	574.7067364	0.75	0.999868717	16	0.150314824	1.036548788	0.305749761	-1.127632143	4401.513875	4963.288524	323.6950631	434.6827808	0.56	0.252697663	49	0.710861752	5.673580955	1.05E-05	-1.964113817	4401.513875	8645.074218	323.6950631	674.2789854	0.905	0.006574949	41	0.615459322	4.589338163	9.17E-05	-1.74180368	4963.288524	8645.074218	434.6827808	674.2789854	0.854166667	0.000745926	40	ADH1B	0.097099011	0.773135411	0.441615249	0.310487214
ADH1C	0.398438399	1.962815	0.087074483	-1.721054407	371.652834	639.6347479	104.8357842	87.46273374	0.833333333	0.999868717	16	-0.299366468	-2.173315624	0.035918785	1.431510971	474.1651612	331.2340393	56.56833735	33.54461504	0.323333333	0.061816399	49	0.188571142	1.33688771	0.189038303	-1.19828188	474.1651612	568.1835209	56.56833735	41.78290327	0.6575	0.278891618	41	0.584229883	4.422167803	0.000106031	-1.715353658	331.2340393	568.1835209	33.54461504	41.78290327	0.856770833	0.000819359	40	ADH1C	-0.262943583	-2.137248544	0.034329632	0.060927176
ADH4	0.200078453	1.350594336	0.203619927	-1.936956876	250.1789746	484.5858851	13.9180919	172.9993756	0.5625	0.999868717	16	-0.300873846	-2.20329027	0.036303634	1.837991496	468.4713245	254.8822046	94.07199792	23.40967712	0.376666667	0.062250057	49	-0.29222225	-2.298111089	0.028507826	1.983412174	468.4713245	236.1946401	94.07199792	36.96193113	0.335	0.123542753	41	-0.072733212	-0.427129286	0.672716279	1.079119342	254.8822046	236.1946401	23.40967712	36.96193113	0.416666667	0.34259119	40	ADH4	-0.29056993	-2.374736198	0.018869284	0.039964903
ADH5	0.064432732	0.268687721	0.796736248	-1.01865047	5356.102406	5455.996231	303.652695	214.5191507	0.583333333	0.999868717	16	-0.269775599	-1.912351227	0.062319599	1.106863569	5261.027495	4753.09482	164.9686475	208.1636159	0.36	0.089881186	49	-0.046983032	-0.305876843	0.761451799	1.014046502	5261.027495	5188.152104	164.9686475	171.8975569	0.4675	0.524192864	41	0.235266162	1.611534832	0.115343316	-1.091531371	4753.09482	5188.152104	208.1636159	171.8975569	0.604166667	0.108134289	40	ADH5	-0.248317274	-2.013036084	0.046096175	0.074101643
ADH6	-0.136969446	-0.616571062	0.556053355	1.262783789	204.6319447	162.0482829	53.62738177	43.52147498	0.3125	0.999868717	16	-0.110773976	-0.769542526	0.445764883	1.202456957	137.9656614	114.7364657	24.52714403	17.59536678	0.453333333	0.31714931	49	0.153189541	0.977945748	0.335175669	-1.270903542	137.9656614	175.3410477	24.52714403	29.30963522	0.62	0.361462486	41	0.292427546	1.772812976	0.088164147	-1.528206805	114.7364657	175.3410477	17.59536678	29.30963522	0.658854167	0.089787732	40	ADH6	-0.090480977	-0.720140013	0.473498176	0.323415281
ADH7	-0.384511266	-0.980975138	0.393966419	1.886725852	249.6100203	132.2979807	117.2527009	23.51372238	0.375	0.999868717	16	0.057670085	0.389986154	0.699341482	-1.161541964	154.8667911	179.8842767	22.85298289	59.94098897	0.398333333	0.410912648	49	0.013725594	0.093029467	0.926359216	-1.018056033	154.8667911	157.6630709	22.85298289	19.52497461	0.575	0.569095665	41	-0.047744234	-0.352489081	0.727143092	1.140941094	179.8842767	157.6630709	59.94098897	19.52497461	0.6796875	0.359344321	40	ADH7	0.056327711	0.447561087	0.655834855	0.390765804
ADHFE1	-0.381835556	-1.597981856	0.165829519	1.39074977	2749.501042	1976.991908	411.9030461	253.0582704	0.270833333	0.999868717	16	-0.510770516	-4.145492843	0.000282144	1.685296243	1839.106201	1091.265829	173.0432784	50.98641857	0.196666667	0.00192334	49	-0.069762122	-0.488236259	0.628133833	1.060214294	1839.106201	1734.655165	173.0432784	125.7950447	0.48	0.480373799	41	0.656985914	4.740037749	0.00012553	-1.58958076	1091.265829	1734.655165	50.98641857	125.7950447	0.854166667	0.000921649	40	ADHFE1	-0.469282732	-4.041253613	8.03E-05	0.000650553
ADI1	0.14586616	0.743028743	0.474243182	-1.094805637	7217.03319	7901.248615	628.0044434	673.4751037	0.625	0.999868717	16	-0.312349709	-2.26674787	0.028294781	1.24947834	8980.863899	7187.690744	625.033027	484.9095471	0.326666667	0.052236622	49	0.007562709	0.05399062	0.957229653	-1.004445463	8980.863899	9020.787994	625.033027	395.1455886	0.568922306	0.577426322	41	0.402086492	2.930509791	0.005698883	-1.255032849	7187.690744	9020.787994	484.9095471	395.1455886	0.775456919	0.013158234	40	ADI1	-0.293864029	-2.403323412	0.017503544	0.03813489
ADIG	0.261785739	1.475326594	0.16501178	-2.472602397	108.0712065	267.2171241	64.75962357	86.26983579	0.729166667	0.999868717	16	-0.02036839	-0.138942853	0.890138718	1.054442309	207.0417375	196.3518873	46.52514537	61.27574665	0.418333333	0.469034212	49	-0.022037083	-0.146322154	0.884445304	1.047417374	207.0417375	197.6688019	46.52514537	44.03056064	0.515	0.558601031	41	0.00256127	0.017453055	0.986167621	-1.006706911	196.3518873	197.6688019	61.27574665	44.03056064	0.606770833	0.430196425	40	ADIG	-0.019166662	-0.152149297	0.87954808	0.460546455
ADIPOQ	0.35728064	1.648935971	0.144297065	-1.523997861	4492.444307	6846.475514	1138.030222	861.943538	0.770833333	0.999868717	16	-0.162848058	-1.137775126	0.261267976	1.165471144	6355.118543	5452.832165	625.6414684	487.3033473	0.403333333	0.229885187	49	0.019998484	0.112250256	0.911644832	-1.025569059	6355.118543	6517.612942	625.6414684	1305.428074	0.521303258	0.565046967	41	0.140551763	0.764151617	0.454052766	-1.195271144	5452.832165	6517.612942	487.3033473	1305.428074	0.565104167	0.267529378	40	ADIPOQ	-0.11162021	-0.889665104	0.37603778	0.281675755
ADIPOR1	-0.080189443	-0.463214601	0.650464464	1.080046131	2523.201917	2336.198282	210.2248831	344.6534288	0.25	0.999868717	16	-0.262636691	-1.871928049	0.067521608	1.226809964	2591.707179	2112.557979	192.4667623	168.7451853	0.378333333	0.09481632	49	0.406525928	2.384315577	0.027803631	-1.530262556	2591.707179	3965.992452	192.4667623	543.3019029	0.6825	0.122431399	41	0.525240872	3.257903071	0.004387202	-1.877341351	2112.557979	3965.992452	168.7451853	543.3019029	0.763020833	0.011007072	40	ADIPOR1	-0.135555179	-1.082599687	0.281634752	0.236523978
ADIPOR2	-0.236266821	-1.183132164	0.266256798	1.26709408	1622.152913	1280.215051	206.0082866	202.7011932	0.3125	0.999868717	16	-0.023437942	-0.161496589	0.872419105	1.01622236	1475.672812	1452.116062	113.4520406	91.68054697	0.475	0.464466328	49	0.141253533	0.987314582	0.329580684	-1.095563909	1475.672812	1616.693874	113.4520406	86.77492935	0.57	0.359121334	41	0.1968996	1.303744154	0.200361324	-1.113336541	1452.116062	1616.693874	91.68054697	86.77492935	0.625	0.157073364	40	ADIPOR2	-0.020267285	-0.160888621	0.872687294	0.459099225
ADK	-0.184901724	-0.802292426	0.450081991	1.227283273	808.3726378	658.6683411	149.9066369	111.1123129	0.375	0.999868717	16	0.337578914	2.48647021	0.017478648	-1.292525659	733.1396453	947.6018034	75.32211032	42.02293201	0.66	0.037399654	49	0.363679623	2.648879342	0.011618385	-1.357078695	733.1396453	994.9281931	75.32211032	63.98385622	0.7025	0.08773256	41	0.104239881	0.618243744	0.54151912	-1.04994333	947.6018034	994.9281931	42.02293201	63.98385622	0.5546875	0.300011637	40	ADK	0.303080052	2.483628113	0.014122992	0.032782208
ADM	0.281297882	1.542023715	0.15025239	-1.453903643	837.078212	1217.031062	157.4231719	189.5529786	0.645833333	0.999868717	16	-0.008605674	-0.058606335	0.953546321	1.008766257	1223.850656	1213.215299	104.3176895	148.4910315	0.415	0.485799696	49	0.106195224	0.682559276	0.499439681	-1.087682976	1223.850656	1331.161524	104.3176895	117.6241497	0.55	0.433966278	41	0.092449322	0.622626221	0.537250214	-1.097217885	1213.215299	1331.161524	148.4910315	117.6241497	0.65625	0.298414453	40	ADM	-0.007062279	-0.056056033	0.955474202	0.4801896
ADM2	0.083302044	0.518948588	0.61218964	-1.348234839	71.09181147	95.84845699	17.62497829	44.33017606	0.333333333	0.999868717	16	-0.136904863	-0.963204937	0.343200676	1.434848742	72.93344267	50.83005652	21.65756097	7.586124534	0.463333333	0.271670277	49	-0.100519383	-0.773404013	0.445777309	1.314498593	72.93344267	55.48384992	21.65756097	6.324309961	0.5925	0.411387872	41	0.07071798	0.471196397	0.640197138	-1.091555936	50.83005652	55.48384992	7.586124534	6.324309961	0.635416667	0.33284745	40	ADM2	-0.135182083	-1.079583045	0.282973592	0.237231814
ADNP	-0.249211031	-1.444260203	0.171909498	1.165803502	3954.184731	3391.810646	217.6734638	322.8612497	0.291666667	0.999868717	16	0.623908699	5.43983816	2.48E-06	-1.443018873	3613.927071	5214.96497	172.6235893	238.377236	0.876666667	0.000105568	49	0.206644673	1.329322463	0.19287281	-1.099540991	3613.927071	3973.660955	172.6235893	208.406534	0.6475	0.281220043	41	-0.511295484	-3.920313782	0.000359934	1.312382971	5214.96497	3973.660955	238.377236	208.406534	0.192708333	0.001901533	40	ADNP	0.578653918	5.242053278	4.45E-07	1.34E-05
ADNP2	-0.061077643	-0.375956298	0.712696168	1.063554821	784.7815508	737.8853777	49.31742485	114.575088	0.520833333	0.999868717	16	0.088543045	0.609420811	0.545185435	-1.064665712	775.1471077	825.2725472	57.57919779	58.73546162	0.513333333	0.357207453	49	-0.046032527	-0.329588213	0.743555548	1.029717133	775.1471077	752.7767414	57.57919779	35.9370699	0.4325	0.518529703	41	-0.149259003	-1.052841285	0.299476289	1.096304524	825.2725472	752.7767414	58.73546162	35.9370699	0.4453125	0.20438612	40	ADNP2	0.084170854	0.669669916	0.505012073	0.335666297
ADO	0.095335369	0.365227259	0.728952554	-1.110806031	894.9033704	994.0640611	232.991926	139.3887637	0.583333333	0.999868717	16	0.297687288	2.137427648	0.037808508	-1.270231782	968.7568707	1230.545766	85.39035814	87.80356183	0.646666667	0.06403613	49	0.370889156	2.37426086	0.024951907	-1.387865894	968.7568707	1344.504621	85.39035814	133.2454298	0.695	0.117507752	41	0.120113872	0.714144971	0.481160806	-1.092608384	1230.545766	1344.504621	87.80356183	133.2454298	0.565104167	0.27776693	40	ADO	0.243099389	1.96895925	0.051023588	0.079113959
ADORA1	0.143240408	0.873757832	0.397046481	-1.327591747	206.6499265	274.346737	33.66984217	69.77927306	0.541666667	0.999868717	16	-0.381427099	-2.872377534	0.007235555	1.9439494	286.4404385	147.3497399	44.96130824	17.98111039	0.251666667	0.019887351	49	0.012858435	0.085793397	0.932080223	-1.018333007	286.4404385	291.691753	44.96130824	41.5331567	0.59	0.570481243	41	0.502380305	3.189286179	0.004472625	-1.979587837	147.3497399	291.691753	17.98111039	41.5331567	0.822916667	0.01113155	40	ADORA1	-0.333495119	-2.752287327	0.006632682	0.018875809
ADORA2A.....CYTSA	0.043427129	0.171294159	0.869942818	-1.057466256	270.3161515	285.8502087	76.50922986	48.6864241	0.479166667	0.999868717	16	0.339423833	2.488529106	0.016652128	-1.285779169	309.9259921	398.4963846	28.30918127	21.57179922	0.721666667	0.036133706	49	0.106079205	0.710194459	0.481925458	-1.088742015	309.9259921	337.4294492	28.30918127	26.42620307	0.555	0.42737357	41	-0.278891062	-1.790144485	0.082809976	1.180976899	398.4963846	337.4294492	21.57179922	26.42620307	0.341145833	0.086122674	40	ADORA2A.....CYTSA	0.308676665	2.532635209	0.012357666	0.029799945
ADORA2B	-0.188652619	-0.834844637	0.431581885	1.455850478	65.22151938	44.7996002	19.38277881	14.9229481	0.270833333	0.999868717	16	0.199705664	1.385877981	0.173531599	-1.443408489	51.18297636	73.87794257	8.898333125	13.74732659	0.568333333	0.176879657	49	-0.106958577	-0.644095323	0.524809748	1.254412063	51.18297636	40.80236302	8.898333125	13.43740287	0.3875	0.443344552	41	-0.257688677	-1.720557628	0.093765453	1.81062902	73.87794257	40.80236302	13.74732659	13.43740287	0.377604167	0.093769309	40	ADORA2B	0.172860983	1.385957837	0.168512447	0.171516618
ADORA3	0.044249363	0.203642744	0.843740246	-1.239507853	217.8747807	270.0575017	193.7228494	167.7309686	0.645833333	0.999868717	16	-0.051525526	-0.360092509	0.721500714	1.208446412	185.9654725	153.8880588	85.73674454	24.1793634	0.688333333	0.418349354	49	-0.13856826	-1.087149822	0.287141205	2.036910438	185.9654725	91.29781508	85.73674454	15.22894995	0.54	0.336623577	41	-0.300676854	-2.190341937	0.035032088	1.685561244	153.8880588	91.29781508	24.1793634	15.22894995	0.291666667	0.047196708	40	ADORA3	-0.052084418	-0.41378169	0.680302694	0.398913519
ADPGK	-0.111888294	-0.380172087	0.721261709	1.089472835	1666.037375	1529.214242	324.9043135	154.8020699	0.4375	0.999868717	16	0.520461365	4.153254664	0.000155577	-1.400877017	1566.918008	2195.059424	88.75651709	122.4583601	0.795	0.001305792	49	0.032600547	0.21251606	0.832892089	-1.017307991	1566.918008	1594.038211	88.75651709	91.69421241	0.478696742	0.544401318	41	-0.501951091	-3.928673007	0.000350818	1.377043166	2195.059424	1594.038211	122.4583601	91.69421241	0.1796875	0.001872845	40	ADPGK	0.479729028	4.14826482	5.27E-05	0.000472109
ADPRH	-0.007243005	-0.033068575	0.974448047	1.009432002	233.008418	230.8312176	50.09442555	42.72372393	0.520833333	0.999868717	16	0.287143438	2.051860639	0.045855315	-1.336963253	210.6122603	281.5808527	23.25372452	25.60380475	0.643333333	0.073208673	49	0.282241071	1.841180133	0.074782962	-1.323563859	210.6122603	278.758776	23.25372452	28.79553541	0.655	0.186307044	41	-0.011674645	-0.07323926	0.942042826	1.010123723	281.5808527	278.758776	25.60380475	28.79553541	0.486979167	0.418967329	40	ADPRH	0.254587953	2.066167702	0.040698983	0.068336937
ADPRHL1	-0.166815731	-0.674630302	0.525890952	1.287330935	167.415883	130.0488308	46.42426711	30.21127684	0.354166667	0.999868717	16	-0.280663212	-2.018360048	0.04975453	1.647337745	128.004516	77.70386882	20.14903294	14.6662807	0.346666667	0.077290849	49	0.304311168	1.888362142	0.069992667	-1.561504673	128.004516	199.87965	20.14903294	32.29154952	0.67	0.180869767	41	0.52888579	3.444861296	0.00239873	-2.572325587	77.70386882	199.87965	14.6662807	32.29154952	0.815104167	0.007170135	40	ADPRHL1	-0.198534226	-1.597024471	0.112874799	0.132283404
ADPRHL2	0.140859293	0.801100966	0.437136798	-1.162971798	902.6867208	1049.799199	101.8198519	152.8253459	0.5625	0.999868717	16	-0.169796524	-1.192467668	0.240099065	1.130582263	1020.605283	902.725363	83.83632611	52.37878941	0.421666667	0.217539068	49	0.174171871	1.058043097	0.299202909	-1.157877181	1020.605283	1181.735569	83.83632611	127.1376194	0.57	0.343136409	41	0.348844674	2.029097422	0.055870522	-1.309075404	902.725363	1181.735569	52.37878941	127.1376194	0.634464752	0.065785739	40	ADPRHL2	-0.125764523	-1.003538351	0.318161716	0.254615332
ADRA1A	-0.276249206	-1.54530472	0.148037416	1.485772706	233.638563	157.2505418	30.36819596	39.00421078	0.291666667	0.999868717	16	-0.054665447	-0.375773877	0.70877618	1.062805698	194.8532801	183.338573	22.05969533	21.26832838	0.46	0.414069325	49	0.275803786	1.726865135	0.095120143	-1.348375598	194.8532801	262.735408	22.05969533	32.53618172	0.6675	0.207054849	41	0.32748666	2.042579058	0.050857526	-1.433061269	183.338573	262.735408	21.26832838	32.53618172	0.690104167	0.061486682	40	ADRA1A	-0.040598264	-0.322415948	0.748138291	0.420659585
ADRA1B	0.254784925	1.741928874	0.108977095	-8.270158793	17.92009618	148.202041	6.386499726	74.51859886	0.6875	0.999868717	16	-0.002862477	-0.019741953	0.984337877	1.011612179	80.9183124	79.98946045	37.46493121	28.461348	0.651666667	0.493286586	49	-0.112258475	-0.872887983	0.390590457	1.707592785	80.9183124	47.38735904	37.46493121	8.485266512	0.6725	0.387125393	41	-0.146623446	-1.097739938	0.282031659	1.687991525	79.98946045	47.38735904	28.461348	8.485266512	0.46875	0.196543764	40	ADRA1B	-0.003841684	-0.030492568	0.975770556	0.485057217
ADRA1D	-0.356692055	-1.069500456	0.350229321	1.877268575	128.8493782	68.63662447	53.52451865	17.45861017	0.354166667	0.999868717	16	0.105647853	0.718432942	0.477735024	-1.2805596	79.70359781	102.0652073	12.64910888	28.43939095	0.508333333	0.330851401	49	0.119063874	0.762736869	0.450873624	-1.184656963	79.70359781	94.42142215	12.64910888	14.57183512	0.59	0.413740133	41	-0.03356128	-0.239202874	0.812420698	1.080953929	102.0652073	94.42142215	28.43939095	14.57183512	0.606770833	0.384430017	40	ADRA1D	0.101209512	0.806085498	0.422432944	0.302641121
ADRA2A	0.441293666	2.942782603	0.010702659	-2.934355534	110.4895623	324.2156587	32.86451545	64.76600627	0.895833333	0.999868717	16	0.469928418	3.62605063	0.000775243	-1.957239946	235.5789391	461.0845101	35.96701628	50.73480745	0.793333333	0.003950861	49	0.247856357	1.683294057	0.100707232	-1.361109727	235.5789391	320.6487855	35.96701628	35.50260618	0.725	0.210991326	41	-0.314622763	-2.267909578	0.029211901	1.437973668	461.0845101	320.6487855	50.73480745	35.50260618	0.317708333	0.04145795	40	ADRA2A	0.445501349	3.802528505	0.000200153	0.001322073
ADRA2B	0.19525829	1.122172461	0.281585637	-1.844814701	155.2055643	286.3255067	64.60865091	97.35714675	0.604166667	0.999868717	16	-0.206879294	-1.468997239	0.150899476	1.70089821	204.096354	119.9932793	51.58712161	24.83070429	0.393333333	0.161241509	49	-0.155155275	-1.159920117	0.25426953	1.482493166	204.096354	137.6710252	51.58712161	24.86556426	0.4725	0.318740554	41	0.078108304	0.503057926	0.61796289	-1.1473228	119.9932793	137.6710252	24.83070429	24.86556426	0.598958333	0.326215169	40	ADRA2B	-0.199926368	-1.608530988	0.110321593	0.130546897
ADRA2C	0.0878054	0.354138892	0.735587019	-1.20372449	103.9955324	125.1819692	49.92674788	32.9602286	0.5625	0.999868717	16	-0.062700904	-0.43297157	0.667104317	1.089351093	165.5690766	151.9887186	24.62579885	19.42583128	0.468333333	0.400606007	49	0.392539759	2.580293964	0.015262714	-1.674365778	165.5690766	277.2231958	24.62579885	35.58122961	0.71	0.097833336	41	0.476646784	3.089256772	0.005032107	-1.82397219	151.9887186	277.2231958	19.42583128	35.58122961	0.78125	0.012030124	40	ADRA2C	-0.042372043	-0.336519156	0.737522138	0.417238309
ADRB1	-0.085402702	-0.277496015	0.794440458	1.046035459	6730.989977	6434.762722	977.2048483	429.6846842	0.479166667	0.999868717	16	-0.57476206	-4.793249589	1.90E-05	1.802648477	6685.529035	3708.725867	383.2255651	488.7020975	0.175	0.000323752	49	-0.097723102	-0.620943795	0.538846096	1.058330746	6685.529035	6317.050753	383.2255651	453.0797812	0.41	0.448654677	41	0.514831149	3.913955702	0.000372008	-1.703294063	3708.725867	6317.050753	488.7020975	453.0797812	0.825520833	0.001948889	40	ADRB1	-0.524128353	-4.6196	7.43E-06	0.000109375
ADRB2	-0.341230177	-1.365593299	0.227943551	1.331088249	733.6757818	551.1849289	115.4396894	67.31976468	0.25	0.999868717	16	-0.027799777	-0.191879683	0.848721514	1.022371021	517.032901	505.7194406	47.30770649	35.19100031	0.49	0.458398706	49	0.265565127	1.786099137	0.08252912	-1.23768734	517.032901	639.925076	47.30770649	49.96078418	0.654135338	0.194198024	41	0.344659554	2.196116162	0.036251004	-1.26537567	505.7194406	639.925076	35.19100031	49.96078418	0.674479167	0.048217584	40	ADRB2	-0.020861589	-0.165607753	0.868986525	0.45803022
ADRB3	-0.067070061	-0.350975302	0.732107823	1.247098992	126.4325496	101.3813261	46.17325467	54.42947859	0.354166667	0.999868717	16	-0.092236191	-0.634334028	0.528966406	1.299919624	114.8286197	88.33516899	28.4162304	30.60878314	0.426666667	0.350899273	49	-0.261920187	-2.064225931	0.048044209	2.165090631	114.8286197	53.03640322	28.4162304	9.413334029	0.3975	0.154167763	41	-0.147420411	-1.102274844	0.280006066	1.665557308	88.33516899	53.03640322	30.60878314	9.413334029	0.421875	0.195633198	40	ADRB3	-0.091697426	-0.729876065	0.46754681	0.32107279
ADRBK1	0.187276403	0.891707227	0.397591531	-1.197242382	2132.785201	2553.460833	350.8522833	315.3794968	0.604166667	0.999868717	16	-0.469059405	-3.659171953	0.000658483	1.643272963	2495.532378	1518.63533	208.3451573	166.9324139	0.225	0.003539251	49	-0.143652655	-0.946592337	0.350085929	1.127889604	2495.532378	2212.567941	208.3451573	214.3622659	0.4275	0.367909391	41	0.385956632	2.554096502	0.015741927	-1.456944862	1518.63533	2212.567941	166.9324139	214.3622659	0.744791667	0.027099803	40	ADRBK1	-0.424430866	-3.596243838	0.000425668	0.002400663
ADRBK2	0.076101687	0.401294391	0.695604462	-1.195095788	331.1971842	395.8123598	102.9598699	123.7970301	0.479166667	0.999868717	16	0.564711097	4.671062094	2.80E-05	-2.288643109	357.6249667	818.4759154	61.44580743	77.19051586	0.838333333	0.000409073	49	0.298694311	2.29656227	0.027847854	-1.4432577	357.6249667	516.1449868	61.44580743	31.44601603	0.8225	0.122431399	41	-0.446378337	-3.627244346	0.001051505	1.585748067	818.4759154	516.1449868	77.19051586	31.44601603	0.302083333	0.00402123	40	ADRBK2	0.55402961	4.95425145	1.69E-06	3.45E-05
ADRM1	-0.14351129	-0.501457727	0.639122561	1.167890525	1563.579443	1338.806514	401.1801867	199.93172	0.395833333	0.999868717	16	-0.328389738	-2.400738091	0.020763602	1.315006987	1561.618216	1187.53606	126.9467762	90.3563926	0.308333333	0.042378707	49	0.022080892	0.124836969	0.901760465	-1.022741733	1561.618216	1597.132121	126.9467762	254.587278	0.4325	0.562503157	41	0.272605121	1.516201554	0.146083644	-1.344912526	1187.53606	1597.132121	90.3563926	254.587278	0.575520833	0.126836103	40	ADRM1	-0.229952054	-1.858419453	0.065367069	0.092702561
ADSL	-0.083474866	-0.295932766	0.779809645	1.030526414	2621.90033	2544.233989	232.9690835	120.8439338	0.4375	0.999868717	16	-0.009186911	-0.062429361	0.950542207	1.003987462	2699.044098	2688.324506	90.73025695	145.7789299	0.458333333	0.485064416	49	0.12920048	0.769812658	0.448243848	-1.048960162	2699.044098	2831.189733	90.73025695	145.7223223	0.555	0.412508648	41	0.107285738	0.6931083	0.492650063	-1.05314285	2688.324506	2831.189733	145.7789299	145.7223223	0.5703125	0.282136396	40	ADSL	-0.006967377	-0.055302738	0.956071937	0.480436913
ADSS	0.213194603	1.100789669	0.296237214	-1.209750678	1374.678496	1663.018242	178.3878415	191.8067215	0.666666667	0.999868717	16	0.410416241	3.096240428	0.003324318	-1.404230195	1310.479809	1840.215319	129.546661	111.7560797	0.746666667	0.011387194	49	0.005531432	0.036149281	0.971359787	-1.00510119	1310.479809	1317.164816	129.546661	131.9694877	0.5125	0.581163748	41	-0.437837589	-3.024607714	0.004783872	1.397103306	1840.215319	1317.164816	111.7560797	131.9694877	0.263020833	0.011635824	40	ADSS	0.366383064	3.049801949	0.002684879	0.009770121
ADSSL1	0.076937955	0.451028285	0.658916801	-1.102863064	499.5338564	550.9174394	56.49839122	98.9289198	0.5625	0.999868717	16	-0.413863272	-3.157805673	0.003282086	1.503183085	600.9142884	399.7612096	57.24920049	27.93302052	0.253333333	0.01127861	49	0.486711576	3.402150056	0.001927338	-1.552780108	600.9142884	933.0877539	57.24920049	79.09098006	0.7875	0.043866443	41	0.765270979	6.358307023	4.46E-06	-2.334112794	399.7612096	933.0877539	27.93302052	79.09098006	0.973958333	9.85E-05	40	ADSSL1	-0.267443674	-2.17566902	0.031258816	0.057211782
AEBP1	-0.222134527	-0.728155097	0.505334968	1.308159158	579.5065402	442.9939099	172.2982187	73.89927207	0.416666667	0.999868717	16	0.122612155	0.844966628	0.402513323	-1.129424079	532.7705146	601.7238479	53.69429267	61.45133382	0.548333333	0.297847852	49	0.164123113	0.972560321	0.339944505	-1.192477434	532.7705146	635.3168161	53.69429267	90.7436887	0.5625	0.363472905	41	0.051582434	0.306524024	0.761468448	-1.055827882	601.7238479	635.3168161	61.45133382	90.7436887	0.502604167	0.369537194	40	AEBP1	0.100276848	0.798606807	0.426743059	0.304486799
AEBP2	0.290435588	1.193889287	0.280235381	-1.330894263	1165.837549	1551.606506	272.8764996	173.0452327	0.708333333	0.999868717	16	0.250694989	1.775995026	0.082211819	-1.220607367	1265.617087	1544.82154	110.9642963	111.3640773	0.661666667	0.108122289	49	0.084666945	0.526068905	0.602560429	-1.075615278	1265.617087	1361.317074	110.9642963	144.1530596	0.5825	0.472108119	41	-0.163072304	-1.007383771	0.321539931	1.13479921	1544.82154	1361.317074	111.3640773	144.1530596	0.403645833	0.214919292	40	AEBP2	0.217072329	1.750812195	0.0824027	0.107949135
AEN	-0.281642485	-1.107560219	0.316201499	1.385304588	369.6885613	266.8644604	80.08097875	46.96809958	0.291666667	0.999868717	16	0.082948617	0.572988183	0.569450823	-1.077595311	307.0851106	330.9134751	31.91440832	26.66228157	0.533333333	0.366274873	49	0.375096995	2.408782282	0.023062652	-1.461943927	307.0851106	448.9412125	31.91440832	49.49388946	0.675	0.114006548	41	0.346471012	2.09944571	0.046627679	-1.356672503	330.9134751	448.9412125	26.66228157	49.49388946	0.645833333	0.057907583	40	AEN	0.065507631	0.520696371	0.60414488	0.373199445
AES	-0.1401916	-0.566199629	0.59237653	1.282613864	784.1701623	611.3844427	255.3626259	167.0841891	0.395833333	0.999868717	16	-0.180418279	-1.259695539	0.214009328	1.302575113	859.6844514	659.9883897	115.5500576	108.5314295	0.378333333	0.202310708	49	-0.373717112	-2.600184011	0.013494985	2.058382903	859.6844514	417.6504042	115.5500576	124.6938082	0.225	0.093228048	41	-0.22850506	-1.465954909	0.151925556	1.580241233	659.9883897	417.6504042	108.5314295	124.6938082	0.356770833	0.130233476	40	AES	-0.158312489	-1.267224881	0.207831312	0.195641885
AFAP1	0.463689203	3.041123991	0.008889867	-2.762239713	212.2514179	586.2892958	62.21198154	106.0991112	0.895833333	0.999868717	16	0.08861543	0.609668049	0.545029007	-1.158787391	369.5505042	428.2304646	66.6860481	69.40351151	0.61	0.357169627	49	0.026570004	0.1942521	0.847102949	-1.03966897	369.5505042	384.2101922	66.6860481	35.33113823	0.655	0.548447825	41	-0.079048243	-0.565239402	0.575726964	1.114573411	428.2304646	384.2101922	69.40351151	35.33113823	0.578125	0.312069054	40	AFAP1	0.086011494	0.684386106	0.495709622	0.332061897
AFAP1L1	-0.307447623	-0.899947135	0.42363908	1.523453175	142.8698159	93.78024756	51.921386	16.72014658	0.375	0.999868717	16	0.409370707	3.060855509	0.003769107	-1.642786327	104.3616177	171.4438386	13.35841901	17.37443592	0.723333333	0.012419667	49	0.335710658	2.289022388	0.028223335	-1.436165297	104.3616177	149.8805336	13.35841901	14.73076724	0.7025	0.123048954	41	-0.141425488	-0.946645767	0.34981421	1.14386995	171.4438386	149.8805336	17.37443592	14.73076724	0.424479167	0.226353748	40	AFAP1L1	0.380093719	3.176244483	0.001789769	0.007228197
AFAP1L2	0.106296436	0.402355424	0.703350871	-1.149374942	212.5563066	244.3068925	68.15027472	39.78203522	0.479166667	0.999868717	16	-0.011894259	-0.08168676	0.93524323	1.010452752	238.3871463	235.9211214	21.9866426	20.68697551	0.505	0.481044116	49	0.409923461	2.882199181	0.006717721	-1.39718446	238.3871463	333.0708164	21.9866426	24.40877234	0.75	0.069577126	41	0.43914677	3.036314765	0.004639938	-1.411788883	235.9211214	333.0708164	20.68697551	24.40877234	0.731770833	0.011418323	40	AFAP1L2	-0.005950651	-0.047232385	0.962477206	0.482038453
AFF1	0.037053345	0.143288199	0.891193079	-1.017244038	6683.575402	6798.827231	685.6489201	420.5254508	0.541666667	0.999868717	16	0.314328548	2.267433669	0.028047084	-1.127015732	6656.832514	7502.35497	253.7004313	273.2934881	0.67	0.051909503	49	-0.083678169	-0.49037323	0.628094814	1.038237262	6656.832514	6411.667889	253.7004313	430.8030291	0.481203008	0.480373799	41	-0.342786537	-2.137860119	0.041846046	1.170109728	7502.35497	6411.667889	273.2934881	430.8030291	0.359375	0.053404079	40	AFF1	0.249527181	2.023273776	0.045011341	0.072933271
AFF2	0.20430626	1.152881931	0.269958002	-1.392919455	144.7155721	201.5771358	28.63893024	40.15465303	0.666666667	0.999868717	16	0.195162348	1.363025522	0.179413585	-1.314705942	149.7594107	196.8895871	23.6849706	25.19194039	0.621666667	0.180889493	49	-0.056860282	-0.364301873	0.71784879	1.094863676	149.7594107	136.7836143	23.6849706	26.60229572	0.47	0.509921817	41	-0.250016045	-1.640552931	0.10974737	1.439423779	196.8895871	136.7836143	25.19194039	26.60229572	0.356770833	0.104403238	40	AFF2	0.17253187	1.383265275	0.169336914	0.172029156
AFF3	-0.097965758	-0.344203542	0.745648434	1.326819944	209.9885517	158.2645427	133.9309557	68.14723697	0.354166667	0.999868717	16	0.5683398	4.692773227	3.38E-05	-3.543230281	137.4305137	486.9479578	39.01558176	63.44324292	0.851666667	0.000462486	49	0.031840044	0.234026683	0.816356325	-1.074471522	137.4305137	147.6651732	39.01558176	19.75724343	0.7	0.539356493	41	-0.56839053	-5.105956436	2.23E-05	3.297649319	486.9479578	147.6651732	63.44324292	19.75724343	0.153645833	0.000280041	40	AFF3	0.54239444	4.82221405	3.06E-06	5.36E-05
AFF3.....MLL	0.272001951	1.662625181	0.118660739	-1.766975728	63.41463576	112.0521222	14.181933	25.58585235	0.6875	0.999868717	16	-0.353821851	-2.621533586	0.012501817	2.063114307	86.35863874	41.85838779	14.70985893	8.471542222	0.265	0.029690655	49	-0.131255797	-0.887165593	0.380525665	1.255885797	86.35863874	68.76313035	14.70985893	13.30352326	0.44	0.382774296	41	0.279363985	1.705872758	0.099613535	-1.642756302	41.85838779	68.76313035	8.471542222	13.30352326	0.6328125	0.09784147	40	AFF3.....MLL	-0.31996295	-2.632039701	0.00936966	0.02429576
AFF4	0.344817221	1.609940367	0.15094897	-1.290949465	3023.741341	3903.497267	430.2133682	336.937359	0.708333333	0.999868717	16	0.288336314	2.047115661	0.047370321	-1.255524525	3325.463338	4175.200776	223.4309291	349.8262548	0.636666667	0.074816198	49	0.225030354	1.393462625	0.174257047	-1.165538532	3325.463338	3875.955658	223.4309291	325.8004092	0.6325	0.269522912	41	-0.095688263	-0.625980587	0.535145642	1.077205506	4175.200776	3875.955658	349.8262548	325.8004092	0.46875	0.297687419	40	AFF4	0.259165444	2.105067312	0.037098371	0.064011821
AFG3L1	-0.144040124	-0.53158928	0.617860746	1.197601949	1306.753638	1091.141876	355.1148074	195.9682014	0.375	0.999868717	16	0.06161312	0.425385177	0.6725798	-1.066621259	961.5336609	1025.592244	117.9801039	93.58377222	0.583333333	0.402331921	49	-0.115225495	-0.851441446	0.400413757	1.132869362	961.5336609	848.7595244	117.9801039	60.19900862	0.5125	0.391929858	41	-0.223597475	-1.589168613	0.120668692	1.208342545	1025.592244	848.7595244	93.58377222	60.19900862	0.393229167	0.111634942	40	AFG3L1	0.057819124	0.459437498	0.647318272	0.388258891
AFG3L2	0.331590075	1.846034804	0.09100219	-1.397634564	6279.770527	8776.824339	866.4909553	1038.690131	0.708333333	0.999868717	16	-0.315119303	-2.298927021	0.02688602	1.277960554	8712.880486	6817.800801	703.8737098	429.0518148	0.345	0.050439903	49	-0.387673538	-2.523115816	0.017610531	1.579372362	8712.880486	5516.672758	703.8737098	1053.218088	0.205	0.102909671	41	-0.205701836	-1.144093098	0.266072753	1.235853766	6817.800801	5516.672758	429.0518148	1053.218088	0.252604167	0.189195874	40	AFG3L2	-0.241665515	-1.956867858	0.052450566	0.080359512
AFM	-0.046675073	-0.157126616	0.88204949	1.110875778	108.8593408	97.99416184	62.51417086	29.55654823	0.479166667	0.999868717	16	-0.08854998	-0.614769062	0.5420937	1.210167884	76.15687296	62.93083298	17.993409	11.79331661	0.503333333	0.35629464	49	0.014171193	0.095791816	0.924180457	-1.029941764	76.15687296	78.43714409	17.993409	15.5848931	0.57	0.5686783	41	0.12962542	0.793401794	0.43366079	-1.246402445	62.93083298	78.43714409	11.79331661	15.5848931	0.588541667	0.26001605	40	AFM	-0.079736979	-0.634239102	0.527783552	0.34417613
AFMID	-0.262314959	-0.821227976	0.458479435	1.547658707	154.4323732	99.7845148	62.13339954	23.82341211	0.354166667	0.999868717	16	-0.206698225	-1.45477752	0.152573894	1.32373447	144.6518113	109.2755493	18.78589199	15.44089901	0.39	0.162460799	49	-0.041873465	-0.272725019	0.786613	1.053822803	144.6518113	137.2638844	18.78589199	19.51716846	0.4725	0.531479494	41	0.180605345	1.124636227	0.269217885	-1.256126235	109.2755493	137.2638844	15.44089901	19.51716846	0.627604167	0.190605607	40	AFMID	-0.183742979	-1.475168137	0.142881072	0.154278814
AFP	0.135586685	0.637685275	0.540982587	-1.416140451	66.43780187	94.08525868	32.36266809	28.85128976	0.479166667	0.999868717	16	-0.091464047	-0.634425498	0.529194484	1.16479685	85.90866719	73.75420629	15.69326197	10.98902996	0.463333333	0.350949625	49	-0.075189451	-0.487640299	0.628788399	1.149933115	85.90866719	74.70753389	15.69326197	16.77336538	0.4675	0.480571047	41	0.008063374	0.047541476	0.962427095	-1.012925739	73.75420629	74.70753389	10.98902996	16.77336538	0.5	0.423948735	40	AFP	-0.080138958	-0.637450229	0.525698218	0.343532541
AFTPH	-0.004219122	-0.014769369	0.988825335	1.002612249	3382.111773	3373.299875	531.5243034	271.0225589	0.520833333	0.999868717	16	-0.019217359	-0.132054111	0.895507302	1.010101973	3332.558861	3299.230126	185.6727523	170.9526363	0.513333333	0.470326624	49	-0.020083447	-0.133817282	0.894253482	1.010288316	3332.558861	3298.621599	185.6727523	172.7516584	0.53	0.560859103	41	-0.000390651	-0.002503825	0.998016004	1.000184479	3299.230126	3298.621599	170.9526363	172.7516584	0.5	0.433043283	40	AFTPH	-0.017675279	-0.140307788	0.888858694	0.463159665
AG2	0.198035389	0.848581292	0.426533981	-1.4784362	986.8961478	1459.062991	451.6848424	324.9354142	0.625	0.999868717	16	-0.155977672	-1.087207949	0.282637178	1.302863661	1283.61308	985.2244086	211.2662429	175.1902494	0.396666667	0.240917022	49	-0.202222503	-1.360315131	0.181909043	1.457025415	1283.61308	880.9819417	211.2662429	207.2991541	0.3625	0.274909437	41	-0.06174836	-0.38407441	0.703381493	1.118325316	985.2244086	880.9819417	175.1902494	207.2991541	0.434895833	0.352018847	40	AG2	-0.140829594	-1.125279215	0.263156581	0.227014079
AGA	0.235879927	1.413404922	0.179568983	-1.278999807	1175.362717	1503.288687	116.5439606	200.6159699	0.666666667	0.999868717	16	0.062215303	0.427106973	0.67126112	-1.046751409	1434.583393	1501.652187	108.3293424	113.6807447	0.536666667	0.401980132	49	0.18477133	1.32012869	0.194582599	-1.121834677	1434.583393	1609.365397	108.3293424	76.11770508	0.625	0.282100349	41	0.113568708	0.787314652	0.436128502	-1.071729799	1501.652187	1609.365397	113.6807447	76.11770508	0.638020833	0.260949136	40	AGA	0.06017532	0.478204561	0.633955137	0.383651242
AGAP1	-0.047418802	-0.20787856	0.841186551	1.058073589	665.7613878	629.2203066	138.4791224	108.2703052	0.4375	0.999868717	16	-0.177818217	-1.255663578	0.217778529	1.165942418	652.3196995	559.4784867	66.88813745	31.50873062	0.448333333	0.204264674	49	0.233889593	1.671861665	0.102581842	-1.213908753	652.3196995	791.8565927	66.88813745	49.91873408	0.7	0.212869226	41	0.558074866	3.936531662	0.000534776	-1.415347706	559.4784867	791.8565927	31.50873062	49.91873408	0.828125	0.002544754	40	AGAP1	-0.152658133	-1.221232792	0.224740464	0.205095573
AGAP10.....AGAP4.....AGAP5.....AGAP9	-0.160606252	-0.598530855	0.575389008	1.144929238	2942.207091	2569.771994	543.0878169	303.7254916	0.395833333	0.999868717	16	-0.396727293	-3.004498022	0.005008119	1.408864393	2540.125217	1802.95934	223.2828143	101.7025764	0.31	0.015280987	49	-0.450577568	-3.473369085	0.001273495	1.636014433	2540.125217	1552.630078	223.2828143	175.9941604	0.22	0.037983355	41	-0.209207167	-1.231530991	0.229637753	1.161229172	1802.95934	1552.630078	101.7025764	175.9941604	0.364583333	0.172292963	40	AGAP10.....AGAP4.....AGAP5.....AGAP9	-0.35256613	-2.923855149	0.003971201	0.012935169
AGAP10.....AGAP4.....AGAP9.....BMS1P1.....BMS1P5.....LOC100133130.....LOC399753	0.127345074	0.688982326	0.503900538	-1.258710871	244.3035447	307.5075275	56.55450432	72.22844758	0.5625	0.999868717	16	-0.36325426	-2.712279899	0.01060205	1.910396573	243.0366685	127.2179149	39.26178915	16.79108446	0.258333333	0.026331653	49	-0.099903039	-0.71935076	0.476427594	1.15812964	243.0366685	209.8527316	39.26178915	24.21828935	0.4725	0.425108342	41	0.425572722	2.80405575	0.008974197	-1.649553303	127.2179149	209.8527316	16.79108446	24.21828935	0.752604167	0.018124747	40	AGAP10.....AGAP4.....AGAP9.....BMS1P1.....BMS1P5.....LOC100133130.....LOC399753	-0.342760396	-2.835322535	0.005189765	0.015835782
AGAP10.....AGAP4.....AGAP9.....BMS1P1.....BMS1P5.....LOC399753	-0.194721944	-0.715811589	0.506867072	1.30760833	269.0936637	205.7907231	77.8517267	41.95108021	0.333333333	0.999868717	16	-0.133691042	-0.93349712	0.356129188	1.179203274	206.1944521	174.8591245	28.38925243	17.91198268	0.428333333	0.277572543	49	-0.099415292	-0.627296982	0.534821808	1.157780172	206.1944521	178.0946479	28.38925243	34.65036071	0.4525	0.447093113	41	0.014695557	0.082948869	0.934609402	-1.0185036	174.8591245	178.0946479	17.91198268	34.65036071	0.484375	0.416941719	40	AGAP10.....AGAP4.....AGAP9.....BMS1P1.....BMS1P5.....LOC399753	-0.112199617	-0.894322335	0.373549306	0.280689736
AGAP11	-0.574277269	-1.60031	0.202489837	3.264991842	245.2605213	75.11826465	104.705417	18.44881986	0.166666667	0.999868717	16	-0.119120422	-0.82894297	0.411795313	1.227126003	120.9237372	98.54223355	22.23580984	15.31573026	0.466666667	0.302185932	49	-0.020820614	-0.139707037	0.889622262	1.035782667	120.9237372	116.7462452	22.23580984	19.9921603	0.51	0.559628369	41	0.117970795	0.722826565	0.475232062	-1.184733094	98.54223355	116.7462452	15.31573026	19.9921603	0.544270833	0.275860377	40	AGAP11	-0.107372126	-0.855537762	0.39458604	0.290223637
AGAP11.....AGAP4.....AGAP6.....AGAP7.....AGAP8	-0.112644605	-0.375192035	0.725130738	1.082315105	2963.564046	2738.171196	546.0360581	250.4658218	0.416666667	0.999868717	16	-0.427574714	-3.28021744	0.002262168	1.458457368	2758.347076	1891.277137	231.8162539	127.0165151	0.27	0.008596131	49	-0.423468199	-3.321397913	0.001993521	1.499857667	2758.347076	1839.072558	231.8162539	151.210869	0.2325	0.044468382	41	-0.042596441	-0.264355207	0.79315326	1.028386362	1891.277137	1839.072558	127.0165151	151.210869	0.4453125	0.378609111	40	AGAP11.....AGAP4.....AGAP6.....AGAP7.....AGAP8	-0.397952207	-3.343278122	0.001027576	0.004714538
AGAP2	-0.279665359	-0.891863311	0.423135218	1.606687745	167.1995126	104.0647214	65.86250296	25.94843067	0.270833333	0.999868717	16	-0.108060853	-0.752786542	0.456087564	1.175639829	107.8460622	91.7339303	18.35504914	11.00882889	0.508333333	0.32149767	49	0.158949109	1.034582031	0.307946596	-1.261777703	107.8460622	136.0777566	18.35504914	20.19227996	0.6025	0.347858496	41	0.320623625	1.928133723	0.065817654	-1.483396124	91.7339303	136.0777566	11.00882889	20.19227996	0.658854167	0.073626637	40	AGAP2	-0.088719509	-0.706045639	0.482187567	0.326916967
AGAP3	0.110929624	0.641095635	0.532041306	-1.148775972	1062.656659	1220.754436	129.3838867	209.9384066	0.520833333	0.999868717	16	-0.326723192	-2.389312803	0.021466224	1.34565656	1198.180358	890.4057646	106.7175198	72.13989617	0.298333333	0.043374722	49	0.00250359	0.016052662	0.987283933	-1.002137364	1198.180358	1200.741306	106.7175198	118.5854513	0.4925	0.584453959	41	0.359036946	2.235775242	0.034221556	-1.348532718	890.4057646	1200.741306	72.13989617	118.5854513	0.723958333	0.046425138	40	AGAP3	-0.281164938	-2.293442211	0.023279255	0.046301219
AGAP4	0.086420981	0.315815294	0.765010168	-1.163973502	48.9439323	56.96944028	22.27913118	12.22340467	0.604166667	0.999868717	16	0.149289471	1.04315249	0.30280544	-1.279186557	138.1118613	176.6708363	30.42780944	20.98755949	0.643333333	0.251222727	49	-0.20996489	-1.569162792	0.12561186	1.64306058	138.1118613	84.0576805	30.42780944	16.14924859	0.3825	0.233047659	41	-0.460627353	-3.497262499	0.001216518	2.101781006	176.6708363	84.0576805	20.98755949	16.14924859	0.223958333	0.004462241	40	AGAP4	0.136252556	1.0882391	0.279143513	0.235226983
AGBL1	0.157951927	1.053360511	0.314089399	-3.102205962	56.53833929	175.3935732	14.22531247	111.9340337	0.520833333	0.999868717	16	-0.275158487	-2.00118427	0.056169366	3.489898798	156.7774403	44.92320533	55.10056799	9.384506039	0.238333333	0.083747016	49	-0.261603497	-2.106924098	0.045152647	4.024340289	156.7774403	38.95730207	55.10056799	9.540641625	0.21	0.150663643	41	-0.069468943	-0.445797006	0.658409445	1.153139538	44.92320533	38.95730207	9.384506039	9.540641625	0.5078125	0.337872987	40	AGBL1	-0.27205235	-2.215119947	0.028355738	0.053375448
AGBL2	0.314417258	2.047164602	0.060453933	-1.9550542	125.6184647	245.590907	22.31199956	54.1906528	0.791666667	0.999868717	16	0.05474952	0.376561111	0.708197435	-1.087632396	175.4083348	190.7797874	29.76041337	27.93992931	0.545	0.413871969	49	-0.150974126	-1.149985062	0.259052181	1.264538486	175.4083348	138.7133225	29.76041337	11.51128967	0.495	0.321340547	41	-0.230756882	-1.723007485	0.095134275	1.375353024	190.7797874	138.7133225	27.93992931	11.51128967	0.408854167	0.09483751	40	AGBL2	0.051700759	0.41072827	0.682531717	0.399569603
AGBL3	-0.134298542	-0.449063841	0.674862813	1.270661713	533.118099	419.559426	229.7609866	105.6291516	0.333333333	0.999868717	16	0.14672942	1.022872466	0.311902451	-1.255224678	338.5476595	424.953377	67.06286132	51.36498218	0.701168614	0.255726625	49	-0.047788503	-0.331303346	0.742191327	1.089913748	338.5476595	310.6187625	67.06286132	51.07910824	0.54	0.518197902	41	-0.238401526	-1.578352956	0.123136646	1.368086633	424.953377	310.6187625	51.36498218	51.07910824	0.3671875	0.113206656	40	AGBL3	0.135028256	1.078339386	0.283526814	0.237455379
AGBL4	0.277595014	1.846321138	0.088399693	-3.206365145	80.21827023	257.2090657	26.9919953	91.98275008	0.708333333	0.999868717	16	-0.136400526	-0.954805373	0.345842583	1.35229913	225.1701785	166.5091499	53.82304689	29.62546807	0.498333333	0.27298462	49	-0.185612831	-1.438796613	0.161001809	1.565919203	225.1701785	143.7942508	53.82304689	17.3759562	0.51	0.259575525	41	-0.093890483	-0.661370568	0.512685133	1.157968062	166.5091499	143.7942508	29.62546807	17.3759562	0.53125	0.289624984	40	AGBL4	-0.134515134	-1.074191257	0.285377378	0.238467713
AGBL5	-0.12654872	-0.619812874	0.550395307	1.207509376	375.6527731	311.0971896	74.37220742	72.9156626	0.4375	0.999868717	16	-0.302607152	-2.190921431	0.033834796	1.475316067	379.6146405	257.3107207	44.93215671	33.12573577	0.341666667	0.059218634	49	0.106644274	0.62081343	0.540453671	-1.149598811	379.6146405	436.4045393	44.93215671	79.68104383	0.525	0.449148407	41	0.355428219	2.07542913	0.050902408	-1.696021596	257.3107207	436.4045393	33.12573577	79.68104383	0.684895833	0.061500473	40	AGBL5	-0.220699244	-1.781048636	0.077284471	0.103950313
AGER	-0.14920196	-0.612411471	0.562745423	1.244558933	173.9123333	139.7381262	46.29224575	31.16036143	0.354166667	0.999868717	16	0.014049655	0.096679748	0.923399088	-1.018460149	132.9004421	135.353804	19.27998336	16.49946533	0.488333333	0.477656566	49	0.071539272	0.446803775	0.658039527	-1.104460139	132.9004421	146.7832408	19.27998336	24.36619252	0.5275	0.490424843	41	0.065309173	0.388400697	0.700650692	-1.084441193	135.353804	146.7832408	16.49946533	24.36619252	0.513020833	0.351236416	40	AGER	0.012549595	0.099614554	0.920964579	0.471159001
AGFG1	-0.020313022	-0.069999082	0.947149741	1.033360736	887.7564858	859.0963976	366.9522046	181.6129519	0.395833333	0.999868717	16	0.252206734	1.800278136	0.078900458	-1.282413893	801.3926656	1027.717088	103.0039441	72.07490462	0.738333333	0.105069083	49	0.313180953	2.181034587	0.035520819	-1.38921314	801.3926656	1113.305221	103.0039441	99.20894465	0.73	0.135849925	41	0.115188758	0.697959092	0.490644396	-1.083279858	1027.717088	1113.305221	72.07490462	99.20894465	0.552083333	0.281548901	40	AGFG1	0.224113431	1.809558154	0.072700565	0.099560651
AGFG2	-0.102384409	-0.559542038	0.58574913	1.118264298	6740.998519	6028.090615	765.6661389	1018.36398	0.416666667	0.999868717	16	-0.592253492	-5.06642266	7.42E-06	2.127367035	7180.511488	3375.304482	591.4062265	462.9639411	0.151666667	0.000182915	49	-0.012668136	-0.071214221	0.943868242	1.013654045	7180.511488	7083.789112	591.4062265	1222.667654	0.455	0.574081719	41	0.465565149	2.836569704	0.010419935	-2.098711138	3375.304482	7083.789112	462.9639411	1222.667654	0.752604167	0.02016475	40	AGFG2	-0.441285261	-3.760875296	0.000233694	0.001496086
AGGF1	0.086247141	0.31304493	0.767120446	-1.096173656	1121.145123	1228.969748	302.8501278	164.0715015	0.5625	0.999868717	16	0.257830295	1.817998	0.076184041	-1.229581638	1239.666703	1524.271415	91.30610127	127.1636867	0.66	0.10268554	49	0.115736265	0.802352682	0.427211567	-1.075152436	1239.666703	1332.830675	91.30610127	71.73241274	0.6025	0.403857856	41	-0.182939685	-1.311233567	0.19841565	1.143634704	1524.271415	1332.830675	127.1636867	71.73241274	0.4140625	0.155956529	40	AGGF1	0.247165392	2.00329546	0.04714886	0.075153369
AGK	-0.009750129	-0.028928121	0.978357238	1.009085329	817.2291537	809.8712071	238.5974364	88.12818282	0.520833333	0.999868717	16	-0.040173876	-0.276134559	0.7836577	1.033536532	716.6421655	693.3883259	61.46867755	57.5609265	0.506666667	0.43767197	49	0.129910547	0.846174932	0.403116138	-1.106586142	716.6421655	793.0262892	61.46867755	66.10791124	0.59	0.39302639	41	0.179042706	1.13669732	0.263677609	-1.143697203	693.3883259	793.0262892	57.5609265	66.10791124	0.606770833	0.187998937	40	AGK	-0.034182661	-0.271422207	0.786913248	0.432827717
AGL	-0.024570186	-0.133013993	0.896336857	1.028764127	3095.386303	3008.839659	394.5782094	517.3626611	0.354166667	0.999868717	16	0.123962099	0.858759958	0.394865246	-1.139842936	2471.197906	2816.777476	299.6964895	268.5543185	0.57	0.294686448	49	0.256416926	1.79581173	0.080328162	-1.287168044	2471.197906	3180.846975	299.6964895	257.5665507	0.6925	0.191747451	41	0.149404157	0.978405927	0.334244933	-1.129250359	2816.777476	3180.846975	268.5543185	257.5665507	0.638020833	0.22037471	40	AGL	0.11472779	0.914650803	0.362808028	0.2761017
AGMAT	0.28157722	1.889762217	0.082528311	-1.813925277	250.0308834	453.5373394	27.07810523	104.2289794	0.8125	0.999868717	16	-0.129770767	-0.897674716	0.373936196	1.211485653	389.7973929	321.7515552	53.6609272	53.53969152	0.343333333	0.285375529	49	0.196516465	1.466937471	0.151380658	-1.227913681	389.7973929	478.6375515	53.6609272	28.07523379	0.7675	0.25264555	41	0.343054552	2.595119042	0.013928418	-1.487599807	321.7515552	478.6375515	53.53969152	28.07523379	0.885416667	0.024810239	40	AGMAT	-0.120962497	-0.964834357	0.337136412	0.263859647
AGPAT1	-0.075432975	-0.364146938	0.724167945	1.068180714	833.7991458	780.5787303	105.463326	101.1809405	0.4375	0.999868717	16	-0.325254447	-2.351407199	0.023083152	1.329296425	786.1281639	591.386653	53.82387154	62.94442009	0.236666667	0.045500152	49	0.224383431	1.257804444	0.222926472	-1.228513929	786.1281639	965.7693992	53.82387154	132.2909961	0.5575	0.299183177	41	0.417141134	2.555474473	0.018097479	-1.633059174	591.386653	965.7693992	62.94442009	132.2909961	0.809895833	0.029616173	40	AGPAT1	-0.217918478	-1.757861774	0.081185283	0.107098127
AGPAT2	0.109621696	0.483558536	0.643276715	-1.106596044	989.861926	1095.377291	171.7307445	134.6194711	0.520833333	0.999868717	16	-0.509970946	-4.091315461	0.000181626	1.795836687	1274.478636	709.685154	111.2086673	81.78987306	0.178333333	0.001437817	49	0.008597352	0.051837378	0.959020965	-1.008015161	1274.478636	1284.693787	111.2086673	162.683328	0.48	0.577725442	41	0.490024759	3.157889369	0.004462364	-1.810230607	709.685154	1284.693787	81.78987306	162.683328	0.809895833	0.011124156	40	AGPAT2	-0.4157707	-3.512773743	0.000572415	0.003045107
AGPAT3	-0.247231985	-0.852249608	0.438055334	1.320390776	3034.145485	2297.914785	782.7823581	365.4021898	0.375	0.999868717	16	-0.384692373	-2.890284361	0.006397678	1.550530391	2612.147734	1684.680126	281.420749	154.1872239	0.298333333	0.018214656	49	0.111574734	0.687022418	0.497353435	-1.125461549	2612.147734	2939.871835	281.420749	385.1640804	0.563909774	0.433204919	41	0.486695696	3.025436197	0.006718443	-1.745062336	1684.680126	2939.871835	154.1872239	385.1640804	0.776041667	0.014866284	40	AGPAT3	-0.301169325	-2.466938786	0.014773473	0.033837137
AGPAT4	0.235095992	0.832986344	0.446165605	-1.390252423	178.7614067	248.5234787	75.07112153	37.12521759	0.666666667	0.999868717	16	0.128871792	0.893980601	0.375955822	-1.157306456	187.9487036	217.514248	25.01355441	21.63482872	0.588333333	0.286316925	49	-0.057279578	-0.37119926	0.712682369	1.077859676	187.9487036	174.3721449	25.01355441	26.68411583	0.495	0.508057182	41	-0.199903254	-1.255857788	0.21821961	1.247413962	217.514248	174.3721449	21.63482872	26.68411583	0.401041667	0.166749592	40	AGPAT4	0.112820112	0.899310503	0.370895428	0.279540887
AGPAT5	0.287409438	1.719618673	0.108065071	-1.651633606	340.9952887	563.1992782	68.24934178	109.7226684	0.625	0.999868717	16	0.499636982	3.916122781	0.000366999	-2.011117275	444.5874491	894.1174992	58.47471992	98.77931217	0.82	0.002326382	49	-0.008011141	-0.057498487	0.954457738	1.008934748	444.5874491	440.6503492	58.47471992	35.62685936	0.59	0.577010218	41	-0.507495609	-4.318416402	0.000171251	2.029086102	894.1174992	440.6503492	98.77931217	35.62685936	0.182291667	0.001132346	40	AGPAT5	0.47573876	4.107226846	6.20E-05	0.000533639
AGPAT6	0.145863536	0.959264964	0.35651558	-1.222419979	881.9750693	1078.143945	41.79032234	200.1836009	0.5	0.999868717	16	-0.131921252	-0.922116347	0.362224091	1.128897434	1181.99165	1047.031922	126.500075	73.61109354	0.518333333	0.280291214	49	-0.237507892	-1.788590313	0.082379954	1.275922967	1181.99165	926.3816711	126.500075	66.49364336	0.45	0.19403883	41	-0.18258125	-1.216272065	0.231475498	1.130238167	1047.031922	926.3816711	73.61109354	66.49364336	0.3984375	0.173237537	40	AGPAT6	-0.126598933	-1.010268427	0.314935681	0.25313653
AGPAT9	0.128955937	0.598883671	0.565823902	-1.212090021	381.5790466	462.5081548	102.0033317	88.63588815	0.541666667	0.999868717	16	-0.014987961	-0.103506331	0.918042686	1.018483224	386.0705568	379.0642278	55.14469989	39.25530733	0.546666667	0.476429967	49	0.102697727	0.71367087	0.479683045	-1.128607838	386.0705568	435.7222563	55.14469989	42.4188903	0.61	0.426360986	41	0.153185491	0.980315863	0.333664465	-1.149468149	379.0642278	435.7222563	39.25530733	42.4188903	0.567708333	0.220155518	40	AGPAT9	-0.012778179	-0.101429168	0.919529728	0.470784093
AGPHD1	0.055743898	0.194014595	0.854387758	-1.064842006	297.4197652	316.7050593	88.8015675	44.66420242	0.458333333	0.999868717	16	-0.097474971	-0.673467742	0.50398279	1.121864336	257.7464947	229.748363	31.16275807	27.51733851	0.43	0.341018573	49	0.074762847	0.492157295	0.625518724	-1.084054732	257.7464947	279.4113073	31.16275807	31.0910207	0.5625	0.479526328	41	0.1874782	1.19614006	0.239900287	-1.216162342	229.748363	279.4113073	27.51733851	31.0910207	0.625	0.177442607	40	AGPHD1	-0.086259528	-0.686369524	0.494462945	0.331597526
AGPS	-0.069124525	-0.228064104	0.830004073	1.100104257	774.8026752	704.2993157	281.4962392	127.7747358	0.458333333	0.999868717	16	0.101529381	0.703321288	0.485476927	-1.105140463	665.6240088	735.6080251	78.05949414	61.70874597	0.581666667	0.333810912	49	0.255974375	1.789148166	0.081425736	-1.277779603	665.6240088	850.5207819	78.05949414	67.72434853	0.6825	0.193144766	41	0.195124253	1.254207403	0.218158607	-1.156214659	735.6080251	850.5207819	61.70874597	67.72434853	0.625	0.166731355	40	AGPS	0.093285321	0.742588339	0.459839461	0.317966679
AGR2	-0.194791122	-0.55671652	0.609960915	1.501414569	456.899962	304.3129935	260.5298134	85.12423236	0.5	0.999868717	16	0.221194095	1.533954751	0.134871911	-1.751406358	331.1576828	579.991671	66.53971388	147.9422753	0.63	0.150106675	49	0.407130701	2.510634687	0.019807046	-2.148074716	331.1576828	711.3514452	66.53971388	136.0313158	0.7025	0.107832943	41	0.099630377	0.653608585	0.517365707	-1.226485622	579.991671	711.3514452	147.9422753	136.0313158	0.611979167	0.291078804	40	AGR2	0.193172679	1.552770881	0.123134231	0.140240577
AGR3	-0.256109315	-0.832091247	0.451224434	1.410750965	216.0538669	153.1481262	69.83920836	28.94442925	0.354166667	0.999868717	16	-0.269392779	-1.929726488	0.060095637	1.602393642	140.1158022	87.44156149	21.83451838	16.38101	0.353333333	0.08764578	49	-0.128440879	-0.911229784	0.367855595	1.208975746	140.1158022	115.8962888	21.83451838	15.15563828	0.471177945	0.376595898	41	0.191922831	1.275047314	0.210175502	-1.325414217	87.44156149	115.8962888	16.38101	15.15563828	0.666666667	0.162623304	40	AGR3	-0.254710518	-2.067207991	0.040598941	0.068233586
AGRN	-0.388148694	-1.723157387	0.134851676	1.632646582	650.6244072	398.509031	120.7851214	82.5688061	0.229166667	0.999868717	16	-0.179975013	-1.263486393	0.213240352	1.222583213	508.2194943	415.6931724	59.74121289	42.35281616	0.435	0.201956176	49	-0.20401615	-1.34473503	0.18724921	1.303160084	508.2194943	389.9900716	59.74121289	64.50546938	0.385	0.277860848	41	-0.056381392	-0.333084919	0.741605562	1.065907064	415.6931724	389.9900716	42.35281616	64.50546938	0.4296875	0.363656295	40	AGRN	-0.157382334	-1.259653348	0.210549176	0.197089213
AGRP	0.063225973	0.352846558	0.729834004	-1.367541999	78.62860447	107.527919	46.65624561	67.3153266	0.458333333	0.999868717	16	-0.049528128	-0.345080883	0.732293579	1.203244731	73.4019989	61.00338278	33.19094761	13.75851541	0.538333333	0.421595331	49	-0.148442434	-1.1627464	0.255494975	2.15874427	73.4019989	34.00217429	33.19094761	6.823760931	0.445	0.319390951	41	-0.238867191	-1.758148814	0.088087136	1.794102408	61.00338278	34.00217429	13.75851541	6.823760931	0.416666667	0.089750019	40	AGRP	-0.05006833	-0.397737627	0.69204603	0.402970851
AGT	-0.277240956	-1.049541227	0.342461206	1.325951465	451.3265814	340.3794131	92.71552438	50.77862666	0.354166667	0.999868717	16	-0.193663348	-1.348004197	0.184456481	1.265090907	386.0438104	305.1510435	37.76146451	46.63888912	0.31	0.184190168	49	0.373370812	2.279371763	0.032389923	-1.495421625	386.0438104	577.2982624	37.76146451	74.92928637	0.6925	0.130811744	41	0.467074082	3.083520002	0.004762578	-1.8918443	305.1510435	577.2982624	46.63888912	74.92928637	0.817708333	0.011603503	40	AGT	-0.135337865	-1.080842571	0.282414064	0.237022117
AGTPBP1	0.146626202	0.881881173	0.392730906	-1.29207989	462.8498307	598.0389585	71.09577177	135.8129201	0.520833333	0.999868717	16	0.514337292	4.104225864	0.000163234	-1.808658921	534.707173	967.1028988	70.39179565	78.38631856	0.838333333	0.001339546	49	0.061517013	0.417184828	0.678846582	-1.07242909	534.707173	573.4355268	70.39179565	60.52179294	0.5725	0.49747305	41	-0.508285913	-3.975160228	0.00030464	1.686506771	967.1028988	573.4355268	78.38631856	60.52179294	0.1875	0.001695891	40	AGTPBP1	0.479061065	4.141380991	5.41E-05	0.000480244
AGTR1	-0.40031649	-1.861099085	0.10732222	1.611173273	460.6458663	285.9070927	75.47771835	55.84321222	0.270833333	0.999868717	16	0.235674274	1.653401791	0.105530262	-1.285845018	330.2062999	424.5941256	34.17963297	45.72399396	0.606666667	0.127477419	49	0.513287076	3.640230176	0.001037415	-1.648819937	330.2062999	544.4507307	34.17963297	47.91264086	0.805	0.036314771	41	0.273555083	1.809724933	0.078802332	-1.282285123	424.5941256	544.4507307	45.72399396	47.91264086	0.708333333	0.083127335	40	AGTR1	0.198943528	1.600406795	0.112119463	0.131836074
AGTR2	0.11763523	0.599227373	0.561970891	-1.360968978	94.09851975	128.0651662	38.45628727	41.64370048	0.5	0.999868717	16	-0.170857006	-1.191029271	0.239635955	1.496682405	107.7560753	71.99662062	21.94951843	20.48557551	0.378333333	0.217329619	49	-0.219187417	-1.552160642	0.12870657	1.664662998	107.7560753	64.7314654	21.94951843	16.9284143	0.42	0.235308167	41	-0.041033998	-0.273383193	0.786039838	1.112235297	71.99662062	64.7314654	20.48557551	16.9284143	0.502604167	0.376635109	40	AGTR2	-0.160959731	-1.288786188	0.200232374	0.191286101
AGTRAP	-0.043777576	-0.213404673	0.835627674	1.067186299	242.470671	227.2055696	50.93603165	50.2219006	0.4375	0.999868717	16	0.151584185	1.049026899	0.299646966	-1.174900208	291.5184711	342.5051125	32.11851074	36.47911463	0.57	0.249595156	49	-0.025665007	-0.150668421	0.881410698	1.033211995	291.5184711	282.1477805	32.11851074	53.25890024	0.4575	0.557865082	41	-0.155287795	-0.934987862	0.357701443	1.213920988	342.5051125	282.1477805	36.47911463	53.25890024	0.388020833	0.229554984	40	AGTRAP	0.122855358	0.98008513	0.329573854	0.2598577
AGXT	0.348794958	2.437503685	0.031931729	-4.183458422	21.22202661	88.78146593	4.605242387	27.33138295	0.6875	0.999868717	16	-0.076169435	-0.528889394	0.599839792	1.184943823	57.67077683	48.66962949	14.5209974	8.876126866	0.508333333	0.377817596	49	-0.216922817	-1.643169255	0.109738105	1.84587308	57.67077683	31.24308895	14.5209974	6.914853972	0.42	0.219022652	41	-0.224429512	-1.548791292	0.129731069	1.557772651	48.66962949	31.24308895	8.876126866	6.914853972	0.427083333	0.117228859	40	AGXT	-0.074362358	-0.591324488	0.556054673	0.355420053
AGXT2	0.16874162	0.893119921	0.390584955	-1.496907128	36.58016203	54.7571053	13.18330977	15.50521982	0.583333333	0.999868717	16	0.020842163	0.142940129	0.886949232	-1.03798792	49.92420152	51.82071809	9.321185734	9.442081162	0.511666667	0.468197892	49	0.195358703	1.122024968	0.273817412	-1.476647929	49.92420152	73.72046875	9.321185734	19.05015575	0.5825	0.329796793	41	0.18075771	1.030007746	0.314003479	-1.422606083	51.82071809	73.72046875	9.442081162	19.05015575	0.575520833	0.211455916	40	AGXT2	0.016858027	0.133819122	0.89396718	0.464351452
AGXT2L1	0.240814369	0.722618915	0.511994969	-1.267701124	3727.203322	4724.979842	1301.118856	462.2103958	0.6875	0.999868717	16	-0.102966618	-0.708288715	0.482327973	1.127199082	5930.710694	5261.458058	628.8848125	705.205574	0.43	0.332601952	49	-0.255439377	-1.869691991	0.069227623	1.313352541	5930.710694	4515.70352	628.8848125	421.0341845	0.375	0.180095983	41	-0.128686479	-0.907982892	0.370024073	1.165146922	5261.458058	4515.70352	705.205574	421.0341845	0.466145833	0.234711979	40	AGXT2L1	-0.099331054	-0.791024271	0.431139292	0.306301187
AGXT2L2	-0.115188476	-0.507576351	0.62721559	1.086581298	2051.833819	1888.338979	253.8358793	198.2964035	0.4375	0.999868717	16	-0.155495343	-1.083918648	0.284090432	1.120449902	1657.771826	1479.55908	126.933258	104.5003332	0.441666667	0.241484191	49	-0.108056708	-0.672668191	0.506117232	1.092333994	1657.771826	1517.641889	126.933258	165.1816697	0.4475	0.43631134	41	0.033254157	0.194835081	0.847001014	-1.025739296	1479.55908	1517.641889	104.5003332	165.1816697	0.481770833	0.394253012	40	AGXT2L2	-0.131370228	-1.048780211	0.296893218	0.244193113
AHCTF1	-0.231459803	-0.911543414	0.400950627	1.209174661	991.3705277	819.8737199	161.0792504	97.2097436	0.395833333	0.999868717	16	0.321902651	2.314370168	0.025728864	-1.276005395	844.7870688	1077.952857	57.00203801	83.07057354	0.696160267	0.04902753	49	0.374798144	2.343384858	0.027492797	-1.320151636	844.7870688	1115.247031	57.00203801	100.3554308	0.7175	0.121950042	41	0.046259062	0.286269674	0.776482289	-1.034597222	1077.952857	1115.247031	83.07057354	100.3554308	0.565104167	0.373790875	40	AHCTF1	0.271742065	2.212460531	0.028543804	0.053640237
AHCY	-0.301612295	-1.029282081	0.358269199	1.431996835	1641.789581	1146.503638	439.7978712	195.261303	0.333333333	0.999868717	16	-0.419918543	-3.20085545	0.0026604	1.540606367	1481.965321	961.9363861	136.7677011	87.69076677	0.263333333	0.009689399	49	0.105979491	0.59071125	0.561007383	-1.133877627	1481.965321	1680.367321	136.7677011	306.762187	0.5	0.456288439	41	0.394833168	2.251783779	0.037463131	-1.746859091	961.9363861	1680.367321	87.69076677	306.762187	0.643229167	0.049411764	40	AHCY	-0.272411439	-2.218198261	0.028139392	0.053085939
AHCYL1	-0.43299637	-2.088580308	0.075396986	1.397855442	3258.63147	2331.164849	351.7346857	271.0663166	0.208333333	0.999868717	16	-0.210397712	-1.475836335	0.146661966	1.216036506	3362.390721	2765.040938	285.1229515	287.2807379	0.379598662	0.15847145	49	-0.449067002	-3.477351247	0.001260115	1.590635622	3362.390721	2113.866102	285.1229515	218.2155276	0.2325	0.037933029	41	-0.258208291	-1.805005217	0.07903021	1.308049235	2765.040938	2113.866102	287.2807379	218.2155276	0.364583333	0.083317845	40	AHCYL1	-0.192950545	-1.550939494	0.123574126	0.140547177
AHCYL2	0.235777745	0.877782889	0.420945687	-1.219732204	961.0758046	1172.255109	211.4881701	114.6854373	0.729166667	0.999868717	16	-0.157592158	-1.092540791	0.280229437	1.148131281	987.55895	860.144625	78.78106626	85.98977551	0.356666667	0.239796769	49	0.025552021	0.189335288	0.850985472	-1.016676419	987.55895	1004.027897	78.78106626	36.8725046	0.62	0.549257242	41	0.207707729	1.537840952	0.134349332	-1.167277999	860.144625	1004.027897	85.98977551	36.8725046	0.78125	0.120144633	40	AHCYL2	-0.152819184	-1.222541635	0.224245955	0.204754362
AHDC1	0.34647093	1.919162578	0.081080989	-1.942739027	125.2882472	243.4023674	40.12305584	46.66776096	0.708333333	0.999868717	16	0.080865306	0.552638468	0.583446537	-1.132398786	194.2674935	219.9882737	26.99728532	37.91153195	0.532554257	0.371281118	49	0.036052708	0.239617061	0.811921577	-1.045788556	194.2674935	203.1627214	26.99728532	25.48019046	0.5525	0.538403335	41	-0.053432509	-0.368347392	0.714717879	1.082818108	219.9882737	203.1627214	37.91153195	25.48019046	0.536458333	0.355867569	40	AHDC1	0.076095374	0.605158173	0.546860547	0.351863159
AHI1	0.032217447	0.132505399	0.89881081	-1.028760423	1055.005131	1085.347525	188.489596	130.0308854	0.541666667	0.999868717	16	-0.013688279	-0.09429008	0.925292996	1.009609937	970.4731714	961.2357563	76.02922202	61.78426927	0.506666667	0.478073337	49	-0.112234825	-0.70552317	0.485566392	1.09700198	970.4731714	884.6594529	76.02922202	94.9407015	0.4425	0.428615507	41	-0.114064295	-0.676026299	0.504729343	1.086560205	961.2357563	884.6594529	61.78426927	94.9407015	0.4375	0.286972148	40	AHI1	-0.012581328	-0.099866466	0.920765372	0.471132537
AHNAK	0.162965613	0.910703106	0.379284589	-1.18240114	3111.167637	3678.648159	363.3419349	506.2267832	0.520833333	0.999868717	16	-0.138981915	-0.960752585	0.341653997	1.139364654	3555.391164	3120.503301	305.3313161	334.1673693	0.411666667	0.271065206	49	-0.051629585	-0.369454321	0.713875063	1.038919162	3555.391164	3422.201932	305.3313161	191.6634821	0.5225	0.508519533	41	0.110680299	0.783163444	0.438822621	-1.096682683	3120.503301	3422.201932	334.1673693	191.6634821	0.627604167	0.261852096	40	AHNAK	-0.133843201	-1.068760171	0.287812714	0.23970424
AHNAK2	-0.006746708	-0.024972758	0.981026935	1.008222338	759.3892379	753.1962039	215.8371843	122.1234602	0.458333333	0.999868717	16	-0.471645769	-3.672131117	0.000614527	1.966588906	739.6277676	376.0967863	71.65804564	68.30509019	0.201666667	0.003369142	49	0.089598982	0.570537299	0.572093414	-1.084953961	739.6277676	802.462076	71.65804564	83.63098227	0.54	0.461026928	41	0.539352123	3.948550157	0.000399713	-2.133658423	376.0967863	802.462076	68.30509019	83.63098227	0.8984375	0.002052129	40	AHNAK2	-0.406688753	-3.426015215	0.000774414	0.003804979
AHR	0.36811745	2.342259128	0.034479305	-1.544181787	564.2627652	871.3242848	62.1875641	115.4077482	0.791666667	0.999868717	16	0.270325859	1.895743208	0.067764652	-1.6252503	713.3722826	1159.408516	84.50114518	219.5852171	0.676666667	0.095028145	49	-0.201647332	-1.375999517	0.176840764	1.283700041	713.3722826	555.7157123	84.50114518	77.37715756	0.3975	0.271381195	41	-0.332996625	-2.592965612	0.014877497	2.086333877	1159.408516	555.7157123	219.5852171	77.37715756	0.231770833	0.026012847	40	AHR	0.256213867	2.079973548	0.039388309	0.066853142
AHRR	0.04610495	0.194670049	0.851597538	-1.041980745	258.1819985	269.0206713	45.06915718	32.69121697	0.520833333	0.999868717	16	-0.196580541	-1.371248202	0.176965816	1.233179108	249.6449736	202.4401581	22.65215769	25.92180742	0.363333333	0.179298525	49	-0.057201038	-0.338441433	0.737709266	1.061735185	249.6449736	235.1292272	22.65215769	36.42018885	0.4575	0.516824033	41	0.121098965	0.731247804	0.470462499	-1.16147522	202.4401581	235.1292272	25.92180742	36.42018885	0.5859375	0.27403111	40	AHRR	-0.1628241	-1.303982439	0.195000867	0.18794114
AHSA1	-0.072678061	-0.305016151	0.770044751	1.06505179	1532.143529	1438.562466	249.6275606	178.3719768	0.520833333	0.999868717	16	0.390185907	2.887017039	0.006115528	-1.314591057	1593.251232	2094.473822	101.1843958	141.0782039	0.75	0.017646512	49	-0.053918067	-0.350037103	0.728356754	1.033432389	1593.251232	1541.708243	101.1843958	106.9780469	0.4525	0.51360502	41	-0.419522941	-3.122054581	0.003432999	1.358540977	2094.473822	1541.708243	141.0782039	106.9780469	0.231770833	0.00923492	40	AHSA1	0.355742841	2.952685627	0.003634872	0.012126639
AHSA2	0.044755919	0.143205794	0.892786874	-1.039310674	4932.38061	5126.275816	1244.290134	533.8119674	0.583333333	0.999868717	16	-0.215884169	-1.516144255	0.136186326	1.176224594	4803.163492	4083.542817	334.1759969	337.0582424	0.376666667	0.151101665	49	-0.328910141	-2.327506663	0.025339114	1.281453109	4803.163492	3748.216348	334.1759969	306.2087768	0.3175	0.118403291	41	-0.111843772	-0.736364257	0.466092892	1.089462944	4083.542817	3748.216348	337.0582424	306.2087768	0.471354167	0.272243355	40	AHSA2	-0.198244019	-1.594626648	0.113412722	0.132739478
AHSG	0.173564093	0.822255524	0.433995776	-1.33256729	52.74462747	70.2857653	15.90429759	14.21788205	0.583333333	0.999868717	16	-0.061952863	-0.424587806	0.673117709	1.10968385	54.2195966	48.86039982	8.333709928	9.479826243	0.43	0.402499841	49	0.065112908	0.381931327	0.705674264	-1.11473217	54.2195966	60.44032857	8.333709928	13.99407403	0.495	0.505879018	41	0.114673524	0.685093496	0.498903641	-1.237000286	48.86039982	60.44032857	9.479826243	13.99407403	0.552083333	0.284756333	40	AHSG	-0.049361609	-0.392114303	0.696179888	0.404360808
AHSG.....LOC100131613	0.109918405	0.609596614	0.552803178	-1.239721773	142.9741664	177.2481871	32.80157968	45.66405293	0.5	0.999868717	16	-0.082590517	-0.567596216	0.573031815	1.165012014	141.8740038	121.7790049	24.17589148	25.86401631	0.4	0.367442763	49	0.219727123	1.434658197	0.160469426	-1.371574581	141.8740038	194.5907772	24.17589148	27.67190835	0.6675	0.25925019	41	0.290297883	1.92231166	0.062699305	-1.597900865	121.7790049	194.5907772	25.86401631	27.67190835	0.731770833	0.071175753	40	AHSG.....LOC100131613	-0.069668639	-0.55387496	0.581319228	0.365241937
AHSP	0.150423471	0.63783538	0.545673677	-1.298483272	162.0348843	210.3995867	61.63306165	44.17006685	0.5625	0.999868717	16	-0.336198332	-2.472452704	0.01788797	1.608945659	214.1465186	133.0974216	28.14898696	16.79936159	0.30884808	0.038085737	49	0.220918791	1.469704022	0.150334864	-1.28054182	214.1465186	274.2235727	28.14898696	29.6405396	0.675	0.251955439	41	0.585448635	4.142213818	0.000354424	-2.060322201	133.0974216	274.2235727	16.79936159	29.6405396	0.848958333	0.001885368	40	AHSP	-0.274311627	-2.234498616	0.027017533	0.051465195
AICDA	-0.129123486	-0.322306338	0.766339787	1.309141898	47.47493226	36.26416076	33.8456879	8.02024753	0.541666667	0.999868717	16	0.32579942	2.353868625	0.023015406	-2.324602855	101.3809993	235.6705605	36.20256192	44.09243409	0.718333333	0.045401346	49	-0.161639504	-1.252036118	0.220848824	1.875947779	101.3809993	54.04254877	36.20256192	10.90449895	0.4625	0.298396361	41	-0.472519359	-3.998783242	0.000475642	4.360833563	235.6705605	54.04254877	44.09243409	10.90449895	0.223958333	0.002326235	40	AICDA	0.309700172	2.541617753	0.012056353	0.029286617
AIDA	-0.043576821	-0.19955347	0.846892939	1.028811858	7174.17303	6973.260442	764.6027798	655.0195168	0.354166667	0.999868717	16	0.414518962	3.134641037	0.002992211	-1.282216079	6283.418345	8056.700035	431.4003034	365.9450428	0.777963272	0.010540332	49	0.071639178	0.454427328	0.652452553	-1.048246901	6283.418345	6586.573807	431.4003034	508.8582462	0.586466165	0.488226717	41	-0.363745059	-2.345523946	0.025950692	1.223200449	8056.700035	6586.573807	365.9450428	508.8582462	0.313315927	0.038056647	40	AIDA	0.363138689	3.020098408	0.002947868	0.010483664
AIF1	0.111040967	0.626776126	0.541471433	-1.331880254	222.0885228	295.795318	65.82242775	97.44941532	0.395833333	0.999868717	16	0.521217631	4.137579477	0.000214217	-2.880336078	240.3457395	692.2765046	49.86378304	97.17971135	0.786666667	0.001604619	49	0.281584953	2.040396388	0.048145548	-1.527726998	240.3457395	367.182675	49.86378304	37.11910549	0.7825	0.154305443	41	-0.393322569	-3.125075355	0.003992397	1.885373553	692.2765046	367.182675	97.17971135	37.11910549	0.299479167	0.010269035	40	AIF1	0.508135923	4.446557871	1.55E-05	0.000188495
AIF1L	-0.104620082	-0.570516948	0.578566637	1.090249585	3884.674012	3563.105241	340.3850378	449.2585097	0.333333333	0.999868717	16	-0.525731706	-4.251560732	0.000101918	1.600397141	3646.421109	2278.447653	243.3796881	210.4625963	0.186666667	0.000963746	49	0.277202825	1.613145663	0.121174839	-1.253381648	3646.421109	4570.357299	243.3796881	518.4726308	0.5925	0.229044489	41	0.601467592	4.095907607	0.00056235	-2.005908406	2278.447653	4570.357299	210.4625963	518.4726308	0.859375	0.002621782	40	AIF1L	-0.354508443	-2.941473936	0.003762435	0.012458358
AIFM1	-0.165253574	-0.835462436	0.423166746	1.147690208	765.2838837	666.8035316	81.53549924	85.12660776	0.354166667	0.999868717	16	-0.105501635	-0.729556588	0.469321171	1.075517581	757.5555858	704.3637403	54.70280021	48.20214404	0.483333333	0.327370447	49	-0.082410113	-0.591842611	0.557533516	1.052975925	757.5555858	719.4424562	54.70280021	33.97984245	0.45	0.454763577	41	0.037383693	0.255678849	0.799600434	-1.02140757	704.3637403	719.4424562	48.20214404	33.97984245	0.510416667	0.380674808	40	AIFM1	-0.101296307	-0.806781547	0.42203311	0.302474302
AIFM2	0.045652907	0.25668257	0.801363969	-1.043109445	335.7066955	350.1788248	31.4596254	46.78843006	0.479166667	0.999868717	16	-0.073251338	-0.499775967	0.619934055	1.082174831	340.8265734	314.9459436	28.89181484	42.97549987	0.413333333	0.385596564	49	-0.075773458	-0.504422656	0.616895017	1.062563588	340.8265734	320.7587549	28.89181484	27.34974947	0.4425	0.476683441	41	0.016445693	0.114110528	0.90977937	-1.018456537	314.9459436	320.7587549	42.97549987	27.34974947	0.557291667	0.410884808	40	AIFM2	-0.069476971	-0.552346242	0.582361943	0.365639846
AIFM3	-0.036372133	-0.132426172	0.899860906	1.046603836	157.7012841	150.6790618	46.5023904	25.48407707	0.4375	0.999868717	16	-0.063856689	-0.441050896	0.661294947	1.078118921	156.701306	145.3469585	20.2713653	15.86875835	0.473333333	0.398901586	49	0.357000606	2.169591165	0.040683345	-1.617374416	156.701306	253.4446833	20.2713653	39.71641453	0.7275	0.143875173	41	0.422052434	2.527462043	0.020096606	-1.74372196	145.3469585	253.4446833	15.86875835	39.71641453	0.752604167	0.03183408	40	AIFM3	-0.038257702	-0.303809381	0.762218005	0.425164064
AIG1	0.084926022	0.317318972	0.763501696	-1.057284454	1449.913521	1532.971025	227.208009	129.9552537	0.520833333	0.999868717	16	-0.37358999	-2.778092186	0.007998485	1.245962711	1455.211662	1167.941584	82.56873244	62.25035595	0.295	0.021374426	49	0.379903432	2.75054207	0.009036398	-1.210653584	1455.211662	1761.757214	82.56873244	74.8552974	0.71679198	0.079013185	41	0.702006577	6.099350576	7.46E-07	-1.508429222	1167.941584	1761.757214	62.25035595	74.8552974	0.916666667	3.25E-05	40	AIG1	-0.29836423	-2.44247576	0.015775038	0.035430008
AIM1	-0.043789185	-0.206976052	0.840880835	1.034767974	1556.721194	1504.415707	186.141596	170.9240733	0.375	0.999868717	16	0.568939229	4.688646129	4.11E-05	-1.59675171	1491.01205	2380.77604	88.43001101	167.9069826	0.855	0.000522174	49	-0.24681137	-1.715640304	0.094255295	1.156878836	1491.01205	1288.822997	88.43001101	77.90296127	0.3625	0.206130676	41	-0.634131622	-5.89929313	1.50E-06	1.84724826	2380.77604	1288.822997	167.9069826	77.90296127	0.0703125	5.21E-05	40	AIM1	0.512920089	4.49791758	1.25E-05	0.00016042
AIM1L	0.313860149	1.916778634	0.076158821	-1.665534598	249.7829826	416.0221994	44.17458486	74.63529995	0.729166667	0.999868717	16	-0.234416595	-1.657960304	0.104050353	1.371330386	338.2884575	246.6863282	41.33748087	36.65737786	0.308333333	0.126305161	49	-0.204993201	-1.422715565	0.162801836	1.294538985	338.2884575	261.319637	41.33748087	34.9000819	0.3975	0.260976196	41	0.044541988	0.289115716	0.774107012	-1.059319497	246.6863282	261.319637	36.65737786	34.9000819	0.572916667	0.373207662	40	AIM1L	-0.218124926	-1.75958218	0.080890424	0.106838401
AIM2	0.074502313	0.347894967	0.736650956	-1.156723134	249.5109061	288.6150372	83.95617461	74.73685064	0.458333333	0.999868717	16	0.705901011	6.724667553	2.27E-07	-4.177783473	251.3789033	1050.206628	40.26563399	111.7582238	0.911666667	2.72E-05	49	-0.251538	-1.830835603	0.074901372	1.553045087	251.3789033	161.8619481	40.26563399	27.73636936	0.365	0.186411277	41	-0.718993263	-7.714765574	3.68E-08	6.488286098	1050.206628	161.8619481	111.7582238	27.73636936	0.049479167	8.22E-06	40	AIM2	0.64326711	6.061896667	7.53E-09	9.29E-07
AIMP1	-0.070837519	-0.364298677	0.722731171	1.032903535	3136.472118	3036.558605	182.3639076	204.8496879	0.5	0.999868717	16	0.336702833	2.448109113	0.018194344	-1.183459774	2856.603373	3380.675182	144.7283577	157.735721	0.68	0.038562796	49	-0.033813824	-0.203624384	0.840107572	1.0187267	2856.603373	2804.091985	144.7283577	213.4423852	0.47	0.546142121	41	-0.338463363	-2.17249021	0.037844641	1.20562207	3380.675182	2804.091985	157.735721	213.4423852	0.309895833	0.049752312	40	AIMP1	0.282114165	2.30162558	0.02279779	0.045664626
AIMP2	-0.107434816	-0.54765072	0.595542072	1.097690548	2045.499019	1863.456893	224.9285892	244.7459166	0.354166667	0.999868717	16	-0.11377199	-0.794596077	0.432014883	1.075675588	2126.262871	1976.676699	166.501025	87.84708837	0.486666667	0.311379754	49	0.327748016	2.05058522	0.050338389	-1.303340286	2126.262871	2771.244058	166.501025	266.8516194	0.6825	0.157481971	41	0.470222757	2.828252656	0.011020685	-1.401971329	1976.676699	2771.244058	87.84708837	266.8516194	0.734375	0.020997399	40	AIMP2	-0.074693292	-0.593965868	0.554293305	0.354736838
AIP	-0.060563306	-0.255644224	0.806146383	1.072162887	1182.822949	1103.211988	252.2619426	182.5980142	0.458333333	0.999868717	16	-0.042033732	-0.288164959	0.774496527	1.039125144	1083.228292	1042.442576	96.85627304	103.2051449	0.433333333	0.434596988	49	0.284299917	1.642040587	0.11549354	-1.362216435	1083.228292	1475.591381	96.85627304	218.4381716	0.6	0.224757853	41	0.306823818	1.792896251	0.086917442	-1.415513349	1042.442576	1475.591381	103.2051449	218.4381716	0.651041667	0.088911347	40	AIP	-0.025626292	-0.203446927	0.839424097	0.449671293
AIPL1	0.191146011	1.177071322	0.258879205	-1.712540131	170.0520249	291.2209169	44.47035327	92.83984033	0.458333333	0.999868717	16	-0.249048841	-1.791264218	0.083176586	1.713329774	217.6430202	127.029264	47.40407917	17.65914768	0.27	0.108987717	49	-0.188320156	-1.447279702	0.158105719	1.507326012	217.6430202	144.3901442	47.40407917	17.73833537	0.4225	0.257451326	41	0.107463765	0.693606681	0.492350143	-1.136668352	127.029264	144.3901442	17.65914768	17.73833537	0.6171875	0.282077058	40	AIPL1	-0.243489475	-1.972250263	0.050640917	0.078747791
AIRE	0.031383599	0.129707639	0.900892984	-1.047592329	127.0430601	133.0893353	38.25195022	26.64044224	0.520833333	0.999868717	16	-0.094094493	-0.649269809	0.519334243	1.118370041	148.3860343	132.6806235	17.75135083	16.43209995	0.43	0.346938274	49	0.157781138	0.928994346	0.361808541	-1.222524374	148.3860343	181.4055437	17.75135083	30.79309255	0.575	0.373832222	41	0.238878413	1.396004334	0.17575447	-1.367234634	132.6806235	181.4055437	16.43209995	30.79309255	0.598958333	0.143743901	40	AIRE	-0.069757825	-0.554586313	0.580834325	0.365072536
AJAP1	-0.242210081	-0.737288023	0.503472052	1.563385573	235.3690484	150.5508637	108.0367688	39.52766434	0.375	0.999868717	16	-0.123247869	-0.854995744	0.397000486	1.289366591	136.8693655	106.1524057	27.60157545	22.99701437	0.435	0.295723254	49	-0.148519336	-1.074285123	0.28959969	1.342867009	136.8693655	101.9232467	27.60157545	17.21427154	0.4725	0.338183063	41	-0.021742162	-0.147223123	0.88373839	1.041493566	106.1524057	101.9232467	22.99701437	17.21427154	0.536458333	0.403632417	40	AJAP1	-0.118282932	-0.94325719	0.348026626	0.26921779
AK1	-0.22228488	-0.864834978	0.42455832	1.239484316	1990.078001	1605.569328	382.5315357	226.5875351	0.3125	0.999868717	16	-0.510114496	-4.081241	0.00017607	1.70136757	1757.267777	1032.856044	135.1803726	115.029447	0.208333333	0.001413375	49	0.145834211	0.803550764	0.431153596	-1.166031659	1757.267777	2049.029862	135.1803726	336.9886821	0.4875	0.405185025	41	0.472130078	2.853777521	0.01033226	-1.98384845	1032.856044	2049.029862	115.029447	336.9886821	0.78125	0.020020971	40	AK1	-0.332754034	-2.745670912	0.006762006	0.019163534
AK2	-0.510607759	-2.564496817	0.03802192	1.342610574	1741.337989	1296.979201	137.9448547	104.8563227	0.125	0.999868717	16	-0.063253526	-0.435887426	0.664938084	1.03223811	1401.292078	1357.527942	75.51476872	66.16764909	0.441666667	0.400048082	49	-0.040733826	-0.269127749	0.789311059	1.020639604	1401.292078	1372.954833	75.51476872	73.37654449	0.425	0.531797604	41	0.024811665	0.156135939	0.876837117	-1.011363958	1357.527942	1372.954833	66.16764909	73.37654449	0.505208333	0.402019059	40	AK2	-0.057342089	-0.455638554	0.650037507	0.388809677
AK3	-0.342618643	-1.357575426	0.231231658	1.214966452	5513.916239	4538.327977	623.8271581	356.7383141	0.229166667	0.999868717	16	0.162184615	1.12844555	0.264863722	-1.073605047	5147.458965	5526.337924	243.2389821	231.4408406	0.575959933	0.231766378	49	0.072271634	0.425000263	0.674372451	-1.038968378	5147.458965	5348.047093	243.2389821	404.4652664	0.503759398	0.496180135	41	-0.066437822	-0.382597457	0.705290325	1.033337558	5526.337924	5348.047093	231.4408406	404.4652664	0.438642298	0.352616744	40	AK3	0.128763432	1.027733334	0.306665361	0.248865396
AK3L1	-0.115881572	-0.53134806	0.610017019	1.112678799	1874.366243	1684.55285	272.3959566	231.1138577	0.395833333	0.999868717	16	-0.265819442	-1.900891887	0.063773031	1.282291822	1725.737122	1345.82245	157.8212285	122.6253978	0.341666667	0.091382572	49	0.263181465	1.789968102	0.08166219	-1.231479446	1725.737122	2125.209796	157.8212285	157.7931504	0.656641604	0.193429396	41	0.538529112	3.900074309	0.000478545	-1.579116023	1345.82245	2125.209796	122.6253978	157.7931504	0.825520833	0.002335341	40	AK3L1	-0.220831701	-1.782153851	0.077102448	0.10380956
AK5	-0.009875337	-0.042538051	0.967290833	1.012939706	206.1611153	203.5275288	49.38103209	37.34332388	0.446808511	0.999868717	16	0.135543004	0.939891197	0.352096595	-1.155060275	182.9444322	211.3118462	22.19898159	20.44832023	0.575	0.276018702	49	0.656095231	5.380041184	7.12E-06	-2.071532234	182.9444322	378.9752883	22.19898159	28.89354768	0.91	0.005415347	41	0.620445492	4.736612819	5.26E-05	-1.793440809	211.3118462	378.9752883	20.44832023	28.89354768	0.861979167	0.000515925	40	AK5	0.099103255	0.789198191	0.432201967	0.306650919
AK7	0.240780225	0.795892279	0.468806288	-1.449334729	112.7905559	163.4712698	58.45483217	25.25672051	0.645833333	0.999868717	16	-0.128616428	-0.885753096	0.380484799	1.228555647	183.8156111	149.6192798	24.3797405	29.9354985	0.385	0.288333148	49	0.357855236	2.392180076	0.022778983	-1.508535932	183.8156111	277.2924542	24.3797405	30.5378863	0.715	0.113778152	41	0.422902134	2.985580815	0.005064538	-1.853320338	149.6192798	277.2924542	29.9354985	30.5378863	0.838541667	0.012091559	40	AK7	-0.104142421	-0.829612791	0.409042442	0.296657731
AKAP1	-0.237325402	-1.02773248	0.341009743	1.109793217	3310.676606	2983.14727	258.430852	186.4875323	0.333333333	0.999868717	16	-0.427615451	-3.243633802	0.002176471	1.281618232	2753.084278	2148.13133	131.1066491	132.6463326	0.275	0.008359992	49	0.233487254	1.481102644	0.14873776	-1.116848343	2753.084278	3074.777615	131.1066491	173.1653938	0.6525	0.250693935	41	0.572479067	4.248110672	0.000183963	-1.431373199	2148.13133	3074.777615	132.6463326	173.1653938	0.872395833	0.001191825	40	AKAP1	-0.347679793	-2.879652254	0.00454245	0.014328485
AKAP10	0.034246404	0.161537136	0.875445055	-1.033958205	1060.521021	1096.534412	164.4975382	150.4780233	0.520833333	0.999868717	16	0.113404641	0.78316812	0.437457086	-1.091031942	977.9773536	1067.004531	81.17572845	79.57803617	0.57	0.313598051	49	-0.464454465	-3.70089553	0.000673918	1.591713294	977.9773536	614.4180346	81.17572845	55.32372339	0.2175	0.031577422	41	-0.563326272	-4.669718352	3.84E-05	1.736610045	1067.004531	614.4180346	79.57803617	55.32372339	0.145833333	0.000410372	40	AKAP10	0.092689827	0.737820527	0.462721714	0.319028368
AKAP11	-0.062050207	-0.216829199	0.837525427	1.059011638	2655.853231	2507.860287	608.9098721	308.3491292	0.395833333	0.999868717	16	0.489852406	3.805153942	0.000566184	-1.621748964	2440.859144	3958.460787	178.1344646	356.8358513	0.811666667	0.003180224	49	0.296482304	1.84759977	0.075598839	-1.248997036	2440.859144	3048.625835	178.1344646	276.5425262	0.695	0.187000098	41	-0.286837635	-2.015359079	0.050991711	1.298441003	3958.460787	3048.625835	356.8358513	276.5425262	0.361979167	0.061583511	40	AKAP11	0.454766421	3.89475631	0.000141379	0.001003489
AKAP12	0.239098156	0.94854748	0.383061986	-1.354551443	434.508507	588.5641251	138.67266	84.54344378	0.625	0.999868717	16	0.084571417	0.582183663	0.563226191	-1.074383969	534.3376494	574.0838045	48.39217583	48.15705512	0.525	0.364009731	49	0.460015384	3.375966142	0.001762997	-1.439458319	534.3376494	769.1567744	48.39217583	49.96250523	0.79	0.042402132	41	0.40342917	2.811143344	0.007964574	-1.339798769	574.0838045	769.1567744	48.15705512	49.96250523	0.744791667	0.016725176	40	AKAP12	0.074613219	0.593326748	0.554719241	0.354857289
AKAP13	-0.138662943	-0.602760967	0.566225874	1.170869731	827.8200372	707.0129281	159.9223555	120.8063924	0.395833333	0.999868717	16	-0.061862911	-0.428293903	0.670619157	1.101084942	1314.968774	1194.248259	232.5481163	159.2750263	0.488333333	0.40179843	49	-0.362368737	-2.992874194	0.00584342	2.203319464	1314.968774	596.8125803	232.5481163	59.16034707	0.255	0.066105032	41	-0.433070109	-3.516245512	0.00146361	2.001044043	1194.248259	596.8125803	159.2750263	59.16034707	0.268229167	0.005066422	40	AKAP13	-0.061376096	-0.487770761	0.627189158	0.381314299
AKAP14	-0.083059767	-0.342717675	0.743206893	1.301364667	108.4671381	83.34876518	60.3181182	41.63415663	0.416666667	0.999868717	16	0.015163461	0.104273991	0.917400049	-1.044009875	71.02372305	74.14946822	22.44447241	19.87013703	0.501666667	0.476311285	49	-0.077646517	-0.580233449	0.56578704	1.250558177	71.02372305	56.79361772	22.44447241	9.884894442	0.58	0.458298725	41	-0.108801197	-0.782038295	0.43981496	1.305595086	74.14946822	56.79361772	19.87013703	9.884894442	0.5625	0.262269951	40	AKAP14	0.014041768	0.111460405	0.911602724	0.468749746
AKAP2.....PALM2.AKAP2	0.034240333	0.128152756	0.902861059	-1.021460503	5339.614421	5454.205234	774.4841776	446.9012309	0.458333333	0.999868717	16	0.040238058	0.27914729	0.781654123	-1.018068276	5030.760816	5121.657991	283.4113333	160.3411304	0.540901503	0.436908088	49	-0.22132835	-1.538735553	0.131988688	1.12856455	5030.760816	4457.663336	283.4113333	241.6501669	0.380952381	0.238055027	41	-0.361216648	-2.289581184	0.029898917	1.148955765	5121.657991	4457.663336	160.3411304	241.6501669	0.281984334	0.042206165	40	AKAP2.....PALM2.AKAP2	0.032905567	0.261274172	0.79469711	0.435271484
AKAP2.....PALM2.....PALM2.AKAP2	-0.289720218	-0.710360494	0.525243193	1.894906853	134.9462607	71.2152476	88.01003609	17.41472836	0.5	0.999868717	16	-0.330991731	-2.440527501	0.020346193	2.074610572	88.52440543	42.67037228	17.31842571	7.28578538	0.343333333	0.041799919	49	-0.077107306	-0.527637516	0.600745517	1.154530163	88.52440543	76.67569741	17.31842571	14.29513462	0.5025	0.471323217	41	0.352289626	2.119407003	0.045162349	-1.796930594	42.67037228	76.67569741	7.28578538	14.29513462	0.684895833	0.056574973	40	AKAP2.....PALM2.....PALM2.AKAP2	-0.299633016	-2.453535151	0.01531502	0.034648959
AKAP3	0.068447322	0.365026314	0.721560057	-1.19108622	59.48231792	70.8485692	19.5035723	24.27336557	0.395833333	0.999868717	16	-0.282251081	-2.053345753	0.049544235	1.996723797	54.48900575	27.28920536	12.74331981	3.616569326	0.353333333	0.077057077	49	-0.14450937	-1.023252356	0.312555865	1.415905158	54.48900575	38.48351384	12.74331981	9.070457216	0.48	0.350573313	41	0.206657462	1.146385327	0.26528689	-1.41021013	27.28920536	38.48351384	3.616569326	9.070457216	0.645833333	0.188832469	40	AKAP3	-0.260696212	-2.118097808	0.035955004	0.062745953
AKAP4	0.065107721	0.377283789	0.711702643	-1.132154596	166.929414	188.9899033	30.04775678	50.16066263	0.416666667	0.999868717	16	-0.086803703	-0.597379489	0.553125823	1.164033181	160.6422842	138.0049012	26.55161201	27.03707175	0.415	0.360450048	49	-0.030242107	-0.194076328	0.847241716	1.050314669	160.6422842	152.9468157	26.55161201	29.4495188	0.49	0.548479322	41	0.059091824	0.373749111	0.710857579	-1.108270898	138.0049012	152.9468157	27.03707175	29.4495188	0.5625	0.354456502	40	AKAP4	-0.077515356	-0.616495813	0.53938233	0.348586377
AKAP5	0.103110621	0.611004664	0.551005535	-1.569928993	82.00366201	128.7399265	36.80149813	67.05594284	0.4375	0.999868717	16	0.128360076	0.897457111	0.375225987	-1.355956951	95.64482123	129.6902602	33.17915963	18.39134841	0.665	0.285887846	49	-0.065241889	-0.477459687	0.635998403	1.231088774	95.64482123	77.69124636	33.17915963	17.69392961	0.53	0.483312258	41	-0.300318203	-2.037506266	0.048826007	1.66930338	129.6902602	77.69124636	18.39134841	17.69392961	0.354166667	0.059723027	40	AKAP5	0.120908541	0.964399737	0.337353567	0.263928202
AKAP6	-0.283538451	-1.233129083	0.261268382	1.520995585	182.3158477	119.8661256	41.30315733	29.30516521	0.3125	0.999868717	16	0.162864821	1.118392078	0.271117616	-1.32931815	127.7418055	169.8095005	17.2541996	33.42362814	0.556666667	0.235220345	49	0.137753218	0.881967537	0.38403596	-1.18313241	127.7418055	151.1354702	17.2541996	20.14538887	0.59	0.384178242	41	-0.068310931	-0.478510625	0.635216536	1.123558224	169.8095005	151.1354702	33.42362814	20.14538887	0.5703125	0.331533649	40	AKAP6	0.154032902	1.232407462	0.220543647	0.202810168
AKAP7	0.027360245	0.155937245	0.878380732	-1.047599824	493.2896106	516.7701091	80.88165557	127.0097126	0.395833333	0.999868717	16	0.361873586	2.654719102	0.010876756	-1.54602518	467.2148344	722.3258982	63.0963924	72.4811457	0.761666667	0.026845735	49	0.309857083	2.135343544	0.039453482	-1.40913853	467.2148344	658.3704251	63.0963924	63.50311174	0.76	0.142085168	41	-0.100251123	-0.663681322	0.510927129	1.097142081	722.3258982	658.3704251	72.4811457	63.50311174	0.455729167	0.289122974	40	AKAP7	0.335734262	2.772300846	0.006255025	0.018140643
AKAP8	-0.394265595	-2.128812929	0.059784506	1.276098291	1995.882	1564.050367	141.1888424	145.6509569	0.208333333	0.999868717	16	0.152613213	1.048428049	0.301151712	-1.123768749	1537.977275	1728.330799	92.40880685	156.2848904	0.593333333	0.250302397	49	0.116283241	0.733095901	0.468770588	-1.070007063	1537.977275	1645.646548	92.40880685	114.1542816	0.5375	0.421457552	41	-0.062735931	-0.427229398	0.671645463	1.050244234	1728.330799	1645.646548	156.2848904	114.1542816	0.453125	0.342337096	40	AKAP8	0.141536128	1.131001217	0.26074486	0.225826402
AKAP8L	0.08154647	0.285822076	0.787272118	-1.167864677	131.0474293	153.0456637	68.62018356	34.85467495	0.5625	0.999868717	16	-0.133464517	-0.939470603	0.355406937	1.335723772	206.5214073	154.6138592	52.84846125	16.11874819	0.508333333	0.277192527	49	-0.179184482	-1.364238802	0.182177078	1.607231797	206.5214073	128.495098	52.84846125	21.8677099	0.41	0.275062264	41	-0.157283682	-0.961437865	0.344028035	1.203266596	154.6138592	128.495098	16.11874819	21.8677099	0.395833333	0.223900468	40	AKAP8L	-0.129728848	-1.03552627	0.303022316	0.246951809
AKAP9	-0.07067081	-0.371645639	0.716995425	1.035004492	3844.155958	3714.144226	224.5637423	268.2352625	0.479166667	0.999868717	16	-0.234582648	-1.664107658	0.103131367	1.115562939	3601.216457	3228.160717	178.1037437	136.1421098	0.366666667	0.125574133	49	-0.386536864	-2.527792683	0.017300809	1.284182234	3601.216457	2804.28771	178.1037437	260.1386572	0.30075188	0.102515563	41	-0.247324924	-1.443660291	0.162199653	1.151151754	3228.160717	2804.28771	136.1421098	260.1386572	0.403645833	0.136333481	40	AKAP9	-0.184443229	-1.480921171	0.141337781	0.153147015
AKD1	-0.044029674	-0.251345046	0.80531216	1.065993249	438.3575629	411.2198303	57.8314673	91.17592391	0.395833333	0.999868717	16	-0.08289891	-0.575402322	0.568180385	1.118305717	332.6624316	297.4700268	51.38120202	33.17661064	0.471666667	0.365926765	49	-0.027337402	-0.179498739	0.858526798	1.040772824	332.6624316	319.6302056	51.38120202	51.29553239	0.51	0.551518035	41	0.061565222	0.362749772	0.719607484	-1.074495502	297.4700268	319.6302056	33.17661064	51.29553239	0.544270833	0.356995652	40	AKD1	-0.073002913	-0.580475327	0.563318025	0.358265365
AKIRIN1	0.088135226	0.381477556	0.714454299	-1.085287511	1431.588815	1553.685462	255.1038486	193.2925457	0.625	0.999868717	16	0.431592094	3.296315841	0.001910748	-1.39617822	1319.496459	1842.252218	123.7474313	99.18009194	0.736666667	0.007633437	49	0.360392247	2.681664846	0.010692623	-1.314633688	1319.496459	1734.654497	123.7474313	93.02583801	0.6975	0.084812808	41	-0.120787171	-0.791277431	0.433803238	1.06202833	1842.252218	1734.654497	99.18009194	93.02583801	0.422976501	0.260069717	40	AKIRIN1	0.406758864	3.42668201	0.000772635	0.0037999
AKIRIN2	0.135066374	0.48060573	0.652221578	-1.104789545	767.8911166	848.3580769	148.7416976	76.8642643	0.541666667	0.999868717	16	0.402796995	2.99705416	0.004579176	-1.350390446	774.31061	1045.62165	52.13766259	74.00407828	0.711666667	0.014341507	49	0.380065629	2.60770081	0.013468387	-1.26939711	774.31061	982.9076508	52.13766259	60.66709931	0.7125	0.093150027	41	-0.097841422	-0.655368412	0.516179642	1.063804569	1045.62165	982.9076508	74.00407828	60.66709931	0.45691906	0.290794128	40	AKIRIN2	0.373180755	3.112303756	0.002200616	0.008483784
AKNA	0.234805257	0.809996641	0.459352984	-1.321886303	231.2106842	305.6342365	83.14622612	39.1008973	0.583333333	0.999868717	16	0.486479489	3.741522336	0.001016755	-3.34077084	300.341407	1003.371815	25.59988589	186.1474985	0.801666667	0.004816081	49	-0.085215242	-0.509423358	0.614565047	1.086924374	300.341407	276.322267	25.59988589	39.59465414	0.4225	0.476280725	41	-0.454386381	-3.820304784	0.000782803	3.631165254	1003.371815	276.322267	186.1474985	39.59465414	0.1640625	0.003294841	40	AKNA	0.465903699	4.006928302	9.19E-05	0.000718409
AKNAD1	-0.267167252	-0.651823628	0.557792114	2.131583011	177.9629492	83.48863179	142.1440216	28.32377714	0.479166667	0.999868717	16	-0.060302679	-0.417857466	0.678238988	1.154226092	97.12752846	84.14948261	26.06619053	16.88748254	0.515	0.404248846	49	-0.174272072	-1.29571237	0.2036198	1.645395606	97.12752846	59.02989416	26.06619053	13.60445518	0.435	0.287336388	41	-0.170694918	-1.158349679	0.253949717	1.425540124	84.14948261	59.02989416	16.88748254	13.60445518	0.408854167	0.183718037	40	AKNAD1	-0.058913551	-0.468153944	0.641097105	0.385969436
AKR1A1	-0.202430979	-0.950117482	0.370012046	1.181850591	7780.083458	6582.967018	952.7845075	824.4500613	0.333333333	0.999868717	16	-0.422253608	-3.213697432	0.002455494	1.340054714	7216.632697	5385.3269	456.5990052	340.9389831	0.233333333	0.009125189	49	0.211463914	1.178747217	0.252430298	-1.20095293	7216.632697	8666.836179	456.5990052	1142.425575	0.5275	0.317658416	41	0.463702488	2.752448558	0.013245726	-1.609342634	5385.3269	8666.836179	340.9389831	1142.425575	0.689295039	0.02393124	40	AKR1A1	-0.256105886	-2.079056288	0.039474256	0.066932098
AKR1B1	-0.326001495	-1.567359487	0.156950225	1.182303675	1966.799189	1663.531317	147.8057039	124.8668371	0.270833333	0.999868717	16	0.150391445	1.031958194	0.308913482	-1.103628193	1610.180127	1777.040183	79.16068037	140.9897168	0.576666667	0.254122293	49	0.245531709	1.500156021	0.145333549	-1.138393047	1610.180127	1833.017861	79.16068037	125.6925655	0.615	0.247855701	41	0.045092146	0.296361925	0.768583001	-1.031500513	1777.040183	1833.017861	140.9897168	125.6925655	0.536458333	0.37166194	40	AKR1B1	0.134712056	1.075783121	0.284666244	0.238071655
AKR1B10	-0.345015737	-1.143759476	0.315857945	1.581812254	150.9703903	95.441409	44.96950855	18.29753682	0.333333333	0.999868717	16	-0.329069803	-2.416560232	0.020691805	1.620984186	100.3668181	61.91720987	13.93961928	7.670933867	0.34	0.042266264	49	0.009104038	0.05609971	0.955625992	-1.012945006	100.3668181	101.6660671	13.93961928	18.49475319	0.5125	0.57724177	41	0.341915634	1.985212928	0.060856261	-1.641967836	61.91720987	101.6660671	7.670933867	18.49475319	0.635416667	0.069842899	40	AKR1B10	-0.265465161	-2.158764889	0.032579354	0.058825345
AKR1C1	0.214322667	0.758574351	0.485160211	-1.228731947	2613.900215	3211.7827	705.4862442	351.4181931	0.625	0.999868717	16	-0.443491074	-3.439647255	0.001575316	1.675410666	2860.564453	1707.381069	304.8901127	139.4370797	0.251666667	0.006611129	49	0.156130511	1.066017395	0.29303833	-1.151038551	2860.564453	3292.619962	304.8901127	267.0376175	0.625	0.339747734	41	0.681316707	5.262197245	2.39E-05	-1.928462264	1707.381069	3292.619962	139.4370797	267.0376175	0.921875	0.000291376	40	AKR1C1	-0.378151057	-3.158236749	0.001897638	0.00757078
AKR1C1.....AKR1C2	-0.006902428	-0.028174544	0.978426881	1.008819663	173.1199776	171.6064663	44.41131974	30.22212768	0.541666667	0.999868717	16	-0.070830801	-0.4862397	0.629078528	1.079835901	167.717369	155.3174597	17.32447362	18.71353007	0.45	0.388680832	49	0.477841851	3.39702714	0.001831813	-1.561719661	167.717369	261.9275126	17.32447362	21.656137	0.7775	0.042643659	41	0.512769468	3.72483725	0.000716662	-1.686400957	155.3174597	261.9275126	18.71353007	21.656137	0.796875	0.00309086	40	AKR1C1.....AKR1C2	-0.051073695	-0.405737922	0.686180724	0.400934776
AKR1C2	0.050934289	0.153740522	0.885411924	-1.052179108	1704.262568	1793.18947	540.3901413	206.2777579	0.5625	0.999868717	16	-0.419378684	-3.210825295	0.002901656	1.726021509	1774.792768	1028.25646	210.9620927	97.74486617	0.263333333	0.010309427	49	0.24387526	1.649089059	0.107622705	-1.277550119	1774.792768	2267.386711	210.9620927	211.4726588	0.68	0.217255648	41	0.692389927	5.318853966	2.65E-05	-2.205078984	1028.25646	2267.386711	97.74486617	211.4726588	0.9453125	0.000316805	40	AKR1C2	-0.337818726	-2.790962326	0.00592057	0.017448895
AKR1C3	0.099659646	0.41858749	0.689265667	-1.128857904	609.5833933	688.1330316	152.8366635	108.8806559	0.541666667	0.999868717	16	-0.083999797	-0.583469215	0.562860464	1.088486281	695.4659287	638.9294388	82.29527921	51.15212601	0.493333333	0.363933104	49	0.366844136	2.863607266	0.006966564	-1.388067675	695.4659287	965.3537748	82.29527921	45.93560279	0.7475	0.071095612	41	0.586506385	4.747961662	2.97E-05	-1.510892621	638.9294388	965.3537748	51.15212601	45.93560279	0.848958333	0.000346035	40	AKR1C3	-0.070208949	-0.558184614	0.578384428	0.364028744
AKR1C4	0.306495482	2.130225981	0.056279267	-5.968671574	13.79612135	82.34451733	2.448701396	32.08562757	0.8125	0.999868717	16	-0.117937862	-0.826292094	0.414700415	1.292990589	65.21778771	50.43949139	16.46839169	6.976244907	0.503333333	0.303575153	49	-0.043505794	-0.295621255	0.76909489	1.108438508	65.21778771	58.83753337	16.46839169	13.94982568	0.5125	0.526243502	41	0.095494727	0.538440433	0.595555091	-1.166497356	50.43949139	58.83753337	6.976244907	13.94982568	0.505208333	0.318619463	40	AKR1C4	-0.105718002	-0.842257807	0.40195197	0.293542833
AKR1D1	-0.189541065	-0.546570709	0.615992208	1.69466987	237.8080097	140.3270418	169.1585205	56.51699649	0.458333333	0.999868717	16	-0.169112807	-1.179144024	0.244307488	1.634954987	161.809953	98.96905678	39.42990399	35.85382067	0.376666667	0.219959911	49	-0.280747228	-2.237076437	0.033393625	2.319280391	161.809953	69.76730953	39.42990399	11.7526608	0.365	0.132489539	41	-0.104410606	-0.773947621	0.445513333	1.418559171	98.96905678	69.76730953	35.85382067	11.7526608	0.510416667	0.264368803	40	AKR1D1	-0.166933806	-1.33751383	0.183815964	0.180950626
AKR1E2	0.172130216	1.089670122	0.295060614	-1.776507292	177.2307129	314.8516537	45.15043813	117.9496037	0.583333333	0.999868717	16	-0.246379742	-1.773558383	0.086887982	1.766433718	249.3785767	141.1763001	58.4047471	17.63327017	0.338333333	0.112296287	49	0.057349851	0.4188393	0.677874684	-1.111495409	249.3785767	277.1831431	58.4047471	31.55674633	0.685	0.49719421	41	0.549451205	3.762380963	0.000943884	-1.963382969	141.1763001	277.1831431	17.63327017	31.55674633	0.8125	0.003730158	40	AKR1E2	-0.229561997	-1.855150934	0.065837667	0.09316241
AKR7A2	0.174334081	0.971561934	0.349449806	-1.16406079	2549.547462	2967.828232	253.6598274	347.8615269	0.604166667	0.999868717	16	-0.377727754	-2.802865965	0.007346281	1.352936925	3242.38659	2396.55414	222.2022572	204.1905605	0.2909699	0.020102642	49	0.142525715	0.792100667	0.437369797	-1.138608274	3242.38659	3691.8082	222.2022572	522.0589548	0.4925	0.407710784	41	0.392524398	2.310599564	0.031852197	-1.540465178	2396.55414	3691.8082	204.1905605	522.0589548	0.6953125	0.044247005	40	AKR7A2	-0.251359824	-2.038793349	0.043408228	0.07132156
AKR7A3	0.155115965	0.518708352	0.629338364	-1.199150541	528.7274648	634.0238255	184.62344	84.39231241	0.604166667	0.999868717	16	-0.426045174	-3.254385796	0.002247713	1.47410967	648.1382944	439.6811902	52.93407425	36.0683424	0.245	0.008548856	49	0.169537477	1.084375778	0.28603197	-1.138287736	648.1382944	737.7678714	52.93407425	63.48156103	0.565	0.33587946	41	0.579704183	4.082676751	0.000411529	-1.677960958	439.6811902	737.7678714	36.0683424	63.48156103	0.830729167	0.002088902	40	AKR7A3	-0.346812106	-2.8718209	0.004651155	0.014572094
AKT1	-0.179703479	-0.484034454	0.65703408	1.319605471	652.4061763	494.3948706	313.8780589	89.70962788	0.479166667	0.999868717	16	-0.23208857	-1.637650875	0.108174543	1.371252993	579.8675935	422.874259	68.94069974	66.61283917	0.346666667	0.129632083	49	0.067933715	0.364090642	0.719877223	-1.131611152	579.8675935	656.1846354	68.94069974	197.9483137	0.4075	0.510522929	41	0.205484835	1.117087559	0.27830464	-1.551725179	422.874259	656.1846354	66.61283917	197.9483137	0.580729167	0.194914603	40	AKT1	-0.139107669	-1.11133875	0.269097055	0.230227747
AKT1S1	0.285986904	1.783629527	0.096174356	-2.401136634	32.78697912	78.72601666	11.72124969	22.93425918	0.604166667	0.999868717	16	-0.086340641	-0.595810173	0.554185401	1.14594685	82.80295553	72.25723907	13.21317708	11.77686747	0.455	0.3609633	49	-0.240524207	-1.715247668	0.09424521	1.525204566	82.80295553	54.28973751	13.21317708	10.08706082	0.385	0.206130676	41	-0.172561213	-1.15872735	0.253821833	1.330955764	72.25723907	54.28973751	11.77686747	10.08706082	0.424479167	0.183684716	40	AKT1S1	-0.081605485	-0.649167055	0.518125392	0.341176282
AKT2	0.087142982	0.276904546	0.795187197	-1.098345431	593.7918882	652.1886072	194.3737168	81.81648082	0.5625	0.999868717	16	-0.130824279	-0.906560368	0.369279886	1.114381535	729.1820567	654.3378847	60.67855645	55.98215708	0.436666667	0.283178614	49	-0.092118057	-0.683870409	0.49877222	1.067310847	729.1820567	683.1955832	60.67855645	28.98147138	0.4025	0.433572014	41	0.064201813	0.457774626	0.650086447	-1.044102136	654.3378847	683.1955832	55.98215708	28.98147138	0.513020833	0.335444251	40	AKT2	-0.127790692	-1.019883276	0.310364562	0.251007419
AKT3	0.143029287	0.809460293	0.432605901	-1.255478671	343.6319649	431.4226025	60.93436107	89.71988188	0.625	0.999868717	16	0.417804375	3.123531204	0.003407014	-1.716374524	388.1667421	666.2395073	46.18551331	76.10763283	0.735	0.011581933	49	0.241513895	1.854909667	0.072781313	-1.240998434	388.1667421	481.7143191	46.18551331	20.25652983	0.685	0.18364555	41	-0.300381022	-2.342962359	0.027002295	1.38305938	666.2395073	481.7143191	76.10763283	20.25652983	0.3515625	0.039214552	40	AKT3	0.412584111	3.482243712	0.000637069	0.003303874
AKTIP	0.068863268	0.333203834	0.746565247	-1.11082569	521.2882657	579.0603976	124.723946	120.4402909	0.520833333	0.999868717	16	0.218999943	1.53218361	0.132584157	-1.309863993	511.5367608	670.0435841	64.42486831	80.9423673	0.611666667	0.148480935	49	0.269831684	1.90765373	0.063840541	-1.31299082	511.5367608	671.6430709	64.42486831	53.79043908	0.68	0.174629104	41	0.002386872	0.016458032	0.9869579	-1.002387139	670.0435841	671.6430709	80.9423673	53.79043908	0.515625	0.430415707	40	AKTIP	0.207909912	1.674648132	0.09652998	0.120239272
ALAD	-0.242358823	-1.183414613	0.268288378	1.197176661	7349.524511	6139.047605	750.9155327	694.539238	0.25	0.999868717	16	-0.420514258	-3.188614201	0.00256511	1.466603961	6056.147365	4129.367931	457.7399263	394.4802895	0.267111853	0.009425127	49	0.118756345	0.776883138	0.442292895	-1.085042233	6056.147365	6571.175659	457.7399263	479.5476709	0.58	0.409945471	41	0.537220291	3.932365149	0.000415712	-1.591327237	4129.367931	6571.175659	394.4802895	479.5476709	0.817708333	0.002101169	40	ALAD	-0.363961132	-3.02762054	0.002879117	0.01029307
ALAS1	-0.246484027	-1.324983786	0.211675347	1.244425402	3777.969777	3035.915027	363.591556	425.9755133	0.208333333	0.999868717	16	-0.494278557	-3.922073979	0.000302891	1.572220646	3287.8853	2091.236563	243.6912269	183.587376	0.196666667	0.002012846	49	-0.063577012	-0.444760884	0.658966805	1.042487045	3287.8853	3153.886003	243.6912269	177.162579	0.5	0.490718145	41	0.541443631	4.165142515	0.000179995	-1.508144061	2091.236563	3153.886003	183.587376	177.162579	0.809895833	0.001174594	40	ALAS1	-0.461292467	-3.960307774	0.000110008	0.000823279
ALAS2	0.149792361	0.506206944	0.637060212	-1.234871082	102.7916935	126.9344898	43.2119984	20.18405413	0.5625	0.999868717	16	0.031087684	0.211129381	0.833937338	-1.045518291	111.5271664	116.6036924	12.13676591	20.75675117	0.461666667	0.453730645	49	0.032343295	0.204366814	0.839310648	-1.034556415	111.5271664	115.3811454	12.13676591	14.4335913	0.54	0.545958195	41	-0.007060359	-0.048356728	0.961690213	1.010595725	116.6036924	115.3811454	20.75675117	14.4335913	0.596354167	0.423801115	40	ALAS2	0.029026125	0.230452461	0.818461856	0.443064224
ALB	0.136475815	0.81562533	0.428380523	-1.597979915	30.3439159	48.48896815	10.52243714	19.60097838	0.541666667	0.999868717	16	-0.036794989	-0.253438861	0.801059725	1.082365618	46.34569457	42.81889023	10.65567414	8.950200013	0.473333333	0.443002148	49	-0.023028564	-0.152232428	0.879820446	1.051169665	46.34569457	44.08964236	10.65567414	10.29964585	0.5175	0.557570018	41	0.014914169	0.093128817	0.926352991	-1.029677372	42.81889023	44.08964236	8.950200013	10.29964585	0.552083333	0.414980635	40	ALB	-0.033274667	-0.264207022	0.792445367	0.434552256
ALCAM	-0.090183845	-0.397575833	0.70260551	1.039177302	7244.501906	6971.381968	540.0766711	424.5415487	0.4375	0.999868717	16	-0.266850636	-1.912124214	0.062555114	1.154576831	6269.599727	5430.214393	358.093981	253.9145954	0.320534224	0.090126035	49	0.01816263	0.108043461	0.914758685	-1.011419856	6269.599727	6341.197651	358.093981	557.5926714	0.51	0.5657694	41	0.259647887	1.486871895	0.151723377	-1.167761932	5430.214393	6341.197651	253.9145954	557.5926714	0.6015625	0.130123324	40	ALCAM	-0.207217735	-1.668906796	0.097669636	0.121082326
ALDH16A1	0.043055858	0.186832374	0.857161676	-1.10315241	112.3025802	123.8868621	49.21907783	37.70848913	0.541666667	0.999868717	16	0.380987536	2.811100324	0.007365542	-1.820132962	119.3814811	217.2901688	21.25110328	27.59477346	0.711666667	0.020131891	49	-0.091339755	-0.596297191	0.554692954	1.181222214	119.3814811	101.066065	21.25110328	22.17694903	0.4825	0.453976722	41	-0.440584054	-3.28299834	0.002209321	2.149981488	217.2901688	101.066065	27.59477346	22.17694903	0.265625	0.006754086	40	ALDH16A1	0.34377014	2.844407639	0.00505063	0.015490122
ALDH18A1	-0.182884939	-1.046152672	0.314149375	1.075793447	10101.9948	9390.273594	378.3727302	565.3961356	0.395833333	0.999868717	16	-0.364338854	-2.6826849	0.01005146	1.350345486	10777.07391	7980.975256	733.1006152	740.8800104	0.278333333	0.025293305	49	-0.237678978	-1.742049854	0.089661229	1.164063439	10777.07391	9258.149988	733.1006152	472.0209571	0.373433584	0.201775197	41	0.205135341	1.45386508	0.154577474	-1.160027402	7980.975256	9258.149988	740.8800104	472.0209571	0.658854167	0.131977581	40	ALDH18A1	-0.351649008	-2.915545488	0.004073296	0.013190053
ALDH1A1	-0.392252463	-2.007302551	0.077651439	1.366130374	5563.789182	4072.663407	548.9276799	500.5050648	0.25	0.999868717	16	0.081016571	0.556774563	0.580341248	-1.054091679	4784.887006	5043.70958	318.4200336	338.6799194	0.524207012	0.370360045	49	0.26724144	1.598602194	0.122914243	-1.220012767	4784.887006	5837.623235	318.4200336	576.4352802	0.64	0.230436152	41	0.201441733	1.187485705	0.246115062	-1.157406695	5043.70958	5837.623235	338.6799194	576.4352802	0.591145833	0.180257587	40	ALDH1A1	0.063976485	0.508492115	0.612641852	0.375858496
ALDH1A2	0.275899412	1.140250342	0.29941012	-1.340666879	251.7112637	337.4609542	63.16534073	40.81124367	0.666666667	0.999868717	16	0.153151594	1.053368173	0.298649217	-1.19916025	267.8672406	321.2157472	27.02934782	42.82984165	0.548333333	0.249086143	49	0.354578096	2.605025739	0.012936697	-1.335958116	267.8672406	357.8594141	27.02934782	21.51308297	0.7275	0.091713481	41	0.106497628	0.764537442	0.450002451	-1.114078053	321.2157472	357.8594141	42.82984165	21.51308297	0.736979167	0.265960519	40	ALDH1A2	0.147248149	1.177304488	0.241795265	0.215033761
ALDH1A3	-0.081478204	-0.305748823	0.771719548	1.065545876	6769.246966	6352.844229	1179.686615	680.5450253	0.479166667	0.999868717	16	-0.656127967	-6.069627775	1.64E-06	2.52448854	5457.508055	2161.827225	524.2788904	141.2724777	0.143333333	8.26E-05	49	-0.454786641	-3.525439356	0.001098355	1.749450066	5457.508055	3119.556346	524.2788904	406.1044957	0.25	0.036730049	41	0.38501081	2.227404876	0.038431026	-1.443018345	2161.827225	3119.556346	141.2724777	406.1044957	0.763020833	0.050282147	40	ALDH1A3	-0.613542927	-5.671829981	5.51E-08	3.13E-06
ALDH1B1	0.482753516	2.310811782	0.057458377	-1.882128913	233.9799535	440.3804354	72.60064025	52.02993967	0.833333333	0.999868717	16	-0.196843419	-1.387279468	0.17264438	1.2600701	309.9785817	246.0010611	38.02167204	26.09892031	0.395	0.176354238	49	0.464201935	3.295912159	0.002358532	-1.635151033	309.9785817	506.8617981	38.02167204	46.07267823	0.8	0.047610701	41	0.651577993	4.926422912	4.74E-05	-2.060404926	246.0010611	506.8617981	26.09892031	46.07267823	0.859375	0.000477402	40	ALDH1B1	-0.138426127	-1.105822965	0.271472931	0.231603304
ALDH1L1	-0.230214515	-1.048501362	0.327995572	1.291848019	4570.214818	3537.734122	768.4023026	615.8183146	0.354166667	0.999868717	16	-0.61452075	-5.384131665	3.08E-06	2.393635202	4282.553375	1789.142043	384.0023978	258.8574932	0.155	0.000117564	49	-0.369302162	-2.588134527	0.013793002	1.501464259	4282.553375	2852.251293	384.0023978	397.430712	0.2675	0.094270315	41	0.355718212	2.241438443	0.033344077	-1.594200586	1789.142043	2852.251293	258.8574932	397.430712	0.703125	0.045653993	40	ALDH1L1	-0.563619634	-5.064938059	1.02E-06	2.40E-05
ALDH1L2	0.125197213	0.581498165	0.57689878	-1.144767947	1992.625511	2281.093815	374.2453596	325.6279317	0.583333333	0.999868717	16	-0.367542757	-2.720023603	0.009180593	1.514144598	2094.676139	1383.405615	199.8569881	168.6310339	0.266666667	0.023674072	49	0.085614412	0.512866236	0.612156203	-1.089533941	2094.676139	2282.220749	199.8569881	306.2329134	0.54	0.475646392	41	0.410789417	2.571035539	0.016754238	-1.649711931	1383.405615	2282.220749	168.6310339	306.2329134	0.697916667	0.028179046	40	ALDH1L2	-0.291434058	-2.38222955	0.018502498	0.039458827
ALDH2	-0.039136106	-0.16735336	0.872041889	1.02348896	10570.9114	10328.31014	1162.924774	865.475094	0.520833333	0.999868717	16	-0.236547555	-1.665715896	0.102548267	1.14733756	10880.18165	9482.982193	557.5654329	626.6603295	0.353923205	0.125070994	49	0.164917962	0.975165157	0.338751968	-1.098943454	10880.18165	11956.7044	557.5654329	952.7863754	0.561403509	0.362821038	41	0.345057458	2.169176578	0.038896359	-1.2608591	9482.982193	11956.7044	626.6603295	952.7863754	0.666666667	0.050684193	40	ALDH2	-0.184771028	-1.483614794	0.140619651	0.152677486
ALDH3A1	-0.029446892	-0.107261999	0.91878776	1.040704806	124.4400884	119.5728968	39.78117934	21.82886427	0.458333333	0.999868717	16	-0.391869801	-2.939146885	0.005238147	1.66239889	138.2695285	83.17469974	15.07762649	11.13763183	0.283333333	0.015791193	49	0.035101755	0.223660009	0.824354148	-1.037096841	138.2695285	143.3988913	15.07762649	17.2806849	0.515	0.541744708	41	0.446102694	2.929347036	0.006825703	-1.724068638	83.17469974	143.3988913	11.13763183	17.2806849	0.7578125	0.01503813	40	ALDH3A1	-0.335586096	-2.770975486	0.006279418	0.018159679
ALDH3A2	0.141384336	0.689391896	0.507855531	-1.072513017	4042.475197	4335.60727	305.8790845	295.3578868	0.541666667	0.999868717	16	-0.52396747	-4.224492454	0.000109305	1.30547467	4276.55027	3275.858482	172.4549917	162.3906989	0.205	0.001010604	49	-0.494145428	-4.095164299	0.000223305	1.237558788	4276.55027	3455.634035	172.4549917	102.1931908	0.1875	0.020749489	41	0.133636344	0.936964258	0.354997414	-1.054878913	3275.858482	3455.634035	162.3906989	102.1931908	0.588541667	0.228456451	40	ALDH3A2	-0.504515131	-4.407910865	1.83E-05	0.000214929
ALDH3B1	0.098244088	0.537564928	0.600349741	-1.185764904	292.2426716	346.5311033	60.48667974	80.87179727	0.4375	0.999868717	16	-0.273506107	-1.970923974	0.056073996	1.416152027	340.4849956	240.4296919	44.14306792	25.07078436	0.358333333	0.083710386	49	-0.010441024	-0.069586643	0.944887462	1.012465206	340.4849956	336.2930336	44.14306792	40.99213944	0.5375	0.574393245	41	0.324374024	1.995032746	0.056639165	-1.398716735	240.4296919	336.2930336	25.07078436	40.99213944	0.6875	0.066464189	40	ALDH3B1	-0.242464376	-1.963603293	0.051651583	0.079638521
ALDH3B2	-0.181797928	-0.842061236	0.424891634	1.192447991	1142.998932	958.5314754	167.0337869	141.7387424	0.291666667	0.999868717	16	-0.438349059	-3.388846656	0.00178345	1.748329608	1309.780269	749.1609492	149.538566	70.74982801	0.241666667	0.007254221	49	-0.038179456	-0.266854799	0.790996418	1.039107489	1309.780269	1260.485833	149.538566	108.4486206	0.51	0.532191595	41	0.556808804	3.948879577	0.000499791	-1.682530082	749.1609492	1260.485833	70.74982801	108.4486206	0.8359375	0.002410206	40	ALDH3B2	-0.403337998	-3.394200632	0.000863932	0.004144841
ALDH4A1	0.089798344	0.504439919	0.622287652	-1.156564159	189.2312922	218.8581303	33.09184836	48.5221017	0.541666667	0.999868717	16	-0.282949138	-2.043260932	0.047832845	1.503081506	182.9728584	121.7318274	25.74514845	15.34666969	0.368333333	0.075244219	49	-0.023164578	-0.155006861	0.877631508	1.030409933	182.9728584	177.5728791	25.74514845	23.46926242	0.5075	0.556898153	41	0.320108301	1.99137073	0.056527684	-1.458721872	121.7318274	177.5728791	15.34666969	23.46926242	0.669270833	0.066368063	40	ALDH4A1	-0.252733708	-2.050437976	0.04223754	0.069997765
ALDH5A1	0.042664997	0.194017564	0.851164803	-1.074550017	399.2531968	429.0175295	117.2316483	98.95213001	0.4375	0.999868717	16	0.518284141	4.097842628	0.000269225	-2.233175513	422.7179388	944.0033498	51.45326318	116.3394793	0.788333333	0.00186036	49	0.305573619	1.946449652	0.061337099	-1.412276472	422.7179388	596.9945992	51.45326318	73.27480257	0.6975	0.17132316	41	-0.34143751	-2.52384544	0.016141996	1.581259447	944.0033498	596.9945992	116.3394793	73.27480257	0.330729167	0.027477714	40	ALDH5A1	0.491045842	4.265778346	3.28E-05	0.000332901
ALDH6A1	-0.005516937	-0.024051485	0.981483217	1.004031469	3118.006095	3105.486423	411.4765724	318.81829	0.541666667	0.999868717	16	-0.294069053	-2.116440346	0.039710239	1.265044404	3939.690002	3114.270133	294.7316767	255.4138541	0.328333333	0.066154404	49	-0.254878089	-1.870906898	0.069095995	1.20112555	3939.690002	3279.998499	294.7316767	193.5553326	0.365	0.180095983	41	0.076321957	0.517144406	0.608063821	-1.053215797	3114.270133	3279.998499	255.4138541	193.5553326	0.588541667	0.323116912	40	ALDH6A1	-0.281068334	-2.292609648	0.023328734	0.046345329
ALDH7A1	-0.028679475	-0.128828496	0.900878049	1.021479363	2361.713167	2312.051767	297.5883674	245.0296605	0.395833333	0.999868717	16	-0.484219204	-3.825254313	0.000429414	1.374967108	2201.240936	1600.940796	130.1178088	87.73041298	0.191666667	0.002618939	49	-0.223196833	-1.491030136	0.144595065	1.145325614	2201.240936	1921.934609	130.1178088	134.7582541	0.41	0.247492634	41	0.321060013	1.996238971	0.05600023	-1.200503238	1600.940796	1921.934609	87.73041298	134.7582541	0.6796875	0.065912536	40	ALDH7A1	-0.436169903	-3.710595174	0.000281269	0.001746852
ALDH8A1	-0.375962303	-1.313674306	0.255681834	1.524048485	597.320878	391.9303645	143.1173688	62.9456488	0.291666667	0.999868717	16	-0.053673371	-0.371864523	0.711929731	1.054155413	374.9039119	355.6438713	43.6391769	27.89541531	0.533333333	0.41515515	49	0.035429048	0.217332542	0.829413219	-1.042649723	374.9039119	390.8934599	43.6391769	59.23202814	0.5125	0.543616152	41	0.096403511	0.538391525	0.59578793	-1.099114849	355.6438713	390.8934599	27.89541531	59.23202814	0.528645833	0.318706054	40	ALDH8A1	-0.042689307	-0.339041925	0.735628373	0.416884758
ALDH9A1	-0.00785825	-0.02453581	0.981583851	1.003540402	11907.68184	11865.67259	1584.369821	649.0507023	0.520833333	0.999868717	16	0.024205168	0.165777038	0.869051062	-1.009614965	12318.54864	12436.99105	484.0068359	525.5493598	0.47	0.463729236	49	0.186472616	1.054695304	0.303423913	-1.100463916	12318.54864	13556.11827	484.0068359	1068.916771	0.6075	0.345378997	41	0.165549472	0.939552681	0.357522633	-1.08998376	12436.99105	13556.11827	525.5493598	1068.916771	0.620418848	0.229456632	40	ALDH9A1	0.01886322	0.149739928	0.881441176	0.460940529
ALDOA	-0.237553406	-0.891860728	0.413570173	1.310707392	13191.55012	10064.45084	3071.745795	1690.640667	0.354166667	0.999868717	16	-0.455500053	-3.524374995	0.000981141	1.694021638	12412.45644	7327.212454	1120.913707	908.542832	0.231666667	0.004700643	49	-0.136508827	-0.800210778	0.431188273	1.170052773	12412.45644	10608.45864	1120.913707	1955.987385	0.4125	0.405185025	41	0.264515903	1.521422816	0.142714244	-1.447816438	7327.212454	10608.45864	908.542832	1955.987385	0.606770833	0.124986238	40	ALDOA	-0.358994824	-2.982276622	0.003316997	0.011386903
ALDOAP2	-0.058105807	-0.208120131	0.843638169	1.083578994	102.2402779	94.35424503	33.47280865	17.75822863	0.4375	0.999868717	16	-0.238779307	-1.691098524	0.097520934	1.444749376	82.5969712	57.17044948	11.3115432	9.905323125	0.36	0.120899418	49	-0.136634599	-0.843661303	0.405554922	1.24388311	82.5969712	66.40251848	11.3115432	15.5085149	0.3975	0.394046982	41	0.085206003	0.501691418	0.619977747	-1.161483233	57.17044948	66.40251848	9.905323125	15.5085149	0.536458333	0.326759941	40	ALDOAP2	-0.200881011	-1.616425276	0.108596663	0.12911177
ALDOB	-0.001589021	-0.004976992	0.996263143	1.002438287	477.9564157	476.7938556	215.9570354	89.02469407	0.604166667	0.999868717	16	-0.388131255	-2.927450093	0.006091097	1.877036566	399.6418343	212.9110543	57.97408228	26.60223896	0.261666667	0.01759079	49	-0.299320576	-2.393776417	0.02349831	1.571725918	399.6418343	254.269418	57.97408228	18.08469546	0.35	0.114761027	41	0.183899483	1.285726837	0.206518581	-1.194251838	212.9110543	254.269418	26.60223896	18.08469546	0.6796875	0.160540784	40	ALDOB	-0.381667054	-3.190851481	0.001706473	0.006969172
ALDOC	0.327010499	1.118243573	0.32304277	-1.643813918	232.5355837	382.2452289	122.6235488	53.73199301	0.6875	0.999868717	16	0.149746712	1.033461225	0.307047637	-1.219275268	312.2534476	380.7229061	40.72567548	52.2572667	0.558333333	0.253201847	49	-0.001040321	-0.006505957	0.994849087	1.001355003	312.2534476	311.8309157	40.72567548	50.5897292	0.515	0.586374618	41	-0.144995165	-0.947185501	0.349726346	1.22092739	380.7229061	311.8309157	52.2572667	50.5897292	0.453125	0.226313202	40	ALDOC	0.133510348	1.066070164	0.28902415	0.240332009
ALG1	0.034891167	0.14059995	0.892857353	-1.042746016	357.8032475	373.0979108	90.65728645	60.12200493	0.541666667	0.999868717	16	-0.085397552	-0.592409444	0.556766971	1.076372245	335.6650996	311.8485275	33.31651662	22.50071418	0.53	0.361808926	49	0.296890732	1.897443203	0.067537405	-1.321715687	335.6650996	443.6538279	33.31651662	46.14186698	0.6975	0.178290959	41	0.417409266	2.567517382	0.017502605	-1.422658082	311.8485275	443.6538279	22.50071418	46.14186698	0.713541667	0.028964679	40	ALG1	-0.061862813	-0.491648675	0.624455322	0.380243181
ALG10	0.18110369	0.700990373	0.512736443	-1.413643377	68.19176797	96.39884116	34.5617835	20.60706768	0.625	0.999868717	16	0.263875585	1.869853792	0.067957329	-1.454240246	78.0204802	113.4605223	12.24706215	14.46512816	0.658333333	0.095130084	49	0.23385574	1.427713323	0.164901396	-1.417475427	78.0204802	110.5921135	12.24706215	19.24788516	0.6225	0.26228454	41	-0.019653298	-0.119132848	0.905953809	1.025936829	113.4605223	110.5921135	14.46512816	19.24788516	0.4921875	0.40973576	40	ALG10	0.222760324	1.798253839	0.074490564	0.101405539
ALG10B	-0.041577831	-0.167247218	0.872774918	1.074773279	445.7120593	414.7033315	154.6989227	102.1950473	0.4375	0.999868717	16	0.30036869	2.148212219	0.037292301	-1.576201625	354.4416401	558.671489	57.92253151	75.3871637	0.671666667	0.063400104	49	0.425858951	2.957130209	0.005721875	-1.761169446	354.4416401	624.2317868	57.92253151	70.48816717	0.7675	0.065645213	41	0.097161229	0.635227499	0.529168408	-1.117350356	558.671489	624.2317868	75.3871637	70.48816717	0.591145833	0.295607723	40	ALG10B	0.268530384	2.184961902	0.030552775	0.056171887
ALG12	-0.292535536	-1.490011641	0.169403131	1.537575585	211.4295227	137.5083766	35.32247551	34.83656032	0.25	0.999868717	16	-0.098611088	-0.677803172	0.501295391	1.167119083	181.0299807	155.1084062	25.22603308	28.74393074	0.415	0.340061893	49	0.023906531	0.135344278	0.893536755	-1.042021136	181.0299807	188.6370662	25.22603308	50.22648113	0.4475	0.560692607	41	0.10032096	0.579381025	0.56757806	-1.216162753	155.1084062	188.6370662	28.74393074	50.22648113	0.541666667	0.309287333	40	ALG12	-0.074563187	-0.592927413	0.554985456	0.355002676
ALG13	0.202591269	1.175974679	0.259908475	-1.272955581	1928.274943	2454.608352	241.9453779	376.5410764	0.645833333	0.999868717	16	0.368590243	2.703233909	0.009797667	-1.406268144	2203.514121	3098.731713	197.8955162	265.5332367	0.716666667	0.024830465	49	-0.147304127	-0.945838595	0.350926839	1.149536128	2203.514121	1916.872439	197.8955162	229.5213736	0.4275	0.36837356	41	-0.454292624	-3.367298637	0.001754704	1.616556037	3098.731713	1916.872439	265.5332367	229.5213736	0.231770833	0.00575882	40	ALG13	0.325310093	2.679412761	0.008188756	0.02205918
ALG14	-0.147010629	-0.588524234	0.578661465	1.07318843	2195.060947	2045.36397	214.0259093	137.4477322	0.416666667	0.999868717	16	-0.42171453	-3.218655511	0.002550756	1.339164668	1961.519588	1464.733677	130.7343869	82.04353333	0.228333333	0.009396316	49	0.458944448	3.582426889	0.000934125	-1.299215791	1961.519588	2548.437224	130.7343869	98.73995667	0.78	0.035203248	41	0.806582168	8.441553915	1.01E-09	-1.739863883	1464.733677	2548.437224	82.04353333	98.73995667	0.9609375	1.01E-06	40	ALG14	-0.325048431	-2.677090302	0.008243363	0.022171101
ALG2	0.109458734	0.469754514	0.65352146	-1.052477711	3816.731224	4017.024541	342.4509012	254.0200237	0.541666667	0.999868717	16	-0.06163689	-0.423564406	0.673816372	1.028614025	3623.488012	3522.689682	168.447098	168.1021698	0.488333333	0.40272668	49	0.468406493	3.59707224	0.000897972	-1.219405593	3623.488012	4418.501548	168.447098	143.0874497	0.8075	0.034663788	41	0.522520619	4.057963151	0.000238478	-1.254297695	3522.689682	4418.501548	168.1021698	143.0874497	0.815104167	0.001431403	40	ALG2	-0.047489933	-0.377223408	0.707170336	0.407629499
ALG3	0.056116164	0.256549872	0.804147428	-1.095771357	345.0027407	378.0441212	98.01003955	83.5536957	0.520833333	0.999868717	16	-0.2628242	-1.882941635	0.06669865	1.446950447	595.097066	411.2767421	81.03849673	54.43537913	0.371666667	0.094043002	49	0.018474005	0.116368064	0.908065834	-1.024801583	595.097066	609.8564153	81.03849673	97.56769983	0.5075	0.564066073	41	0.296749759	1.777383347	0.088046466	-1.482837109	411.2767421	609.8564153	54.43537913	97.56769983	0.684895833	0.089718762	40	ALG3	-0.220564084	-1.779920948	0.077470559	0.104071312
ALG5	-0.185169763	-0.794073571	0.4552226	1.104134108	9093.161432	8235.558854	874.7460031	633.4255448	0.395833333	0.999868717	16	-0.094865583	-0.654134148	0.516214631	1.052059573	8926.11586	8484.420551	486.9152519	467.8225987	0.422370618	0.345677914	49	0.001972072	0.011435411	0.990968042	-1.001261372	8926.11586	8937.375014	486.9152519	855.7596159	0.495	0.585309855	41	0.08122524	0.464432514	0.646538739	-1.053386611	8484.420551	8937.375014	467.8225987	855.7596159	0.514360313	0.33445461	40	ALG5	-0.073146542	-0.581621466	0.562548528	0.357946342
ALG6	0.310923223	0.994715115	0.376845965	-1.368863435	871.9150288	1193.532601	301.3809775	117.0871999	0.6875	0.999868717	16	0.236323008	1.662740982	0.103223222	-1.206759965	1067.956898	1288.767629	86.390845	100.8576163	0.616666667	0.12564145	49	0.120561154	0.798027453	0.429941458	-1.090980023	1067.956898	1165.119642	86.390845	85.79376211	0.55	0.404743438	41	-0.139627651	-0.933815461	0.356310636	1.106124713	1288.767629	1165.119642	100.8576163	85.79376211	0.449086162	0.229022531	40	ALG6	0.218792105	1.765143142	0.079943325	0.10609183
ALG8	0.020409378	0.099491079	0.922860933	-1.009166313	1953.800928	1971.710078	128.0665481	126.4978046	0.479166667	0.999868717	16	-0.287521227	-2.064243371	0.044597869	1.182139284	1874.071017	1585.321664	104.8719838	92.56720107	0.266666667	0.071636899	49	0.439020512	3.39203312	0.001605176	-1.237396871	1874.071017	2318.969613	104.8719838	78.77040303	0.7925	0.041221549	41	0.673650608	6.035962762	5.13E-07	-1.462775452	1585.321664	2318.969613	92.56720107	78.77040303	0.9296875	2.66E-05	40	ALG8	-0.233378545	-1.88715883	0.061348374	0.088998401
ALG9	-0.384220424	-2.004740547	0.075950997	1.31169952	1959.727125	1494.036626	167.488968	160.9603956	0.208333333	0.999868717	16	-0.419692544	-3.194333789	0.002643713	1.370545326	1726.485701	1259.707117	120.0444007	83.32141117	0.26	0.009649081	49	0.29226441	1.983848792	0.054935009	-1.200075587	1726.485701	2071.913341	120.0444007	126.1233389	0.67	0.163813741	41	0.672982794	5.373131229	1.05E-05	-1.644757986	1259.707117	2071.913341	83.32141117	126.1233389	0.890625	0.000173048	40	ALG9	-0.336803793	-2.78187229	0.0060814	0.01778395
ALK	0.197022225	1.289809374	0.220538221	-2.061958634	102.0396942	210.4016286	22.25465662	81.01276485	0.625	0.999868717	16	-0.036998199	-0.255050066	0.799837774	1.106162805	140.065604	126.6229559	41.03707177	33.07374547	0.44	0.442702492	49	-0.192467407	-1.474676694	0.150430766	1.86727802	140.065604	75.01057828	41.03707177	16.18863268	0.34	0.252012074	41	-0.192196799	-1.401628484	0.170509733	1.688067988	126.6229559	75.01057828	33.07374547	16.18863268	0.393229167	0.140871878	40	ALK	-0.037427035	-0.297206709	0.767233698	0.426909733
ALKBH1	-0.48094828	-1.744299373	0.153577818	1.61541272	1323.270533	819.1532212	266.0171971	112.9635027	0.229166667	0.999868717	16	0.088029484	0.614502403	0.543085105	-1.060825585	873.3704132	926.4936798	78.97854635	35.15480882	0.625	0.356673318	49	0.322447102	2.450446348	0.01915192	-1.25834425	873.3704132	1099.000637	78.97854635	47.33496478	0.7625	0.105966774	41	0.4355964	2.925755497	0.00647531	-1.186193345	926.4936798	1099.000637	35.15480882	47.33496478	0.778645833	0.01446373	40	ALKBH1	0.082422017	0.65569197	0.513932987	0.339624986
ALKBH2	-0.163503308	-0.805513994	0.440788452	1.166281889	734.6278205	629.8887324	92.80720343	91.07146422	0.375	0.999868717	16	-0.210685903	-1.488093828	0.144010249	1.180646848	597.5891387	506.1540117	49.97209204	35.7520926	0.401666667	0.156624212	49	0.420090999	2.625258924	0.015196629	-1.484966799	597.5891387	887.4000304	49.97209204	98.43506454	0.7	0.097699442	41	0.561456488	3.640391146	0.001740463	-1.753221371	506.1540117	887.4000304	35.7520926	98.43506454	0.786458333	0.005724638	40	ALKBH2	-0.125999002	-1.005429436	0.317253035	0.254176771
ALKBH3	-0.153873869	-0.838070165	0.418214336	1.103838789	1585.515993	1436.365535	109.1222204	140.5890603	0.479166667	0.999868717	16	-0.4666812	-3.648580061	0.000733432	1.307101733	1616.070295	1236.376828	86.86484292	57.30838027	0.191666667	0.00380068	49	0.07955949	0.498502907	0.621524523	-1.042875444	1616.070295	1685.360026	86.86484292	108.5093898	0.5325	0.478224546	41	0.542565501	3.658800104	0.001283402	-1.3631443	1236.376828	1685.360026	57.30838027	108.5093898	0.802083333	0.004635558	40	ALKBH3	-0.385505645	-3.226575862	0.001517662	0.00637443
ALKBH4	0.190938944	0.892322713	0.3985258	-1.340941099	161.1298032	216.0655754	46.63936279	40.18717002	0.6875	0.999868717	16	-0.248903484	-1.766145785	0.083903147	1.34423876	240.655997	179.0277175	25.84079236	23.44909458	0.353333333	0.109662428	49	0.269320485	1.618235249	0.118424132	-1.354119205	240.655997	325.8769074	25.84079236	45.88715713	0.615	0.227082342	41	0.451421997	2.849699851	0.009107552	-1.820259522	179.0277175	325.8769074	23.44909458	45.88715713	0.765625	0.018319909	40	ALKBH4	-0.177765914	-1.426124115	0.156571366	0.163479457
ALKBH5	-0.131150429	-0.669329888	0.518001572	1.129376811	4132.596492	3659.183058	479.7366834	519.7291653	0.354166667	0.999868717	16	-0.230231362	-1.613738258	0.113818195	1.219244626	4051.334261	3322.823144	274.0686431	358.7301436	0.347245409	0.134456759	49	0.043954272	0.241512409	0.811573477	-1.042193795	4051.334261	4222.275427	274.0686431	652.5791154	0.4725	0.538358843	41	0.207140299	1.207838921	0.238874645	-1.270689183	3322.823144	4222.275427	358.7301436	652.5791154	0.5703125	0.176926379	40	ALKBH5	-0.167529046	-1.342374325	0.182235232	0.17999795
ALKBH6	0.19767233	1.153884391	0.26837279	-1.220667541	464.8278402	567.4002568	47.15671972	75.35406865	0.645833333	0.999868717	16	-0.212949917	-1.49190776	0.142493059	1.191584794	627.8976178	526.9432953	45.55965108	50.03267028	0.403333333	0.155732012	49	0.02074963	0.130826145	0.896704523	-1.014821678	627.8976178	637.204114	45.55965108	54.63241169	0.505	0.561478555	41	0.229554229	1.488385423	0.145665277	-1.20924608	526.9432953	637.204114	50.03267028	54.63241169	0.611979167	0.126632037	40	ALKBH6	-0.187447787	-1.50562322	0.13485764	0.148720128
ALKBH7	-0.261775819	-0.796897389	0.472105372	1.348112696	885.9946119	657.2110879	269.9585036	97.69696725	0.333333333	0.999868717	16	-0.394636969	-2.954956627	0.004907095	1.516614747	829.1045445	546.6810515	72.49271737	62.28654608	0.278333333	0.015097883	49	-0.03922483	-0.212211884	0.834160228	1.055310988	829.1045445	785.6494948	72.49271737	191.5107668	0.355	0.544762174	41	0.218412052	1.186623824	0.250628385	-1.437125894	546.6810515	785.6494948	62.28654608	191.5107668	0.544270833	0.182291222	40	ALKBH7	-0.252766285	-2.050714193	0.0422101	0.069975063
ALKBH8	0.279839833	1.491613028	0.164869839	-1.706586308	260.3808807	444.3624459	82.31185401	91.8613572	0.708333333	0.999868717	16	0.234048755	1.652305945	0.105139587	-1.400040539	305.9902232	428.3987169	53.29589808	51.45776929	0.686143573	0.127207884	49	0.06943872	0.479742244	0.634090622	-1.106064272	305.9902232	338.4448534	53.29589808	41.66639845	0.6325	0.482676085	41	-0.199284188	-1.358579337	0.182290672	1.265785881	428.3987169	338.4448534	51.45776929	41.66639845	0.40625	0.147437872	40	ALKBH8	0.219946304	1.774767463	0.078325661	0.104709049
ALLC	0.100169928	0.614983699	0.548560179	-1.25126089	206.2793071	258.1092294	34.45620948	76.91319985	0.5	0.999868717	16	-0.149183737	-1.045111677	0.302445777	1.334715771	194.3121407	145.5831607	40.13957142	23.72263158	0.41	0.251059283	49	0.089842756	0.626475422	0.534662761	-1.161716041	194.3121407	225.7355308	40.13957142	30.0789226	0.6075	0.447068126	41	0.323463823	2.092312734	0.044555194	-1.550560721	145.5831607	225.7355308	23.72263158	30.0789226	0.7109375	0.055956881	40	ALLC	-0.134938916	-1.077617106	0.283848447	0.237618984
ALMS1	0.158842241	0.939004458	0.363755501	-1.540936141	1243.205505	1915.700293	356.9282335	620.8976205	0.479166667	0.999868717	16	-0.248729734	-1.790832431	0.083796766	1.801368881	2838.236456	1575.599804	671.1142331	216.1232446	0.416666667	0.109592873	49	-0.343574403	-2.838525345	0.008727501	3.157906021	2838.236456	898.7716661	671.1142331	128.2834189	0.2425	0.077691159	41	-0.358955503	-2.693004549	0.010756001	1.753059051	1575.599804	898.7716661	216.1232446	128.2834189	0.283854167	0.020637202	40	ALMS1	-0.241931768	-1.95911241	0.05218316	0.080036541
ALMS1P	0.199935212	1.016795792	0.333503081	-1.484453805	78.02499878	115.8245063	25.73573697	26.82650806	0.625	0.999868717	16	-0.220669946	-1.562440662	0.125540122	1.379457197	116.1450355	84.19618655	16.68968081	11.81426634	0.388333333	0.143565324	49	-0.157585291	-1.016630257	0.316466899	1.285266001	116.1450355	90.36653532	16.68968081	19.08984975	0.3875	0.352765193	41	0.047083653	0.274849383	0.785588929	-1.073285371	84.19618655	90.36653532	11.81426634	19.08984975	0.5078125	0.376499416	40	ALMS1P	-0.190831097	-1.533473757	0.127831729	0.143809057
ALOX12	-0.038391661	-0.146635887	0.888783881	1.04599471	91.45720022	87.43562407	23.52579333	14.09610569	0.4375	0.999868717	16	0.043090339	0.293326247	0.770794536	-1.063490686	84.41426117	89.77378052	9.992680838	15.29689973	0.483333333	0.433541846	49	0.422975116	2.702605274	0.012297504	-1.650632163	84.41426117	139.3368945	9.992680838	17.69560283	0.7425	0.089904788	41	0.321678513	2.118914918	0.041579005	-1.55208897	89.77378052	139.3368945	15.29689973	17.69560283	0.765625	0.053166278	40	ALOX12	0.037750273	0.299775961	0.765280795	0.426195612
ALOX12B	0.147072219	0.982082167	0.34678871	-2.30265753	25.96497407	59.78844307	3.333825619	34.2788335	0.458333333	0.999868717	16	0.029714161	0.205331192	0.838290661	-1.087449945	47.57551954	51.73599611	16.59323523	11.62859544	0.516666667	0.455138194	49	0.037626717	0.258900774	0.797073443	-1.115183975	47.57551954	53.05545698	16.59323523	13.14044287	0.5775	0.534160743	41	0.011998116	0.075196022	0.940498592	-1.02550373	51.73599611	53.05545698	11.62859544	13.14044287	0.518229167	0.418633031	40	ALOX12B	0.027659674	0.21959787	0.826872594	0.445421447
ALOX12P2	-0.506334021	-1.26752429	0.291773975	3.123330042	268.4102732	85.93721111	142.7674627	18.49306524	0.1875	0.999868717	16	-0.283771154	-2.063136675	0.048049608	1.910699062	122.1920256	63.9514762	26.75975431	8.988838627	0.318333333	0.075530271	49	0.031744407	0.20377859	0.839709647	-1.066603117	122.1920256	130.3303954	26.75975431	29.64632665	0.4825	0.546101006	41	0.37685662	2.142700869	0.046228623	-2.037957575	63.9514762	130.3303954	8.988838627	29.64632665	0.606770833	0.057517511	40	ALOX12P2	-0.23493512	-1.900230472	0.059589946	0.087428205
ALOX15	0.237781278	1.459427275	0.166520837	-2.629953284	41.26210025	108.5173961	21.19172106	40.92170541	0.541666667	0.999868717	16	-0.225397207	-1.611977367	0.117397384	1.864779579	77.12218227	41.35726449	20.87049471	7.52892804	0.426666667	0.137471741	49	-0.010299005	-0.075378225	0.940345712	1.02356765	77.12218227	75.34644364	20.87049471	10.92649625	0.6525	0.572910576	41	0.395133647	2.561499047	0.016000584	-1.82184302	41.35726449	75.34644364	7.52892804	10.92649625	0.739583333	0.027345861	40	ALOX15	-0.213690353	-1.72266273	0.087413463	0.11228921
ALOX15B	0.180849092	0.85350769	0.417724928	-1.562203383	88.34281766	138.0094486	43.60001733	38.53898626	0.625	0.999868717	16	-0.20540283	-1.4438601	0.155515644	1.422357795	144.5942386	101.6581335	22.51833957	19.42202592	0.385	0.164636674	49	-0.141907413	-1.003604886	0.321810856	1.237881599	144.5942386	116.80781	22.51833957	16.10817793	0.4775	0.355112435	41	0.089886956	0.600398862	0.551807083	-1.14902572	101.6581335	116.80781	19.42202592	16.10817793	0.611979167	0.303552016	40	ALOX15B	-0.194608785	-1.564614883	0.120319021	0.138037558
ALOX5	0.276193496	1.698155805	0.111604953	-1.981582588	543.3949947	1076.78206	149.6550705	276.1536007	0.666666667	0.999868717	16	0.561998437	4.575777636	9.94E-05	-3.73490985	1118.168185	4176.257367	176.7012351	644.5385128	0.916666667	0.000948194	49	-0.182884285	-1.380826165	0.176664599	1.315812407	1118.168185	849.7930093	176.7012351	80.94358761	0.4825	0.271292261	41	-0.561342598	-5.120779027	3.17E-05	4.914440718	4176.257367	849.7930093	644.5385128	80.94358761	0.013020833	0.000358411	40	ALOX5	0.530752388	4.692441278	5.42E-06	8.42E-05
ALOX5AP	0.313562297	2.105774405	0.055708854	-1.482406744	221.3053683	328.0645703	14.63755327	48.53926864	0.791666667	0.999868717	16	0.633945766	5.528517809	6.34E-06	-2.561644818	288.6716091	739.4741318	26.30472003	77.1818963	0.83	0.000170163	49	0.359046715	2.411599639	0.021695126	-1.34819334	288.6716091	389.1851408	26.30472003	32.32981599	0.7425	0.110866541	41	-0.499718363	-4.186077904	0.000224426	1.900057464	739.4741318	389.1851408	77.1818963	32.32981599	0.236979167	0.001369952	40	ALOX5AP	0.611555619	5.646583159	6.25E-08	3.35E-06
ALOXE3	0.380529233	1.56568362	0.174658893	-1.89505779	91.32775713	173.0713776	44.85338771	26.72095814	0.770833333	0.999868717	16	-0.370926229	-2.774063401	0.008830991	2.002267038	133.8780222	66.86322038	21.67681684	10.66333807	0.311666667	0.023050094	49	0.089688275	0.597235348	0.553919797	-1.133414648	133.8780222	151.7393115	21.67681684	20.60391701	0.5975	0.453588513	41	0.543863839	3.65849239	0.001305861	-2.26939879	66.86322038	151.7393115	10.66333807	20.60391701	0.791666667	0.004671213	40	ALOXE3	-0.318880541	-2.62247216	0.009625972	0.024735962
ALPI	0.198402567	1.337750326	0.207555529	-3.745953347	13.7539898	51.52180411	2.552025684	28.11675409	0.583333333	0.999868717	16	0.021820205	0.150927476	0.880770312	-1.066859799	37.93683983	40.47328932	14.0511726	9.219424947	0.591666667	0.466768747	49	0.049432535	0.353569679	0.725647373	-1.15472344	37.93683983	43.80655821	14.0511726	8.841261442	0.7375	0.512441177	41	0.040266147	0.260949167	0.79558254	-1.082357252	40.47328932	43.80655821	9.219424947	8.841261442	0.635416667	0.379486289	40	ALPI	0.021042702	0.167045928	0.867859272	0.457650564
ALPK1	0.102232349	0.539795979	0.599724363	-1.251620808	572.5800177	716.6530643	170.9638433	204.9596483	0.541666667	0.999868717	16	-0.236156427	-1.698439934	0.101347991	1.983323191	996.2035449	502.2900701	284.8205853	58.68832787	0.383333333	0.124033669	49	-0.284629726	-2.311467011	0.029270965	3.021201192	996.2035449	329.7375718	284.8205853	44.85080996	0.225	0.125160791	41	-0.32719819	-2.336078619	0.024878971	1.523302508	502.2900701	329.7375718	58.68832787	44.85080996	0.3203125	0.036967973	40	ALPK1	-0.232488385	-1.879688051	0.062372667	0.089882296
ALPK2	0.2123842	1.223610725	0.242317595	-2.687688396	57.82053511	155.4035812	44.23174684	66.35982905	0.729166667	0.999868717	16	0.635144442	5.56297756	3.71E-06	-5.924534953	92.31451859	546.920592	34.19572503	74.22127382	0.931666667	0.000126604	49	-0.090448432	-0.681058223	0.500847552	1.374518024	92.31451859	67.16137366	34.19572503	13.95198327	0.6125	0.434538197	41	-0.645856359	-6.352640898	1.28E-06	8.143380074	546.920592	67.16137366	74.22127382	13.95198327	0.044270833	4.61E-05	40	ALPK2	0.59536814	5.444488425	1.69E-07	6.68E-06
ALPK3	-0.071548467	-0.239440559	0.821535182	1.113330568	154.2456919	138.5443788	59.43309802	27.70896279	0.4375	0.999868717	16	-0.200415656	-1.411514899	0.165156103	1.306089063	153.0112231	117.1522122	20.41177673	15.12463199	0.415	0.171477129	49	0.256443964	1.699503374	0.098160152	-1.33974726	153.0112231	204.996367	20.41177673	22.78182522	0.665	0.208713891	41	0.477489571	3.2124028	0.003332679	-1.749829244	117.1522122	204.996367	15.12463199	22.78182522	0.778645833	0.009040893	40	ALPK3	-0.162257533	-1.299363418	0.196580225	0.189016177
ALPL	0.200432631	1.129399915	0.279401109	-1.413456106	190.9242418	269.8630355	40.64176915	56.86371166	0.583333333	0.999868717	16	-0.244659995	-1.742057841	0.088617454	1.39121141	235.4210969	169.2202171	30.85477381	22.18332552	0.378333333	0.113582616	49	0.000274778	0.001832003	0.998547848	-1.000327354	235.4210969	235.4981628	30.85477381	28.59322735	0.5075	0.587154401	41	0.287546448	1.831418813	0.076621894	-1.391666828	169.2202171	235.4981628	22.18332552	28.59322735	0.6640625	0.081626297	40	ALPL	-0.219228332	-1.768780033	0.079328845	0.105592797
ALPP	0.086613907	0.43741435	0.670975082	-1.255763128	18.81140753	23.62267195	7.518100747	8.028910486	0.375	0.999868717	16	0.119538674	0.812256776	0.423349511	-1.533897392	18.6614761	28.62478952	4.068694415	11.57176178	0.465	0.307570637	49	-0.212606558	-1.694044549	0.102600363	1.597027345	18.6614761	11.68513249	4.068694415	0.636359594	0.4725	0.212869226	41	-0.189430767	-1.461670323	0.157280449	2.449676078	28.62478952	11.68513249	11.57176178	0.636359594	0.5234375	0.133464559	40	ALPP	0.116877646	0.931946706	0.353824201	0.271810932
ALPP.....ALPPL2	0.336696834	1.609466168	0.148422766	-1.927893042	80.69398055	155.5693636	35.84027453	29.66074054	0.729166667	0.999868717	16	-0.154952022	-1.080466094	0.285645778	1.293608608	121.8829487	94.21933959	19.92497546	16.07885601	0.418333333	0.242319247	49	-0.08982818	-0.604233763	0.54925099	1.15371768	121.8829487	105.6436516	19.92497546	18.03626243	0.495	0.451695197	41	0.075119907	0.472807637	0.639352299	-1.121252304	94.21933959	105.6436516	16.07885601	18.03626243	0.572916667	0.332640321	40	ALPP.....ALPPL2	-0.14156638	-1.131246244	0.260641931	0.225798494
ALPPL2	-0.132714855	-0.674174096	0.515236281	1.18133545	330.0085164	279.3520811	51.30568261	54.89555743	0.3125	0.999868717	16	-0.103019852	-0.712055322	0.479981453	1.120804772	261.7244307	233.5147362	29.586832	26.346692	0.433333333	0.331538371	49	0.010346738	0.068881463	0.945445686	-1.01065297	261.7244307	264.5125731	29.586832	27.62316469	0.5525	0.574589112	41	0.126600513	0.812033011	0.422180183	-1.132744671	233.5147362	264.5125731	26.346692	27.62316469	0.611979167	0.25531408	40	ALPPL2	-0.093362936	-0.743209805	0.459464518	0.317793714
ALS2	-0.150543309	-0.86308439	0.403214211	1.183081618	700.4516129	592.0568811	68.43250608	105.3082594	0.5	0.999868717	16	0.221142468	1.558599201	0.125846157	-1.197514592	591.1020522	707.853333	55.65931364	50.13206047	0.623333333	0.143755801	49	0.320884433	2.267797256	0.029071275	-1.288583119	591.1020522	761.6841259	55.65931364	50.59625165	0.6775	0.124889562	41	0.117076696	0.755769927	0.454680879	-1.076047947	707.853333	761.6841259	50.13206047	50.59625165	0.549479167	0.267721148	40	ALS2	0.201706255	1.623252067	0.107122388	0.127912065
ALS2CL	-0.08977912	-0.342921216	0.744789581	1.120589711	776.384033	692.8352326	209.3313005	124.65998	0.395833333	0.999868717	16	-0.430548231	-3.311248711	0.002132478	1.563692073	738.6237859	472.3588478	71.55063784	36.69652782	0.246666667	0.008229059	49	0.041756591	0.279942197	0.781028584	-1.036591072	738.6237859	765.650822	71.55063784	64.81862948	0.5125	0.53005041	41	0.566027695	3.937571335	0.000598157	-1.620909242	472.3588478	765.650822	36.69652782	64.81862948	0.8359375	0.00273127	40	ALS2CL	-0.37839813	-3.160525309	0.001883603	0.007538408
ALS2CR10	-0.116544621	-0.329927244	0.759405172	1.279065342	279.792207	218.7473914	175.7611803	57.8125302	0.479166667	0.999868717	16	0.023033436	0.157161421	0.875843822	-1.052719467	193.2209224	203.4074265	39.43623799	51.43771748	0.481666667	0.465330286	49	-0.142702085	-1.101383006	0.280013804	1.307239039	193.2209224	147.8084089	39.43623799	12.03672	0.58	0.332418191	41	-0.139500194	-1.052467943	0.302467671	1.376155985	203.4074265	147.8084089	51.43771748	12.03672	0.611979167	0.205776158	40	ALS2CR10	0.021593885	0.1714228	0.864430318	0.456621159
ALS2CR11	-0.234001641	-0.74251112	0.49892895	1.298079674	148.6526954	114.5173893	42.6846535	17.0738854	0.375	0.999868717	16	-0.349138585	-2.606462951	0.01526321	4.012512981	331.3378322	82.57613963	94.69126483	11.93405084	0.221666667	0.034192435	49	-0.272681233	-2.194688087	0.037295507	2.78317618	331.3378322	119.0502544	94.69126483	19.74466283	0.35	0.138763121	41	0.26277871	1.580947424	0.12610972	-1.441702832	82.57613963	119.0502544	11.93405084	19.74466283	0.630208333	0.115255546	40	ALS2CR11	-0.345101168	-2.856394409	0.004872258	0.01507507
ALS2CR12	-0.30599357	-1.251790986	0.260838433	1.531208861	84.63905149	55.27596767	19.91467496	12.3947539	0.25	0.999868717	16	-0.335656288	-2.451082223	0.018073583	1.606350818	79.75706155	49.65108534	9.277864974	8.049014116	0.315	0.038369964	49	-0.276425936	-1.884904441	0.067353374	1.451344527	79.75706155	54.95391346	9.277864974	9.331461938	0.345	0.17818207	41	0.068860606	0.430310392	0.669723836	-1.106801857	49.65108534	54.95391346	8.049014116	9.331461938	0.5546875	0.341844842	40	ALS2CR12	-0.304328775	-2.49454663	0.013711338	0.032149049
ALS2CR4	0.014745283	0.092482117	0.927698549	-1.015723309	633.7222031	643.6864129	36.81729296	101.2562557	0.541666667	0.999868717	16	0.043161551	0.297417874	0.767491494	-1.034472325	582.1299399	602.1973126	51.84805295	43.17693159	0.54	0.432418476	49	0.363447141	2.352166112	0.025815812	-1.371228229	582.1299399	798.2330066	51.84805295	75.84605178	0.705	0.118864305	41	0.364381251	2.246191888	0.033919938	-1.32553399	602.1973126	798.2330066	43.17693159	75.84605178	0.6796875	0.046154412	40	ALS2CR4	0.036356497	0.288697994	0.773711802	0.428997965
ALS2CR8	0.043658661	0.174102317	0.867716259	-1.071772399	129.4552824	138.7465986	44.7517326	29.07434988	0.5	0.999868717	16	0.428474504	3.226315584	0.002488114	-1.811694823	116.9126319	211.81001	16.33063645	24.46358381	0.77	0.009211649	49	0.310876164	2.097781929	0.043239943	-1.43774528	116.9126319	168.0905847	16.33063645	18.12418113	0.73	0.148107942	41	-0.207167601	-1.435970826	0.159247694	1.260094433	211.81001	168.0905847	24.46358381	18.12418113	0.395833333	0.134620961	40	ALS2CR8	0.402952199	3.390544183	0.000874819	0.004185241
ALX1	0.148586223	0.908130436	0.379244478	-1.899876796	69.43954542	131.926581	29.7362856	62.05122306	0.541666667	0.999868717	16	-0.219057628	-1.567175238	0.128477367	2.250990776	90.89745528	40.38108741	31.08746757	8.520669714	0.413333333	0.145647683	49	-0.145700022	-1.103592171	0.278161362	1.689643173	90.89745528	53.79683517	31.08746757	12.79620442	0.475	0.331652676	41	0.145960008	0.872653806	0.39035404	-1.332228491	40.38108741	53.79683517	8.520669714	12.79620442	0.588541667	0.242838649	40	ALX1	-0.212960821	-1.716596178	0.088525168	0.113223731
ALX3	0.284184937	1.951638059	0.076085565	-3.243639343	25.08175664	81.35617263	3.665581671	28.60051038	0.708333333	0.999868717	16	0.116733031	0.797285037	0.430480504	-1.408206648	61.7258059	86.92269023	15.41854838	27.58696416	0.596666667	0.310648379	49	0.248885723	1.638031483	0.11056781	-1.620743115	61.7258059	100.0416749	15.41854838	17.59052342	0.73433584	0.219880342	41	0.057715314	0.400971553	0.690791422	-1.150927044	86.92269023	100.0416749	27.58696416	17.59052342	0.635416667	0.348143416	40	ALX3	0.110243534	0.878601937	0.381990334	0.284617748
ALX4	0.004878614	0.015522644	0.988333708	-1.012369291	85.05866405	86.1107794	62.37597203	26.51950228	0.541666667	0.999868717	16	-0.035019937	-0.241798844	0.810065649	1.071515775	77.29193221	72.13326577	17.15688141	12.68084777	0.556666667	0.445968674	49	-0.219332826	-1.708912421	0.098117192	1.666670664	77.29193221	46.37504811	17.15688141	5.739843607	0.54	0.208689903	41	-0.248626868	-1.850526395	0.073675049	1.555432689	72.13326577	46.37504811	12.68084777	5.739843607	0.440104167	0.079360716	40	ALX4	-0.035787098	-0.284172644	0.777163689	0.429921985
AMAC1	0.197970686	0.85782062	0.421063473	-1.485635037	63.73279233	94.68366927	29.06711456	21.37589508	0.625	0.999868717	16	-0.257634445	-1.85847941	0.073063217	2.539828685	195.3919738	76.93116271	60.25085372	20.80177155	0.313333333	0.099863372	49	-0.28217973	-2.260114495	0.031986926	3.588707943	195.3919738	54.44632913	60.25085372	16.0895896	0.25	0.130158998	41	-0.125972911	-0.854999315	0.397919527	1.412972444	76.93116271	54.44632913	20.80177155	16.0895896	0.369791667	0.245951322	40	AMAC1	-0.252456726	-2.048089664	0.042471435	0.070168464
AMAC1.....AMAC1L1.....AMAC1L2	0.137392167	0.776662638	0.451065476	-1.907536434	139.4795767	266.0623743	91.64824008	134.7740871	0.458333333	0.999868717	16	-0.149752174	-1.051294693	0.300170168	1.853555043	173.433217	93.56788061	67.53984947	34.77915671	0.461666667	0.249829065	49	-0.241337785	-1.931842127	0.064547401	4.244258349	173.433217	40.86302075	67.53984947	12.14841118	0.3675	0.175581434	41	-0.191156967	-1.430648539	0.163477521	2.289793532	93.56788061	40.86302075	34.77915671	12.14841118	0.390625	0.13703557	40	AMAC1.....AMAC1L1.....AMAC1L2	-0.148533877	-1.187737839	0.237663754	0.212659279
AMACR	0.11421067	0.559616809	0.589011897	-1.22063071	374.0252713	456.5467326	105.0611861	103.4736296	0.479166667	0.999868717	16	-0.326712161	-2.409663312	0.022423667	1.673014774	357.5026003	213.6876529	56.48669373	19.26823754	0.336666667	0.044583897	49	0.055284869	0.365229402	0.717001483	-1.080611992	357.5026003	386.321597	56.48669373	55.09536331	0.5675	0.509676851	41	0.484350661	2.957707114	0.008177509	-1.807879827	213.6876529	386.321597	19.26823754	55.09536331	0.752604167	0.017064577	40	AMACR	-0.278489102	-2.270399052	0.024683096	0.048307165
AMACR.....C1QTNF3	-0.462733919	-1.639219271	0.175012622	1.362243758	6940.573921	5094.957403	1040.143565	431.0208995	0.208333333	0.999868717	16	-0.612070563	-5.344407313	3.25E-06	1.882269011	5123.681712	2722.077281	365.944182	260.7992603	0.126666667	0.000118956	49	0.093898491	0.565607335	0.576186338	-1.07279429	5123.681712	5496.656486	365.944182	548.5656016	0.565	0.462011125	41	0.634326999	4.567925125	0.000153465	-2.019287448	2722.077281	5496.656486	260.7992603	548.5656016	0.864583333	0.001044746	40	AMACR.....C1QTNF3	-0.490528024	-4.260364172	3.35E-05	0.000338064
AMBN	0.368588541	2.553589243	0.024859169	-2.694203021	21.44468439	57.77633346	3.573484659	13.7716037	0.875	0.999868717	16	0.176035043	1.212832047	0.233097086	-1.395214664	57.31282971	79.96370046	9.03421038	16.34553817	0.558333333	0.213695124	49	0.076660072	0.46934198	0.642252459	-1.126289882	57.31282971	64.55086023	9.03421038	12.49842044	0.5175	0.485337925	41	-0.110358153	-0.749055246	0.45844862	1.238770486	79.96370046	64.55086023	16.34553817	12.49842044	0.481770833	0.269075066	40	AMBN	0.161371045	1.292137953	0.199069698	0.190600173
AMBP	0.098082814	0.563001764	0.582593637	-1.533920029	68.11742901	104.4866887	34.43884673	54.65323138	0.5625	0.999868717	16	0.114234553	0.7802846	0.440218877	-1.436611443	103.4779243	148.6575702	28.76614875	50.25029319	0.583333333	0.314789706	49	-0.107319683	-0.802132935	0.428275176	1.324126517	103.4779243	78.1480644	28.76614875	13.02640109	0.555	0.404351569	41	-0.179438158	-1.358269931	0.186041449	1.902255307	148.6575702	78.1480644	50.25029319	13.02640109	0.466145833	0.149411	40	AMBP	0.111071252	0.885253188	0.378404667	0.282918826
AMBRA1	0.117466935	0.43940801	0.678307736	-1.120855645	797.8568859	894.2823947	190.6774984	108.617761	0.520833333	0.999868717	16	-0.028195206	-0.195725374	0.845918822	1.018501065	838.3162199	823.0882113	68.85540678	36.22471131	0.461666667	0.457771891	49	0.276816247	1.732681819	0.094088719	-1.254077223	838.3162199	1051.313277	68.85540678	101.8356634	0.61	0.206107061	41	0.366960006	2.11150023	0.048320782	-1.277278987	823.0882113	1051.313277	36.22471131	101.8356634	0.638020833	0.059266513	40	AMBRA1	-0.017660095	-0.140187235	0.888953563	0.46316171
AMD1	-0.012985357	-0.051148499	0.960963364	1.013794222	2758.399477	2720.86723	619.2528863	393.6665461	0.5	0.999868717	16	0.309055212	2.229169614	0.030621458	-1.285729822	2517.994359	3237.460438	229.151271	227.2833402	0.683333333	0.055129843	49	0.39438168	2.491392803	0.019790434	-1.456561231	2517.994359	3667.612963	229.151271	400.5158908	0.695	0.107832943	41	0.160691884	0.934075856	0.359359749	-1.132867268	3237.460438	3667.612963	227.2833402	400.5158908	0.565104167	0.230273594	40	AMD1	0.239967292	1.942558807	0.054182567	0.081970456
AMDHD1	0.242862034	1.378854786	0.191614912	-1.772300078	91.69135731	162.5045997	30.01940797	41.66931354	0.625	0.999868717	16	0.33237657	2.387185618	0.022642526	-1.723244044	153.7657511	264.9759147	21.11037733	41.52873742	0.715	0.044889155	49	-0.042619279	-0.283376129	0.778434207	1.056499053	153.7657511	145.5427249	21.11037733	19.90979416	0.5	0.529239485	41	-0.34007253	-2.593289599	0.01418841	1.820605701	264.9759147	145.5427249	41.52873742	19.90979416	0.283854167	0.025108982	40	AMDHD1	0.314527814	2.584071755	0.010719264	0.026824549
AMDHD2	0.012147068	0.047130893	0.964070417	-1.01755998	109.8463507	111.7752504	34.81614156	21.51301515	0.458333333	0.999868717	16	0.101170629	0.695188867	0.490467501	-1.136440667	101.8915798	115.7937349	12.98800493	15.20586708	0.55	0.335743926	49	-0.140527047	-0.844559333	0.405753423	1.248339204	101.8915798	81.62170941	12.98800493	20.18259391	0.3625	0.394161024	41	-0.217668522	-1.352294867	0.186235908	1.418663438	115.7937349	81.62170941	15.20586708	20.18259391	0.361979167	0.149430881	40	AMDHD2	0.082055814	0.65276553	0.515811088	0.340312387
AMELX	0.117661235	0.672007142	0.512942412	-1.372537262	102.9547671	141.3092541	31.04116628	47.8951684	0.458333333	0.999868717	16	-0.148843542	-1.041436562	0.303860301	1.374783916	109.6836902	79.78249447	24.2282526	15.40589008	0.398333333	0.251842852	49	-0.153602891	-1.124593819	0.268171182	1.401568998	109.6836902	78.25778847	24.2282526	13.92377239	0.43	0.327446675	41	-0.011211	-0.073424372	0.941858397	1.019483121	79.78249447	78.25778847	15.40589008	13.92377239	0.541666667	0.418906054	40	AMELX	-0.142643186	-1.139969275	0.256996065	0.223861106
AMELY	-0.292047991	-1.592348833	0.139155768	1.504565346	159.020536	105.6920102	21.70910249	25.50151125	0.375	0.999868717	16	-0.18059325	-1.261998102	0.21321694	1.328602654	109.4679709	82.3933104	15.92705192	14.37340402	0.405	0.201952561	49	0.2146415	1.352100722	0.186274381	-1.328249618	109.4679709	145.4007906	15.92705192	21.27413566	0.605	0.277281517	41	0.38229301	2.454081138	0.020601075	-1.764715969	82.3933104	145.4007906	14.37340402	21.27413566	0.721354167	0.032414577	40	AMELY	-0.144718142	-1.156785898	0.250068459	0.219857355
AMFR	0.12752676	0.394413908	0.713471632	-1.20347333	429.9418423	517.4235408	206.2583203	81.56914584	0.583333333	0.999868717	16	-0.11001399	-0.758142257	0.45217783	1.180071191	564.7267384	478.5531098	77.78014881	82.88424138	0.416666667	0.319923182	49	0.043301875	0.314161011	0.755214769	-1.049727411	564.7267384	592.8091369	77.78014881	44.05181101	0.595	0.52244021	41	0.16909073	1.217257064	0.231960682	-1.238753076	478.5531098	592.8091369	82.88424138	44.05181101	0.640625	0.173466869	40	AMFR	-0.105480954	-0.840355083	0.403014114	0.29381992
AMH	-0.324000165	-1.079853153	0.339538932	1.724625688	120.2636895	69.73321246	43.17857452	18.03536206	0.291666667	0.999868717	16	-0.008007234	-0.05450681	0.956795867	1.018077296	89.39100078	87.80374651	16.47651955	24.01074238	0.468333333	0.486185573	49	0.002283524	0.014287579	0.988688379	-1.004194206	89.39100078	89.76592506	16.47651955	20.42372924	0.51	0.58475377	41	0.009399101	0.062247658	0.950692735	-1.022347321	87.80374651	89.76592506	24.01074238	20.42372924	0.528645833	0.421062499	40	AMH	-0.0072315	-0.057399252	0.954408429	0.479903582
AMHR2	0.113666876	0.415090444	0.695523669	-1.207711613	43.22168918	52.19933595	18.98989819	10.35188448	0.604166667	0.999868717	16	-0.004432461	-0.030191691	0.976057643	1.00862151	39.59016552	39.25175612	6.493361165	9.136250451	0.471666667	0.491080256	49	0.262474119	1.426577612	0.171207473	-1.833853321	39.59016552	72.60255653	6.493361165	22.21127631	0.645	0.267095139	41	0.246904938	1.388638391	0.18011818	-1.849663906	39.25175612	72.60255653	9.136250451	22.21127631	0.700520833	0.14614667	40	AMHR2	-3.83E-05	-0.000303641	0.999758689	0.491549665
AMICA1	0.101075931	0.592650037	0.562934262	-1.32915766	94.97822735	126.2410385	26.33797239	45.70521383	0.395833333	0.999868717	16	0.58616866	4.871940345	4.57E-05	-5.568015575	103.0852808	573.9804489	25.1408118	93.32759659	0.868333333	0.000559274	49	0.075363727	0.504389217	0.616893114	-1.167347058	103.0852808	120.3362993	25.1408118	23.18841567	0.64	0.476683441	41	-0.534601408	-4.717342843	7.23E-05	4.769803063	573.9804489	120.3362993	93.32759659	23.18841567	0.169270833	0.000632222	40	AMICA1	0.55993322	5.022185521	1.24E-06	2.79E-05
AMIGO1	-0.046649819	-0.16834473	0.873064791	1.039985094	637.3353068	612.8311937	128.1534258	69.02290174	0.479166667	0.999868717	16	-0.340965231	-2.478367549	0.016997055	1.358055132	612.1541633	450.7579618	41.75311971	49.97548652	0.241666667	0.036620462	49	0.375751811	2.514808947	0.017238069	-1.279789629	612.1541633	783.4285495	41.75311971	53.80657947	0.715	0.102406313	41	0.582060445	4.530137519	6.56E-05	-1.738024873	450.7579618	783.4285495	49.97548652	53.80657947	0.911458333	0.000597438	40	AMIGO1	-0.271454849	-2.209999272	0.028718822	0.053820185
AMIGO2	0.328791332	2.019801533	0.063202302	-1.705982452	678.9260856	1158.235988	120.6634013	204.338489	0.75	0.999868717	16	0.615338355	5.343740515	2.69E-06	-1.872364771	1122.366257	2101.47904	123.4786576	135.3692292	0.871666667	0.000108774	49	0.072211738	0.503641029	0.61735704	-1.069007125	1122.366257	1199.817526	123.4786576	91.66315915	0.5775	0.476845736	41	-0.625682621	-5.515294751	2.85E-06	1.751498869	2101.47904	1199.817526	135.3692292	91.66315915	0.104166667	7.59E-05	40	AMIGO2	0.576965472	5.221934797	4.89E-07	1.42E-05
AMIGO3	0.103802115	0.519055102	0.615208426	-1.277174465	41.53852991	53.05194971	15.39383516	15.97024422	0.5625	0.999868717	16	-0.221936958	-1.574214074	0.123129526	1.425328363	51.57802392	36.186766	8.194221253	5.333529843	0.338333333	0.141777215	49	-0.031170956	-0.172653112	0.864580725	1.072665365	51.57802392	48.0839837	8.194221253	18.50418286	0.3275	0.55318146	41	0.117014861	0.617796569	0.544658343	-1.328772616	36.186766	48.0839837	5.333529843	18.50418286	0.4609375	0.30098459	40	AMIGO3	-0.142910398	-1.142134339	0.256096712	0.223442118
AMMECR1	0.161901043	0.741986196	0.480281491	-1.309086246	346.8403299	454.0439056	110.8539916	92.66289489	0.583333333	0.999868717	16	-0.053465562	-0.370070792	0.713198095	1.0501369	494.951454	471.3208858	52.92067948	35.73175624	0.501666667	0.415616114	49	-0.168450118	-1.159275936	0.253428618	1.194306471	494.951454	414.4258328	52.92067948	44.99300671	0.395	0.318225072	41	-0.159488245	-0.990246359	0.329559254	1.137286454	471.3208858	414.4258328	35.73175624	44.99300671	0.390625	0.218684173	40	AMMECR1	-0.049678398	-0.39463492	0.69432578	0.403652278
AMMECR1L	0.067974741	0.2530467	0.810089809	-1.034084756	1308.531466	1353.132442	153.1648922	87.21617347	0.541666667	0.999868717	16	0.407308642	3.057824445	0.003675118	-1.169658769	1380.38877	1614.58383	53.74874394	54.56110836	0.746666667	0.012239031	49	0.136519944	0.779030068	0.444069601	-1.067940419	1380.38877	1474.172961	53.74874394	107.7210459	0.57	0.410467069	41	-0.202458346	-1.162815916	0.256978538	1.095247214	1614.58383	1474.172961	54.56110836	107.7210459	0.3984375	0.185014848	40	AMMECR1L	0.313087159	2.571387865	0.011104104	0.027479658
AMN	0.019351555	0.066718457	0.949620212	-1.033853369	132.8778973	137.3762617	60.41592172	29.92973946	0.541666667	0.999868717	16	0.082393729	0.561922982	0.577381369	-1.151926887	186.8555482	215.24393	26.95909957	42.72567428	0.516666667	0.369245268	49	-0.1248629	-0.8035536	0.427167448	1.212320885	186.8555482	154.1304373	26.95909957	30.5249433	0.4425	0.403857856	41	-0.168212889	-1.163854276	0.251836081	1.396505024	215.24393	154.1304373	42.72567428	30.5249433	0.440104167	0.182813527	40	AMN	0.074851375	0.59522767	0.553452862	0.354447886
AMN1	0.113859241	0.54395678	0.600202301	-1.182305166	315.567375	373.0969376	77.48748506	71.98011501	0.541666667	0.999868717	16	0.395898787	2.959444686	0.004816048	-1.544009737	310.9802361	480.1565128	41.24982843	39.5761828	0.738333333	0.014879938	49	0.281156191	1.884233757	0.067826193	-1.370819763	310.9802361	426.2978537	41.24982843	45.21122438	0.6675	0.178473877	41	-0.141899044	-0.89635933	0.376393831	1.126340442	480.1565128	426.2978537	39.5761828	45.21122438	0.46875	0.237027786	40	AMN1	0.358356918	2.97646585	0.003377329	0.011543439
AMOT	-0.282520142	-0.748269815	0.502687377	2.226365855	338.5974434	152.085266	241.4879308	61.75022076	0.354166667	0.999868717	16	-0.20776184	-1.482555616	0.149508779	1.780105448	167.5871262	94.14449374	47.7507351	13.18585858	0.406666667	0.16036083	49	-0.203945949	-1.589340385	0.123016904	1.903097838	167.5871262	88.06017372	47.7507351	14.9545869	0.41	0.230514819	41	-0.048674006	-0.305168647	0.762098652	1.069092755	94.14449374	88.06017372	13.18585858	14.9545869	0.453125	0.369733118	40	AMOT	-0.203949781	-1.641823523	0.103192578	0.125275061
AMOTL1	-0.226701628	-1.286168163	0.221065451	1.166713914	1389.209502	1190.702781	89.55291522	125.7020181	0.291666667	0.999868717	16	-0.209422948	-1.472622264	0.147584863	1.119137704	1324.116956	1183.158204	71.67119033	63.4466247	0.326666667	0.159051815	49	-0.118587976	-0.86863196	0.390874664	1.056735589	1324.116956	1253.025798	71.67119033	39.5153491	0.385	0.387187179	41	0.133139638	0.934735857	0.356152625	-1.059051777	1183.158204	1253.025798	63.4466247	39.5153491	0.598958333	0.228970139	40	AMOTL1	-0.202706961	-1.631533527	0.105355471	0.126928586
AMOTL2	0.266031373	1.317230728	0.221083287	-1.314170288	1320.131678	1734.877827	229.3237945	215.7516974	0.6875	0.999868717	16	-0.468163298	-3.672114519	0.000737967	1.533594369	1537.280531	1002.40361	126.5429626	72.13497102	0.198333333	0.003816505	49	0.020290348	0.133703965	0.894356633	-1.015417574	1537.280531	1560.981668	126.5429626	124.1371552	0.4725	0.560859103	41	0.559569687	3.89052434	0.00065659	-1.557238674	1002.40361	1560.981668	72.13497102	124.1371552	0.8515625	0.002902909	40	AMOTL2	-0.409488292	-3.452675864	0.00070616	0.003555375
AMPD1	0.213236123	1.266888083	0.226092623	-1.56392404	455.9049591	713.0007254	103.0112434	174.8463455	0.583333333	0.999868717	16	-0.297048266	-2.169619256	0.038433591	1.638616694	534.2279883	326.0237677	91.45246304	29.07640065	0.378333333	0.064696843	49	-0.111719684	-0.818548922	0.418516538	1.190035452	534.2279883	448.9177088	91.45246304	49.98538058	0.5425	0.399806264	41	0.345968784	2.125195749	0.04363089	-1.376947797	326.0237677	448.9177088	29.07640065	49.98538058	0.697916667	0.055079132	40	AMPD1	-0.28295126	-2.308846199	0.022380231	0.045130622
AMPD2	0.107712467	0.606076324	0.554771197	-1.151489038	690.4420742	795.0364797	97.26656761	142.5545223	0.479166667	0.999868717	16	-0.256215373	-1.833255985	0.074041369	1.269946395	834.3308337	656.9811429	81.10302573	52.73500075	0.365	0.100653073	49	-0.224002244	-1.627684645	0.111846449	1.234785242	834.3308337	675.6890228	81.10302573	54.05246335	0.365	0.221338288	41	0.038731918	0.247734362	0.805750618	-1.02847552	656.9811429	675.6890228	52.73500075	54.05246335	0.502604167	0.38264586	40	AMPD2	-0.241983387	-1.959547599	0.052131446	0.08002359
AMPD3	-0.22202812	-1.020678052	0.339304777	1.23065997	896.9887599	728.8680725	127.3447174	104.4713264	0.416666667	0.999868717	16	0.561870746	4.622706663	3.77E-05	-1.646249865	749.5130163	1233.885702	58.92849591	86.64022894	0.831666667	0.000494847	49	0.208670911	1.411810675	0.166238905	-1.15395378	749.5130163	864.9033787	58.92849591	56.63551358	0.6425	0.263208172	41	-0.458385091	-3.564737028	0.00103509	1.426616814	1233.885702	864.9033787	86.64022894	56.63551358	0.203125	0.003971227	40	AMPD3	0.533305158	4.720702876	4.79E-06	7.68E-05
AMPH	0.02542423	0.105402129	0.919353874	-1.040442951	168.195523	174.9978462	52.8493386	37.03990625	0.5	0.999868717	16	-0.159265014	-1.109677343	0.272862855	1.231885276	208.5487488	169.2923463	26.70937464	23.19697845	0.395	0.236101361	49	0.091762114	0.619584143	0.539183884	-1.106185918	208.5487488	230.6936892	26.70937464	23.75021348	0.575	0.448735533	41	0.277914716	1.849494714	0.072623928	-1.362694146	169.2923463	230.6936892	23.19697845	23.75021348	0.716145833	0.078625159	40	AMPH	-0.143261484	-1.144979243	0.254918311	0.22266059
AMT	0.005560328	0.022560804	0.982732789	-1.007226927	1401.010713	1411.135715	372.3686472	250.5027657	0.479166667	0.999868717	16	-0.322576937	-2.36192457	0.02340321	1.413225273	1272.946016	900.7382195	136.7924272	78.2392887	0.348333333	0.04595526	49	-0.051212798	-0.337692198	0.737493095	1.053615218	1272.946016	1208.169732	136.7924272	134.4727977	0.4775	0.516750003	41	0.324319533	1.976068261	0.059278509	-1.341310612	900.7382195	1208.169732	78.2392887	134.4727977	0.661458333	0.068555907	40	AMT	-0.284598375	-2.323064772	0.021577543	0.043946395
AMY1A.....AMY1B.....AMY1C.....AMY2A.....AMY2B	0.050406085	0.214497339	0.836629876	-1.008708745	204010.3655	205787.0397	6669.935252	4911.159673	0.578947368	0.999868717	16	0.215532241	1.533932948	0.134319682	-1.043327353	199978.2601	208642.7887	5117.923508	2390.232101	0.628450106	0.149669842	49	0.232133104	1.683799082	0.10036058	-1.052166474	199978.2601	210410.4207	5117.923508	3491.765857	0.68370607	0.210772942	41	0.07006667	0.417731226	0.679296285	-1.008472049	208642.7887	210410.4207	2390.232101	3491.765857	0.574626866	0.344481857	40	AMY1A.....AMY1B.....AMY1C.....AMY2A.....AMY2B	0.200575939	1.613902186	0.109145614	0.129507434
AMY2B.....RNPC3	-0.21390447	-1.279217318	0.221744669	1.190326579	4213.680504	3539.936499	261.6536043	457.0930021	0.375	0.999868717	16	0.040698165	0.281262032	0.779859429	-1.027072964	3401.571218	3493.661833	266.7461307	189.8680947	0.521666667	0.436193762	49	-0.062925993	-0.378729964	0.70774148	1.056239004	3401.571218	3220.455981	266.7461307	396.9109869	0.46	0.506555473	41	-0.11074526	-0.620941276	0.541046983	1.084834525	3493.661833	3220.455981	189.8680947	396.9109869	0.4296875	0.299874121	40	AMY2B.....RNPC3	0.031252892	0.248142952	0.80479972	0.438564665
AMZ1	-0.18174154	-0.750796696	0.481129439	1.292465975	460.2273941	356.0847273	115.0066842	77.54869438	0.333333333	0.999868717	16	-0.375667082	-2.823499436	0.008280746	1.552277755	378.6469051	243.9298663	44.68021064	16.73885342	0.296666667	0.021980545	49	0.042317416	0.297229275	0.767887238	-1.042915762	378.6469051	394.8968256	44.68021064	31.50608443	0.59	0.525827726	41	0.598069614	4.231535357	0.000305517	-1.618894937	243.9298663	394.8968256	16.73885342	31.50608443	0.864583333	0.00169972	40	AMZ1	-0.340376598	-2.81390267	0.005531721	0.016644844
AMZ2	0.155976308	0.559552106	0.601091764	-1.073888179	4058.362239	4358.227236	475.1392748	247.8577011	0.604166667	0.999868717	16	0.194677541	1.353678425	0.182846102	-1.111702041	3868.056541	4300.12635	193.3103977	253.984743	0.62	0.183043179	49	0.366232901	2.548489462	0.015256327	-1.185858612	3868.056541	4586.968162	193.3103977	205.4450777	0.709273183	0.097833336	41	0.130292564	0.878067356	0.385425451	-1.066705438	4300.12635	4586.968162	253.984743	205.4450777	0.541666667	0.240857223	40	AMZ2	0.178366904	1.43105053	0.155152462	0.162441369
AMZ2P1	-0.098639552	-0.476662094	0.645008867	1.076848312	866.3956533	804.5661058	93.70735154	89.69139046	0.479166667	0.999868717	16	-0.054601571	-0.374739319	0.709546195	1.048300761	690.3378975	658.5303789	58.82056432	61.19309493	0.466666667	0.414384467	49	0.342223225	2.434145017	0.019713505	-1.281252584	690.3378975	884.4972152	58.82056432	53.87559211	0.685	0.10765491	41	0.388135605	2.771572043	0.008614319	-1.343138059	658.5303789	884.4972152	61.19309493	53.87559211	0.713541667	0.017649848	40	AMZ2P1	-0.04479293	-0.355770927	0.723111873	0.412962388
ANAPC1	0.131509956	0.733429053	0.4764453	-1.16315917	476.2805728	553.9901157	61.40554772	86.34553456	0.5625	0.999868717	16	0.24156551	1.698554251	0.096489848	-1.242808342	504.9253414	627.5254263	44.29227324	56.99135256	0.696666667	0.120106939	49	-0.034428131	-0.235290531	0.815216015	1.027431584	504.9253414	491.4442473	44.29227324	36.3451718	0.54	0.539129826	41	-0.278761717	-2.01320574	0.051552723	1.276900543	627.5254263	491.4442473	56.99135256	36.3451718	0.338541667	0.062097767	40	ANAPC1	0.226749615	1.83160251	0.069311963	0.096483547
ANAPC10	-0.163982033	-0.521516354	0.62902972	1.232758184	778.2043901	631.2709178	260.3549762	107.6767654	0.395833333	0.999868717	16	0.197167319	1.375703445	0.175577488	-1.235369611	616.0982765	761.109088	69.63401011	79.13313252	0.631666667	0.178296798	49	0.538662764	3.897251721	0.000515797	-1.755081311	616.0982765	1081.302571	69.63401011	96.95178979	0.825	0.028154896	41	0.383366803	2.558544691	0.015396797	-1.420693286	761.109088	1081.302571	79.13313252	96.95178979	0.729166667	0.026700178	40	ANAPC10	0.158960012	1.272497114	0.205954006	0.194702439
ANAPC11	0.174528644	0.96048913	0.355283908	-1.16862487	5637.447871	6588.061785	598.6748701	788.1187841	0.583333333	0.999868717	16	-0.212298058	-1.499709189	0.140944011	1.16437599	5941.717833	5102.920264	453.1646709	327.8199108	0.38	0.154512194	49	0.390895379	2.30992904	0.031832139	-1.479346982	5941.717833	8789.862343	453.1646709	1146.705246	0.665	0.129721116	41	0.508139541	3.091403001	0.006463264	-1.722516106	5102.920264	8789.862343	327.8199108	1146.705246	0.8046875	0.014440442	40	ANAPC11	-0.111938602	-0.892224244	0.374669094	0.28110822
ANAPC13	-0.005728915	-0.025147541	0.980628704	1.002520403	8857.104028	8834.836679	696.264733	547.0551813	0.5	0.999868717	16	-0.164661006	-1.152848449	0.255360113	1.070630344	9014.520168	8419.825034	420.9010489	298.2314103	0.405360134	0.226488387	49	0.102692066	0.668340115	0.508207061	-1.045561743	9014.520168	9425.23742	420.9010489	447.764979	0.5725	0.437060519	41	0.301268143	1.868823858	0.07225451	-1.119410128	8419.825034	9425.23742	298.2314103	447.764979	0.6875	0.078414301	40	ANAPC13	-0.14063032	-1.123665575	0.263839498	0.227449091
ANAPC16	0.299267596	1.41003256	0.198480245	-1.119788047	15377.83366	17219.91432	1007.480832	831.6787278	0.729166667	0.999868717	16	-0.208158342	-1.470237926	0.148875855	1.084840199	18289.29698	16858.97793	799.1899088	554.7342378	0.415692821	0.159891417	49	-0.093870987	-0.553897651	0.584407279	1.048991158	18289.29698	17435.12979	799.1899088	1318.854405	0.459798995	0.465204405	41	0.073461719	0.40268615	0.691375679	-1.03417478	16858.97793	17435.12979	554.7342378	1318.854405	0.5390625	0.348285967	40	ANAPC16	-0.158764807	-1.270907606	0.206518677	0.194869616
ANAPC2	0.296120166	1.683046175	0.11741463	-2.409858255	54.19297467	130.5973874	27.35931341	36.22582727	0.6875	0.999868717	16	0.002612995	0.018045926	0.985686081	-1.004195211	123.4704238	123.9884083	23.44649518	16.55787428	0.565	0.493632085	49	0.163791954	0.969544694	0.341450976	-1.362877132	123.4704238	168.2750171	23.44649518	39.82223282	0.6025	0.364141825	41	0.184895538	1.026878488	0.316594134	-1.357183461	123.9884083	168.2750171	16.55787428	39.82223282	0.546875	0.212705996	40	ANAPC2	0.003590747	0.028500796	0.977352778	0.485430813
ANAPC4	0.015037108	0.090720115	0.929004555	-1.011923741	4561.915527	4616.310627	261.5307148	539.5487535	0.520833333	0.999868717	16	0.150017295	1.039410549	0.303965354	-1.10546618	4205.856593	4649.432223	292.7912193	310.4750531	0.566666667	0.251869161	49	-0.184977474	-1.14938525	0.259557908	1.158013124	4205.856593	3631.959349	292.7912193	404.4524396	0.3675	0.321705605	41	-0.311524089	-1.995518529	0.054869657	1.280144345	4649.432223	3631.959349	310.4750531	404.4524396	0.315104167	0.064947919	40	ANAPC4	0.122884552	0.980320405	0.32945806	0.259786511
ANAPC5	-0.281253045	-1.239564174	0.257793817	1.097202265	7884.296924	7185.819039	455.277528	332.0234877	0.270833333	0.999868717	16	-0.081063337	-0.552372029	0.583930047	1.031061308	7585.141471	7356.634776	213.7506178	354.180694	0.446666667	0.37151999	49	-0.376564359	-2.231457361	0.037037942	1.193811555	7585.141471	6353.717585	213.7506178	508.7692973	0.2125	0.138636115	41	-0.261669917	-1.617839528	0.116648021	1.157847304	7356.634776	6353.717585	354.180694	508.7692973	0.294270833	0.109072754	40	ANAPC5	-0.063501777	-0.504708867	0.615286632	0.376913508
ANAPC7	-0.207351375	-1.062737192	0.312769772	1.177257684	1520.425831	1291.497904	147.9184619	156.5985319	0.333333333	0.999868717	16	-0.160699757	-1.124509524	0.267075218	1.089641937	1420.853775	1303.963923	85.00706881	59.82359287	0.383973289	0.233200658	49	-0.176881506	-1.18567352	0.243241089	1.109935737	1420.853775	1280.122558	85.00706881	82.83622706	0.325	0.312660809	41	-0.038783164	-0.233327671	0.81711877	1.018624283	1303.963923	1280.122558	59.82359287	82.83622706	0.421875	0.385881413	40	ANAPC7	-0.143774334	-1.14913547	0.253203581	0.221771428
ANG	-0.473506052	-1.577967111	0.193102559	1.656593106	1553.292741	937.6428864	366.9536364	132.5330581	0.145833333	0.999868717	16	-0.329939415	-2.40185399	0.020339935	1.427565514	1040.852991	729.1104896	96.00778637	87.34176341	0.278333333	0.041799919	49	0.107063858	0.625195097	0.537558469	-1.116071134	1040.852991	1161.665977	96.00778637	167.7032484	0.48	0.447993452	41	0.375234407	2.287630118	0.031627364	-1.593264662	729.1104896	1161.665977	87.34176341	167.7032484	0.716145833	0.044009574	40	ANG	-0.250807148	-2.034111456	0.043886648	0.071773137
ANGEL1	-0.137421628	-0.467381983	0.662249374	1.152290031	765.9046096	664.6804096	195.6731757	92.83111877	0.333333333	0.999868717	16	-0.498660119	-3.989389143	0.000298999	1.543820589	725.3657867	469.85109	56.10778257	30.88910679	0.16	0.001995993	49	0.216204805	1.426949887	0.162372437	-1.162982228	725.3657867	843.5875187	56.10778257	60.958309	0.605	0.260701285	41	0.69709517	5.468957604	1.53E-05	-1.795435909	469.85109	843.5875187	30.88910679	60.958309	0.927083333	0.000219314	40	ANGEL1	-0.403288573	-3.393732132	0.00086532	0.004147227
ANGEL2	0.072131648	0.31836934	0.759294359	-1.052950375	2409.079576	2536.641244	314.3448436	248.4458504	0.5	0.999868717	16	0.271397954	1.935172147	0.058999601	-1.158820754	2420.080027	2804.438961	142.4893551	138.3678811	0.681135225	0.086700119	49	0.079939281	0.462071297	0.64817316	-1.056360316	2420.080027	2556.476502	142.4893551	258.5167613	0.5525	0.487009929	41	-0.147316826	-0.845660093	0.40624795	1.096993835	2804.438961	2556.476502	138.3678811	258.5167613	0.416666667	0.24942491	40	ANGEL2	0.210704247	1.697843687	0.092034391	0.116404713
ANGPT1	-0.019282963	-0.079269003	0.939334173	1.01759424	1199.66375	1178.921522	215.409855	148.5569945	0.520833333	0.999868717	16	0.023832789	0.162706832	0.871492105	-1.021200871	1115.830226	1139.486799	89.9892834	114.1985126	0.485	0.464262662	49	0.41283637	2.509397758	0.020378923	-1.499791011	1115.830226	1673.512143	89.9892834	203.2027808	0.7125	0.108892979	41	0.371411798	2.29103299	0.030892172	-1.468654261	1139.486799	1673.512143	114.1985126	203.2027808	0.697916667	0.043200782	40	ANGPT1	0.020167399	0.160095474	0.873309562	0.459181118
ANGPT2	0.088777305	0.375027241	0.719641253	-1.145672855	103.0499997	118.0615874	32.45442962	23.4296863	0.520833333	0.999868717	16	0.346193204	2.509518545	0.016260639	-1.625967248	107.0156788	174.0039888	14.57597559	22.36278201	0.695	0.035621678	49	-0.032681817	-0.224360825	0.823648051	1.04074911	107.0156788	102.8256261	14.57597559	11.6754269	0.505	0.541616478	41	-0.36889561	-2.821497231	0.007984484	1.692223966	174.0039888	102.8256261	22.36278201	11.6754269	0.3359375	0.016754766	40	ANGPT2	0.327138146	2.69565055	0.007815988	0.021307888
ANGPT4	-0.063165283	-0.277185928	0.789566517	1.152604093	161.7605144	140.343519	60.86365345	47.59854154	0.458333333	0.999868717	16	-0.003516057	-0.024174015	0.980817088	1.006067545	143.5459942	142.6802751	26.76396677	23.79468618	0.536666667	0.492347792	49	-0.128565485	-0.855582543	0.39768178	1.286295925	143.5459942	111.5963997	26.76396677	26.0413648	0.445	0.390732481	41	-0.138354609	-0.881182105	0.384278906	1.278538336	142.6802751	111.5963997	23.79468618	26.0413648	0.403645833	0.240341449	40	ANGPT4	-0.004321034	-0.03429736	0.972748382	0.484477665
ANGPTL1	0.087421327	0.31802166	0.763521976	-1.100131972	1439.846595	1584.021273	398.2475928	216.6190654	0.541666667	0.999868717	16	-0.006144849	-0.042181843	0.966532499	1.006132778	1361.339473	1353.041569	141.936968	136.2044335	0.525	0.48877169	49	0.26079962	1.613878817	0.117976987	-1.306947493	1361.339473	1779.199212	141.936968	216.5447157	0.66	0.226617616	41	0.273909399	1.665857368	0.107516571	-1.314962713	1353.041569	1779.199212	136.2044335	216.5447157	0.643229167	0.102946363	40	ANGPTL1	-0.002374901	-0.018850227	0.985020145	0.487654838
ANGPTL2	0.073565693	0.264272453	0.80246081	-1.063483119	598.7213689	636.7300691	126.9505499	67.59347463	0.617021277	0.999868717	16	-0.006305522	-0.043007027	0.965893166	1.005589	619.6539184	616.2099214	48.49930264	63.72285745	0.451666667	0.488568234	49	0.313986774	2.020680441	0.052378633	-1.269232272	619.6539184	786.4847505	48.49930264	66.81506989	0.72	0.160015265	41	0.278397668	1.844195355	0.07350664	-1.27632601	616.2099214	786.4847505	63.72285745	66.81506989	0.760416667	0.079227375	40	ANGPTL2	-0.002720623	-0.021594329	0.982839786	0.487063546
ANGPTL3	0.134019433	0.798022479	0.438203005	-1.639255794	113.4093338	185.9069076	43.5221138	79.74282278	0.479166667	0.999868717	16	0.055945263	0.381027082	0.705215247	-1.229337936	123.2298005	151.4910685	40.35872132	62.22984056	0.488333333	0.412714184	49	-0.221243886	-1.742937945	0.092578593	2.445000706	123.2298005	50.40072183	40.35872132	10.82496252	0.41	0.204420713	41	-0.208170343	-1.600434028	0.122382988	3.005732121	151.4910685	50.40072183	62.22984056	10.82496252	0.416666667	0.112721514	40	ANGPTL3	0.05321637	0.422791259	0.673742084	0.396935234
ANGPTL4	-0.176863881	-0.816505016	0.438648003	1.165868949	518.1949943	444.4710485	68.99216049	58.24726275	0.333333333	0.999868717	16	-0.548188626	-4.54539717	5.65E-05	2.413766276	415.1716114	172.0015792	46.88753651	25.76050727	0.14	0.000644338	49	-0.319503341	-2.250368481	0.030279092	1.528326543	415.1716114	271.6511163	46.88753651	43.23185728	0.31	0.127098019	41	0.323626028	1.980123247	0.058598365	-1.579352454	172.0015792	271.6511163	25.76050727	43.23185728	0.671875	0.068104628	40	ANGPTL4	-0.503184402	-4.393754801	1.94E-05	0.000224613
ANGPTL6	0.165826227	0.871164601	0.402292767	-1.559283895	106.7913149	166.5179774	44.90505491	51.80684739	0.541666667	0.999868717	16	0.172124192	1.206480701	0.234221071	-1.351434436	117.1638887	158.3393139	27.77088586	19.83772059	0.668333333	0.214245812	49	-0.071423221	-0.461576895	0.647211529	1.192486805	117.1638887	98.25172754	27.77088586	30.12572799	0.47	0.486752183	41	-0.271648316	-1.665828601	0.107116151	1.611567734	158.3393139	98.25172754	19.83772059	30.12572799	0.307291667	0.102727274	40	ANGPTL6	0.147424613	1.178736215	0.241225317	0.214808229
ANGPTL7	0.089945308	0.547884616	0.592459689	-1.409540891	84.74793106	119.4556743	26.86934277	57.36800615	0.375	0.999868717	16	-0.001752868	-0.012133621	0.990379648	1.003502494	117.1301159	116.7213003	28.65836806	17.71729416	0.551666667	0.494931114	49	0.113703963	0.820289455	0.417290783	-1.23562309	117.1301159	144.7286758	28.65836806	17.62604594	0.6825	0.399204296	41	0.171721832	1.120671621	0.269768484	-1.239950852	116.7213003	144.7286758	17.71729416	17.62604594	0.598958333	0.190931728	40	ANGPTL7	-0.000522857	-0.004150051	0.996701862	0.490916842
ANK1	0.215849717	1.44640398	0.174440363	-2.03878739	212.2965002	432.8274275	26.28690343	150.1852767	0.479166667	0.999868717	16	-0.20210298	-1.441115771	0.161052421	1.572080734	498.1720506	316.8870656	122.0265317	30.55940645	0.543333333	0.168646041	49	-0.296120984	-2.394301098	0.024007494	2.511399409	498.1720506	198.3643258	122.0265317	28.08696302	0.3275	0.115573579	41	-0.400754371	-2.855551164	0.006974095	1.597500278	316.8870656	198.3643258	30.55940645	28.08696302	0.2578125	0.015247864	40	ANK1	-0.197312494	-1.586931908	0.115152701	0.134104322
ANK2	-0.158249212	-0.541833762	0.613872005	1.281278228	689.6863695	538.2799415	252.1501221	120.4297216	0.395833333	0.999868717	16	0.342092034	2.486689093	0.016681089	-1.639791205	462.3194105	758.107303	75.41357508	91.98659703	0.741666667	0.036149932	49	-0.166841756	-1.293376789	0.206378298	1.282651686	462.3194105	360.4403406	75.41357508	22.74816068	0.5225	0.288818293	41	-0.490381326	-4.196673817	0.000283999	2.103280953	758.107303	360.4403406	91.98659703	22.74816068	0.1484375	0.001614005	40	ANK2	0.324337121	2.670779092	0.00839342	0.022485624
ANK3	0.007059168	0.045676193	0.964311468	-1.002943206	12449.95253	12486.5953	185.3391926	780.5260461	0.5	0.999868717	16	-0.635701987	-5.681925396	9.96E-07	1.440429287	11446.78148	7946.784743	494.2964227	367.5758696	0.120200334	5.97E-05	49	-0.216928024	-1.276065022	0.214236698	1.13079437	11446.78148	10122.77899	494.2964227	912.2585039	0.413533835	0.293869501	41	0.377029307	2.212437205	0.038780459	-1.27382071	7946.784743	10122.77899	367.5758696	912.2585039	0.7109375	0.050591902	40	ANK3	-0.51115684	-4.478948949	1.35E-05	0.000170954
ANKAR	0.307082662	2.010017812	0.064954866	-3.399634895	48.18869146	163.8239571	20.73506561	53.6628114	0.770833333	0.999868717	16	-0.062451302	-0.43454367	0.666558191	1.14295715	108.0436151	94.52989124	27.86249441	13.81331856	0.563333333	0.400455655	49	-0.150538105	-1.155715643	0.257120558	1.460147886	108.0436151	73.994981	27.86249441	9.572710962	0.475	0.32038101	41	-0.1755438	-1.221873365	0.229435847	1.277517609	94.52989124	73.994981	13.81331856	9.572710962	0.450520833	0.172206074	40	ANKAR	-0.062062858	-0.493242605	0.623333146	0.379923292
ANKDD1A	-0.116965029	-0.72319625	0.481694051	1.160111135	518.1895603	446.6723442	39.22527423	90.77831589	0.4375	0.999868717	16	0.178322835	1.244762401	0.219404602	-1.20847523	411.7014869	497.5310492	50.42446917	47.03008975	0.616666667	0.205248194	49	0.281368507	1.900545698	0.065419529	-1.338852641	411.7014869	551.2076233	50.42446917	53.34231628	0.68	0.176667306	41	0.119667069	0.754793842	0.45557106	-1.107885878	497.5310492	551.2076233	47.03008975	53.34231628	0.580729167	0.268122223	40	ANKDD1A	0.159337283	1.275569423	0.204865777	0.194268693
ANKFN1	0.258928753	1.351313972	0.205804046	-1.954123423	46.75911918	91.37309001	22.50704879	24.15449431	0.666666667	0.999868717	16	-0.353499666	-2.636623968	0.013459939	2.381506987	195.3439481	82.02535166	41.18370868	12.29098766	0.355	0.031239114	49	-0.391485348	-3.290334249	0.002853484	3.449563214	195.3439481	56.62860369	41.18370868	9.013092078	0.2625	0.050976373	41	-0.238256391	-1.666286103	0.103949578	1.448479149	82.02535166	56.62860369	12.29098766	9.013092078	0.375	0.100668857	40	ANKFN1	-0.342352233	-2.831652136	0.005246959	0.01596248
ANKFY1	0.112299035	0.491878219	0.637918657	-1.106639193	1195.278121	1322.741615	205.0981652	158.3867307	0.583333333	0.999868717	16	0.419413887	3.144447553	0.003098102	-1.368275393	1313.398131	1797.090344	86.55332228	127.162947	0.745	0.010795281	49	-0.146432326	-0.944806444	0.35134819	1.103935571	1313.398131	1189.741653	86.55332228	98.17410586	0.365	0.368571682	41	-0.489475093	-3.780559933	0.000539378	1.510487877	1797.090344	1189.741653	127.162947	98.17410586	0.190104167	0.002563937	40	ANKFY1	0.374056641	3.120383785	0.002144272	0.008317306
ANKH	0.104123486	0.618804408	0.545991657	-1.080837778	4369.925947	4723.181051	271.7447123	502.039943	0.520833333	0.999868717	16	-0.269629112	-1.934019441	0.059768677	1.203349498	5480.373542	4554.265866	392.2171564	274.7075653	0.350584307	0.087357001	49	0.102184831	0.664296824	0.510772309	-1.069592829	5480.373542	5861.768244	392.2171564	419.2783769	0.565	0.438028751	41	0.404591774	2.608446997	0.014565365	-1.287093994	4554.265866	5861.768244	274.7075653	419.2783769	0.746736292	0.025554472	40	ANKH	-0.229921642	-1.858164591	0.065403663	0.092728635
ANKHD1	0.217982629	1.349240992	0.198765227	-1.428857797	536.3462754	766.3625577	73.8606405	153.6471588	0.666666667	0.999868717	16	0.046468482	0.322082466	0.749090122	-1.047791994	626.4002464	656.3371631	79.36251215	48.38305376	0.605	0.427185173	49	-0.269151782	-2.038453363	0.049071305	1.415093502	626.4002464	442.6564363	79.36251215	42.73875441	0.3525	0.155633367	41	-0.449553025	-3.309988255	0.002061582	1.482723641	656.3371631	442.6564363	48.38305376	42.73875441	0.234375	0.006433026	40	ANKHD1	0.03993138	0.317114122	0.752141834	0.421877084
ANKHD1.EIF4EBP3.....EIF4EBP3	-0.391916363	-1.618839581	0.162963109	1.411597445	1795.157833	1271.7208	277.9556443	165.1968269	0.25	0.999868717	16	-0.214111372	-1.509002851	0.138160604	1.166848586	1395.688716	1196.118102	101.6044175	84.66096474	0.353333333	0.152353527	49	0.170902704	0.951317174	0.352632141	-1.179708551	1395.688716	1646.505913	101.6044175	243.2883239	0.525	0.369131802	41	0.311189356	1.748414017	0.096812941	-1.376541255	1196.118102	1646.505913	84.66096474	243.2883239	0.592689295	0.095961933	40	ANKHD1.EIF4EBP3.....EIF4EBP3	-0.133754106	-1.068040114	0.28813665	0.239887792
ANKHD1.....ANKHD1.EIF4EBP3	-0.098192023	-0.36229095	0.731882482	1.028054697	4353.248879	4234.452593	286.4133683	159.6488428	0.4375	0.999868717	16	0.130531797	0.904749944	0.37023655	-1.034728289	4114.413377	4257.299912	116.7918051	106.307768	0.586666667	0.283693152	49	-0.139130833	-0.805862358	0.428327663	1.050679199	4114.413377	3915.955871	116.7918051	216.8115127	0.445	0.404351569	41	-0.244974555	-1.413598635	0.171324342	1.087167489	4257.299912	3915.955871	106.307768	216.8115127	0.372395833	0.141325268	40	ANKHD1.....ANKHD1.EIF4EBP3	0.094713078	0.754021839	0.452969081	0.315141503
ANKIB1	0.223989509	0.686926634	0.530955322	-1.192988785	1332.931453	1590.172274	350.6284462	131.5125332	0.583333333	0.999868717	16	0.268281211	1.893809164	0.065547576	-1.227237923	1481.161388	1817.737425	96.82925703	149.0303529	0.638333333	0.093020137	49	0.342804177	2.232507694	0.033212738	-1.247527932	1481.161388	1847.790203	96.82925703	132.6395309	0.6475	0.132204815	41	0.022929617	0.150634734	0.881068065	-1.016533069	1817.737425	1847.790203	149.0303529	132.6395309	0.510416667	0.403212248	40	ANKIB1	0.241917884	1.958995356	0.052197076	0.080043381
ANKLE1	0.142696559	0.692926287	0.50593648	-1.672071889	37.44502407	62.61077214	26.25219584	25.09630853	0.604166667	0.999868717	16	0.128462679	0.889105286	0.37847568	-1.333678362	51.42998019	68.59105171	13.89445109	13.39747681	0.603333333	0.287365428	49	-0.134618142	-0.964300381	0.341010016	1.452787972	51.42998019	35.40088518	13.89445109	9.124261397	0.48	0.36398997	41	-0.285616303	-2.047588062	0.047737433	1.937551882	68.59105171	35.40088518	13.39747681	9.124261397	0.3515625	0.058848441	40	ANKLE1	0.119408658	0.952320375	0.343425172	0.266833701
ANKLE2	0.327991168	1.395672057	0.213187003	-1.373994189	1023.872638	1406.795054	228.8971381	151.2673209	0.708333333	0.999868717	16	-0.170953189	-1.195899177	0.238014849	1.145653608	1150.30379	1004.058978	96.21343127	75.48160358	0.416666667	0.216449817	49	0.220969054	1.543053797	0.130915298	-1.16798048	1150.30379	1343.532373	96.21343127	80.15124985	0.6675	0.237401331	41	0.437002806	3.083358776	0.003959289	-1.33810105	1004.058978	1343.532373	75.48160358	80.15124985	0.736979167	0.010208827	40	ANKLE2	-0.149134355	-1.192611956	0.23575097	0.211628743
ANKMY1	0.250523987	0.952684242	0.384150294	-1.412934972	184.3067039	260.4133875	69.69683131	39.04122155	0.708333333	0.999868717	16	-0.03057586	-0.210004763	0.834572223	1.03594651	257.8719223	248.9239741	30.8103769	29.43108569	0.491666667	0.453980218	49	0.175253802	1.053153507	0.301767245	-1.236988146	257.8719223	318.984511	30.8103769	49.17307364	0.5625	0.344551566	41	0.206449994	1.222531299	0.232671511	-1.281453553	248.9239741	318.984511	29.43108569	49.17307364	0.559895833	0.173842853	40	ANKMY1	-0.022373831	-0.177616416	0.859582491	0.455382925
ANKMY2	-0.129109465	-0.653575948	0.528007749	1.082623014	2912.783837	2690.487639	233.1855475	247.6048082	0.458333333	0.999868717	16	0.022199203	0.152547587	0.879410356	-1.009798288	2844.710666	2872.58396	134.3023291	123.8910855	0.513333333	0.466455752	49	-0.382261167	-2.541861599	0.016354461	1.25153788	2844.710666	2272.972086	134.3023291	180.4327399	0.2625	0.100338065	41	-0.418175449	-2.739554328	0.010519847	1.263800809	2872.58396	2272.972086	123.8910855	180.4327399	0.252604167	0.020305588	40	ANKMY2	0.013763696	0.10925285	0.913346471	0.469228364
ANKRA2	0.11183937	0.592323303	0.565139406	-1.065520827	1951.737167	2079.6166	137.8227709	166.1787725	0.604166667	0.999868717	16	0.194455403	1.346805453	0.185932842	-1.125602217	1950.549827	2195.543209	95.30935013	154.9396521	0.61769616	0.184947685	49	-0.17604736	-1.04765044	0.304592398	1.110815033	1950.549827	1755.962756	95.30935013	159.4184015	0.41	0.34605421	41	-0.295764171	-1.97735527	0.055728588	1.250335864	2195.543209	1755.962756	154.9396521	159.4184015	0.322916667	0.065696149	40	ANKRA2	0.163670351	1.310883255	0.192658813	0.186424777
ANKRD1	0.137995923	0.889482276	0.390325832	-1.227169453	58.88713042	72.26448761	4.282919613	14.41675314	0.583333333	0.999868717	16	-0.19104633	-1.341412116	0.186525659	1.29314603	68.60052182	53.0493233	9.110090302	7.169902133	0.396666667	0.185322742	49	-0.021994581	-0.137614775	0.891399297	1.029998955	68.60052182	66.60251595	9.110090302	11.30498792	0.4675	0.560309735	41	0.170286009	1.012418776	0.320432249	-1.255482857	53.0493233	66.60251595	7.169902133	11.30498792	0.622395833	0.214418323	40	ANKRD1	-0.16186985	-1.29620328	0.197666181	0.189720059
ANKRD10	0.050859045	0.28920744	0.776818075	-1.025486832	4673.60225	4792.717567	223.2074424	346.1412475	0.625	0.999868717	16	0.134653232	0.926180446	0.359568564	-1.083407095	4219.714755	4571.668905	224.8720942	306.3284517	0.554257095	0.27900184	49	-0.203908438	-1.290096151	0.206483824	1.126844133	4219.714755	3744.719108	224.8720942	291.5366986	0.3775	0.288899543	41	-0.288707329	-1.955500924	0.058108809	1.220830928	4571.668905	3744.719108	306.3284517	291.5366986	0.347258486	0.067658254	40	ANKRD10	0.115719595	0.922628934	0.358646288	0.27405615
ANKRD11	-0.157147516	-0.83350789	0.421801654	1.136794972	1564.260152	1376.026628	145.3182254	172.8673565	0.395833333	0.999868717	16	-0.083013856	-0.572257547	0.569883587	1.067840597	1765.592804	1653.423563	143.9133518	133.0773432	0.476666667	0.366382586	49	-0.22264006	-1.656535942	0.106337908	1.183377803	1765.592804	1491.994189	143.9133518	81.04194984	0.3575	0.216454691	41	-0.146841672	-1.036052311	0.307145855	1.108197053	1653.423563	1491.994189	133.0773432	81.04194984	0.447916667	0.207929437	40	ANKRD11	-0.08083332	-0.642997492	0.522105809	0.342423003
ANKRD12	-0.061011526	-0.250702489	0.810240846	1.090872885	1104.945814	1012.900612	302.6372735	207.8681455	0.395833333	0.999868717	16	0.351366599	2.569580818	0.013450909	-1.53955434	842.1277297	1296.501401	119.782753	130.0777107	0.726666667	0.031237324	49	0.254712101	1.696597994	0.098577374	-1.356708895	842.1277297	1142.522182	119.782753	130.3888519	0.6825	0.209055726	41	-0.129141344	-0.836035697	0.408607659	1.134771317	1296.501401	1142.522182	130.0777107	130.3888519	0.4453125	0.250224309	40	ANKRD12	0.320909409	2.640411604	0.009150431	0.023909904
ANKRD13A	-0.104733759	-0.394669317	0.708786313	1.05311737	6078.640637	5772.044799	672.2671768	389.2825061	0.4375	0.999868717	16	0.39479242	2.930520373	0.005381617	-1.2059136	6273.152395	7564.87979	266.4204824	351.1565647	0.708333333	0.016138739	49	-0.558545937	-4.422380123	8.26E-05	1.360594091	6273.152395	4610.598002	266.4204824	265.2391901	0.165413534	0.015269056	41	-0.70466077	-6.713188747	6.15E-08	1.640758918	7564.87979	4610.598002	351.1565647	265.2391901	0.0703125	1.10E-05	40	ANKRD13A	0.305232811	2.502456998	0.013419805	0.031603721
ANKRD13B	-0.254607529	-0.817327795	0.459250062	1.602050297	138.9524919	86.73416319	59.21641175	23.98400182	0.395833333	0.999868717	16	-0.121073329	-0.839791736	0.40539267	1.183336931	141.7782244	119.8122198	20.14823434	16.67964785	0.465	0.299271001	49	0.167833033	1.014051131	0.319496932	-1.265418378	141.7782244	179.4087708	20.14823434	31.16304758	0.5775	0.354261159	41	0.284674796	1.686086026	0.104976964	-1.4974163	119.8122198	179.4087708	16.67964785	31.16304758	0.6484375	0.10133594	40	ANKRD13B	-0.092210054	-0.73397962	0.465051	0.319898074
ANKRD13C	-0.157915185	-0.690563101	0.512570305	1.189147121	700.59358	589.1563522	128.4748221	97.64728594	0.395833333	0.999868717	16	0.310768192	2.227367288	0.03133149	-1.395939724	556.1123336	776.2992974	57.55874338	80.37009846	0.655	0.056086824	49	0.438597505	2.96262998	0.006021151	-1.532198126	556.1123336	852.0742754	57.55874338	81.64972633	0.7425	0.066671181	41	0.102753732	0.661392269	0.512564179	-1.09761052	776.2992974	852.0742754	80.37009846	81.64972633	0.5546875	0.289594501	40	ANKRD13C	0.271798377	2.212943141	0.028509595	0.053615519
ANKRD13D	-0.029850332	-0.141356264	0.890847451	1.036506243	573.3518966	553.15817	104.9658893	96.90342594	0.416666667	0.999868717	16	0.08886161	0.608165537	0.546289728	-1.14042016	693.0634946	790.3835817	95.28807603	128.5587012	0.543333333	0.357683993	49	-0.390062886	-3.159142417	0.003436831	1.900299567	693.0634946	364.7127571	95.28807603	41.50919875	0.2	0.054656083	41	-0.392762645	-3.150926315	0.003895324	2.167139937	790.3835817	364.7127571	128.5587012	41.50919875	0.200520833	0.010077081	40	ANKRD13D	0.079840882	0.635069086	0.527244146	0.34400057
ANKRD16	0.061135183	0.343655777	0.736503621	-1.078911489	391.1264364	421.9908059	50.24594305	74.44137293	0.479166667	0.999868717	16	-0.22835284	-1.615647476	0.113098191	1.244715803	473.3849837	380.3157174	44.77660989	36.24063515	0.38	0.133882401	49	0.424815671	2.745016452	0.010939699	-1.508572141	473.3849837	714.1353982	44.77660989	75.41314299	0.7275	0.085801269	41	0.581869733	3.989758496	0.000619975	-1.877743584	380.3157174	714.1353982	36.24063515	75.41314299	0.8125	0.002794669	40	ANKRD16	-0.150658818	-1.204990131	0.230942727	0.208884133
ANKRD17	-0.241469847	-1.459931831	0.166464587	1.142371035	1186.953127	1039.02593	49.57934967	88.36621982	0.3125	0.999868717	16	0.060417119	0.415389419	0.679747321	-1.029946573	1024.845377	1055.535984	53.01146625	51.46475529	0.49	0.404660234	49	0.241689371	1.525080891	0.137705123	-1.13346543	1024.845377	1161.626806	53.01146625	72.34444515	0.6075	0.241631741	41	0.195529992	1.194951391	0.241736678	-1.100508958	1055.535984	1161.626806	51.46475529	72.34444515	0.611979167	0.178228335	40	ANKRD17	0.052097666	0.413887127	0.680225774	0.398913519
ANKRD18A	0.198338822	1.161949465	0.265109476	-2.105281789	107.5150146	226.3494022	53.70279283	87.03724828	0.625	0.999868717	16	-0.118428746	-0.825200447	0.414098954	1.360766377	162.372315	119.3241674	44.01632635	27.99907615	0.418333333	0.303265471	49	-0.193170464	-1.498921623	0.144762264	1.746174705	162.372315	92.98743963	44.01632635	14.32879456	0.395	0.247591126	41	-0.116731472	-0.837348054	0.408395292	1.283228873	119.3241674	92.98743963	27.99907615	14.32879456	0.479166667	0.250129349	40	ANKRD18A	-0.116991949	-0.932866541	0.353350423	0.271623822
ANKRD18A.....ANKRD18B	-0.075703809	-0.468146312	0.647062506	1.142676032	194.8543667	170.5245943	20.09162351	47.92967632	0.333333333	0.999868717	16	-0.346483644	-2.557630783	0.014505305	1.70703469	170.7764094	100.0427293	23.65441055	14.32898481	0.28	0.032909441	49	-0.228936401	-1.628638178	0.111452674	1.395767106	170.7764094	122.3530836	23.65441055	18.01345656	0.3575	0.220891767	41	0.156143436	0.969278719	0.339741921	-1.223008253	100.0427293	122.3530836	14.32898481	18.01345656	0.588541667	0.222298541	40	ANKRD18A.....ANKRD18B	-0.322720369	-2.656446295	0.008743383	0.023166896
ANKRD19	-0.075258005	-0.265655664	0.801729389	1.119013376	203.1970262	181.5858779	72.31727489	37.25682541	0.479166667	0.999868717	16	-0.276550353	-1.982722521	0.053492714	1.500733395	254.2712287	169.4313125	33.41325348	26.73022461	0.356666667	0.081129283	49	-0.046384517	-0.3052829	0.761857841	1.05984747	254.2712287	239.9130402	33.41325348	33.09987106	0.49	0.52435377	41	0.260078861	1.656626075	0.107353382	-1.415989977	169.4313125	239.9130402	26.73022461	33.09987106	0.658854167	0.102877872	40	ANKRD19	-0.247945899	-2.009894988	0.046433437	0.07442064
ANKRD2	0.194100115	0.995175556	0.342811668	-1.528955988	28.88677598	44.16660911	10.49890795	11.20336549	0.583333333	0.999868717	16	-0.071081698	-0.487093509	0.628532742	1.135727694	38.67458487	34.05269155	6.138712604	7.235467572	0.455	0.388460045	49	0.242613133	1.339564963	0.196363395	-1.638541935	38.67458487	63.36992912	6.138712604	17.38327381	0.61	0.28290153	41	0.274290168	1.557028023	0.134954468	-1.860937454	34.05269155	63.36992912	7.235467572	17.38327381	0.682291667	0.120481806	40	ANKRD2	-0.0417363	-0.33146416	0.741321595	0.418527659
ANKRD20A1.....ANKRD20A2.....ANKRD20A3.....ANKRD20A4	0.194852881	1.292890228	0.220619245	-1.885332165	39.87544726	75.17846333	5.538245218	26.73795527	0.5	0.999868717	16	-0.064933042	-0.448509557	0.655944207	1.171839859	52.97363548	45.20552452	13.63403687	10.68127708	0.478333333	0.397091555	49	-0.066950044	-0.456837626	0.650329326	1.180832145	52.97363548	44.8612749	13.63403687	11.37747819	0.475	0.487687224	41	-0.003478076	-0.022059277	0.982525106	1.007673648	45.20552452	44.8612749	10.68127708	11.37747819	0.481770833	0.429061367	40	ANKRD20A1.....ANKRD20A2.....ANKRD20A3.....ANKRD20A4	-0.060142694	-0.477944656	0.634139398	0.383651242
ANKRD20A1.....ANKRD20A2.....ANKRD20A3.....ANKRD20A4.....ANKRD20A5.....C21orf81.....LOC100132733.....LOC284232.....LOC644339	-0.167709635	-0.462641139	0.670365914	1.200278405	965.433059	804.3409389	333.0932345	101.4536979	0.479166667	0.999868717	16	-0.500395585	-4.005570717	0.000277362	1.724165142	849.9472313	492.9616142	77.34421687	44.27927159	0.185	0.00190333	49	-0.34643756	-2.700016928	0.010618688	1.384783616	849.9472313	613.7762042	77.34421687	40.85227556	0.315	0.084536344	41	0.29383497	2.005359576	0.052212878	-1.245079103	492.9616142	613.7762042	44.27927159	40.85227556	0.6953125	0.062661788	40	ANKRD20A1.....ANKRD20A2.....ANKRD20A3.....ANKRD20A4.....ANKRD20A5.....C21orf81.....LOC100132733.....LOC284232.....LOC644339	-0.484210796	-4.194601769	4.37E-05	0.000410965
ANKRD20A1.....ANKRD20A2.....ANKRD20A3.....ANKRD20A4.....ANKRD20B.....LOC375010	0.166297856	1.025284265	0.322767827	-1.460937375	66.98914261	97.86694219	12.63422563	27.33806308	0.520833333	0.999868717	16	-0.052632617	-0.362724523	0.71847022	1.088145108	82.29751606	75.63101233	14.02589533	11.87690448	0.488333333	0.417508176	49	-0.260432494	-1.818328578	0.076783555	1.701692812	82.29751606	48.3621459	14.02589533	12.31177716	0.335	0.188460547	41	-0.24250648	-1.594041811	0.119735967	1.563847322	75.63101233	48.3621459	11.87690448	12.31177716	0.322916667	0.111104006	40	ANKRD20A1.....ANKRD20A2.....ANKRD20A3.....ANKRD20A4.....ANKRD20B.....LOC375010	-0.049390042	-0.392340536	0.696013401	0.404300907
ANKRD22	-0.38762524	-1.366650954	0.239597411	2.065033209	177.6119849	86.00926323	61.28235993	27.14979749	0.229166667	0.999868717	16	0.522253475	4.134418237	0.000269296	-2.643616353	135.9025062	359.2740877	19.24748077	50.48254107	0.776666667	0.00186036	49	-0.036032357	-0.217276743	0.829548111	1.057770668	135.9025062	128.4801236	19.24748077	28.22243458	0.445	0.54366959	41	-0.492371732	-3.990495774	0.000327163	2.796339835	359.2740877	128.4801236	50.48254107	28.22243458	0.239583333	0.001779034	40	ANKRD22	0.482568815	4.177595049	4.68E-05	0.000434002
ANKRD23.....ANKRD39	0.051273429	0.29960492	0.768911049	-1.091820002	114.3664582	124.8675866	17.47745554	30.3814981	0.416666667	0.999868717	16	-0.063716756	-0.440209048	0.66191281	1.091564282	108.8763703	99.74343438	16.42963652	12.66875693	0.493333333	0.399087439	49	-0.218162337	-1.473160031	0.149106423	1.451837559	108.8763703	74.99211581	16.42963652	16.09708634	0.37	0.250906781	41	-0.193753608	-1.208296638	0.235936363	1.330052277	99.74343438	74.99211581	12.66875693	16.09708634	0.395833333	0.175566398	40	ANKRD23.....ANKRD39	-0.057942335	-0.460418746	0.646616676	0.388099585
ANKRD24	4.90E-05	0.000159689	0.99987978	-1.000124665	70.35795414	70.36672532	50.16766898	22.36404052	0.5625	0.999906697	16	0.158650694	1.082927771	0.288300916	-1.894007511	55.2512942	104.6463662	13.42655639	43.59162979	0.453333333	0.243639087	49	-0.26523463	-2.100763309	0.044679879	2.146097646	55.2512942	25.74500481	13.42655639	4.123578405	0.36	0.149825396	41	-0.231748538	-1.801967385	0.084443361	4.064725061	104.6463662	25.74500481	43.59162979	4.123578405	0.432291667	0.087270476	40	ANKRD24	0.154401761	1.235406509	0.219427013	0.202239803
ANKRD26	0.0135482	0.07338912	0.942675977	-1.015766681	222.2016446	225.705027	28.90230714	37.99323104	0.520833333	0.999868717	16	0.154709837	1.064780381	0.293426028	-1.218612329	192.7720067	234.9143441	21.47569662	33.24525075	0.561666667	0.246284254	49	0.163865444	0.993226383	0.329236004	-1.201274056	192.7720067	231.5720103	21.47569662	32.63186164	0.5875	0.359009938	41	-0.011129753	-0.07174827	0.943192992	1.014433237	234.9143441	231.5720103	33.24525075	32.63186164	0.513020833	0.419214679	40	ANKRD26	0.137028199	1.094512712	0.276389912	0.233854628
ANKRD27	0.050237207	0.251483038	0.806547605	-1.054258641	1483.213951	1563.691124	220.5756364	231.8469508	0.604166667	0.999868717	16	0.330113753	2.413684563	0.020068909	-1.220338768	1591.176035	1941.773802	117.2620377	85.72275491	0.712374582	0.041455254	49	0.281423514	2.050821177	0.047100072	-1.186245352	1591.176035	1887.525175	117.2620377	84.44309807	0.6675	0.153009343	41	-0.069817341	-0.45083648	0.654771546	1.028740611	1941.773802	1887.525175	85.72275491	84.44309807	0.450520833	0.336969021	40	ANKRD27	0.310613462	2.54963833	0.011792873	0.028763203
ANKRD28	-0.003282384	-0.016428436	0.987215713	1.001905797	2063.345519	2059.420681	164.4369505	173.3094884	0.479166667	0.999868717	16	0.250104393	1.780126305	0.081801941	-1.135202274	1848.55421	2098.482944	110.095472	87.12628393	0.65	0.107749594	49	0.007918523	0.051367281	0.959317222	-1.004445167	1848.55421	1856.771343	110.095472	116.0552463	0.5325	0.577765166	41	-0.26505331	-1.665598322	0.106074209	1.130178442	2098.482944	1856.771343	87.12628393	116.0552463	0.380208333	0.102085374	40	ANKRD28	0.220275606	1.777514298	0.077868928	0.104325766
ANKRD29	0.205884598	1.307731784	0.212819807	-1.44406674	336.8414565	486.4215438	41.89062521	106.4343075	0.604166667	0.999868717	16	0.495597062	3.864049728	0.000480154	-2.295639154	378.9162555	869.8549921	56.62140917	113.7385435	0.801666667	0.002809561	49	0.298403247	1.970647132	0.057174835	-1.459890194	378.9162555	553.1761259	56.62140917	67.92261082	0.715	0.166658929	41	-0.323298478	-2.390458984	0.022273112	1.572473849	869.8549921	553.1761259	113.7385435	67.92261082	0.333333333	0.034167625	40	ANKRD29	0.472610875	4.075198714	7.03E-05	0.000588144
ANKRD30A	-0.101356928	-0.387444158	0.713448424	1.249208222	100.1680133	80.18520176	44.32088614	26.37689542	0.4375	0.999868717	16	-0.095968243	-0.66576335	0.509122248	1.186970167	81.62338144	68.76616088	15.73789327	11.19249688	0.483333333	0.343008684	49	-0.234883167	-1.692700039	0.098564469	1.668857744	81.62338144	48.90972985	15.73789327	11.21717916	0.3825	0.209055726	41	-0.191574411	-1.25308447	0.21819078	1.405981204	68.76616088	48.90972985	11.19249688	11.21717916	0.385416667	0.166741751	40	ANKRD30A	-0.090330684	-0.718937268	0.474236282	0.323767449
ANKRD30B	-0.783347354	-3.203464203	0.041236343	5.052930994	105.9319006	20.96444633	25.69457279	6.579599787	0.041666667	0.999868717	16	0.047638051	0.326900936	0.745197958	-1.096516545	41.27869751	45.26277476	8.490824278	8.742938803	0.522537563	0.425849284	49	-0.145216973	-0.950744864	0.348105002	1.39883206	41.27869751	29.50940195	8.490824278	9.008118136	0.445	0.367312666	41	-0.192860559	-1.254919527	0.217631178	1.533842497	45.26277476	29.50940195	8.742938803	9.008118136	0.432291667	0.166464713	40	ANKRD30B	0.041067636	0.326147695	0.745324445	0.419687865
ANKRD31	0.441950479	3.014131255	0.009416618	-4.114918955	16.27103191	66.95397763	6.815666183	15.37187648	0.833333333	0.999868717	16	-0.067941013	-0.466105086	0.643323773	1.167295685	43.68023349	37.4200248	9.020822525	9.950563522	0.455	0.392913058	49	-0.050264794	-0.293857735	0.771264628	1.135921939	43.68023349	38.45355214	9.020822525	15.32912304	0.46	0.526863942	41	0.009608947	0.056552461	0.955315709	-1.027619633	37.4200248	38.45355214	9.950563522	15.32912304	0.484375	0.422322947	40	ANKRD31	-0.054881856	-0.436049377	0.664133194	0.393694722
ANKRD32	-0.0116266	-0.070089569	0.945116703	1.010139283	370.7456171	367.0242541	23.23985413	47.73807147	0.583333333	0.999868717	16	0.367268397	2.690852398	0.01015165	-1.447764862	311.493387	450.9691806	30.52306953	41.89313219	0.673333333	0.025452212	49	0.18988121	1.307215067	0.198856639	-1.169450664	311.493387	364.2761483	30.52306953	26.43344557	0.5775	0.284543809	41	-0.244328532	-1.750120748	0.088577658	1.237987122	450.9691806	364.2761483	41.89313219	26.43344557	0.364583333	0.090096454	40	ANKRD32	0.350307636	2.903402876	0.004226805	0.013559591
ANKRD33	0.154189331	0.973823081	0.347413192	-1.199860995	168.2385811	201.8629113	12.27995392	32.27068868	0.5625	0.999868717	16	-0.21917262	-1.53028221	0.133439622	1.383331826	198.9880575	143.8469453	20.9711506	29.30203542	0.281666667	0.14912449	49	-0.025530563	-0.168046563	0.867458285	1.025515087	198.9880575	194.037182	20.9711506	20.69253228	0.4875	0.5540311	41	0.20061076	1.399153542	0.170006528	-1.348914164	143.8469453	194.037182	29.30203542	20.69253228	0.713541667	0.140576812	40	ANKRD33	-0.204423866	-1.645750167	0.102376661	0.124655985
ANKRD33B	0.118952051	0.611636833	0.55371471	-1.280275572	47.67723434	61.03999848	14.62937506	16.22641899	0.5	0.999868717	16	0.310873848	2.218684011	0.032860099	-1.838608184	55.5754748	102.1815228	10.24906645	18.33618583	0.673333333	0.057939167	49	-0.061876765	-0.436036696	0.665249006	1.10858931	55.5754748	50.13170731	10.24906645	7.129041646	0.5675	0.493163761	41	-0.340900679	-2.645707696	0.012948887	2.038261378	102.1815228	50.13170731	18.33618583	7.129041646	0.3671875	0.023590327	40	ANKRD33B	0.297389065	2.433981973	0.016136614	0.035917368
ANKRD34A	-0.250969001	-0.632096699	0.568284972	1.626675889	521.7882841	320.7696675	310.194981	70.10715748	0.416666667	0.999868717	16	-0.200516073	-1.407588514	0.16591139	1.646691517	291.4881045	177.0143961	61.15607927	53.60850028	0.276666667	0.171978481	49	-0.293305281	-2.242522035	0.031374329	2.138162804	291.4881045	136.3264313	61.15607927	32.36181663	0.255	0.128733631	41	-0.092595818	-0.649768674	0.520015673	1.29845984	177.0143961	136.3264313	53.60850028	32.36181663	0.421875	0.292057339	40	ANKRD34A	-0.193484947	-1.555345668	0.122517858	0.139741711
ANKRD34C	-0.197575649	-0.551205577	0.613979264	1.574094964	99.16262823	62.99659836	62.69402054	19.3512996	0.4375	0.999868717	16	0.014702338	0.101103479	0.919902731	-1.034580846	55.07361319	56.97810533	14.10758115	12.48242445	0.526666667	0.476794077	49	-0.179909529	-1.311128468	0.197875949	1.650588617	55.07361319	33.36604446	14.10758115	8.665481467	0.42	0.284038515	41	-0.221206193	-1.553890913	0.128667378	1.707667368	56.97810533	33.36604446	12.48242445	8.665481467	0.3671875	0.116642528	40	ANKRD34C	0.012243815	0.097187129	0.922884397	0.471475962
ANKRD35	-0.098358058	-0.496990468	0.62980412	1.069345502	1476.667788	1380.908027	131.7970769	140.5518824	0.4375	0.999868717	16	-0.630165832	-5.555219561	1.31E-06	1.837626644	1477.005142	803.756926	81.49073428	89.7037522	0.111666667	7.06E-05	49	0.180919827	1.1255111	0.269313293	-1.105292334	1477.005142	1632.522461	81.49073428	111.5865005	0.581453634	0.327690749	41	0.685696388	5.788588146	2.01E-06	-2.031114642	803.756926	1632.522461	89.7037522	111.5865005	0.927083333	5.98E-05	40	ANKRD35	-0.525513253	-4.634770942	6.96E-06	0.000104239
ANKRD36	-0.014257578	-0.064338026	0.950361752	1.024659225	253.8617586	247.7523769	73.00166723	60.72638499	0.458333333	0.999868717	16	0.33745767	2.463728708	0.017488344	-1.509762269	215.7935844	325.7970117	33.08573825	29.98135717	0.718333333	0.037407526	49	-0.001860883	-0.012375897	0.990190657	1.002608356	215.7935844	215.2321822	33.08573825	31.03376944	0.535	0.585170235	41	-0.37274011	-2.562299482	0.014759045	1.513700268	325.7970117	215.2321822	29.98135717	31.03376944	0.265625	0.025843782	40	ANKRD36	0.305855629	2.507909492	0.013222084	0.031268219
ANKRD36B	0.025700518	0.12377679	0.904214665	-1.045100649	731.4418277	764.4303291	192.28124	184.5500773	0.479166667	0.999868717	16	0.115769306	0.79880674	0.428433363	-1.150923308	847.0884489	974.9338399	111.1808977	115.1232244	0.566666667	0.309757603	49	-0.473640497	-3.859033842	0.000440625	2.458924281	847.0884489	344.4955403	111.1808977	67.82881848	0.19	0.026123122	41	-0.558426467	-4.718169531	3.70E-05	2.830033268	974.9338399	344.4955403	115.1232244	67.82881848	0.140625	0.000396796	40	ANKRD36B	0.09584756	0.76310901	0.447550528	0.312979644
ANKRD37	0.232146527	1.354827382	0.197734707	-1.314967115	1882.712894	2475.705542	237.4803426	367.6608396	0.625	0.999868717	16	-0.012820047	-0.087278645	0.930873636	1.017096488	2182.730485	2146.040726	238.4247062	346.2207223	0.405	0.479994257	49	0.047994332	0.347779189	0.730025247	-1.0437769	2182.730485	2278.283658	238.4247062	136.5377266	0.65	0.514160636	41	0.04869247	0.355328307	0.72486225	-1.061621819	2146.040726	2278.283658	346.2207223	136.5377266	0.731770833	0.358710708	40	ANKRD37	-0.012143581	-0.096391423	0.923513809	0.47156318
ANKRD39	-0.28666361	-1.003660861	0.36731756	1.609347064	286.2192383	177.8480508	97.70040513	45.9720177	0.270833333	0.999868717	16	-0.036813982	-0.25412055	0.800583658	1.044048683	206.1817905	197.4829276	27.36120506	20.57043077	0.495	0.442972606	49	0.234312519	1.51223122	0.140104692	-1.317236967	206.1817905	271.5902763	27.36120506	33.49900808	0.63	0.243284666	41	0.308040318	1.885172941	0.070616026	-1.375259521	197.4829276	271.5902763	20.57043077	33.49900808	0.645833333	0.077214731	40	ANKRD39	-0.027827575	-0.220931566	0.825838072	0.445285454
ANKRD40	0.291430108	1.782388728	0.096493027	-1.402152198	890.8788842	1249.147786	99.34688039	174.7374451	0.708333333	0.999868717	16	-0.393297713	-2.982580238	0.005723929	1.443580097	1226.181519	849.4031758	119.944815	39.64311897	0.261666667	0.016899769	49	-0.253641993	-1.977181116	0.057150926	1.260818246	1226.181519	972.5283739	119.944815	45.51527941	0.42	0.166658929	41	0.310427225	2.03987892	0.049255831	-1.144954954	849.4031758	972.5283739	39.64311897	45.51527941	0.6953125	0.060104989	40	ANKRD40	-0.384622795	-3.218348558	0.001559341	0.006519917
ANKRD42	-0.078793407	-0.260880389	0.806132239	1.153629578	40.2303644	34.87286143	18.68282424	8.525804414	0.395833333	0.999868717	16	0.159780824	1.088538865	0.286821529	-2.011186089	29.15215209	58.63040276	5.261374448	26.56454589	0.425709516	0.242936759	49	0.026376944	0.156603093	0.876729666	-1.052672051	29.15215209	30.68765572	5.261374448	8.273889934	0.54	0.556757715	41	-0.134644616	-1.004295439	0.324060138	1.910553328	58.63040276	30.68765572	26.56454589	8.273889934	0.630208333	0.216089087	40	ANKRD42	0.155663811	1.245670417	0.215636425	0.200104173
ANKRD43	-0.105559212	-0.354454387	0.73937349	1.09744572	479.0357004	436.5005863	108.7494616	50.73413609	0.541666667	0.999868717	16	-0.514982229	-4.147214006	0.000154044	1.835229083	412.9913471	225.0353109	36.72042617	26.5632571	0.198333333	0.001296116	49	0.47572701	3.366008026	0.002008485	-1.483595169	412.9913471	612.7119673	36.72042617	46.60687549	0.785	0.044468382	41	0.782952587	7.226679317	1.56E-07	-2.722737001	225.0353109	612.7119673	26.5632571	46.60687549	0.9765625	1.45E-05	40	ANKRD43	-0.363090827	-3.019660817	0.002951913	0.010494387
ANKRD44	0.166916451	1.079582682	0.300395851	-1.353177667	171.3800764	231.9076919	16.18404283	53.6790962	0.541666667	0.999868717	16	0.475862281	3.639951909	0.001228665	-3.125193267	226.6929234	708.4591978	28.40631729	129.270875	0.796666667	0.005495059	49	-0.074082739	-0.523692683	0.603507998	1.086450388	226.6929234	208.6546482	28.40631729	19.48068693	0.51	0.472303332	41	-0.452469853	-3.823167944	0.000821023	3.395367436	708.4591978	208.6546482	129.270875	19.48068693	0.1796875	0.003408354	40	ANKRD44	0.457730051	3.924463322	0.000126234	0.0009197
ANKRD45	0.41688884	2.894011755	0.012495607	-5.186311084	31.97397304	165.8269708	14.96040599	43.76536415	0.875	0.999868717	16	-0.114609868	-0.795894754	0.430363825	1.32980947	99.42322064	74.76501175	24.79625471	18.57456114	0.446666667	0.310648379	49	-0.152079259	-1.156950629	0.256173363	1.449608896	99.42322064	68.58623791	24.79625471	9.775683638	0.52	0.319691649	41	-0.04140808	-0.294368098	0.770289896	1.090087662	74.76501175	68.58623791	18.57456114	9.775683638	0.580729167	0.372206716	40	ANKRD45	-0.112807293	-0.899207447	0.370950138	0.279540887
ANKRD46	-0.057905023	-0.220222661	0.833923926	1.045271725	2442.187121	2336.413645	413.0628302	245.0908214	0.479166667	0.999868717	16	-0.091895027	-0.634817326	0.528670675	1.06376139	2118.045916	1991.091175	151.1229346	130.9822936	0.452420701	0.350827976	49	0.1912093	1.183021443	0.246356194	-1.146319038	2118.045916	2427.956357	151.1229346	213.9804227	0.625	0.31433677	41	0.28669049	1.741286865	0.093469625	-1.219409933	1991.091175	2427.956357	130.9822936	213.9804227	0.651041667	0.09357713	40	ANKRD46	-0.07182715	-0.571093798	0.569635769	0.360908719
ANKRD49	-0.156678161	-0.974464526	0.346683511	1.131493712	1569.076996	1386.730638	74.0682116	171.8416257	0.4375	0.999868717	16	0.356833696	2.613422092	0.012065234	-1.364461433	1207.396732	1647.446275	111.8546193	125.8593097	0.701666667	0.028866653	49	0.187433845	1.208271976	0.235382869	-1.172731439	1207.396732	1415.952107	111.8546193	131.4590605	0.5875	0.307866594	41	-0.195896163	-1.271983412	0.211626375	1.163490112	1647.446275	1415.952107	125.8593097	131.4590605	0.356770833	0.163360828	40	ANKRD49	0.322629928	2.65564501	0.00876333	0.023201984
ANKRD5	-0.074812375	-0.447749706	0.661185058	1.130821956	242.5723475	214.509761	28.68803304	55.72357686	0.25	0.999868717	16	0.07612216	0.53111216	0.59896475	-1.090516997	186.4450484	203.3214943	29.23361816	12.45346965	0.663333333	0.377507345	49	-0.031724436	-0.221813996	0.825624479	1.04483728	186.4450484	178.4441003	29.23361816	21.1300406	0.5425	0.542064581	41	-0.172916264	-1.014291283	0.320067207	1.139412813	203.3214943	178.4441003	12.45346965	21.1300406	0.377604167	0.214285836	40	ANKRD5	0.06929557	0.550899455	0.583349584	0.365932701
ANKRD50	-0.134903827	-0.752477204	0.465313501	1.116165434	865.3157929	775.2576513	69.40921114	97.49971785	0.5	0.999868717	16	0.261107162	1.849197903	0.070919028	-1.209754773	770.4393733	932.0427091	56.82127686	66.39681559	0.603333333	0.098002077	49	0.212315578	1.312383436	0.199824311	-1.170541243	770.4393733	901.831062	56.82127686	82.43012255	0.5925	0.285086491	41	-0.046382307	-0.285431666	0.777153174	1.03350034	932.0427091	901.831062	66.39681559	82.43012255	0.4765625	0.374013577	40	ANKRD50	0.22505365	1.817417306	0.071477125	0.098520843
ANKRD52	0.182738727	1.102301635	0.288924428	-1.950792346	124.8567015	243.5694977	50.59567829	95.07035683	0.583333333	0.999868717	16	-0.164167955	-1.159165635	0.255336018	1.476580321	191.4100775	129.6306572	49.86855683	18.80529875	0.455	0.226488387	49	0.009638444	0.062287493	0.950682306	-1.023797605	191.4100775	195.9651789	49.86855683	53.4898495	0.51	0.576187498	41	0.21380039	1.169936799	0.25668313	-1.511719396	129.6306572	195.9651789	18.80529875	53.4898495	0.544270833	0.18492078	40	ANKRD52	-0.137736834	-1.100245525	0.273890051	0.232706033
ANKRD53	-0.268829688	-1.326841402	0.218364388	1.467847793	523.3445224	356.5386853	91.95401474	85.72685533	0.291666667	0.999868717	16	-0.416122753	-3.179796732	0.003126726	1.740491697	398.7605186	229.1079695	48.21429528	22.8462907	0.28	0.010872965	49	0.383603142	2.381176883	0.025660895	-1.608459874	398.7605186	641.3902935	48.21429528	89.76609549	0.72	0.118764519	41	0.650707149	4.450957817	0.000352572	-2.799511055	229.1079695	641.3902935	22.8462907	89.76609549	0.932291667	0.00187982	40	ANKRD53	-0.254107693	-2.062092094	0.041092959	0.068727136
[truncated: 19,998 more rows]
[truncated: 2 more columns]
