# Supplementary material for: Systems analysis of primary Sjögren's syndrome pathogenesis in salivary glands identifies shared pathways in human and a mouse model
Source: Arthritis Res Ther. 2012 Nov 1;14(6):R238. doi: 10.1186/ar4081 (PMC3674589; doi:10.1186/ar4081)
Supplement: Additional file 4 — a table presenting correlations of mouse expression data with time. This comma-delimited file reports the results from a correlation test where each mouse gene (transcript) is correlated with time (measured in weeks). Column corTime reports the correlation coefficient, column ZCorTime reports the corresponding Student t-test statistic, and column pValueStudentCorTime reports the corresponding two-sided Student t test P value. Column AreaUnderROCCorTime reports the area under the receiver operating characteristic curve calculated with the function rcorr.cens in the Hmisc R package. [file ar4081-S4.CSV]

Index	Identifier	Identifier.Source	Probe.Set.Name	Sequence.Type	repAccession	GeneName	Product	subcluster	fullLengths	subclusterSeqcount	tier	stackSize	GeneClusterCount	TranscriptCount	ID	corCorTime	ZCorTime	pvalueStudentCorTime	AreaUnderROCCorTime	nPresentSamplesCorTime
5	NA	NA	AFFX-BioB-5_at	Control Sequence						NA		NA	NA	NA	X1	0.159192872381235	0.770011385031862	0.447206295882491	0.324	25
6	NA	NA	AFFX-BioB-M_at	Control Sequence						NA		NA	NA	NA	X2	0.183893480337784	0.892070128345241	0.378895851713207	0.384	25
4	NA	NA	AFFX-BioB-3_at	Control Sequence						NA		NA	NA	NA	X3	0.148198750287218	0.716009169057657	0.479581086947093	0.36	25
8	NA	NA	AFFX-BioC-5_at	Control Sequence						NA		NA	NA	NA	X4	0.145281593445532	0.701711089338649	0.488366843217854	0.352	25
7	NA	NA	AFFX-BioC-3_at	Control Sequence						NA		NA	NA	NA	X5	0.154919432049034	0.748998328566732	0.459650472661919	0.34	25
10	NA	NA	AFFX-BioDn-5_at	Control Sequence						NA		NA	NA	NA	X6	0.164884483173611	0.798043501518625	0.430914020296433	0.34	25
9	NA	NA	AFFX-BioDn-3_at	Control Sequence						NA		NA	NA	NA	X7	0.0831280907186818	0.399590447438933	0.69280882231635	0.288	25
12	NA	NA	AFFX-CreX-5_at	Control Sequence						NA		NA	NA	NA	X8	0.103416022598611	0.497745351617389	0.622768797575774	0.308	25
11	NA	NA	AFFX-CreX-3_at	Control Sequence						NA		NA	NA	NA	X9	0.116583542236051	0.561668999328177	0.578913279832927	0.32	25
14	NA	NA	AFFX-DapX-5_at	Control Sequence						NA		NA	NA	NA	X10	-0.0072670102845515	-0.0348519705158606	0.972498246905869	0.468	25
15	NA	NA	AFFX-DapX-M_at	Control Sequence						NA		NA	NA	NA	X11	0.177470154330132	0.860225208028471	0.396054632885226	0.5	25
13	NA	NA	AFFX-DapX-3_at	Control Sequence						NA		NA	NA	NA	X12	0.0346803073857506	0.166387638926693	0.869279996325975	0.536	25
20	NA	NA	AFFX-LysX-5_at	Control Sequence						NA		NA	NA	NA	X13	-0.0678610583448459	-0.325951167178159	0.747220967467768	0.532	25
21	NA	NA	AFFX-LysX-M_at	Control Sequence						NA		NA	NA	NA	X14	0.390705162364382	1.97891337073263	0.053475170588863	0.636	25
19	NA	NA	AFFX-LysX-3_at	Control Sequence						NA		NA	NA	NA	X15	-0.256342293216112	-1.25741661859714	0.216128740521645	0.404	25
26	NA	NA	AFFX-PheX-5_at	Control Sequence						NA		NA	NA	NA	X16	0.196838522496483	0.956487852192483	0.345641643707282	0.392	25
27	NA	NA	AFFX-PheX-M_at	Control Sequence						NA		NA	NA	NA	X17	0.195166581108382	0.94814915291253	0.349836014380746	0.508	25
25	NA	NA	AFFX-PheX-3_at	Control Sequence						NA		NA	NA	NA	X18	0.172446980317954	0.835374149567468	0.409772652046818	0.52	25
33	NA	NA	AFFX-ThrX-5_at	Control Sequence						NA		NA	NA	NA	X19	0.227885875209751	1.11243340622536	0.27325827519036	0.536	25
34	NA	NA	AFFX-ThrX-M_at	Control Sequence						NA		NA	NA	NA	X20	0.0817317691616253	0.392848111266722	0.697728985351077	0.492	25
32	NA	NA	AFFX-ThrX-3_at	Control Sequence						NA		NA	NA	NA	X21	0.232621329411994	1.13641534540459	0.263141517561443	0.552	25
39	NA	NA	AFFX-TrpnX-5_at	Control Sequence						NA		NA	NA	NA	X22	-0.0126199001936649	-0.0605261284746672	0.952258204197484	0.504	25
40	NA	NA	AFFX-TrpnX-M_at	Control Sequence						NA		NA	NA	NA	X23	-0.282428669114525	-1.39232244672175	0.171347791061851	0.388	25
38	NA	NA	AFFX-TrpnX-3_at	Control Sequence						NA		NA	NA	NA	X24	-0.332315015193496	-1.6566165017398	0.104585636876432	0.444	25
57	NA	NA	AFFX-r2-Ec-bioB-5_at	Control Sequence						NA		NA	NA	NA	X25	0.152557497766845	0.737396672644976	0.466605153900428	0.356	25
58	NA	NA	AFFX-r2-Ec-bioB-M_at	Control Sequence						NA		NA	NA	NA	X26	0.16796448055669	0.813235436093419	0.422233413572303	0.364	25
56	NA	NA	AFFX-r2-Ec-bioB-3_at	Control Sequence						NA		NA	NA	NA	X27	0.185244740045085	0.898779089238254	0.375341397955332	0.352	25
60	NA	NA	AFFX-r2-Ec-bioC-5_at	Control Sequence						NA		NA	NA	NA	X28	0.111774049900148	0.53829876391785	0.594774534097766	0.308	25
59	NA	NA	AFFX-r2-Ec-bioC-3_at	Control Sequence						NA		NA	NA	NA	X29	0.165213645916843	0.799666318054826	0.429981732882423	0.372	25
62	NA	NA	AFFX-r2-Ec-bioD-5_at	Control Sequence						NA		NA	NA	NA	X30	0.0866796613246838	0.41674687526107	0.68034905543507	0.292	25
61	NA	NA	AFFX-r2-Ec-bioD-3_at	Control Sequence						NA		NA	NA	NA	X31	0.0949986162156485	0.456975376592906	0.651485723144362	0.316	25
64	NA	NA	AFFX-r2-P1-cre-5_at	Control Sequence						NA		NA	NA	NA	X32	0.0849692053592139	0.408482943806057	0.686339824976488	0.316	25
63	NA	NA	AFFX-r2-P1-cre-3_at	Control Sequence						NA		NA	NA	NA	X33	0.111875347288657	0.538790720933321	0.594438563929521	0.32	25
45	NA	NA	AFFX-r2-Bs-dap-5_at	Control Sequence						NA		NA	NA	NA	X34	0.0961058501842304	0.462334413970717	0.647679467392192	0.42	25
46	NA	NA	AFFX-r2-Bs-dap-M_at	Control Sequence						NA		NA	NA	NA	X35	-0.0482675875407156	-0.23166323637013	0.818779119928094	0.452	25
44	NA	NA	AFFX-r2-Bs-dap-3_at	Control Sequence						NA		NA	NA	NA	X36	-0.273619895720809	-1.34653760441229	0.185675179264195	0.428	25
48	NA	NA	AFFX-r2-Bs-lys-5_at	Control Sequence						NA		NA	NA	NA	X37	0.176617838335494	0.856005374943509	0.398363841668816	0.488	25
49	NA	NA	AFFX-r2-Bs-lys-M_at	Control Sequence						NA		NA	NA	NA	X38	-0.0946648115674231	-0.455359978359293	0.652634888567075	0.372	25
47	NA	NA	AFFX-r2-Bs-lys-3_at	Control Sequence						NA		NA	NA	NA	X39	0.104831462029993	0.504607964617719	0.617990576946378	0.472	25
51	NA	NA	AFFX-r2-Bs-phe-5_at	Control Sequence						NA		NA	NA	NA	X40	-0.356695223101429	-1.78929700827972	0.0800721640343359	0.344	25
52	NA	NA	AFFX-r2-Bs-phe-M_at	Control Sequence						NA		NA	NA	NA	X41	0.130094435083429	0.627466980122128	0.535380573547711	0.524	25
50	NA	NA	AFFX-r2-Bs-phe-3_at	Control Sequence						NA		NA	NA	NA	X42	-0.129896893592635	-0.626503319634111	0.536005781114851	0.408	25
53	NA	NA	AFFX-r2-Bs-thr-3_s_at	Control Sequence						NA		NA	NA	NA	X43	0.184111633911561	0.893153019518779	0.378320700159473	0.532	25
55	NA	NA	AFFX-r2-Bs-thr-M_s_at	Control Sequence						NA		NA	NA	NA	X44	0.241343247542187	1.18073347617381	0.245147384469102	0.596	25
54	NA	NA	AFFX-r2-Bs-thr-5_s_at	Control Sequence						NA		NA	NA	NA	X45	-0.105367071082411	-0.507205345757954	0.616186386756058	0.424	25
42	NA	NA	AFFX-b-ActinMur/M12481_5_at	Control Sequence						NA		NA	NA	NA	X46	-0.570912030103975	-3.11189442346845	0.00287762112715726	0.264	25
43	NA	NA	AFFX-b-ActinMur/M12481_M_at	Control Sequence						NA		NA	NA	NA	X47	-0.660285665923962	-3.80462878566607	0.000328295166058948	0.252	25
41	NA	NA	AFFX-b-ActinMur/M12481_3_at	Control Sequence						NA		NA	NA	NA	X48	-0.762122666828138	-4.80187256386054	9.55013903396509e-06	0.228	25
17	NA	NA	AFFX-GapdhMur/M32599_5_at	Control Sequence						NA		NA	NA	NA	X49	0.108533430009448	0.52256638821587	0.605564994584068	0.576	25
18	NA	NA	AFFX-GapdhMur/M32599_M_at	Control Sequence						NA		NA	NA	NA	X50	-0.203058140435348	-0.987558388186728	0.330302840083973	0.452	25
16	NA	NA	AFFX-GapdhMur/M32599_3_at	Control Sequence						NA		NA	NA	NA	X51	-0.199782624739477	-0.971185290267819	0.338328901864463	0.404	25
36	NA	NA	AFFX-TransRecMur/X57349_5_at	Control Sequence						NA		NA	NA	NA	X52	-0.386917126637622	-1.95751107244731	0.0560403028078944	0.372	25
37	NA	NA	AFFX-TransRecMur/X57349_M_at	Control Sequence						NA		NA	NA	NA	X53	-0.242827530076556	-1.18829499205019	0.242167463112155	0.376	25
35	NA	NA	AFFX-TransRecMur/X57349_3_at	Control Sequence						NA		NA	NA	NA	X54	0.249451312650695	1.22211038543463	0.229159764727947	0.548	25
29	NA	NA	AFFX-PyruCarbMur/L09192_5_at	Control Sequence						NA		NA	NA	NA	X55	0.0508016611865362	0.243846126127587	0.809431543605831	0.42	25
30	NA	NA	AFFX-PyruCarbMur/L09192_MA_at	Control Sequence						NA		NA	NA	NA	X56	0.300392774341389	1.4864741206643	0.144561547797276	0.612	25
31	NA	NA	AFFX-PyruCarbMur/L09192_MB_at	Control Sequence						NA		NA	NA	NA	X57	0.288321270917817	1.42308800522493	0.162205891401147	0.616	25
28	NA	NA	AFFX-PyruCarbMur/L09192_3_at	Control Sequence						NA		NA	NA	NA	X58	-0.120118208358638	-0.578861495546105	0.567375949927673	0.46	25
2	NA	NA	AFFX-18SRNAMur/X00686_5_at	Control Sequence						NA		NA	NA	NA	X59	-0.309410829546587	-1.53415644191711	0.132307432374065	0.4	25
3	NA	NA	AFFX-18SRNAMur/X00686_M_at	Control Sequence						NA		NA	NA	NA	X60	-0.138846270919249	-0.670212540259175	0.508030826972582	0.428	25
1	NA	NA	AFFX-18SRNAMur/X00686_3_at	Control Sequence						NA		NA	NA	NA	X61	-0.341289120442858	-1.70516209075224	0.0949897906730235	0.416	25
24	NA	NA	AFFX-MUR_b2_at	Control Sequence						NA		NA	NA	NA	X62	0.248434093393392	1.21690967160902	0.231126578283301	0.52	25
23	NA	NA	AFFX-MURINE_b1_at	Control Sequence						NA		NA	NA	NA	X63	0.470634795101852	2.45012044489014	0.0175792120567529	0.696	25
22	NA	NA	AFFX-MURINE_B2_at	Control Sequence						NA		NA	NA	NA	X64	0.24888153902	1.21919697083225	0.230260059673348	0.412	25
65	NA	NA	1415670_at	FLmRNA	gb:BC024686.1		coatomer protein complex subunit gamma 1	Mm.26422.1	gb:AF187079.1 gb:BC024686.1 gb:NM_017477.1 gb:BC024896.1	416	FL+Stack	110	1	1	X65	0.0275611407140876	0.132212071061557	0.895953282347979	0.488	25
66	NA	NA	1415671_at	FLmRNA	gb:NM_013477.1	Atp6v0d1	ATPase H+ transporting lysosomal 38kDa V0subunit D isoform 1	Mm.1081.1	gb:U21549.1 gb:U13840.1 gb:BC011075.1 gb:NM_013477.1	197	FL+Stack	114	1	1	X66	-0.0125802517511516	-0.0603359510312522	0.952408030125385	0.528	25
67	NA	NA	1415672_at	FLmRNA	gb:NM_020585.1	AB041568	hypothetical protein MNCb-1213	Mm.17035.1	gb:BC016894.1 gb:NM_020585.1	213	FL+Stack	102	1	1	X67	-0.0266838040152944	-0.128001414314908	0.899248583503189	0.544	25
68	NA	NA	1415673_at	FLmRNA	gb:NM_133900.1	AI480570	expressed sequence AI480570	Mm.10623.1	gb:BC002251.1 gb:NM_133900.1	139	FL+Stack	96	1	1	X68	-0.56621934634838	-3.07863832927797	0.00317205558333045	0.264	25
69	NA	NA	1415674_a_at	FLmRNA	gb:NM_021789.1	Sbdn	synbindin	Mm.29814.1	gb:NM_021789.1 gb:AF233340.1	163	FL+Stack	95	1	2	X69	0.196333363240383	0.953967803563257	0.346905762976993	0.564	25
70	NA	NA	1415675_at	FLmRNA	gb:BC008256.1		dolichol-phosphate (beta-D) mannosyltransferase2	Mm.22001.1	gb:AB013360.1 gb:NM_010073.1 gb:BC008256.1	138	FL+Stack	92	1	1	X70	-0.265842273726285	-1.30631045251865	0.198994645421848	0.404	25
71	NA	NA	1415676_a_at	FLmRNA	gb:NM_011186.1	Psmb5	proteasome beta type subunit 5	Mm.8911.1	gb:BC012246.1 gb:AB003304.1 gb:AF060091.1 gb:NM_011186.1	172	FL+Stack	86	1	2	X71	0.0153354318218734	0.0735519135851906	0.942000600204213	0.476	25
72	NA	NA	1415677_at	FLmRNA	gb:NM_026819.1	1110029G07Rik	RIKEN cDNA 1110029G07	Mm.21623.1	gb:NM_026819.1 gb:BC003930.1	131	FL+Stack	64	1	1	X72	-0.294489369596898	-1.45541436750927	0.153010228235835	0.344	25
73	NA	NA	1415678_at	FLmRNA	gb:BC008595.1		protein phosphatase 1A magnesium dependent alpha isoform	Mm.3766.1	gb:NM_008910.1 gb:D28117.1 gb:BC008595.1	154	FL+Stack	52	1	1	X73	-0.049812940405102	-0.239092356488305	0.813075748255427	0.5	25
74	NA	NA	1415679_at	FLmRNA	gb:NM_025498.1	1700023M09Rik	RIKEN cDNA 1700023M09	Mm.41511.1	gb:BC024347.1 gb:NM_025498.1	114	FL+Stack	44	1	1	X74	0.280599722234694	1.3827961616505	0.174256992402259	0.632	25
75	NA	NA	1415680_at	FLmRNA	gb:NM_008569.1	Mcpr	meiotic check point regulator	Mm.3989.1	gb:NM_008569.1	128	FL+Stack	41	1	1	X75	-0.546054773696145	-2.93861007044851	0.00474591571358666	0.288	25
76	NA	NA	1415681_at	FLmRNA	gb:NM_053164.1	Mrpl43	mitochondrial ribosomal protein L43	Mm.44174.1	gb:AB049657.1 gb:NM_053164.1	111	FL+Stack	37	1	1	X76	-0.417609267599158	-2.13315117182015	0.0377881414773693	0.312	25
77	NA	NA	1415682_at	FLmRNA	gb:NM_023045.1	Ranbp16	RAN binding protein 16	Mm.27607.1	gb:NM_023045.1	199	FL+Stack	33	1	1	X77	-0.0960268112901083	-0.461951825945134	0.647950890255127	0.476	25
78	NA	NA	1415683_at	FLmRNA	gb:BC016526.1		N-myristoyltransferase	Mm.10265.1	gb:NM_008707.1 gb:AF043326.1 gb:BC021635.1 gb:BC016526.1	101	FL+Stack	30	1	1	X78	-0.741447922705239	-4.57372470164992	2.22720361397462e-05	0.188	25
79	NA	NA	1415684_at	FLmRNA	gb:AV168389	Apg5l	autophagy 5-like (S. cerevisiae)	Mm.22264.1	gb:NM_053069.1 gb:BC002166.1 gb:AB048349.1	142	Stack	28	1	1	X79	0.434916481537069	2.23458984642415	0.0298019256382108	0.628	25
80	NA	NA	1415685_at	FLmRNA	gb:NM_133767.1	2410112O06Rik	RIKEN cDNA 2410112O06	Mm.214594.1	gb:BC016590.1 gb:NM_133767.1	48	FL+Stack	16	1	1	X80	-0.269508034304454	-1.32524770427177	0.192638045472258	0.424	25
81	NA	NA	1415686_at	FLmRNA	gb:AV339290	Rab14	RAB14 member RAS oncogene family	Mm.58771.1	gb:NM_026697.1 gb:BC025139.1 gb:BC009085.1	418	Stack	12	1	1	X81	-0.133478574625029	-0.643983615782474	0.52472354458114	0.444	25
82	NA	NA	1415687_a_at	FLmRNA	gb:BM212050	Psap	prosaposin	Mm.3363.1	gb:NM_011179.1	332	Stack	32	1	2	X82	-0.230681951248314	-1.1265869971251	0.267255203183744	0.46	25
83	NA	NA	1415688_at	FLmRNA	gb:NM_025985.1	2700059C12Rik	RIKEN cDNA 2700059C12	Mm.18485.1	gb:NM_025985.1	161	FL+Stack	79	1	1	X83	-0.834414051794252	-5.7669634447752	2.17103869352689e-07	0.128	25
84	NA	NA	1415689_s_at	FLmRNA	gb:BC007473.1		RIKEN cDNA 2810435N07 gene	Mm.29962.1	gb:BC007473.1 gb:AF291722.1 gb:NM_023685.1	131	FL+Stack	38	2	2	X84	-0.239329921477469	-1.17048598713601	0.249227639359077	0.412	25
85	NA	NA	1415690_at	FLmRNA	gb:NM_053161.1	Mrpl27	mitochondrial ribosomal protein L27	Mm.34951.1	gb:AB049648.1 gb:NM_053161.1	64	FL+Stack	18	1	1	X85	-0.239807750120824	-1.17291710241538	0.248255277526947	0.416	25
86	NA	NA	1415691_at	FLmRNA	gb:BQ176806	Dlgh1	discs large homolog 1 (Drosophila)	Mm.382.1	gb:U93309.1 gb:NM_007862.1	162	Stack	73	1	1	X86	-0.062516305777898	-0.300209179777582	0.766566592324604	0.472	25
87	NA	NA	1415692_s_at	FLmRNA	gb:BI653492	Canx	calnexin	Mm.153481.1	gb:L18888.1 gb:NM_007597.1 gb:BC012408.1	222	Stack	20	3	3	X87	0.521091715735796	2.77121006135554	0.00756218174130867	0.652	25
88	NA	NA	1415693_at	FLmRNA	gb:AW545361	1110021N07Rik	RIKEN cDNA 1110021N07 gene	Mm.21707.1	gb:NM_024207.1 gb:BC003454.1	196	Stack	59	1	1	X88	0.403990576035693	2.0545759324399	0.0451945687237109	0.668	25
89	NA	NA	1415694_at	FLmRNA	gb:AK004541.1	Wars		Mm.38433.1	gb:NM_011710.1	129	Stack	25	1	1	X89	0.302887699249222	1.49963702029004	0.141093129039627	0.624	25
90	NA	NA	1415695_at	FLmRNA	gb:BC005762.1		Similar to proteasome (prosome macropain)subunit alpha type 1	Mm.30097.1	gb:AF060088.1 gb:BC005762.1	527	FL+Stack	414	1	1	X90	-0.183384925502709	-0.889546065087921	0.380238580143518	0.432	25
91	NA	NA	1415696_at	FLmRNA	gb:BC005549.1		SAR1 protein	Mm.6698.1	gb:BC005549.1	350	FL+Stack	138	1	1	X91	-0.0619002154715439	-0.297243035785083	0.768805560526618	0.468	25
92	NA	NA	1415697_at	FLmRNA	gb:BG069656	G3bp2-pending	Ras-GTPase-activating protein (GAP<120>) SH3-domain binding protein 2	Mm.2411.2	gb:AF145285.1	359	Stack	10	1	1	X92	-0.0758145526464956	-0.364292861024434	0.718709012305193	0.468	25
93	NA	NA	1415698_at	FLmRNA	gb:BC011152.1		Unknown (protein for MGC:19040)	Mm.171335.1	gb:BC011152.1	143	FL+Stack	98	1	1	X93	-0.604528280420888	-3.3582949487126	0.00137044332044468	0.232	25
94	NA	NA	1415699_a_at	FLmRNA	gb:BC003350.1		Similar to G protein pathway suppressor 1	Mm.30195.1	gb:BC003350.1	164	FL+Stack	86	1	2	X94	-0.197824913668281	-0.96141008950298	0.343181190295929	0.444	25
95	NA	NA	1415700_a_at	FLmRNA	gb:BC011111.1		RIKEN cDNA 0610038P07 gene	Mm.144420.1	gb:BC011111.1	245	FL+Stack	59	1	2	X95	-0.188826051089918	-0.916577089319014	0.366014310282305	0.4	25
96	NA	NA	1415701_x_at	FLmRNA	gb:BC025918.1		ribosomal protein L23	Mm.140380.2	gb:BC025918.1	56	FL+Stack	17	1	4	X96	-0.237798537465537	-1.16269851814992	0.25236065891224	0.376	25
97	NA	NA	1415702_a_at	FLmRNA	gb:BC013702.1		C-terminal binding protein 1	Mm.7286.2	gb:BC013702.1	43	FL+Stack	13	1	2	X97	0.0533849238250775	0.256268736882953	0.799928572058156	0.508	25
98	NA	NA	1415703_at	FLmRNA	gb:BM248615	Ureb1-pending	upstream regulatory element binding protein 1	Mm.27372.1	gb:BC017642.1	169	Stack	21	1	1	X98	-0.176831659861474	-0.8570638859956	0.397783817968745	0.476	25
99	NA	NA	1415704_a_at	FLmRNA	gb:AF320340.1		CDV-3B	Mm.29076.2	gb:AB046372.1 gb:AF320340.1	16	FL	1	1	2	X99	0.370690909245875	1.8666519345663	0.068124962307136	0.64	25
100	NA	NA	1415705_at	mRNA	gb:AK018610.1	9130011J15Rik	RIKEN cDNA 9130011J15 gene	Mm.22565.1		340	Stack	184	1	1	X100	0.428272644065876	2.1954329362588	0.0326899089331313	0.684	25
101	NA	NA	1415706_at	mRNA	gb:BQ175820	AU040324	expressed sequence AU040324	Mm.30041.1		263	Stack	106	1	1	X101	-0.378686677238211	-1.911261495407	0.0619425091829704	0.392	25
102	NA	NA	1415707_at	mRNA	gb:AI036318		Mus musculus clone IMAGE:3966453 mRNA partial cds	Mm.202841.1		216	Stack	95	1	1	X102	0.123020824575478	0.59299078323884	0.557979259574962	0.476	25
103	NA	NA	1415708_at	mRNA	gb:D50523.1	AI316828	expressed sequence AI316828	Mm.18728.1		175	Stack	71	1	1	X103	-0.347373155146599	-1.738265072973	0.088869036148456	0.404	25
104	NA	NA	1415709_s_at	mRNA	gb:BM948896		Mus musculus clone IMAGE:4981388 mRNA partial cds	Mm.203930.1		144	Stack	63	2	2	X104	-0.274680558479801	-1.35203774658478	0.183907636432984	0.328	25
105	NA	NA	1415710_at	mRNA	gb:BM123013		Mus musculus clone IMAGE:5102177 mRNA partial cds	Mm.4055.1		49	Stack	38	1	1	X105	-0.657437166540113	-3.78048856637582	0.000355619835334273	0.228	25
106	NA	NA	1415711_at	mRNA	gb:BC025221.1		Unknown (protein for IMAGE:5037434)	Mm.28512.1		100	Stack	37	1	1	X106	-0.0801669165235233	-0.385293838463938	0.703257109806134	0.504	25
107	NA	NA	1415712_at	mRNA	gb:AJ250693.1	sr528	sr528 protein	Mm.29208.1		76	Stack	9	1	1	X107	-0.258361981883985	-1.26778972158822	0.212405780222204	0.432	25
108	NA	NA	1415713_a_at	mRNA	gb:U46690.1		ATP-dependent RNA helicase	Mm.3935.2		2	ConsEnd	1	1	2	X108	0.111043327540489	0.534750299250643	0.597200493544773	0.576	25
109	NA	NA	1415714_a_at	mRNA	gb:BC027564.1		Similar to hypothetical gene LOC134550	Mm.182650.1		22	ConsEnd	0	1	2	X109	0.114556280621241	0.551814976295432	0.585576384801264	0.604	25
110	NA	NA	1415715_at	mRNA	gb:AK010497.1	2410015J15Rik	RIKEN cDNA 2410015J15 gene	Mm.29809.1		164	Stack	146	1	1	X110	-0.469663377641869	-2.44413970588124	0.0178461442714573	0.312	25
111	NA	NA	1415716_a_at	mRNA	gb:AA208652	3200001M24Rik	RIKEN cDNA 3200001M24 gene	Mm.29911.1		200	Stack	120	1	4	X111	0.0130998959203402	0.0628284879131926	0.950444493735026	0.392	25
112	NA	NA	1415717_at	mRNA	gb:BI735988	4931406I20Rik	RIKEN cDNA 4931406I20 gene	Mm.28286.1		144	Stack	91	1	1	X112	0.251376531128958	1.23196112434678	0.225467812445861	0.592	25
113	NA	NA	1415718_at	mRNA	gb:BI152383	AF006998	EST AF006998	Mm.2947.1		38	Stack	21	1	1	X113	-0.609988846628185	-3.39978221578068	0.00120542780815446	0.224	25
114	NA	NA	1415719_s_at	mRNA	gb:BE134617	3110009G21Rik	RIKEN cDNA 3110009G21 gene	Mm.196465.1		45	Stack	31	2	2	X114	0.0405481155291716	0.194568610764251	0.847397759776502	0.496	25
115	NA	NA	1415720_s_at	mRNA	gb:AK011037.1	2510031P20Rik	RIKEN cDNA 2510031P20 gene	Mm.200760.1		33	Stack	23	2	2	X115	0.455504077885792	2.35774374692776	0.0221273108245538	0.708	25
116	NA	NA	1415721_a_at	mRNA	gb:AK004750.1	1200013P24Rik	RIKEN cDNA 1200013P24 gene	Mm.24821.2		5	ConsEnd	0	1	2	X116	-0.297750847864537	-1.47255927651107	0.148300314069983	0.388	25
117	NA	NA	1415722_a_at	mRNA	gb:AK003213.1	1110059P08Rik	RIKEN cDNA 1110059P08 gene	Mm.28899.2		2	ConsEnd	0	1	2	X117	-0.0843349988293132	-0.405419443051822	0.688565799968727	0.468	25
118	NA	NA	1415723_at	EST	gb:BQ176989	D1Ertd692e	DNA segment Chr 1 ERATO Doi 692 expressed	Mm.196515.1		467	Stack	79	1	1	X118	-0.493658320837194	-2.59399799013597	0.0121463120339741	0.276	25
119	NA	NA	1415724_a_at	EST	gb:AV000235	Cdc42	cell division cycle 42 homolog (S. cerevisiae)	Mm.1022.2		95	Stack	75	1	4	X119	0.0374487173215943	0.179681766095209	0.858943401656617	0.592	25
120	NA	NA	1415725_at	EST	gb:AA866997	R75565	expressed sequence R75565	Mm.29072.1		90	Stack	69	1	1	X120	-0.00607696722439207	-0.029144469748274	0.977000646229774	0.516	25
121	NA	NA	1415726_at	EST	gb:AW536361	AA407558	expressed sequence AA407558	Mm.38930.1		151	Stack	52	1	1	X121	-0.296272738801648	-1.46478466756441	0.150421885899639	0.392	25
122	NA	NA	1415727_at	EST	gb:AV017766	AA087124	EST AA087124	Mm.205996.1		61	Stack	45	1	1	X122	-0.0788906328689994	-0.379134036548112	0.707776690511546	0.452	25
123	NA	NA	1415728_at	EST	gb:BG806432	Pabpn1	poly(A) binding protein nuclear 1	Mm.7723.2		98	Stack	41	1	1	X123	0.253037825176174	1.24046962588214	0.222314004404658	0.568	25
124	NA	NA	1415729_at	EST	gb:BQ174223		ESTs	Mm.10343.1		95	Stack	37	1	1	X124	-0.310667260259162	-1.5408228791983	0.130661674226057	0.396	25
125	NA	NA	1415730_at	EST	gb:BG972112	AL022757	expressed sequence AL022757	Mm.205538.1		90	Stack	32	1	1	X125	0.0104905719072801	0.0503128611833405	0.960306739545502	0.484	25
126	NA	NA	1415731_at	EST	gb:W08638	D1Ertd654e	DNA segment Chr 1 ERATO Doi 654 expressed	Mm.24786.1		66	Stack	29	1	1	X126	-0.135980368371426	-0.656203621864324	0.516910876232031	0.5	25
127	NA	NA	1415732_at	EST	gb:BG071718	AI326074	expressed sequence AI326074	Mm.43745.1		112	Stack	28	1	1	X127	-0.109721877317397	-0.528334675630338	0.601598261236594	0.488	25
128	NA	NA	1415733_a_at	EST	gb:BI080296		ESTs	Mm.24228.2		44	Stack	11	1	2	X128	0.337132409411002	1.68263511273095	0.0993491279363668	0.62	25
129	NA	NA	1415734_at	FLmRNA	gb:NM_009005.1	Rab7	RAB7 member RAS oncogene family	Mm.4268.1	gb:NM_009005.1 gb:BC004597.1	511	FL+Stack	154	1	1	X129	0.246177217710012	1.20538097372525	0.235530141291884	0.592	25
130	NA	NA	1415735_at	FLmRNA	gb:NM_015735.1	Ddb1	damage specific DNA binding protein 1 (127 kDa)	Mm.29623.1	gb:BC009661.1 gb:AB026432.1 gb:NM_015735.1 gb:AF159853.1	351	FL+Stack	128	1	1	X130	-0.123166419283463	-0.593699773580192	0.557509790545304	0.464	25
131	NA	NA	1415736_at	FLmRNA	gb:NM_020031.1	Pfdn5	prefoldin 5	Mm.181847.1	gb:BC026920.1 gb:AB011473.1 gb:NM_020031.1 gb:AF108357.1	254	FL+Stack	127	1	1	X131	0.607214946652813	3.37865273113556	0.00128697884962934	0.752	25
132	NA	NA	1415737_at	FLmRNA	gb:NM_019437.1	0610038L10Rik	hypothetical protein 0610038L10Rik	Mm.7013.1	gb:NM_019437.1	253	FL+Stack	110	1	1	X132	0.138892208098362	0.670437179320091	0.507889100709693	0.524	25
133	NA	NA	1415738_at	FLmRNA	gb:NM_025334.1	0610040B21Rik	RIKEN cDNA 0610040B21	Mm.31076.1	gb:BC006857.1 gb:NM_025334.1	186	FL+Stack	106	1	1	X133	-0.348327548601689	-1.74347225174372	0.0879364330876235	0.384	25
134	NA	NA	1415739_at	FLmRNA	gb:NM_133693.1	3100004P22Rik	RIKEN cDNA 3100004P22	Mm.21819.1	gb:BC011286.1 gb:BC027372.1 gb:BC009148.1 gb:NM_133693.1	207	FL+Stack	92	1	1	X134	-0.0643934513205721	-0.309248051454228	0.759756026391186	0.48	25
135	NA	NA	1415740_at	FLmRNA	gb:NM_008950.1	Psmc5	protease (prosome macropain) 26S subunit ATPase 5	Mm.665.1	gb:NM_008950.1	174	FL+Stack	75	1	1	X135	0.235928169077062	1.15319537642173	0.25622178992372	0.596	25
136	NA	NA	1415741_at	FLmRNA	gb:NM_011626.1	Tparl	TPA regulated locus	Mm.790.1	gb:M23568.1 gb:NM_011626.1	146	FL+Stack	74	1	1	X136	-0.686774551305157	-4.03725140004159	0.000149720819351016	0.204	25
137	NA	NA	1415742_at	FLmRNA	gb:BC016485.1		ancient ubiquitous protein	Mm.2146.1	gb:NM_007517.1 gb:U41736.1 gb:BC016485.1	154	FL+Stack	69	1	1	X137	0.100576817767665	0.483985850151168	0.632398009874517	0.504	25
138	NA	NA	1415743_at	FLmRNA	gb:NM_010412.2	Hdac5	histone deacetylase 5	Mm.22665.1	gb:AF207748.1 gb:AF006602.2 gb:NM_010412.2	125	FL+Stack	63	1	1	X138	-0.262768008095277	-1.29045947095126	0.204434646348832	0.4	25
139	NA	NA	1415744_at	FLmRNA	gb:BC022974.1		H2-K region expressed gene 2	Mm.2948.1	gb:BC022974.1 gb:M65255.1 gb:NM_010385.1	104	FL+Stack	53	1	1	X139	0.0654874470063966	0.314516891061799	0.755794812510183	0.572	25
140	NA	NA	1415745_a_at	FLmRNA	gb:NM_007834.1	Dcra	Down syndrome critical region protein A	Mm.7472.1	gb:AB001990.1 gb:NM_007834.1 gb:BC003740.1	120	FL+Stack	50	1	2	X140	0.115253187779673	0.555201944228425	0.583282078911991	0.556	25
141	NA	NA	1415746_at	FLmRNA	gb:AF363690.1	Cic	capicua protein	Mm.28833.1	gb:NM_027882.1 gb:AF363690.1	93	FL+Stack	40	1	1	X141	-0.301856075211075	-1.49419166220254	0.14251997170516	0.332	25
142	NA	NA	1415747_s_at	EST	gb:C80812	D18Ertd331e	DNA segment Chr 18 ERATO Doi 331 expressed	Mm.195338.1		1	ConsEnd	1	2	2	X142	-0.0103045013500643	-0.0494204016542081	0.961010248295955	0.512	25
143	NA	NA	1415748_a_at	FLmRNA	gb:NM_021608.1	Dctn5	dynactin 5	Mm.27270.1	gb:NM_021608.1 gb:BC010834.1 gb:AF190795.1	50	FL	2	1	2	X143	0.348201776740005	1.74278581426549	0.088058910441569	0.648	25
144	NA	NA	1415749_a_at	FLmRNA	gb:NM_017475.1	Gtr2	small GTPase homolog (S. cerevisiae)	Mm.28746.1	gb:NM_017475.1 gb:AB017616.1	2	FL	2	1	2	X144	-0.0735513972590045	-0.353378267657095	0.726786795162508	0.484	25
145	NA	NA	1415750_at	FLmRNA	gb:BC019504.1		Unknown (protein for MGC:28734)	Mm.41552.1	gb:BC019504.1	240	FL+Stack	159	1	1	X145	0.163319938932742	0.790332557026866	0.435360203128125	0.572	25
146	NA	NA	1415751_at	FLmRNA	gb:BC020024.1		heterochromatin protein 2 binding protein 3	Mm.29822.1	gb:BC020024.1	249	FL+Stack	123	1	1	X146	-0.507932513303533	-2.68537531328849	0.0095372126218213	0.312	25
147	NA	NA	1415752_at	FLmRNA	gb:BC016084.1		Unknown (protein for MGC:27590)	Mm.29866.1	gb:BC016084.1	165	FL+Stack	90	1	1	X147	0.219318487494952	1.06918290198445	0.292183500368067	0.608	25
148	NA	NA	1415753_at	FLmRNA	gb:BC005632.1		Similar to CGI-67 protein	Mm.29802.1	gb:BC005632.1	155	FL+Stack	69	1	1	X148	-0.433649331429249	-2.22710025723246	0.0303363346924544	0.336	25
149	NA	NA	1415754_at	FLmRNA	gb:BC024419.1		polymerase II	Mm.22230.1	gb:BC024419.1	60	FL+Stack	35	1	1	X149	0.357782401995023	1.79527367575001	0.0790908705690277	0.636	25
150	NA	NA	1415755_a_at	FLmRNA	gb:BC019372.1		Similar to ubiquitin-conjugating enzyme E2variant 1	Mm.22651.2	gb:BC019372.1	2	FL	1	1	2	X150	-0.213000714909792	-1.03739868597398	0.306652517573588	0.432	25
151	NA	NA	1415756_a_at	FLmRNA	gb:BB667523	Snap25bp	synaptosomal-associated protein 25 kDa binding protein	Mm.28793.2	gb:BC006744.1	157	Stack	13	1	2	X151	0.256418998281076	1.2578103644913	0.215986552144435	0.596	25
152	NA	NA	1415757_at	mRNA	gb:BM948896		Mus musculus clone IMAGE:4981388 mRNA partial cds	Mm.203930.1		144	Stack	63	1	1	X152	-0.469219487759797	-2.44140913427137	0.0179692163322246	0.352	25
153	NA	NA	1415758_at	mRNA	gb:BM118442	2510002A14Rik	RIKEN cDNA 2510002A14 gene	Mm.1921.1		116	Stack	9	1	1	X153	0.20687213991972	1.00665184395742	0.321103611502302	0.6	25
154	NA	NA	1415759_a_at	mRNA	gb:BC028547.1		RIKEN cDNA 1110003H18 gene	Mm.33907.1		64	Stack	25	1	2	X154	0.114722401585501	0.552622274106427	0.585029138952766	0.516	25
155	NA	NA	1415760_s_at	mRNA	gb:BC027632.1		Unknown (protein for MGC:41183)	Mm.9703.2		25	ConsEnd	0	2	3	X155	0.453151275411864	2.34352518396736	0.0229133059360062	0.648	25
156	NA	NA	1415761_at	mRNA	gb:AV021593	Mrpl52	mitochondrial ribosomal protein L52	Mm.30240.1		102	Stack	85	1	1	X156	0.131554964058819	0.634593401812309	0.530768752472041	0.468	25
157	NA	NA	1415762_x_at	mRNA	gb:AV021593	Mrpl52	mitochondrial ribosomal protein L52	Mm.30240.1		102	Stack	85	1	2	X157	0.344326350029985	1.72166786277349	0.091896045887766	0.604	25
158	NA	NA	1415763_a_at	mRNA	gb:BE853401	2510006D16Rik	RIKEN cDNA 2510006D16 gene	Mm.35837.2		99	Stack	31	1	2	X158	-0.486322308131862	-2.54769938296373	0.0137011287135546	0.316	25
159	NA	NA	1415764_at	mRNA	gb:AK003350.1	1110003F06Rik	RIKEN cDNA 1110003F06 gene	Mm.23014.1		118	Stack	31	1	1	X159	-0.0490603068255019	-0.235474009302009	0.815852326028389	0.492	25
160	NA	NA	1415765_at	EST	gb:BI080136	AI465155	expressed sequence AI465155	Mm.24148.1		129	Stack	9	1	1	X160	-0.525219939093914	-2.79846896710888	0.00701809073700591	0.284	25
161	NA	NA	1415766_at	EST	gb:BQ175529	4930564D15Rik	RIKEN cDNA 4930564D15 gene	Mm.6636.1		23	Stack	14	1	1	X161	-0.0623107809439973	-0.299219662682039	0.767313300422216	0.524	25
162	NA	NA	1415767_at	EST	gb:BB350365	Scya19	small inducible cytokine A19	Mm.30205.2		215	Stack	17	1	1	X162	0.255313569497787	1.25213752672639	0.218041765117848	0.644	25
163	NA	NA	1415768_a_at	EST	gb:AV054417	1200003M11Rik	RIKEN cDNA 1200003M11 gene	Mm.30272.3		11	Stack	10	1	2	X163	0.175497606928566	0.850461080459346	0.401410399255169	0.556	25
164	NA	NA	1415769_at	FLmRNA	gb:NM_008395.1	Itch	itchy	Mm.8975.1	gb:AF037454.1 gb:NM_008395.1	104	FL+Stack	44	1	1	X164	0.493712080498479	2.59433890092216	0.0121354807921868	0.668	25
165	NA	NA	1415770_at	FLmRNA	gb:NM_031392.1	Wdr6	WD repeat domain 6	Mm.29493.1	gb:AB041854.1 gb:NM_031392.1 gb:AF348591.1	712	FL+Stack	570	1	1	X165	-0.147126230360029	-0.710750891028577	0.482801864768537	0.456	25
166	NA	NA	1415771_at	FLmRNA	gb:AF318184.1		nucleolin	Mm.117581.1	gb:BC005460.1 gb:NM_010880.1 gb:AF318184.1	834	FL+Stack	483	1	1	X166	-0.639789552657816	-3.63436446656549	0.000573326598956312	0.216	25
167	NA	NA	1415772_at	FLmRNA	gb:BC005460.1		nucleolin	Mm.117581.1	gb:BC005460.1 gb:NM_010880.1 gb:AF318184.1	834	FL+Stack	51	1	1	X167	-0.213415884771409	-1.03948459134515	0.305688334102758	0.444	25
168	NA	NA	1415773_at	FLmRNA	gb:BF118393	Ncl	nucleolin	Mm.117581.1	gb:BC005460.1 gb:NM_010880.1 gb:AF318184.1	834	Stack	32	1	1	X168	0.0301457182439871	0.144617604242058	0.88625546535395	0.532	25
169	NA	NA	1415774_at	FLmRNA	gb:NM_021448.1	Statip1	signal transducer and activator of transcriptioninteracting protein 1	Mm.25298.1	gb:BC015284.1 gb:AF291064.1 gb:NM_021448.1	600	FL+Stack	480	1	1	X169	-0.151902274991261	-0.734179786557289	0.468544051014365	0.404	25
170	NA	NA	1415775_at	FLmRNA	gb:BC003785.1		retinoblastoma binding protein 7	Mm.1603.1	gb:BC003785.1 gb:U35142.1 gb:NM_009031.1	581	FL+Stack	426	1	1	X170	-0.565176344182266	-3.07128219992694	0.00324086125809471	0.232	25
171	NA	NA	1415776_at	FLmRNA	gb:NM_007437.1	Aldh3a2	aldehyde dehydrogenase family 3 subfamily A2	Mm.4210.1	gb:NM_007437.1 gb:BC003797.1 gb:U14390.1	528	FL+Stack	414	1	1	X171	-0.626766392924715	-3.53007969749077	0.000800695275016036	0.248	25
172	NA	NA	1415777_at	FLmRNA	gb:NM_018874.1	Pnliprp1	pancreatic lipase related protein 1	Mm.10753.1	gb:AF061274.1 gb:NM_018874.1	815	FL+Stack	383	1	1	X172	0.0883890586241088	0.425008158927183	0.674380740251028	0.56	25
173	NA	NA	1415778_at	FLmRNA	gb:NM_019768.1	Mrgx-pending	cDNA sequence AB025049	Mm.27218.1	gb:NM_019768.1 gb:AB025049.1	502	FL+Stack	382	1	1	X173	0.201578671355306	0.980160277221979	0.333913659770018	0.548	25
174	NA	NA	1415779_s_at	FLmRNA	gb:NM_013798.1	Actl	actin-like	Mm.116989.1	gb:AF195094.1 gb:BC021796.1 gb:NM_013798.1 gb:BC003337.1	433	FL+Stack	370	2	2	X174	-0.49625782986032	-2.61050998507182	0.0116316330470243	0.28	25
175	NA	NA	1415780_a_at	FLmRNA	gb:NM_026139.1	3230401N03Rik	RIKEN cDNA 3230401N03	Mm.27714.1	gb:NM_026139.1	415	FL+Stack	348	1	2	X175	-0.825961683766314	-5.63650864294901	3.68293756855877e-07	0.116	25
176	NA	NA	1415781_a_at	FLmRNA	gb:NM_133354.1	Smt3h2	SMT3 (supressor of mif two 3) homolog 2 (S.cerevisiae)	Mm.29923.1	gb:BC017522.1 gb:L79948.1 gb:NM_133354.1	481	FL+Stack	320	1	2	X176	-0.191695308707963	-0.930854403000084	0.358640018808973	0.296	25
177	NA	NA	1415782_at	FLmRNA	gb:NM_133354.1	Smt3h2	SMT3 (supressor of mif two 3) homolog 2 (S.cerevisiae)	Mm.29923.1	gb:BC017522.1 gb:L79948.1 gb:NM_133354.1	481	FL+Stack	320	1	1	X177	-0.746987153411171	-4.63327127973717	1.78910267127219e-05	0.14	25
178	NA	NA	1415783_at	FLmRNA	gb:NM_022997.1	Vps35	vacuolar protein sorting 35	Mm.196201.1	gb:BC005469.1 gb:NM_008582.1 gb:AF226323.1 gb:NM_022997.1 gb:U47024.1 gb:BC006637.1	473	FL+Stack	307	1	1	X178	-0.169737528873828	-0.821988227544093	0.417280003255155	0.492	25
179	NA	NA	1415784_at	FLmRNA	gb:BI654068	Vps35	vacuolar protein sorting 35	Mm.196201.1	gb:BC005469.1 gb:NM_008582.1 gb:AF226323.1 gb:NM_022997.1 gb:U47024.1 gb:BC006637.1	473	Stack	8	1	1	X179	-0.0326242688264645	-0.156516041545638	0.876970369766299	0.404	25
180	NA	NA	1415785_a_at	FLmRNA	gb:NM_009840.1	Cct8	chaperonin subunit 8 (theta)	Mm.17989.1	gb:NM_009840.1 gb:BC009007.1	482	FL+Stack	281	1	2	X180	-0.654955601699298	-3.75958748054769	0.000381017822141529	0.212	25
181	NA	NA	1415786_at	FLmRNA	gb:NM_025973.1	2210410L06Rik	RIKEN cDNA 2210410L06	Mm.22957.1	gb:NM_025973.1	388	FL+Stack	280	1	1	X181	0.0220924589102802	0.105968953441018	0.916519040154214	0.48	25
182	NA	NA	1415787_at	FLmRNA	gb:NM_008060.1	G2an	alpha glucosidase 2 alpha neutral subunit	Mm.3196.1	gb:U92793.1 gb:NM_008060.1	432	FL+Stack	279	1	1	X182	0.193484918893986	0.939767676488608	0.354085019816336	0.544	25
183	NA	NA	1415788_at	FLmRNA	gb:NM_024475.1	BC002236	hypothetical protein MGC: 7513	Mm.23744.1	gb:BC002236.1 gb:NM_024475.1	376	FL+Stack	275	1	1	X183	-0.0571346417266502	-0.27430685557863	0.786183968438396	0.504	25
184	NA	NA	1415789_a_at	FLmRNA	gb:BF158817	BC002236	hypothetical protein MGC: 7513	Mm.23744.1	gb:BC002236.1 gb:NM_024475.1	376	Stack	44	1	2	X184	-0.144609856228344	-0.698420416061906	0.4904013507175	0.428	25
185	NA	NA	1415790_at	FLmRNA	gb:BF158817	BC002236	hypothetical protein MGC: 7513	Mm.23744.1	gb:BC002236.1 gb:NM_024475.1	376	Stack	44	1	1	X185	0.00443796643614179	0.0212838790671267	0.983202720552087	0.504	25
186	NA	NA	1415791_at	FLmRNA	gb:NM_030564.1	Rnf34	ring finger protein 34	Mm.7780.1	gb:BC004042.1 gb:AF434815.1 gb:NM_030564.1	345	FL+Stack	275	1	1	X186	0.230105522207895	1.12366757375134	0.268485795322602	0.6	25
187	NA	NA	1415792_at	FLmRNA	gb:NM_019705.1	Ubce7ip3-pending	ubiquitin conjugating enzyme 7 interactingprotein 3	Mm.28806.1	gb:NM_019705.1 gb:AF124663.1	355	FL+Stack	273	1	1	X187	0.0929762947339262	0.447190221471601	0.658459572630409	0.552	25
188	NA	NA	1415793_at	FLmRNA	gb:NM_134021.1	AI415282	expressed sequence AI415282	Mm.24187.1	gb:BC026564.1 gb:BC010785.1 gb:NM_134021.1	380	FL+Stack	270	1	1	X188	0.565195873870147	3.07141982254827	0.00323956136145218	0.78	25
189	NA	NA	1415794_a_at	FLmRNA	gb:NM_011462.1	Spin	spindlin	Mm.42193.1	gb:NM_011462.1 gb:BC016517.1 gb:U48972.1	549	FL+Stack	268	1	2	X189	0.24025095452511	1.17517258361123	0.247355591065027	0.592	25
190	NA	NA	1415795_at	FLmRNA	gb:BC016517.1		Unknown (protein for MGC:27756)	Mm.42193.1	gb:NM_011462.1 gb:BC016517.1 gb:U48972.1	549	FL	5	1	1	X190	-0.00642215209700354	-0.0307999829175266	0.975694600228243	0.492	25
191	NA	NA	1415796_at	FLmRNA	gb:NM_011873.1	Prtb	proline rich protein expressed in brain	Mm.28797.1	gb:AF085348.1 gb:BC014808.1 gb:NM_011873.1	531	FL+Stack	267	1	1	X191	0.126596438875053	0.610410192269071	0.546501963641683	0.552	25
192	NA	NA	1415797_at	FLmRNA	gb:NM_007584.1	Ddr1	cell adhesion kinase	Mm.5021.1	gb:L57509.1 gb:AF026259.1 gb:NM_007584.1	379	FL+Stack	263	1	1	X192	0.179102069275827	0.868308535335785	0.391654340334256	0.552	25
193	NA	NA	1415798_at	FLmRNA	gb:BF225985	Ddr1	discoidin domain receptor family member 1	Mm.5021.1	gb:L57509.1 gb:AF026259.1 gb:NM_007584.1	379	Stack	13	1	1	X193	0.172961669145629	0.837918397260837	0.408355073873978	0.572	25
194	NA	NA	1415799_at	FLmRNA	gb:NM_021714.1	Wbp11	WW domain binding protein 11	Mm.141197.1	gb:BC021823.1 gb:BC006600.1 gb:NM_021714.1 gb:AF071186.1	342	FL+Stack	262	1	1	X194	0.027239121708047	0.130666561830263	0.897162603040812	0.532	25
195	NA	NA	1415800_at	FLmRNA	gb:BC006894.1		gap junction membrane channel protein alpha 1	Mm.4504.1	gb:M63801.1 gb:NM_010288.1 gb:BC006894.1	381	FL+Stack	260	1	1	X195	-0.204290501556259	-0.993724370260536	0.327313194056165	0.448	25
196	NA	NA	1415801_at	FLmRNA	gb:M63801.1	alpha-1 gap junction	connexin 43	Mm.4504.1	gb:M63801.1 gb:NM_010288.1 gb:BC006894.1	381	FL	2	1	1	X196	0.142066617798668	0.685967612313988	0.498142467170972	0.488	25
197	NA	NA	1415802_at	FLmRNA	gb:NM_009196.1	Slc16a1	solute carrier family 16 (monocarboxylic acidtransporters) member 1	Mm.9086.1	gb:BC014777.1 gb:NM_009196.1 gb:AF058055.1	354	FL+Stack	259	1	1	X197	-0.362315486203755	-1.82025168204605	0.0750973244908013	0.36	25
198	NA	NA	1415803_at	FLmRNA	gb:AF071549.1		fractalkine/neurotactin	Mm.3205.1	gb:NM_009142.1 gb:U92565.1 gb:BC006650.1 gb:AF010586.1 gb:AF071549.1	335	FL+Stack	258	1	1	X198	-0.300059723413731	-1.48471863214053	0.145029121007021	0.384	25
199	NA	NA	1415804_at	FLmRNA	gb:AF010586.1		neurotactin	Mm.3205.1	gb:NM_009142.1 gb:U92565.1 gb:BC006650.1 gb:AF010586.1 gb:AF071549.1	335	FL	2	1	1	X199	0.0227452358723362	0.109101136134585	0.914061180789082	0.492	25
200	NA	NA	1415805_at	FLmRNA	gb:NM_025469.1	2200003J09Rik	RIKEN cDNA 2200003J09	Mm.21160.1	gb:AF414676.1 gb:NM_025469.1 gb:AF414677.1	457	FL+Stack	255	1	1	X200	0.28068970174483	1.38326458166358	0.174113067627461	0.584	25
201	NA	NA	1415806_at	FLmRNA	gb:NM_008872.1	Plat	plasminogen activator tissue	Mm.154660.1	gb:BC011256.1 gb:NM_008872.1 gb:J03520.1	301	FL+Stack	249	1	1	X201	0.122654758661275	0.591208296606644	0.559160428274359	0.516	25
202	NA	NA	1415807_s_at	FLmRNA	gb:AK011528.1	Sfrs2	splicing factor arginine/serine-rich 2 (SC-35)	Mm.21841.1	gb:NM_011358.1 gb:AF077858.1	405	Stack	18	3	5	X202	-0.519670371446084	-2.76186214817067	0.00775748198598799	0.296	25
203	NA	NA	1415808_at	FLmRNA	gb:NM_009411.1	Tpbpa	trophoblast specific protein alpha	Mm.2372.1	gb:AY034575.1 gb:NM_009411.1	346	FL+Stack	245	1	1	X203	0.00555629054949094	0.0266473075939902	0.978970793113199	0.532	25
204	NA	NA	1415809_at	FLmRNA	gb:AV204308	Tpbpa	trophoblast specific protein alpha	Mm.2372.1	gb:AY034575.1 gb:NM_009411.1	346	ConsEnd	1	1	1	X204	0.256398561728881	1.25770545704123	0.216024429292032	0.544	25
205	NA	NA	1415810_at	FLmRNA	gb:NM_010931.1	Np95	nuclear protein 95	Mm.42196.1	gb:NM_010931.1 gb:D87908.1 gb:BC022167.1 gb:AF274046.1	340	FL+Stack	244	1	1	X205	-0.149398558750322	-0.721893535057324	0.475991067673694	0.432	25
206	NA	NA	1415811_at	FLmRNA	gb:BB702754	Np95	nuclear protein 95	Mm.42196.1	gb:NM_010931.1 gb:D87908.1 gb:BC022167.1 gb:AF274046.1	340	Stack	12	1	1	X206	-0.460985127756632	-2.39101712439305	0.020380844545728	0.356	25
207	NA	NA	1415812_at	FLmRNA	gb:NM_010354.1	Gsn	gelsolin	Mm.21109.1	gb:NM_010354.1 gb:BC023143.1 gb:J04953.1	415	FL+Stack	239	1	1	X207	0.218423512018742	1.06467479116112	0.294206711956788	0.672	25
208	NA	NA	1415813_at	FLmRNA	gb:NM_007466.1	Api5	apoptosis inhibitor 5	Mm.692.1	gb:BC007133.1 gb:NM_007466.1 gb:U35846.1	349	FL+Stack	239	1	1	X208	-0.246425946782268	-1.20665087430379	0.235042130640355	0.412	25
209	NA	NA	1415814_at	FLmRNA	gb:NM_007509.2	Atp6v1b2	ATPase H+ transporting lysosomal (vacuolarproton pump) beta 56/58 kDa isoform 2	Mm.10727.1	gb:BC012497.1 gb:NM_007509.2	431	FL+Stack	238	1	1	X209	-0.136349820248038	-0.658008922806258	0.515761927300805	0.404	25
210	NA	NA	1415815_at	FLmRNA	gb:BB340005	Trim27	tripartite motif protein 27	Mm.55.1	gb:NM_009054.1 gb:BC003219.1 gb:L46855.1	314	ConsEnd	1	1	1	X210	0.0419626236544918	0.201363920216593	0.842138535801867	0.476	25
211	NA	NA	1415816_at	FLmRNA	gb:NM_007638.1	Cct7	chaperonin subunit 7 (eta)	Mm.914.1	gb:BC008255.1 gb:NM_007638.1	513	FL+Stack	236	1	1	X211	-0.524576048034198	-2.7942066210432	0.00710073049257176	0.272	25
212	NA	NA	1415817_s_at	FLmRNA	gb:NM_007638.1	Cct7	chaperonin subunit 7 (eta)	Mm.914.1	gb:BC008255.1 gb:NM_007638.1	513	FL+Stack	236	2	2	X212	0.22675981650532	1.10673874203775	0.275699980604798	0.62	25
213	NA	NA	1415818_at	FLmRNA	gb:NM_013472.1	Anxa6	annexin A6	Mm.22619.1	gb:NM_013472.1 gb:BC005595.1	413	FL+Stack	233	1	1	X213	-0.0531432665751457	-0.255106492057408	0.800816400431295	0.556	25
214	NA	NA	1415819_a_at	FLmRNA	gb:BC006606.1		protein phosphatase 2 (formerly 2A) regulatorysubunit A (PR 65) alpha isoform	Mm.1034.1	gb:NM_016891.1 gb:BC006606.1 gb:AB021743.1	447	FL+Stack	230	1	2	X214	-0.611090778353135	-3.40820749509892	0.00117428844460202	0.252	25
215	NA	NA	1415820_x_at	FLmRNA	gb:NM_023144.1	Nono	non-POU-domain-containing octamer bindingprotein	Mm.21559.1	gb:BC005465.1 gb:NM_023144.1	379	FL+Stack	229	3	3	X215	-0.510775805291083	-2.70378841916806	0.00907769495874859	0.292	25
216	NA	NA	1415821_at	FLmRNA	gb:NM_009145.1	Sdfr1	stromal cell derived factor receptor 1	Mm.15125.1	gb:NM_009145.1 gb:D50463.1	349	FL+Stack	229	1	1	X216	0.107215688704325	0.516172314630022	0.609976003216033	0.624	25
217	NA	NA	1415822_at	FLmRNA	gb:NM_009128.1	Scd2	stearoyl-Coenzyme A desaturase 2	Mm.193096.1	gb:NM_009128.1 gb:M26270.1	525	FL+Stack	227	1	1	X217	0.549613698521518	2.96299729551022	0.00442809284136767	0.716	25
218	NA	NA	1415823_at	FLmRNA	gb:BB459479	Scd2	stearoyl-Coenzyme A desaturase 2	Mm.193096.1	gb:NM_009128.1 gb:M26270.1	525	Stack	36	1	1	X218	0.2487071972517	1.21830568788072	0.230597431545442	0.584	25
219	NA	NA	1415824_at	FLmRNA	gb:BG060909	Scd2	stearoyl-Coenzyme A desaturase 2	Mm.193096.1	gb:NM_009128.1 gb:M26270.1	525	Stack	13	1	1	X219	-0.0521123833604501	-0.250148818185952	0.804606463185258	0.456	25
220	NA	NA	1415825_s_at	FLmRNA	gb:NM_024249.1	1810073N04Rik	RIKEN cDNA 1810073N04	Mm.221174.1	gb:BC003308.1 gb:NM_024249.1	284	FL+Stack	227	2	2	X220	-0.118043974880307	-0.568770727231609	0.574133899519913	0.476	25
221	NA	NA	1415826_at	FLmRNA	gb:NM_133826.1	AU022349	expressed sequence AU022349	Mm.27082.1	gb:NM_133826.1 gb:BC009154.1	303	FL+Stack	226	1	1	X221	0.406244314326488	2.06750668898305	0.0438958796713728	0.752	25
222	NA	NA	1415827_a_at	FLmRNA	gb:NM_030685.1	D3Ucla1	stress-associated endoplasmic reticulum protein1	Mm.29702.1	gb:NM_030685.1	432	FL+Stack	225	1	2	X222	-0.435991865010263	-2.2409539734912	0.0293543363336604	0.276	25
223	NA	NA	1415828_a_at	FLmRNA	gb:BF658806	D3Ucla1	DNA segment Chr 3 University of California at Los Angeles 1	Mm.29702.1	gb:NM_030685.1	432	Stack	10	1	2	X223	-0.542067489174183	-2.91144741473588	0.00512463611569263	0.3	25
224	NA	NA	1415829_at	FLmRNA	gb:NM_133815.1	AI505894	expressed sequence AI505894	Mm.4538.1	gb:BC021516.1 gb:NM_133815.1	324	FL+Stack	225	1	1	X224	0.32822842057991	1.63461828433777	0.109185716472934	0.584	25
225	NA	NA	1415830_at	FLmRNA	gb:NM_011959.1	Orc5	origin recognition complex subunit 5 homolog(S. cerevisiae)	Mm.566.1	gb:NM_011959.1 gb:BC006927.1	256	FL+Stack	225	1	1	X225	-0.541549522500656	-2.90793109537134	0.00517565148250766	0.24	25
226	NA	NA	1415831_at	FLmRNA	gb:NM_134101.1	Psmd2	proteasome (prosome macropain) 26S subunit non-ATPase 2	Mm.147697.1	gb:BC021508.1 gb:NM_134101.1 gb:BC027388.1 gb:BC024830.1	415	FL+Stack	223	1	1	X226	0.204815826777496	0.996353760527134	0.326043780931081	0.608	25
227	NA	NA	1415832_at	FLmRNA	gb:NM_007429.1	Agtr2	angiotensin II receptor type 2	Mm.2679.1	gb:BC003811.1 gb:NM_007429.1 gb:U04828.1	261	FL+Stack	223	1	1	X227	0.188124690108976	0.913089593873595	0.367830207528251	0.536	25
228	NA	NA	1415833_x_at	FLmRNA	gb:NM_009093.1	Rps29	ribosomal protein S29	Mm.154915.1	gb:L31609.1 gb:NM_009093.1 gb:BC024393.1	325	FL+Stack	221	1	5	X228	0.0856703423153528	0.411870135605411	0.683881885795869	0.472	25
229	NA	NA	1415834_at	FLmRNA	gb:NM_026268.1	Dusp6	dual specificity phosphatase 6	Mm.1791.1	gb:NM_026268.1 gb:BC003869.1	360	FL+Stack	221	1	1	X229	-0.214953984701574	-1.04721572865782	0.302132644485854	0.404	25
230	NA	NA	1415835_at	FLmRNA	gb:NM_008865.1	Csh2	chorionic somatomammotropin hormone 2	Mm.37203.1	gb:M14647.1 gb:NM_008865.1	237	FL+Stack	221	1	1	X230	0.0358407809416663	0.171960003370603	0.864944423333377	0.508	25
231	NA	NA	1415836_at	FLmRNA	gb:NM_019698.1	Pycs	pyrroline-5-carboxylate synthetase (glutamategamma-semialdehyde synthetase)	Mm.29751.1	gb:AF056574.1 gb:AF056573.1 gb:NM_019698.1	298	FL+Stack	221	1	1	X231	-0.369099818802491	-1.85781179975935	0.0694097540141907	0.316	25
232	NA	NA	1415837_at	FLmRNA	gb:BC010754.1		Unknown (protein for MGC:18433)	Mm.4486.1	gb:D10464.1 gb:BC010754.1 gb:NM_010639.3	368	FL+Stack	220	1	1	X232	-0.472889002851233	-2.46402608819812	0.0169723412283921	0.228	25
233	NA	NA	1415838_at	FLmRNA	gb:AK005203.1	Tde1l		Mm.29344.1	gb:AF181685.1 gb:NM_019760.1 gb:BC017148.1	458	Stack	27	1	1	X233	-0.286889805466099	-1.41560387168089	0.164394417542402	0.4	25
234	NA	NA	1415839_a_at	FLmRNA	gb:NM_008722.1	Npm1	nucleophosmin 1	Mm.6343.1	gb:NM_008722.1 gb:M33212.1	355	FL+Stack	218	1	3	X234	-0.462607307725137	-2.40090560634453	0.019886030791328	0.312	25
235	NA	NA	1415840_at	FLmRNA	gb:NM_134255.1	1110059L23Rik	fatty acid elongase 1	Mm.19130.1	gb:NM_134255.1 gb:BC022911.1	345	FL+Stack	218	1	1	X235	0.0662300798841949	0.318093948440061	0.753109239307288	0.48	25
236	NA	NA	1415841_at	FLmRNA	gb:NM_010064.1	Dncic2	dynein cytoplasmic intermediate chain 2	Mm.6441.1	gb:AF063231.1 gb:NM_010064.1	354	FL+Stack	217	1	1	X236	-0.503485708472415	-2.6567209616421	0.0102945465904528	0.3	25
237	NA	NA	1415842_at	FLmRNA	gb:BC015279.1		G protein beta subunit-like	Mm.41326.1	gb:NM_019988.1 gb:BC015279.1 gb:AF237676.1	264	FL+Stack	217	1	1	X237	0.173989639699936	0.843001336318395	0.405531965265967	0.548	25
238	NA	NA	1415843_at	FLmRNA	gb:NM_019988.1	Gbl-pending	G protein beta subunit-like	Mm.41326.1	gb:NM_019988.1 gb:BC015279.1 gb:AF237676.1	264	FL	2	1	1	X238	0.407837920355859	2.07666707366417	0.0429954528810076	0.688	25
239	NA	NA	1415844_at	FLmRNA	gb:NM_009308.2	Syt4	synaptotagmin 4	Mm.2446.1	gb:NM_009308.2 gb:U10355.1	317	FL+Stack	214	1	1	X239	0.216065853975267	1.05280778758107	0.299578348714836	0.596	25
240	NA	NA	1415845_at	FLmRNA	gb:AV336547	Syt4	synaptotagmin 4	Mm.2446.1	gb:NM_009308.2 gb:U10355.1	317	Stack	25	1	1	X240	0.339261380516146	1.69416394040783	0.0970981561177272	0.588	25
241	NA	NA	1415846_a_at	FLmRNA	gb:NM_013580.1	Ldh3	lactate dehydrogenase 3 C chain spermspecific	Mm.16563.1	gb:M17587.1 gb:NM_013580.1 gb:L10389.1	227	FL+Stack	208	1	3	X241	0.479905528072558	2.50755580905154	0.0151921293654694	0.692	25
242	NA	NA	1415847_at	FLmRNA	gb:NM_013580.1	Ldh3	lactate dehydrogenase 3 C chain spermspecific	Mm.16563.1	gb:M17587.1 gb:NM_013580.1 gb:L10389.1	227	FL+Stack	208	1	1	X242	-0.0171527812281118	-0.0822699179870035	0.935140687001177	0.528	25
243	NA	NA	1415848_at	FLmRNA	gb:NM_008864.1	Csh1	chorionic somatomammotropin hormone 1	Mm.30271.1	gb:NM_008864.1 gb:M35662.1	230	FL+Stack	206	1	1	X243	0.255886692095654	1.25507824775154	0.216974585131038	0.54	25
244	NA	NA	1415849_s_at	FLmRNA	gb:BC010581.1		leukemia-associated gene	Mm.28479.1	gb:BC010581.1 gb:AB064953.1 gb:NM_019641.1	370	FL+Stack	204	2	2	X244	-0.544285277946523	-2.92653503197573	0.00491096456573814	0.372	25
245	NA	NA	1415850_at	FLmRNA	gb:NM_009025.1	Rasa3	RAS p21 protein activator 3	Mm.18517.1	gb:NM_009025.1 gb:U20238.1	276	FL+Stack	203	1	1	X245	0.0816798922492709	0.392597646270126	0.697912012056897	0.492	25
246	NA	NA	1415851_a_at	FLmRNA	gb:M33934.1	Impdh2	inosine 5 -phosphate dehydrogenase 2	Mm.6065.1	gb:NM_011830.1 gb:M98333.1 gb:BC010314.1 gb:M33934.1	347	FL+Stack	201	1	2	X246	0.0256228688861884	0.122909865095233	0.903235646723018	0.424	25
247	NA	NA	1415852_at	FLmRNA	gb:M33934.1	Impdh2	inosine 5 -phosphate dehydrogenase 2	Mm.6065.1	gb:NM_011830.1 gb:M98333.1 gb:BC010314.1 gb:M33934.1	347	FL+Stack	201	1	1	X247	-0.409963903852872	-2.0889099488417	0.0418169562927258	0.364	25
248	NA	NA	1415853_at	FLmRNA	gb:NM_054046.1	Def8	differentially expressed in FDCP 8	Mm.44123.1	gb:NM_054046.1 gb:BC003306.1	260	FL+Stack	201	1	1	X248	0.252852979117996	1.23952253943117	0.222663452125112	0.568	25
249	NA	NA	1415854_at	FLmRNA	gb:BC011322.1		Similar to kit ligand	Mm.4235.1	gb:U44725.1 gb:NM_013598.1 gb:BC011322.1 gb:M57647.1	339	FL+Stack	200	1	1	X249	-0.0023219469657734	-0.0111356864663984	0.991211212334724	0.484	25
250	NA	NA	1415855_at	FLmRNA	gb:NM_013598.1	Kitl	mast cell growth factor	Mm.4235.1	gb:U44725.1 gb:NM_013598.1 gb:BC011322.1 gb:M57647.1	339	FL+Stack	42	1	1	X250	-0.574943090873907	-3.14067341570868	0.00264358215969305	0.264	25
251	NA	NA	1415856_at	FLmRNA	gb:NM_010330.1	Emb	embigin	Mm.89123.1	gb:BC014858.1 gb:J03535.2 gb:NM_010330.1	377	FL+Stack	199	1	1	X251	0.358629636637893	1.79993496851064	0.0783324978732417	0.604	25
252	NA	NA	1415857_at	FLmRNA	gb:BG064842	Emb	embigin	Mm.89123.1	gb:BC014858.1 gb:J03535.2 gb:NM_010330.1	377	Stack	45	1	1	X252	0.164475102841443	0.796025454080506	0.432075032698044	0.58	25
253	NA	NA	1415858_at	FLmRNA	gb:NM_019646.1	Eif3s8	eukaryotic translation initiation factor 3 subunit 8 (110 kDa)	Mm.22776.1	gb:BC025032.1 gb:BC024855.1 gb:U67328.1 gb:NM_019646.1	444	FL+Stack	197	1	1	X253	-0.398085920415	-2.02083072784132	0.0487405505518183	0.384	25
254	NA	NA	1415859_at	FLmRNA	gb:BB858329	Eif3s8	eukaryotic translation initiation factor 3 subunit 8 (110 kDa)	Mm.22776.1	gb:BC025032.1 gb:BC024855.1 gb:U67328.1 gb:NM_019646.1	444	Stack	14	1	1	X254	-0.373803357450645	-1.88397982459303	0.0656645002172958	0.388	25
255	NA	NA	1415860_at	FLmRNA	gb:NM_010655.1	Kpna2	karyopherin (importin) alpha 2	Mm.12508.1	gb:U34229.1 gb:NM_010655.1 gb:BC006720.1 gb:D55720.1 gb:U12270.1 gb:BC003274.1	399	FL+Stack	197	1	1	X255	-0.492013657002358	-2.58358007461186	0.0124815509572088	0.332	25
256	NA	NA	1415861_at	FLmRNA	gb:NM_031202.1	Tyrp1	tyrosinase-related protein 1	Mm.30438.1	gb:NM_031202.1	242	FL+Stack	194	1	1	X256	0.396047046810283	2.00922244360413	0.0500143123557837	0.664	25
257	NA	NA	1415862_at	FLmRNA	gb:BB762957	Tyrp1	tyrosinase-related protein 1	Mm.30438.1	gb:NM_031202.1	242	Stack	32	1	1	X257	-0.0714996304489767	-0.343486304936563	0.734134678689863	0.376	25
258	NA	NA	1415863_at	FLmRNA	gb:NM_013507.1	Eif4g2	eukaryotic translation initiation factor 4 gamma 2	Mm.525.1	gb:U76112.1 gb:NM_013507.1 gb:U63323.1	571	FL+Stack	193	1	1	X258	-0.342463026955416	-1.71153705020883	0.0937849483389434	0.372	25
259	NA	NA	1415864_at	FLmRNA	gb:BC004589.1		2 3-bisphosphoglycerate mutase	Mm.22706.1	gb:BC004589.1 gb:NM_007563.1	295	FL+Stack	193	1	1	X259	-0.172315420895986	-0.834723890102363	0.410135436235525	0.432	25
260	NA	NA	1415865_s_at	FLmRNA	gb:BC004589.1		2 3-bisphosphoglycerate mutase	Mm.22706.1	gb:BC004589.1 gb:NM_007563.1	295	FL+Stack	193	3	3	X260	0.0105890549552881	0.0507852217633058	0.959934399497189	0.496	25
261	NA	NA	1415866_at	FLmRNA	gb:NM_133952.1	AW538196	expressed sequence AW538196	Mm.21287.1	gb:BC004717.1 gb:NM_133952.1	239	FL+Stack	193	1	1	X261	0.511255626580118	2.70690285635143	0.00900199671076967	0.636	25
262	NA	NA	1415867_at	FLmRNA	gb:NM_009837.1	Cct4	chaperonin subunit 4 (delta)	Mm.6821.1	gb:L25913.1 gb:NM_009837.1	385	FL+Stack	192	1	1	X262	-0.498102221798859	-2.6222597983696	0.011277508677882	0.308	25
263	NA	NA	1415868_at	FLmRNA	gb:BI989964	Cct4	chaperonin subunit 4 (delta)	Mm.6821.1	gb:L25913.1 gb:NM_009837.1	385	ConsEnd	0	1	1	X263	0.00113363210564313	0.00543671091702865	0.99570903418261	0.488	25
264	NA	NA	1415869_a_at	FLmRNA	gb:NM_011588.1	Trim28	tripartite motif protein 28	Mm.15701.1	gb:AF230391.1 gb:U67303.1 gb:NM_011588.1	397	FL+Stack	192	1	2	X264	-0.361704454954708	-1.81687932782043	0.0756264850544317	0.388	25
265	NA	NA	1415870_at	FLmRNA	gb:NM_007594.1	Calu	calumenin	Mm.7515.1	gb:U81829.1 gb:NM_007594.1	355	FL+Stack	191	1	1	X265	0.302848461661833	1.49942983887183	0.141147210573228	0.6	25
266	NA	NA	1415871_at	FLmRNA	gb:NM_009369.1	Tgfbi	transforming growth factor beta induced 68kDa	Mm.14455.1	gb:L19932.1 gb:NM_009369.1	272	FL+Stack	191	1	1	X266	-0.184479835941587	-0.894980939600408	0.377351091546417	0.44	25
267	NA	NA	1415872_at	FLmRNA	gb:NM_021510.1	Hnrph1	heterogeneous nuclear ribonucleoprotein H1	Mm.21740.1	gb:NM_021510.1	315	FL+Stack	190	1	1	X267	-0.182237074487434	-0.883850830335101	0.383279239841036	0.456	25
268	NA	NA	1415873_a_at	FLmRNA	gb:NM_016860.1	Actr1a	actin-related protein 1 homolog A (yeast)	Mm.3118.1	gb:BC007131.1 gb:AB010297.1 gb:NM_016860.1	343	FL+Stack	190	1	2	X268	0.16453468712436	0.796319158449563	0.431905945205449	0.652	25
269	NA	NA	1415874_at	FLmRNA	gb:NM_011896.1	Spry1	sprouty homolog 1 (Drosophila)	Mm.86483.1	gb:NM_011896.1 gb:AF176903.1	214	FL+Stack	189	1	1	X269	-0.39664563159347	-2.01262816115704	0.0496376854488868	0.356	25
270	NA	NA	1415875_at	FLmRNA	gb:NM_019643.1	Tera-pending	teratocarcinoma expressed serine rich	Mm.18637.1	gb:NM_019643.1 gb:U64033.1	259	ConsEnd	0	1	1	X270	0.19310846543442	0.937892194307543	0.355040342371099	0.536	25
271	NA	NA	1415876_a_at	FLmRNA	gb:NM_013765.1	Rps26	ribosomal protein S26	Mm.372.1	gb:U67770.1 gb:NM_013765.1	369	FL+Stack	188	1	2	X271	-0.300134814765659	-1.48511439980458	0.144923605350687	0.328	25
272	NA	NA	1415877_at	FLmRNA	gb:NM_009468.1	Dpysl3	dihydropyrimidinase-like 3	Mm.180905.1	gb:BC023003.1 gb:NM_009468.1	262	FL+Stack	188	1	1	X272	-0.315999517805238	-1.56917958369841	0.123841767944127	0.36	25
273	NA	NA	1415878_at	FLmRNA	gb:NM_009103.1	Rrm1	ribonucleotide reductase M1	Mm.656.1	gb:BC016450.1 gb:K02927.1 gb:NM_009103.1	310	FL+Stack	188	1	1	X273	-0.13019804202365	-0.627972422761932	0.535052800636501	0.46	25
274	NA	NA	1415879_a_at	FLmRNA	gb:BC012413.1		RIKEN cDNA 2700049I22 gene	Mm.14245.1	gb:BC012413.1 gb:NM_026020.1	278	FL+Stack	187	1	2	X274	0.137363888975292	0.662965053359742	0.512614668773856	0.544	25
275	NA	NA	1415880_a_at	FLmRNA	gb:NM_010684.1	Lamp1	lysosomal membrane glycoprotein 1	Mm.16716.1	gb:NM_010684.1 gb:M32015.1 gb:M25244.1 gb:AY069968.1	492	FL+Stack	186	1	2	X275	-0.354848099917606	-1.77915477433624	0.0817605055095145	0.332	25
276	NA	NA	1415881_at	FLmRNA	gb:NM_078478.1	Ghitm	growth hormone inducible transmembrane protein	Mm.182912.1	gb:BC010224.1 gb:AF412297.1 gb:NM_078478.1 gb:BC008622.1	534	FL+Stack	185	1	1	X276	-0.242678847142335	-1.18753728260165	0.242464890227986	0.404	25
277	NA	NA	1415882_at	FLmRNA	gb:BC010224.1		Unknown (protein for MGC:6382)	Mm.182912.1	gb:BC010224.1 gb:AF412297.1 gb:NM_078478.1 gb:BC008622.1	534	FL+Stack	71	1	1	X277	-0.219231139537804	-1.06874283693475	0.292380577143513	0.416	25
278	NA	NA	1415883_a_at	FLmRNA	gb:NM_026419.1	Ela3b	elastase 3B pancreatic	Mm.30780.1	gb:NM_026419.1	429	FL+Stack	184	1	2	X278	0.203432711915557	0.989432173569277	0.329392409563573	0.552	25
279	NA	NA	1415884_at	FLmRNA	gb:NM_026419.1	Ela3b	elastase 3B pancreatic	Mm.30780.1	gb:NM_026419.1	429	FL+Stack	184	1	1	X279	-0.0340801826269829	-0.163506135663335	0.871523532411178	0.488	25
280	NA	NA	1415885_at	FLmRNA	gb:NM_007694.1	Chgb	chromogranin B	Mm.1339.1	gb:NM_007694.1 gb:BC014736.1	226	FL+Stack	184	1	1	X280	0.0732080003818085	0.351722478341445	0.728014971272963	0.508	25
281	NA	NA	1415886_at	FLmRNA	gb:AB043953.1	chat	Chat-H	Mm.9593.1	gb:AB043953.1 gb:AB030442.1 gb:NM_013781.1 gb:AF168364.1	223	FL+Stack	184	1	1	X281	-0.0720594563436588	-0.346185040384127	0.732127518495804	0.516	25
282	NA	NA	1415887_at	FLmRNA	gb:NM_019678.1	Tfg	Trk-fused gene	Mm.41374.1	gb:U94662.1 gb:NM_019678.1 gb:BC024638.1	275	FL+Stack	183	1	1	X282	-0.565857233993585	-3.07608296103883	0.00319580175335594	0.236	25
283	NA	NA	1415888_at	FLmRNA	gb:NM_008231.1	Hdgf	hepatoma-derived growth factor	Mm.1141.1	gb:D63707.1 gb:AF251787.1 gb:BC021654.1 gb:NM_008231.1 gb:BC005713.1	500	FL+Stack	182	1	1	X283	0.149657318062901	0.723162881958433	0.475218624641898	0.556	25
284	NA	NA	1415889_a_at	FLmRNA	gb:NM_011631.1	Tra1	tumor rejection antigen gp96	Mm.4526.1	gb:BC010445.1 gb:NM_011631.1 gb:BC011439.1	448	FL+Stack	182	1	3	X284	-0.122907291029634	-0.592437936346905	0.558345472082594	0.5	25
285	NA	NA	1415890_at	FLmRNA	gb:NM_011863.1	Papss1	3 -phosphoadenosine 5 -phosphosulfate synthase1	Mm.18161.1	gb:U34883.1 gb:NM_011863.1	332	FL+Stack	182	1	1	X285	-0.180062937838292	-0.873070264671249	0.389076460324205	0.416	25
286	NA	NA	1415891_at	FLmRNA	gb:NM_019879.1	Suclg1	succinate-CoA ligase GDP-forming alphasubunit	Mm.29845.1	gb:NM_019879.1 gb:BC011087.1 gb:AF144101.2	311	FL+Stack	179	1	1	X286	-0.464422791319198	-2.41199484751314	0.0193438943139389	0.344	25
287	NA	NA	1415892_at	FLmRNA	gb:BC026135.1		sphingosine phosphate lyase 1	Mm.200373.1	gb:BC026135.1 gb:NM_009163.1 gb:AF036894.1	263	FL+Stack	179	1	1	X287	-0.102205988486121	-0.491880236257571	0.626865409666002	0.488	25
288	NA	NA	1415893_at	FLmRNA	gb:NM_009163.1	Sgpl1	sphingosine phosphate lyase 1	Mm.200373.1	gb:BC026135.1 gb:NM_009163.1 gb:AF036894.1	263	FL	2	1	1	X288	-0.480065679851481	-2.50855379133124	0.01515336062391	0.3	25
289	NA	NA	1415894_at	FLmRNA	gb:AW125230	Enpp2	ectonucleotide pyrophosphatase/phosphodiesterase 2	Mm.28107.1	gb:BC003264.1 gb:AF123542.1 gb:NM_015744.1	373	ConsEnd	1	1	1	X289	-0.112614579385155	-0.54238118976857	0.591989228579119	0.376	25
290	NA	NA	1415895_at	FLmRNA	gb:NM_013670.1	Snrpn	small nuclear ribonucleoprotein N	Mm.43721.1	gb:BC024880.1 gb:NM_013670.1 gb:BC019589.1	253	FL+Stack	178	1	1	X290	-0.222333375724159	-1.08438303242826	0.285432277098085	0.436	25
291	NA	NA	1415896_x_at	FLmRNA	gb:NM_013670.1	Snrpn	small nuclear ribonucleoprotein N	Mm.43721.1	gb:BC024880.1 gb:NM_013670.1 gb:BC019589.1	253	FL+Stack	178	2	4	X291	-0.173919106697735	-0.84265251659477	0.405725321157951	0.424	25
292	NA	NA	1415897_a_at	FLmRNA	gb:BC009155.1		RIKEN cDNA 1500002K10 gene	Mm.14796.1	gb:NM_019946.1 gb:BC009155.1 gb:AF159050.1	448	FL+Stack	177	1	2	X292	-0.335878707620044	-1.6758547925443	0.100692711520431	0.348	25
293	NA	NA	1415898_at	FLmRNA	gb:BI150149	Mgst1	microsomal glutathione S-transferase 1	Mm.14796.1	gb:NM_019946.1 gb:BC009155.1 gb:AF159050.1	448	ConsEnd	0	1	1	X293	0.189007379734252	0.917478896002945	0.365545681923236	0.568	25
294	NA	NA	1415899_at	FLmRNA	gb:NM_008416.1	Junb	Jun-B oncogene	Mm.1167.1	gb:BC003790.1 gb:NM_008416.1 gb:J03236.1	302	FL+Stack	177	1	1	X294	-0.0943182485075912	-0.453682946666986	0.653828790852605	0.504	25
295	NA	NA	1415900_a_at	FLmRNA	gb:BB333334	Kit	kit oncogene	Mm.4394.1	gb:NM_021099.2	272	Stack	8	1	2	X295	-0.154137299934657	-0.74515559377702	0.461947431314944	0.452	25
296	NA	NA	1415901_at	FLmRNA	gb:NM_011962.1	Plod3	procollagen-lysine 2-oxoglutarate 5-dioxygenase3	Mm.137885.1	gb:AF046783.1 gb:NM_011962.1	258	FL+Stack	175	1	1	X296	-0.454104455907692	-2.34928087361203	0.022592198451797	0.376	25
297	NA	NA	1415902_at	FLmRNA	gb:NM_138600.1	D18Wsu181e	DNA segment Chr 18 Wayne State University 181 expressed	Mm.30250.1	gb:BC012407.1 gb:NM_138600.1	262	FL	2	1	1	X297	0.349906517201815	1.75209578096484	0.0864097049215257	0.6	25
298	NA	NA	1415903_at	FLmRNA	gb:NM_134086.1	Slc38a1	solute carrier family 38 member 1	Mm.103568.1	gb:AF184240.2 gb:NM_134086.1	217	FL+Stack	174	1	1	X298	-0.534009596550335	-2.85705715534703	0.00596808055750566	0.296	25
299	NA	NA	1415904_at	FLmRNA	gb:NM_008509.1	Lpl	lipoprotein lipase	Mm.1514.1	gb:BC003305.1 gb:NM_008509.1	419	FL+Stack	23	1	1	X299	-0.244476366954047	-1.19670160774341	0.238885161197736	0.428	25
300	NA	NA	1415905_at	FLmRNA	gb:NM_009042.1	Reg1	regenerating islet-derived 1	Mm.142731.1	gb:NM_009042.1	214	FL+Stack	173	1	1	X300	0.0804018844089723	0.386428015294412	0.702426100732797	0.488	25
301	NA	NA	1415906_at	FLmRNA	gb:NM_021278.1	Tmsb4x	thymosin beta 4 X chromosome	Mm.142729.1	gb:NM_021278.1 gb:BC018286.1	360	FL+Stack	172	1	1	X301	0.118695771245082	0.571941053700607	0.572006488302355	0.532	25
302	NA	NA	1415907_at	FLmRNA	gb:NM_007632.1	Ccnd3	cyclin D3	Mm.7417.1	gb:BC004076.1 gb:NM_007632.1 gb:M86183.1 gb:BC005605.1	286	FL+Stack	172	1	1	X302	-0.265042544759203	-1.30218436399504	0.200400188923782	0.408	25
303	NA	NA	1415908_at	FLmRNA	gb:BC011213.1		Similar to testis-specific protein Y-encoded-like	Mm.20445.1	gb:BC011213.1 gb:NM_009433.1 gb:AF042180.1	222	FL+Stack	172	1	1	X303	-0.139643609198618	-0.674112048704208	0.505573615096636	0.496	25
304	NA	NA	1415909_at	FLmRNA	gb:NM_016737.1	Stip1	stress-induced phosphoprotein 1	Mm.4540.1	gb:NM_016737.1 gb:BC003794.1 gb:U27830.1	298	FL+Stack	171	1	1	X304	0.288443615749806	1.42372797298423	0.162019798093953	0.604	25
305	NA	NA	1415910_s_at	FLmRNA	gb:NM_134141.1	AA617265	expressed sequence AA617265	Mm.27582.1	gb:BC021864.1 gb:NM_134141.1 gb:BC016261.1	244	FL+Stack	171	2	2	X305	0.200600338888809	0.975270636744586	0.336314387981988	0.604	25
306	NA	NA	1415911_at	FLmRNA	gb:NM_008378.1	Impact	imprinted and ancient	Mm.8154.1	gb:NM_008378.1 gb:D87973.1 gb:BC020524.1	233	FL+Stack	171	1	1	X306	0.563243374980552	3.05768288590981	0.00337173020460267	0.728	25
307	NA	NA	1415912_a_at	FLmRNA	gb:NM_026533.1	Rps13	ribosomal protein S13	Mm.14798.1	gb:NM_026533.1 gb:BC011192.1	343	FL+Stack	170	1	2	X307	-0.0372300083703005	-0.178631410372576	0.85975921192487	0.408	25
308	NA	NA	1415913_at	FLmRNA	gb:BC011192.1		Similar to ribosomal protein S13	Mm.14798.1	gb:NM_026533.1 gb:BC011192.1	343	FL	6	1	1	X308	0.133660268235869	0.644870816086153	0.524154253475073	0.504	25
309	NA	NA	1415914_at	FLmRNA	gb:NM_010448.1	Hnrpab	heterogeneous nuclear ribonucleoprotein A/B	Mm.24.1	gb:NM_010448.1 gb:D90151.1	360	FL+Stack	170	1	1	X309	-0.277582534869009	-1.36710392605648	0.179131142701721	0.404	25
310	NA	NA	1415915_at	FLmRNA	gb:NM_134040.1	AA409185	expressed sequence AA409185	Mm.1706.1	gb:NM_134040.1 gb:BC008570.1 gb:BC010624.1	257	FL+Stack	170	1	1	X310	-0.485596629997261	-2.54314317347589	0.0138634500546616	0.336	25
311	NA	NA	1415916_a_at	FLmRNA	gb:NM_138745.1	Mthfd1	methylenetetrahydrofolate dehydrogenase (NADP+dependent) methenyltetrahydrofolate cyclohydrolase formyltetrahydrofolate synth	Mm.29584.1	gb:BC008523.1 gb:AF364579.1 gb:NM_138745.1	271	FL+Stack	170	1	2	X311	0.212316550306609	1.03396213407174	0.308245505921279	0.596	25
312	NA	NA	1415917_at	FLmRNA	gb:NM_138745.1	Mthfd1	methylenetetrahydrofolate dehydrogenase (NADP+dependent) methenyltetrahydrofolate cyclohydrolase formyltetrahydrofolate synth	Mm.29584.1	gb:BC008523.1 gb:AF364579.1 gb:NM_138745.1	271	FL+Stack	170	1	1	X312	-0.556023596408371	-3.00726800860603	0.00390092618954049	0.268	25
313	NA	NA	1415918_a_at	FLmRNA	gb:NM_009415.1	Tpi	triosephosphate isomerase	Mm.4222.1	gb:NM_009415.1	308	FL+Stack	169	1	4	X313	-0.0654728808482609	-0.314446733409849	0.75584751556246	0.532	25
314	NA	NA	1415919_at	FLmRNA	gb:NM_008721.1	Npdc1	neural proliferation differentiation andcontrol gene 1	Mm.1131.1	gb:NM_008721.1 gb:BC003320.1 gb:L03814.1	248	FL+Stack	169	1	1	X314	-0.657053018442902	-3.77724522831138	0.000359452266206421	0.256	25
315	NA	NA	1415920_at	FLmRNA	gb:NM_031249.1	Cstf2t-pending	cleavage stimulation factor 3 pre-RNA subunit2 64 kDa tau	Mm.22031.1	gb:BC026995.1 gb:NM_031249.1 gb:AF322194.1	233	FL+Stack	169	1	1	X315	-0.175028253883597	-0.848138808845433	0.402690709695267	0.448	25
316	NA	NA	1415921_a_at	FLmRNA	gb:AF167552.1		TAJ-alpha long	Mm.21526.1	gb:AF167552.1 gb:AB040432.1 gb:NM_013869.2 gb:AF173166.1	220	FL	1	1	2	X316	-0.422114947482691	-2.15938420475666	0.0355620826288902	0.348	25
317	NA	NA	1415922_s_at	FLmRNA	gb:NM_010807.1	Mlp	MARCKS-like protein	Mm.2769.1	gb:BC006757.1 gb:NM_010807.1	261	FL+Stack	168	2	2	X317	0.161501901200351	0.781377337038894	0.440557641634995	0.564	25
318	NA	NA	1415923_at	FLmRNA	gb:NM_010882.1	Ndn	necdin	Mm.7089.1	gb:NM_010882.1 gb:M80840.1 gb:BC015268.1	258	FL+Stack	168	1	1	X318	-0.539068192995168	-2.89112467418772	0.00542601344596117	0.304	25
319	NA	NA	1415924_at	FLmRNA	gb:NM_009407.1	Tnp1	transition protein 1	Mm.661.1	gb:NM_009407.1	178	FL+Stack	168	1	1	X319	0.0104979154264015	0.0503480833428219	0.960278975236162	0.476	25
320	NA	NA	1415925_a_at	FLmRNA	gb:NM_053074.1	Nup62	nucleoporin 62	Mm.22687.1	gb:NM_053074.1 gb:BC005784.1	267	FL+Stack	167	1	3	X320	-0.321794506035965	-1.60011776441999	0.116727957100403	0.38	25
321	NA	NA	1415926_at	FLmRNA	gb:NM_053074.1	Nup62	nucleoporin 62	Mm.22687.1	gb:NM_053074.1 gb:BC005784.1	267	FL+Stack	167	1	1	X321	-0.44949873541469	-2.32152733179851	0.0241781669577177	0.348	25
322	NA	NA	1415927_at	FLmRNA	gb:NM_009608.1	Actc1	actin alpha cardiac	Mm.686.1	gb:NM_009608.1	375	FL+Stack	166	1	1	X322	-0.000473922172413774	-0.00227285106422113	0.998206127561047	0.536	25
323	NA	NA	1415928_a_at	FLmRNA	gb:NM_026160.1	Map1lc3	microtubule-associated protein 1 light chain 3	Mm.28357.1	gb:NM_026160.1 gb:AF255953.1	435	FL+Stack	166	1	2	X323	-0.397034234832622	-2.01484019171773	0.0493943679735423	0.34	25
324	NA	NA	1415929_at	FLmRNA	gb:NM_026160.1	Map1lc3	microtubule-associated protein 1 light chain 3	Mm.28357.1	gb:NM_026160.1 gb:AF255953.1	435	FL+Stack	166	1	1	X324	-0.388160034788921	-1.964525290496	0.0551883305009311	0.36	25
325	NA	NA	1415930_a_at	FLmRNA	gb:AU080586	Map1lc3	microtubule-associated protein 1 light chain 3	Mm.28357.1	gb:NM_026160.1 gb:AF255953.1	435	Stack	21	1	3	X325	-0.483261409485718	-2.5285097989367	0.0143965747358205	0.324	25
326	NA	NA	1415931_at	FLmRNA	gb:M14951.1	Igf2	insulin-like growth factor 2	Mm.3862.1	gb:NM_010514.1 gb:M14951.1	323	FL	1	1	1	X326	0.0456735657504045	0.219195230490947	0.828372779125872	0.528	25
327	NA	NA	1415932_x_at	FLmRNA	gb:NM_015731.1	Atp9a	ATPase class 2	Mm.10288.1	gb:AF152243.1 gb:NM_015731.1	237	FL+Stack	166	1	3	X327	-0.354099955560046	-1.77505117494125	0.0824519493635473	0.352	25
328	NA	NA	1415933_a_at	FLmRNA	gb:NM_007747.1	Cox5a	cytochrome c oxidase subunit Va	Mm.360.1	gb:NM_007747.1	352	FL+Stack	165	1	4	X328	0.00966601685377741	0.0463580321409183	0.963424487979547	0.396	25
329	NA	NA	1415934_at	FLmRNA	gb:AF482000.1	Csn8	COP9 signalosome subunit 8	Mm.29572.1	gb:NM_133805.1 gb:BC017690.1 gb:BC024421.1 gb:BC021488.1 gb:AF482000.1	308	FL+Stack	165	1	1	X329	-0.0238898612994794	-0.114593553713207	0.909753259750612	0.5	25
330	NA	NA	1415935_at	FLmRNA	gb:NM_022315.1	Smoc2	secreted modular calcium-binding protein 2	Mm.30162.1	gb:BC019527.1 gb:NM_022315.1	227	FL+Stack	165	1	1	X330	-0.569922912280846	-3.10486288477627	0.00293766732965899	0.328	25
331	NA	NA	1415936_at	FLmRNA	gb:NM_013867.1	Bcar3	breast cancer anti-estrogen resistance 3	Mm.45815.1	gb:AF179566.1 gb:NM_013867.1	187	FL+Stack	165	1	1	X331	-0.501849081642138	-2.64621818585695	0.0105855477893688	0.296	25
332	NA	NA	1415937_s_at	FLmRNA	gb:BM246857	Pdcd6ip	programmed cell death 6 interacting protein	Mm.29816.1	gb:AF119955.1 gb:AJ005073.1 gb:BC026823.1 gb:NM_011052.1	446	Stack	34	2	2	X332	0.155350729617464	0.751117767385347	0.458386399017244	0.624	25
333	NA	NA	1415938_at	FLmRNA	gb:NM_009258.1	Spink3	serine protease inhibitor Kazal type 3	Mm.272.1	gb:NM_009258.1	194	FL+Stack	164	1	1	X333	0.105106810093254	0.505943199863832	0.617062802203752	0.52	25
334	NA	NA	1415939_at	FLmRNA	gb:NM_021355.1	Fmod	fibromodulin	Mm.41573.1	gb:NM_021355.1	228	FL+Stack	164	1	1	X334	-0.329326139597141	-1.64052078897087	0.107935674573611	0.372	25
335	NA	NA	1415940_at	FLmRNA	gb:NM_133349.1	AA407930	arsenite inducible RNA associated protein	Mm.24521.1	gb:NM_133349.1 gb:AF224494.1	202	FL+Stack	164	1	1	X335	-0.133529985245896	-0.644234646681021	0.524562432401001	0.412	25
336	NA	NA	1415941_s_at	FLmRNA	gb:NM_133349.1	AA407930	arsenite inducible RNA associated protein	Mm.24521.1	gb:NM_133349.1 gb:AF224494.1	202	FL+Stack	164	2	2	X336	0.33636286113568	1.67847244647795	0.100172256239115	0.62	25
337	NA	NA	1415942_at	FLmRNA	gb:NM_052835.1	Rpl10	ribosomal protein 10	Mm.100113.1	gb:BC024901.1 gb:NM_052835.1 gb:M93980.1	356	FL+Stack	163	1	1	X337	-0.432032995970037	-2.21756147597375	0.031029121170888	0.26	25
338	NA	NA	1415943_at	FLmRNA	gb:BC010560.1		syndecan 1	Mm.2580.1	gb:BC010560.1 gb:NM_011519.1	374	FL+Stack	163	1	1	X338	-0.201886238503407	-0.981697892214733	0.333161057420446	0.476	25
339	NA	NA	1415944_at	FLmRNA	gb:NM_011519.1	Sdc1	syndecan 1	Mm.2580.1	gb:BC010560.1 gb:NM_011519.1	374	FL+Stack	19	1	1	X339	0.247009082373149	1.20962875677131	0.233900628521254	0.592	25
340	NA	NA	1415945_at	FLmRNA	gb:NM_008566.1	Mcmd5	mini chromosome maintenance deficient 5 (S.cerevisiae)	Mm.5048.1	gb:NM_008566.1 gb:D26090.1	278	FL+Stack	163	1	1	X340	-0.131868337923748	-0.636122822411577	0.529781688943085	0.452	25
341	NA	NA	1415946_at	FLmRNA	gb:NM_011822.1	Pigq	glycosylphosphatidylinositol 1 homolog (human)	Mm.6354.1	gb:BC014287.1 gb:NM_011822.1 gb:AB008895.1	233	FL+Stack	163	1	1	X341	-0.526639619893076	-2.80788087477193	0.00683872352249741	0.264	25
342	NA	NA	1415947_at	FLmRNA	gb:NM_011804.1	Creg	cellular repressor of E1A-stimulated genes	Mm.459.1	gb:NM_011804.1 gb:AF084524.1 gb:BC027426.1	313	FL+Stack	161	1	1	X342	-0.567794942497806	-3.08977505451875	0.00307046958970747	0.28	25
343	NA	NA	1415948_at	FLmRNA	gb:BC027426.1		cellular repressor of E1A-stimulated genes	Mm.459.1	gb:NM_011804.1 gb:AF084524.1 gb:BC027426.1	313	FL+Stack	33	1	1	X343	-0.380489122903506	-1.92136092146119	0.0606106405173769	0.388	25
344	NA	NA	1415949_at	FLmRNA	gb:BC010197.1		Carboxypeptidase E	Mm.31395.1	gb:NM_013494.1 gb:U23184.1 gb:BC010197.1	333	FL+Stack	161	1	1	X344	0.211917928582103	1.03196034339208	0.309175994830339	0.48	25
345	NA	NA	1415950_a_at	FLmRNA	gb:NM_018858.1	Pbp	phosphatidylethanolamine binding protein	Mm.195898.1	gb:U43206.1 gb:AF300422.1 gb:BC008169.1 gb:NM_018858.1 gb:AB046417.1	307	FL+Stack	161	1	2	X345	-0.743088865019067	-4.59125041788996	2.08846486249761e-05	0.172	25
346	NA	NA	1415951_at	FLmRNA	gb:NM_010221.1	Fkbp10	FK506 binding protein 10 (65 kDa)	Mm.3894.1	gb:NM_010221.1 gb:L07063.1	240	FL+Stack	161	1	1	X346	0.0535779288832302	0.257197011738104	0.799219660924245	0.56	25
347	NA	NA	1415952_at	FLmRNA	gb:NM_007928.1	Emk	ELKL motif kinase	Mm.4082.1	gb:NM_007928.1	213	FL+Stack	160	1	1	X347	0.0664314978633607	0.319064183953797	0.752381333051351	0.568	25
348	NA	NA	1415953_s_at	FLmRNA	gb:BI686265	Emk	ELKL motif kinase	Mm.4082.1	gb:NM_007928.1	213	ConsEnd	0	2	2	X348	0.207834121373341	1.01147261601728	0.318808260220596	0.56	25
349	NA	NA	1415954_at	FLmRNA	gb:AB009661.1		TESP4	Mm.6977.1	gb:NM_011646.1 gb:AB009661.1	489	FL+Stack	159	1	1	X349	-0.0427114535580182	-0.20496163106914	0.839356985694969	0.496	25
350	NA	NA	1415955_x_at	FLmRNA	gb:K02926.1	Prm1	protamine 1	Mm.42733.1	gb:M27500.1 gb:NM_013637.1 gb:K02926.1	208	FL+Stack	159	3	8	X350	0.242589015832005	1.1870795175842	0.24264470594769	0.592	25
351	NA	NA	1415956_a_at	FLmRNA	gb:AI327059	Pctk1	PCTAIRE-motif protein kinase 1	Mm.4597.1	gb:NM_011049.1	249	Stack	32	1	4	X351	-0.316904922902601	-1.57400497928433	0.122710006319302	0.416	25
352	NA	NA	1415957_a_at	FLmRNA	gb:AV297071	Nnp1	novel nuclear protein 1	Mm.38344.1	gb:NM_010925.1 gb:U79773.1	228	Stack	9	1	3	X352	0.0310208588669633	0.148818560810556	0.882975303999799	0.508	25
353	NA	NA	1415958_at	FLmRNA	gb:NM_009204.1	Slc2a4	solute carrier family 2 (facilitated glucosetransporter) member 4	Mm.10661.1	gb:NM_009204.1 gb:AB008453.1 gb:M23383.1 gb:BC014282.1	210	FL+Stack	159	1	1	X353	0.254405066363313	1.24747783619956	0.219740639292982	0.62	25
354	NA	NA	1415959_at	FLmRNA	gb:AB008453.1	GLUT4	Glucose transporter 4	Mm.10661.1	gb:NM_009204.1 gb:AB008453.1 gb:M23383.1 gb:BC014282.1	210	FL	1	1	1	X354	0.411351880404439	2.09691671277344	0.0410614190944496	0.68	25
355	NA	NA	1415960_at	FLmRNA	gb:NM_010824.1	Mpo	myeloperoxidase	Mm.4668.1	gb:NM_010824.1	182	FL+Stack	158	1	1	X355	0.160958742485431	0.778702917154554	0.442116845879709	0.48	25
356	NA	NA	1415961_at	FLmRNA	gb:NM_022417.1	Itm3-pending	integral membrane protein 3	Mm.29870.1	gb:AF282981.1 gb:AF272044.1 gb:BC012952.1 gb:AB030199.1 gb:NM_022417.1	369	FL+Stack	157	1	1	X356	0.407852033684324	2.07674826377121	0.0429875440557598	0.668	25
357	NA	NA	1415962_at	FLmRNA	gb:NM_080635.1	Eif3s3	eukaryotic translation initiation factor 3 subunit 3 (gamma 40kD)	Mm.183083.1	gb:BC014755.1 gb:NM_080635.1	320	FL+Stack	157	1	1	X357	-0.386236948942082	-1.95367592288428	0.0565108466392742	0.384	25
358	NA	NA	1415963_at	FLmRNA	gb:NM_019868.1	Hnrph2	heterogeneous nuclear ribonucleoprotein H2	Mm.133936.1	gb:NM_019868.1 gb:BC005461.1	239	FL+Stack	157	1	1	X358	0.0565771296010863	0.271624450160257	0.788223705957605	0.44	25
359	NA	NA	1415964_at	FLmRNA	gb:BC007474.1		stearoyl-Coenzyme A desaturase 1	Mm.140785.1	gb:BC007474.1 gb:NM_009127.1	521	FL+Stack	156	1	1	X359	0.150805680906201	0.728797405763311	0.47179831432698	0.588	25
360	NA	NA	1415965_at	FLmRNA	gb:NM_009127.1	Scd1	stearoyl-Coenzyme A desaturase 1	Mm.140785.1	gb:BC007474.1 gb:NM_009127.1	521	FL+Stack	14	1	1	X360	-0.0201649640827759	-0.0967208815710061	0.923780777055806	0.4	25
361	NA	NA	1415966_a_at	FLmRNA	gb:NM_133666.1	Ndufv1	NADH dehydrogenase flavoprotein 1	Mm.29842.1	gb:BC014818.1 gb:NM_133666.1	299	FL+Stack	156	1	4	X361	-0.0318428800344401	-0.152764734732987	0.879895945918717	0.456	25
362	NA	NA	1415967_at	FLmRNA	gb:NM_133666.1	Ndufv1	NADH dehydrogenase flavoprotein 1	Mm.29842.1	gb:BC014818.1 gb:NM_133666.1	299	FL+Stack	156	1	1	X362	0.218392301904712	1.06451761509764	0.294277424314665	0.628	25
363	NA	NA	1415968_a_at	FLmRNA	gb:NM_010594.1	Kap	kidney androgen regulated protein	Mm.13052.1	gb:BC013453.1 gb:NM_010594.1 gb:M22810.1	383	FL+Stack	155	1	2	X363	0.267345363789829	1.31407054874515	0.196371148486391	0.62	25
364	NA	NA	1415969_s_at	FLmRNA	gb:NM_010594.1	Kap	kidney androgen regulated protein	Mm.13052.1	gb:BC013453.1 gb:NM_010594.1 gb:M22810.1	383	FL+Stack	155	2	3	X364	-0.0285441424202849	-0.13693009486485	0.892263091729011	0.504	25
365	NA	NA	1415970_at	FLmRNA	gb:NM_053071.1	Cox6c	cytochrome c oxidase subunit VIc	Mm.548.1	gb:BC024666.1 gb:NM_053071.1	253	FL+Stack	155	1	1	X365	0.407765376179701	2.07624976460969	0.0430361232768149	0.62	25
366	NA	NA	1415971_at	FLmRNA	gb:NM_008538.1	Macs	myristoylated alanine rich protein kinase Csubstrate	Mm.30059.1	gb:NM_008538.1 gb:M60474.1	608	FL+Stack	155	1	1	X366	-0.44878080209081	-2.31721416372227	0.0244332976539125	0.348	25
367	NA	NA	1415972_at	FLmRNA	gb:AW546141	Macs	myristoylated alanine rich protein kinase C substrate	Mm.30059.1	gb:NM_008538.1 gb:M60474.1	608	Stack	82	1	1	X367	-0.401269662283949	-2.0390021975096	0.0468024970859104	0.32	25
368	NA	NA	1415973_at	FLmRNA	gb:BF141776	Macs	myristoylated alanine rich protein kinase C substrate	Mm.30059.1	gb:NM_008538.1 gb:M60474.1	608	Stack	18	1	1	X368	-0.273347991418744	-1.34512818155513	0.186130174885434	0.412	25
369	NA	NA	1415974_at	FLmRNA	gb:NM_023138.1	Map2k2	mitogen activated protein kinase kinase 2	Mm.196584.1	gb:BC014830.1 gb:NM_023138.1	324	FL+Stack	155	1	1	X369	-0.672133987238286	-3.90680641062902	0.000233293217440381	0.192	25
370	NA	NA	1415975_at	FLmRNA	gb:NM_025821.1	1200011K09Rik	RIKEN cDNA 1200011K09	Mm.142095.1	gb:NM_025821.1 gb:BC011225.1	385	FL+Stack	155	1	1	X370	0.179230367333553	0.868944237588019	0.39130957580361	0.6	25
371	NA	NA	1415976_a_at	FLmRNA	gb:AU080787	1200011K09Rik	RIKEN cDNA 1200011K09 gene	Mm.142095.1	gb:NM_025821.1 gb:BC011225.1	385	Stack	14	1	2	X371	0.010894578046774	0.0522506281362488	0.958779344477822	0.512	25
372	NA	NA	1415977_at	FLmRNA	gb:NM_023627.1	1300017C10Rik	myo-inositol 1-phosphate synthase A1	Mm.29357.1	gb:AF288525.1 gb:BC003458.1 gb:NM_023627.1	243	FL+Stack	155	1	1	X372	-0.167166533071108	-0.809298059717343	0.424473103872748	0.464	25
373	NA	NA	1415978_at	FLmRNA	gb:NM_023279.1	Tubb3	tubulin beta 3	Mm.40068.1	gb:NM_023279.1 gb:AF312873.1	233	FL+Stack	155	1	1	X373	0.203237314057476	0.988454663061681	0.329867152649991	0.58	25
374	NA	NA	1415979_x_at	FLmRNA	gb:BC025909.1		ribosomal protein L7	Mm.37835.1	gb:BC025909.1 gb:NM_011291.1	306	FL+Stack	154	1	3	X374	-0.276019101753403	-1.35898380930004	0.181693655724093	0.388	25
375	NA	NA	1415980_at	FLmRNA	gb:NM_026468.1	Atp5g2	ATP synthase H+ transporting mitochondrial F0complex subunit c (subunit 9) isoform 2	Mm.10314.1	gb:NM_026468.1 gb:BC006813.1	334	FL+Stack	154	1	1	X375	-0.224797845193647	-1.09682404175005	0.279987318590557	0.356	25
376	NA	NA	1415981_at	FLmRNA	gb:NM_020586.1	5031400M07Rik	RIKEN cDNA 5031400M07	Mm.142843.1	gb:NM_020586.1	294	FL+Stack	154	1	1	X376	-0.30274346543296	-1.49887546682661	0.141292000949244	0.36	25
377	NA	NA	1415982_at	FLmRNA	gb:AV258950	5031400M07Rik	RIKEN cDNA 5031400M07 gene	Mm.142843.1	gb:NM_020586.1	294	Stack	8	1	1	X377	0.108397154876896	0.52190505524121	0.606020543690259	0.444	25
378	NA	NA	1415983_at	FLmRNA	gb:BC022943.1		Similar to plastin 2 L	Mm.153911.1	gb:D37837.1 gb:NM_008879.1 gb:BC022943.1	302	FL+Stack	154	1	1	X378	-0.384843954532641	-1.94582897217642	0.0574840813184238	0.34	25
379	NA	NA	1415984_at	FLmRNA	gb:NM_007382.1	Acadm	acetyl-Coenzyme A dehydrogenase medium chain	Mm.10530.1	gb:BC013498.1 gb:U07159.1 gb:NM_007382.1	345	FL+Stack	154	1	1	X379	-0.0243432027662563	-0.116768968284342	0.908047737907897	0.552	25
380	NA	NA	1415985_at	FLmRNA	gb:NM_133953.1	AA409318	expressed sequence AA409318	Mm.123038.1	gb:BC011412.1 gb:NM_133953.1	279	FL+Stack	154	1	1	X380	0.251607391064067	1.23314304400641	0.225027773570679	0.644	25
381	NA	NA	1415986_at	FLmRNA	gb:BM244990	Clcn4-2	chloride channel 4-2	Mm.193088.1	gb:NM_011334.1	290	Stack	44	1	1	X381	0.130519482449106	0.629540646363392	0.534036486747092	0.524	25
382	NA	NA	1415987_at	FLmRNA	gb:NM_133808.1	AA960365	expressed sequence AA960365	Mm.30012.1	gb:BC021765.1 gb:NM_133808.1 gb:BC025648.1	498	FL+Stack	153	1	1	X382	-0.37167694540755	-1.87213644010755	0.0673379496127237	0.364	25
383	NA	NA	1415988_at	FLmRNA	gb:BG065877	AA960365	expressed sequence AA960365	Mm.30012.1	gb:BC021765.1 gb:NM_133808.1 gb:BC025648.1	498	Stack	28	1	1	X383	0.05891992462403	0.282897700686565	0.779661525557378	0.452	25
384	NA	NA	1415989_at	FLmRNA	gb:BB250384	Vcam1	vascular cell adhesion molecule 1	Mm.1021.1	gb:NM_011693.1 gb:M84487.1	224	Stack	17	1	1	X384	0.0409919328017487	0.196700627493166	0.845746927579077	0.468	25
385	NA	NA	1415990_at	FLmRNA	gb:BC003731.1		Similar to voltage-dependent anion channel 2	Mm.569.1	gb:NM_011695.1 gb:BC003731.1 gb:U30838.1	418	FL+Stack	152	1	1	X385	0.0138088981951951	0.0662293591440405	0.947765900527456	0.56	25
386	NA	NA	1415991_a_at	FLmRNA	gb:NM_027910.1	1300011D16Rik	RIKEN cDNA 1300011D16	Mm.181483.1	gb:AB053465.1 gb:NM_027910.1 gb:BC018154.1	285	FL+Stack	152	1	4	X386	0.046624360532342	0.223764814390842	0.824853536381827	0.54	25
387	NA	NA	1415992_at	FLmRNA	gb:NM_020035.1	Pigo	phosphatidylinositol glycan class O	Mm.143738.1	gb:NM_020035.1 gb:AB038560.1	197	FL+Stack	152	1	1	X387	0.111380018291725	0.536385232296331	0.596082176450469	0.552	25
388	NA	NA	1415993_at	FLmRNA	gb:NM_009270.1	Sqle	squalene epoxidase	Mm.22663.1	gb:D42048.1 gb:NM_009270.1	253	FL+Stack	152	1	1	X388	0.070980589707167	0.340984375251134	0.735997126595437	0.488	25
389	NA	NA	1415994_at	FLmRNA	gb:NM_021282.1	Cyp2e1	cytochrome P450 2e1 ethanol inducible	Mm.21758.1	gb:NM_021282.1 gb:L11650.1 gb:BC013451.1	381	FL+Stack	151	1	1	X389	0.0559544915186122	0.2686288992796	0.790503318215914	0.516	25
390	NA	NA	1415995_at	FLmRNA	gb:NM_009811.1	Casp6	caspase 6	Mm.28814.1	gb:BC002022.1 gb:NM_009811.1	228	FL+Stack	150	1	1	X390	-0.150797558517601	-0.728757545693036	0.471822461687259	0.46	25
391	NA	NA	1415996_at	FLmRNA	gb:NM_023719.1	Txnip	thioredoxin interacting protein	Mm.77432.1	gb:NM_023719.1 gb:BC011212.1 gb:AF173681.1 gb:AF282826.1	320	FL+Stack	149	1	1	X391	-0.0567505638377232	-0.272458890756455	0.787589026221053	0.488	25
392	NA	NA	1415997_at	FLmRNA	gb:AF173681.1		thioredoxin interacting factor	Mm.77432.1	gb:NM_023719.1 gb:BC011212.1 gb:AF173681.1 gb:AF282826.1	320	FL	1	1	1	X392	-0.441278774083449	-2.27234983485569	0.0272316343726202	0.328	25
393	NA	NA	1415998_at	FLmRNA	gb:NM_011694.1	Vdac1	voltage-dependent anion channel 1	Mm.3555.1	gb:NM_011694.1 gb:U30840.1	381	FL+Stack	149	1	1	X393	0.188073438837494	0.912834785986543	0.367963107326102	0.52	25
394	NA	NA	1415999_at	FLmRNA	gb:NM_010423.1	Hey1	hairy/enhancer-of-split related with YRPW motif1	Mm.29581.1	gb:AF172286.1 gb:NM_010423.1 gb:AF176423.1 gb:AF151521.1 gb:AF232241.1	223	FL+Stack	149	1	1	X394	0.0729589267943686	0.350521548977744	0.728906203571875	0.464	25
395	NA	NA	1416000_a_at	FLmRNA	gb:NM_011034.1	Prdx1	proliferation-associated gene A	Mm.30929.1	gb:NM_011034.1 gb:D21252.1	293	FL+Stack	148	1	2	X395	-0.21102869040766	-1.02749605951039	0.311257946028541	0.392	25
396	NA	NA	1416001_a_at	FLmRNA	gb:NM_028071.1	Clp-pending	coactosin-like protein	Mm.141741.1	gb:BC010249.1 gb:NM_028071.1	278	FL+Stack	148	1	2	X396	-0.314030964965937	-1.55869866084954	0.126328657675699	0.496	25
397	NA	NA	1416002_x_at	FLmRNA	gb:NM_028071.1	Clp-pending	coactosin-like protein	Mm.141741.1	gb:BC010249.1 gb:NM_028071.1	278	FL+Stack	148	1	2	X397	0.432809709657017	2.22214319120552	0.0306946462606516	0.672	25
398	NA	NA	1416003_at	FLmRNA	gb:NM_008770.1	Cldn11	oligodendrocyte transmembrane protein	Mm.4425.1	gb:BC021659.1 gb:AF124426.1 gb:NM_008770.1 gb:U19582.1	173	FL+Stack	148	1	1	X398	0.224066079720726	1.09312847291243	0.281597147320091	0.604	25
399	NA	NA	1416004_at	FLmRNA	gb:NM_011738.1	Ywhah	tyrosine 3-monooxygenase/tryptophan5-monooxygenase activation protein eta polypeptide	Mm.3308.1	gb:NM_011738.1 gb:AF077002.1 gb:BC008187.1 gb:D87661.1 gb:U57311.1	280	FL+Stack	147	1	1	X399	0.297346991398403	1.47043431463611	0.148877851497406	0.66	25
400	NA	NA	1416005_at	FLmRNA	gb:NM_008947.1	Psmc1	protease (prosome macropain) 26S subunit ATPase 1	Mm.157105.1	gb:BC003860.1 gb:NM_008947.1 gb:U39302.1	238	FL+Stack	147	1	1	X400	0.154838470680546	0.748600508785475	0.459887962071021	0.572	25
401	NA	NA	1416006_at	FLmRNA	gb:M34328.1	MK3	retanoic acid-responsive protein	Mm.906.1	gb:NM_010784.1 gb:BC012244.1 gb:M34328.1 gb:M35833.1	196	FL+Stack	146	1	1	X401	-0.362147481012641	-1.81932427021668	0.0752425371531101	0.404	25
402	NA	NA	1416007_at	FLmRNA	gb:NM_009122.1	Satb1	special AT-rich sequence binding protein 1	Mm.4381.1	gb:BC011132.1 gb:U05252.1 gb:NM_009122.1	265	FL+Stack	146	1	1	X402	-0.685640554739759	-4.02697307039894	0.000155091424482315	0.24	25
403	NA	NA	1416008_at	FLmRNA	gb:AV172776	Satb1	special AT-rich sequence binding protein 1	Mm.4381.1	gb:BC011132.1 gb:U05252.1 gb:NM_009122.1	265	Stack	38	1	1	X403	-0.365544575609728	-1.83810207187727	0.072347582492648	0.272	25
404	NA	NA	1416009_at	FLmRNA	gb:NM_019793.1	Tm4sf8-pending	transmembrane 4 superfamily member 8	Mm.28484.1	gb:AB072450.1 gb:NM_019793.1 gb:AF133427.1 gb:AF242591.1	288	FL+Stack	145	1	1	X404	-0.452611199368287	-2.34026676342771	0.0230968808902957	0.292	25
405	NA	NA	1416010_a_at	FLmRNA	gb:NM_010119.1	Ehd1	EH-domain containing 1	Mm.30169.1	gb:NM_010119.1 gb:AF099186.1 gb:AF173156.1	383	FL+Stack	145	1	4	X405	-0.137140447857068	-0.661872893109398	0.513307336224472	0.324	25
406	NA	NA	1416011_x_at	FLmRNA	gb:NM_010119.1	Ehd1	EH-domain containing 1	Mm.30169.1	gb:NM_010119.1 gb:AF099186.1 gb:AF173156.1	383	FL+Stack	145	1	4	X406	0.000848109884161674	0.00406739309290858	0.996789771821624	0.504	25
407	NA	NA	1416012_at	FLmRNA	gb:AF099186.1		EH domain-containing protein EHD1	Mm.30169.1	gb:NM_010119.1 gb:AF099186.1 gb:AF173156.1	383	FL+Stack	118	1	1	X407	0.387931041724743	1.96323239497689	0.0553445361966229	0.672	25
408	NA	NA	1416013_at	FLmRNA	gb:NM_011116.1	Pld3	phospholipase D3	Mm.6483.1	gb:AF026124.1 gb:NM_011116.1	258	FL+Stack	145	1	1	X408	-0.25278950890042	-1.23919736208619	0.222783525831341	0.44	25
409	NA	NA	1416014_at	FLmRNA	gb:NM_015751.1	Abce1	ATP-binding cassette subfamily E member 1	Mm.5831.1	gb:NM_015751.1 gb:U90446.1 gb:BC005422.1	245	FL+Stack	145	1	1	X409	0.0130898212143228	0.0627801630339616	0.950482559559707	0.476	25
410	NA	NA	1416015_s_at	FLmRNA	gb:NM_015751.1	Abce1	ATP-binding cassette subfamily E member 1	Mm.5831.1	gb:NM_015751.1 gb:U90446.1 gb:BC005422.1	245	FL+Stack	145	2	2	X410	-0.0413618788526678	-0.198477839776699	0.844371350765411	0.456	25
411	NA	NA	1416016_at	FLmRNA	gb:BC024897.1		ATP-binding cassette sub-family B (MDR/TAP) member 2	Mm.16122.1	gb:BC024897.1 gb:BC013802.1 gb:NM_013683.1 gb:M55637.1 gb:U60023.1 gb:U60022.1 gb:U60021.1 gb:U60020.1 gb:U60019.1 gb:U60018.1	240	FL+Stack	144	1	1	X411	0.446449850977637	2.30323430498612	0.0252766772092513	0.696	25
412	NA	NA	1416017_at	FLmRNA	gb:NM_017477.1	Copg1	coatomer protein complex subunit gamma 1	Mm.26422.1	gb:AF187079.1 gb:BC024686.1 gb:NM_017477.1 gb:BC024896.1	416	FL+Stack	144	1	1	X412	-0.0723024157564529	-0.347356335350068	0.731256959928751	0.484	25
413	NA	NA	1416018_at	FLmRNA	gb:BC013461.1		down-regulator of transcription 1 TBP-binding(negative cofactor 2)	Mm.38184.1	gb:BC013461.1 gb:NM_026106.1	217	FL+Stack	144	1	1	X413	-0.278203087300468	-1.37032904936642	0.178121023910873	0.392	25
414	NA	NA	1416019_at	FLmRNA	gb:NM_026106.1	Dr1	down-regulator of transcription 1	Mm.38184.1	gb:BC013461.1 gb:NM_026106.1	217	FL	4	1	1	X414	-0.284058724639095	-1.40082179834278	0.16878369125198	0.356	25
415	NA	NA	1416020_a_at	FLmRNA	gb:NM_007506.1	Atp5g1	ATP synthase H+ transporting mitochondrial F0complex subunit c (subunit 9) isoform 1	Mm.258.1	gb:NM_007506.1 gb:L19737.1 gb:BC003854.1	253	FL+Stack	143	1	2	X415	-0.248281450284107	-1.21612949867003	0.231422679099492	0.368	25
416	NA	NA	1416021_a_at	FLmRNA	gb:BC002008.1		fatty acid binding protein 5 epidermal	Mm.741.1	gb:NM_010634.1 gb:BC002008.1	262	FL+Stack	143	1	2	X416	0.0736587190516903	0.353895768561124	0.726403087573746	0.384	25
417	NA	NA	1416022_at	FLmRNA	gb:BC002008.1		fatty acid binding protein 5 epidermal	Mm.741.1	gb:NM_010634.1 gb:BC002008.1	262	FL+Stack	143	1	1	X417	-0.281586146195358	-1.387932743281	0.172683700487446	0.332	25
418	NA	NA	1416023_at	FLmRNA	gb:NM_010174.1	Fabp3	fatty acid binding protein heart 1	Mm.22220.1	gb:U02883.1 gb:BC002082.1 gb:NM_010174.1	232	FL+Stack	143	1	1	X418	-0.0651664437595775	-0.312970815510953	0.756956506982483	0.436	25
419	NA	NA	1416024_x_at	FLmRNA	gb:NM_009836.1	Cct3	chaperonin subunit 3 (gamma)	Mm.3576.1	gb:NM_009836.1	370	FL+Stack	143	1	3	X419	-0.296201851802618	-1.4644120015845	0.150524171489251	0.396	25
420	NA	NA	1416025_at	FLmRNA	gb:NM_133862.1	AI256424	expressed sequence AI256424	Mm.16422.1	gb:BC019506.1 gb:NM_133862.1 gb:BC019828.1	301	FL+Stack	143	1	1	X420	0.0732576078032658	0.351961669972254	0.727837507489347	0.456	25
421	NA	NA	1416026_a_at	FLmRNA	gb:NM_009076.1	Rpl12	ribosomal protein L12	Mm.70127.1	gb:NM_009076.1 gb:L04280.1 gb:BC018321.1	205	FL+Stack	142	1	3	X421	-0.306101136444704	-1.51662303397315	0.136714293513973	0.316	25
422	NA	NA	1416027_at	FLmRNA	gb:NM_011051.1	Pdcd6	programmed cell death 6	Mm.24254.1	gb:NM_011051.1 gb:U49112.1	221	FL+Stack	142	1	1	X422	-0.189135712216035	-0.918117174164874	0.365214228899185	0.44	25
423	NA	NA	1416028_a_at	FLmRNA	gb:BI453712	Hn1	hematological and neurological expressed sequence 1	Mm.1775.1	gb:BC003758.1 gb:U90123.1 gb:NM_008258.1	253	Stack	24	1	2	X423	-0.0390856533447244	-0.187543750154788	0.852841952512441	0.456	25
424	NA	NA	1416029_at	FLmRNA	gb:NM_013692.1	Tieg	TGFB inducible early growth response	Mm.4292.1	gb:AF064088.1 gb:BC003316.1 gb:NM_013692.1 gb:AF049879.1	184	FL+Stack	141	1	1	X424	-0.256458889617818	-1.25801514305049	0.215912630312678	0.42	25
425	NA	NA	1416030_a_at	FLmRNA	gb:NM_008568.1	Mcmd7	mini chromosome maintenance deficient 7 (S.cerevisiae)	Mm.18923.1	gb:D26091.1 gb:NM_008568.1	270	FL+Stack	141	1	2	X425	-0.312985564981807	-1.55313861532664	0.127663970877798	0.356	25
426	NA	NA	1416031_s_at	FLmRNA	gb:NM_008568.1	Mcmd7	mini chromosome maintenance deficient 7 (S.cerevisiae)	Mm.18923.1	gb:D26091.1 gb:NM_008568.1	270	FL+Stack	141	2	3	X426	-0.307785006932381	-1.52553856433926	0.134459206466962	0.312	25
427	NA	NA	1416032_at	FLmRNA	gb:NM_134142.1	1110006I15Rik	mitsugumin 23	Mm.30020.1	gb:BC025815.1 gb:NM_134142.1 gb:BC022997.1 gb:BC025033.1	236	FL+Stack	141	1	1	X427	-0.0544915247877141	-0.261591294299619	0.795866110019205	0.5	25
428	NA	NA	1416033_at	FLmRNA	gb:AW494906	1110006I15Rik	RIKEN cDNA 1110006I15 gene	Mm.30020.1	gb:BC025815.1 gb:NM_134142.1 gb:BC022997.1 gb:BC025033.1	236	Stack	8	1	1	X428	0.0898050583648475	0.431853395747657	0.669451231585407	0.472	25
429	NA	NA	1416034_at	FLmRNA	gb:BF123439	Cd24a	CD24a antigen	Mm.6417.1	gb:NM_009846.1 gb:M58661.1	468	Stack	33	1	1	X429	-0.20577454172257	-1.00115390368955	0.323734819901453	0.428	25
430	NA	NA	1416035_at	FLmRNA	gb:AV370372	Hif1a	hypoxia inducible factor 1 alpha subunit	Mm.3879.1	gb:BC026139.1 gb:NM_010431.1 gb:AF003695.1	281	Stack	19	1	1	X430	0.503312891163348	2.6556108427625	0.0103249575231508	0.696	25
431	NA	NA	1416036_at	FLmRNA	gb:AF483488.1		FK506-binding protein	Mm.27941.1	gb:AF483489.1 gb:AF483488.1 gb:NM_008019.1 gb:BC004671.1	283	FL+Stack	11	1	1	X431	-0.221133175504583	-1.07832944496883	0.288107990803761	0.436	25
432	NA	NA	1416037_a_at	FLmRNA	gb:NM_007636.1	Cct2	chaperonin subunit 2 (beta)	Mm.3670.1	gb:NM_007636.1 gb:BC007470.1 gb:BC026918.1	323	FL+Stack	140	1	2	X432	-0.378141684413026	-1.90821097528919	0.0623496312670491	0.38	25
433	NA	NA	1416038_at	FLmRNA	gb:NM_019776.1	Snd1-pending	staphylococcal nuclease domain containing 1	Mm.29827.1	gb:BC007126.1 gb:NM_019776.1 gb:AB021491.1	284	FL+Stack	140	1	1	X433	0.33371175786371	1.6641505571439	0.103046793170414	0.608	25
434	NA	NA	1416039_x_at	FLmRNA	gb:NM_010516.1	Cyr61	cysteine rich protein 61	Mm.1231.1	gb:M32490.1 gb:NM_010516.1	204	FL+Stack	140	1	2	X434	0.0366528736966407	0.175859787283026	0.861912661186594	0.548	25
435	NA	NA	1416040_at	FLmRNA	gb:NM_026334.1	2310051B21Rik	RIKEN cDNA 2310051B21	Mm.46408.1	gb:NM_026334.1	204	FL+Stack	139	1	1	X435	-0.371459551780974	-1.87092685846666	0.067510861525856	0.292	25
436	NA	NA	1416041_at	FLmRNA	gb:NM_011361.1	Sgk	serum/glucocorticoid regulated kinase	Mm.28405.1	gb:NM_011361.1 gb:AF205855.1 gb:AF139638.1 gb:BC005720.1	280	FL+Stack	139	1	1	X436	0.375116015800005	1.89130180282594	0.0646475377458747	0.632	25
437	NA	NA	1416042_s_at	FLmRNA	gb:NM_016777.2	Nasp	nuclear autoantigenic sperm protein(histone-binding)	Mm.7516.1	gb:NM_016777.2 gb:AF034610.2	221	FL+Stack	139	2	4	X437	-0.308945459979163	-1.53168871502169	0.132920789624716	0.388	25
438	NA	NA	1416043_at	FLmRNA	gb:BB493242	Nasp	nuclear autoantigenic sperm protein (histone-binding)	Mm.7516.1	gb:NM_016777.2 gb:AF034610.2	221	Stack	9	1	1	X438	-0.334915839561244	-1.67065174072412	0.101733744648656	0.376	25
439	NA	NA	1416044_at	FLmRNA	gb:NM_022009.1	Fliih	flightless I homolog (Drosophila)	Mm.25044.1	gb:NM_022009.1 gb:AF287264.1	256	FL+Stack	139	1	1	X439	-0.146831931146719	-0.70930831788119	0.483687558010936	0.464	25
440	NA	NA	1416045_a_at	FLmRNA	gb:NM_011418.1	Smarcb1	SWI/SNF related matrix associated actindependent regulator of chromatin subfamily b member 1	Mm.26116.1	gb:AB017344.1 gb:BC025163.1 gb:AB017343.1 gb:NM_011418.1	211	FL+Stack	139	1	2	X440	-0.189561222002837	-0.920233732066612	0.36411648932603	0.312	25
441	NA	NA	1416046_a_at	FLmRNA	gb:NM_025799.1	0610025O11Rik	RIKEN cDNA 0610025O11	Mm.26625.1	gb:NM_025799.1 gb:BC004039.1 gb:BC018181.1	219	FL+Stack	138	1	2	X441	-0.0427846142592713	-0.205313139811744	0.839085327995273	0.536	25
442	NA	NA	1416047_at	FLmRNA	gb:BM054266	0610025O11Rik	RIKEN cDNA 0610025O11 gene	Mm.26625.1	gb:NM_025799.1 gb:BC004039.1 gb:BC018181.1	219	ConsEnd	0	1	1	X442	0.159620370812199	0.772115050652898	0.445971350812118	0.552	25
443	NA	NA	1416048_at	FLmRNA	gb:NM_018774.1	Edr2	early development regulator 2 (homolog ofpolyhomeotic 2)	Mm.14198.1	gb:U81491.1 gb:NM_018774.1	215	FL+Stack	138	1	1	X443	0.130919867440596	0.631494207084417	0.532771843553652	0.524	25
444	NA	NA	1416049_at	FLmRNA	gb:NM_138595.1	D19Wsu57e	DNA segment Chr 19 Wayne State University 57 expressed	Mm.27953.1	gb:NM_138595.1 gb:BC017135.1	190	FL+Stack	138	1	1	X444	0.384927962516923	1.94630192174084	0.0574250222219987	0.684	25
445	NA	NA	1416050_a_at	FLmRNA	gb:NM_016741.1	Srb1	scavenger receptor class B1	Mm.4603.1	gb:BC004656.1 gb:U37799.1 gb:NM_016741.1	246	FL+Stack	138	1	2	X445	-0.187421104295913	-0.909591993998533	0.36965711357693	0.432	25
446	NA	NA	1416051_at	FLmRNA	gb:NM_013484.1	C2	complement component 2 (within H-2S)	Mm.2081.1	gb:BC011086.1 gb:NM_013484.1 gb:M57891.1	183	FL+Stack	138	1	1	X446	0.256951360870216	1.26054356929495	0.215001441674044	0.656	25
447	NA	NA	1416052_at	FLmRNA	gb:NM_021463.1	Prps1	phosphoribosyl pyrophosphate synthetase 1	Mm.27454.1	gb:AB025048.1 gb:NM_021463.1	199	FL+Stack	138	1	1	X447	0.496202532562591	2.610158151505	0.0116423905041796	0.748	25
448	NA	NA	1416053_at	FLmRNA	gb:NM_008516.1	Lrrn1	leucine rich repeat protein 1 neuronal	Mm.4640.1	gb:NM_008516.1 gb:D45913.1	157	FL+Stack	138	1	1	X448	0.363091383484257	1.82453642979813	0.0744294569394939	0.644	25
449	NA	NA	1416054_at	FLmRNA	gb:NM_009095.1	Rps5	ribosomal protein S5	Mm.5291.1	gb:NM_009095.1 gb:U78085.1	359	FL+Stack	137	1	1	X449	-0.232371284807225	-1.13514764885388	0.263669593544945	0.368	25
450	NA	NA	1416055_at	FLmRNA	gb:NM_009669.1	Amy2	amylase 2 pancreatic	Mm.324.1	gb:NM_009669.1	486	FL+Stack	137	1	1	X450	0.304621409915141	1.50879674669493	0.138718346620798	0.636	25
451	NA	NA	1416056_a_at	FLmRNA	gb:BC027265.1		nuclear protein 15.6	Mm.30084.1	gb:BC027265.1 gb:NM_019435.1	232	FL+Stack	137	1	4	X451	-0.151393057291219	-0.731680180728243	0.470053766672761	0.388	25
452	NA	NA	1416057_at	FLmRNA	gb:BC027265.1		nuclear protein 15.6	Mm.30084.1	gb:BC027265.1 gb:NM_019435.1	232	FL+Stack	137	1	1	X452	0.0075557559095904	0.0362368219642156	0.971405927206696	0.436	25
453	NA	NA	1416058_s_at	FLmRNA	gb:NM_020615.2	Atp5c1	ATP synthase H+ transporting mitochondrial F1complex gamma polypeptide 1	Mm.12677.1	gb:BC010700.1 gb:NM_020615.2 gb:D21073.1	343	FL+Stack	137	2	3	X453	-0.382964273030837	-1.93525607204699	0.0588178882898083	0.308	25
454	NA	NA	1416059_at	FLmRNA	gb:BC011160.1		SEC23B (S. cerevisiae)	Mm.28704.1	gb:NM_019787.1 gb:BC011160.1 gb:AF200326.1 gb:BC005464.1	224	FL+Stack	137	1	1	X454	-0.633720904639241	-3.58541126320759	0.000671136057470602	0.26	25
455	NA	NA	1416060_at	FLmRNA	gb:NM_025706.1	4432405K22Rik	RIKEN cDNA 4432405K22	Mm.22252.1	gb:NM_025706.1	232	FL+Stack	137	1	1	X455	-0.0119205207258292	-0.0571715171754588	0.954901288125121	0.496	25
456	NA	NA	1416061_at	FLmRNA	gb:AK014795.1	4432405K22Rik	RIKEN cDNA 4432405K22 gene	Mm.22252.1	gb:NM_025706.1	232	Stack	20	1	1	X456	-0.239015292671747	-1.16888552848071	0.249869250330753	0.432	25
457	NA	NA	1416062_at	FLmRNA	gb:BF577643	4432405K22Rik	RIKEN cDNA 4432405K22 gene	Mm.22252.1	gb:NM_025706.1	232	Stack	8	1	1	X457	-0.109008942697358	-0.524874170769836	0.603976542964623	0.424	25
458	NA	NA	1416063_x_at	FLmRNA	gb:NM_023289.1	Ceacam11	carcinoembryonic antigen related protein	Mm.36666.1	gb:AF221099.1 gb:NM_023289.1	145	FL+Stack	137	1	5	X458	-0.0150414038977344	-0.0721414798175026	0.943110851621459	0.408	25
459	NA	NA	1416064_a_at	FLmRNA	gb:NM_022310.1	Hspa5	glucose regulated protein 78 kDa	Mm.918.1	gb:D78645.1 gb:NM_022310.1	367	FL+Stack	136	1	2	X459	-0.449888274114692	-2.32386904503372	0.0240406410587802	0.324	25
460	NA	NA	1416065_a_at	FLmRNA	gb:NM_133971.1	AW549277	expressed sequence AW549277	Mm.12459.1	gb:NM_133971.1 gb:BC002198.1	186	FL+Stack	136	1	2	X460	0.390287456850177	1.97654969465805	0.0537534558208383	0.668	25
461	NA	NA	1416066_at	FLmRNA	gb:NM_007657.1	Cd9	CD9 antigen	Mm.2956.1	gb:L08115.1 gb:NM_007657.1	324	FL+Stack	135	1	1	X461	0.0571567940845267	0.274413442629051	0.786102949066086	0.588	25
462	NA	NA	1416067_at	FLmRNA	gb:NM_013562.1	Ifrd1	interferon-related developmental regulator 1	Mm.168.1	gb:NM_013562.1	225	FL+Stack	134	1	1	X462	-0.710072297404978	-4.25548359644364	7.00315367715455e-05	0.24	25
463	NA	NA	1416068_at	FLmRNA	gb:NM_053092.1	Kars	lysyl-tRNA synthetase	Mm.196544.1	gb:BC027356.1 gb:NM_053092.1	241	FL+Stack	134	1	1	X463	-0.480907592666705	-2.51380343585489	0.0149508879594743	0.308	25
464	NA	NA	1416069_at	FLmRNA	gb:NM_019703.1	Pfkp	phosphofructokinase platelet	Mm.108076.1	gb:AF123533.1 gb:NM_019703.1 gb:BC006926.1	244	FL+Stack	133	1	1	X464	-0.297722891297744	-1.47241216005878	0.148340242026042	0.388	25
465	NA	NA	1416070_a_at	FLmRNA	gb:NM_025860.1	2310005B10Rik	RIKEN cDNA 2310005B10	Mm.44219.1	gb:NM_025860.1	213	FL+Stack	133	1	2	X465	0.0160579029108718	0.0770176172580574	0.939272995266006	0.464	25
466	NA	NA	1416071_at	FLmRNA	gb:NM_025860.1	2310005B10Rik	RIKEN cDNA 2310005B10	Mm.44219.1	gb:NM_025860.1	213	FL+Stack	133	1	1	X466	-0.0977281671400271	-0.470188547700379	0.642118058812066	0.464	25
467	NA	NA	1416072_at	FLmRNA	gb:NM_133654.1	Cd34	CD34 antigen	Mm.29798.1	gb:BC006607.1 gb:NM_133654.1	203	FL+Stack	133	1	1	X467	-0.351869198281719	-1.76283010919917	0.0845398960374387	0.48	25
468	NA	NA	1416073_a_at	FLmRNA	gb:NM_008787.1	Pcnt	pericentrin	Mm.4379.1	gb:U05823.1 gb:NM_008787.1	157	FL+Stack	133	1	3	X468	-0.232650904046343	-1.13656529560775	0.263079103159829	0.404	25
469	NA	NA	1416074_a_at	FLmRNA	gb:NM_009081.1	Rpl28	ribosomal protein L28	Mm.3111.1	gb:NM_009081.1 gb:BC024395.1	199	FL+Stack	132	1	2	X469	-0.300855803775074	-1.48891535867484	0.143913288420172	0.38	25
470	NA	NA	1416075_at	FLmRNA	gb:BC019377.1		WW domain-containing protein 3	Mm.67721.1	gb:NM_022028.1 gb:BC019377.1	209	FL+Stack	9	1	1	X470	-0.382884006012952	-1.9348049810788	0.058875373961878	0.356	25
471	NA	NA	1416076_at	FLmRNA	gb:X58708.1	cycB	cyclin B	Mm.22569.1	gb:NM_007629.1 gb:BC011478.1	275	Stack	23	1	1	X471	-0.336246523390201	-1.67784336004158	0.100297133984522	0.432	25
472	NA	NA	1416077_at	FLmRNA	gb:NM_009627.1	Adm	adrenomedullin	Mm.1408.1	gb:NM_009627.1 gb:U77630.1	145	FL+Stack	132	1	1	X472	0.334170260918949	1.66662545252789	0.102545323027189	0.616	25
473	NA	NA	1416078_s_at	FLmRNA	gb:NM_029780.1	Raf1	protein kinase raf 1	Mm.22467.1	gb:NM_029780.1 gb:BC015273.1	259	FL+Stack	131	2	3	X473	-0.0320042114947665	-0.153539242548617	0.879291782662851	0.516	25
474	NA	NA	1416079_a_at	FLmRNA	gb:NM_019767.1	Arpc1a	actin related protein 2/3 complex subunit 1A(41 kDa)	Mm.34695.1	gb:NM_019767.1 gb:AB024984.1 gb:BC001988.1	173	FL+Stack	131	1	2	X474	0.184394759306652	0.894558558194809	0.377575001912226	0.588	25
475	NA	NA	1416080_at	FLmRNA	gb:NM_009614.1	Adam15	a disintegrin and metalloprotease domain 15(metargidin)	Mm.19830.1	gb:AF006196.1 gb:NM_009614.1	175	FL+Stack	131	1	1	X475	0.195124870430832	0.94794119615116	0.349941036879771	0.564	25
476	NA	NA	1416081_at	FLmRNA	gb:NM_008539.1	Madh1	MAD homolog 1 (Drosophila)	Mm.15185.1	gb:U74359.1 gb:U58992.1 gb:NM_008539.1	244	FL+Stack	16	1	1	X476	-0.507088692330828	-2.67992455334324	0.0096772482223292	0.3	25
477	NA	NA	1416082_at	FLmRNA	gb:BC002077.1		RAB1 member RAS oncogene family	Mm.14530.1	gb:BC002077.1 gb:NM_008996.1 gb:AF226873.1	376	FL+Stack	130	1	1	X477	-0.591121535189917	-3.25823147746614	0.00186004157446735	0.24	25
478	NA	NA	1416083_at	FLmRNA	gb:NM_009551.1	Zfp216	zinc finger protein 216	Mm.2904.1	gb:NM_009551.1 gb:AF062071.1	276	FL+Stack	130	1	1	X478	-0.16377834732048	-0.79259142746147	0.434054929454315	0.412	25
479	NA	NA	1416084_at	FLmRNA	gb:AA124553	Zfp216	zinc finger protein 216	Mm.2904.1	gb:NM_009551.1 gb:AF062071.1	276	Stack	20	1	1	X479	-0.5474315534178	-2.94802823068484	0.00462075627786876	0.276	25
480	NA	NA	1416085_s_at	FLmRNA	gb:AA124553	Zfp216	zinc finger protein 216	Mm.2904.1	gb:NM_009551.1 gb:AF062071.1	276	Stack	20	3	3	X480	-0.415697363361263	-2.12205584671087	0.038765501015133	0.304	25
481	NA	NA	1416086_at	FLmRNA	gb:NM_009419.1	Tpst2	protein-tyrosine sulfotransferase 2	Mm.14239.1	gb:AF049890.1 gb:BC003721.1 gb:NM_009419.1	199	FL+Stack	130	1	1	X481	-0.00957879242205442	-0.0459396797258618	0.963754326045642	0.468	25
482	NA	NA	1416087_at	FLmRNA	gb:NM_007457.1	Ap1s1	adaptor-related protein complex AP-1 sigma 1	Mm.833.1	gb:M62418.1 gb:NM_007457.1	205	FL+Stack	130	1	1	X482	0.271319702924616	1.33462162016492	0.189548510159553	0.616	25
483	NA	NA	1416088_a_at	FLmRNA	gb:NM_009091.1	Rps15	ribosomal protein S15	Mm.643.1	gb:M33330.1 gb:NM_009091.1 gb:BC010763.1	294	FL+Stack	129	1	2	X483	0.228831072153003	1.11721580240301	0.271219427752631	0.552	25
484	NA	NA	1416089_at	FLmRNA	gb:NM_009091.1	Rps15	ribosomal protein S15	Mm.643.1	gb:M33330.1 gb:NM_009091.1 gb:BC010763.1	294	FL+Stack	129	1	1	X484	0.376402040310575	1.89848336025822	0.0636630067182594	0.664	25
485	NA	NA	1416090_at	FLmRNA	gb:BC019512.1		pyruvate dehydrogenase (lipoamide) beta	Mm.22676.1	gb:BC019512.1 gb:NM_024221.1	259	FL+Stack	129	1	1	X485	-0.352634813630086	-1.76702200883522	0.0838188468380567	0.36	25
486	NA	NA	1416091_at	FLmRNA	gb:NM_008633.1	Mtap4	microtubule-associated protein 4	Mm.12625.1	gb:M72414.1 gb:NM_008633.1	221	FL+Stack	129	1	1	X486	0.071557971064223	0.343767535578164	0.733925428977366	0.532	25
487	NA	NA	1416092_a_at	FLmRNA	gb:BB000894	Mtap4	microtubule-associated protein 4	Mm.12625.1	gb:M72414.1 gb:NM_008633.1	221	Stack	21	1	2	X487	0.0463670623948437	0.222528182451032	0.825805570642877	0.536	25
488	NA	NA	1416093_a_at	FLmRNA	gb:NM_025570.1	Mrpl20	mitochondrial ribosomal protein L20	Mm.23825.1	gb:AB049645.1 gb:BC016591.1 gb:NM_025570.1	181	FL+Stack	128	1	2	X488	0.197645241862213	0.96051335210906	0.343628583944062	0.564	25
489	NA	NA	1416094_at	FLmRNA	gb:NM_007404.1	Adam9	a disintegrin and metalloprotease domain 9(meltrin gamma)	Mm.28908.1	gb:U41765.1 gb:NM_007404.1	195	FL+Stack	128	1	1	X489	-0.0299882553912549	-0.143861755622544	0.88684585493058	0.44	25
490	NA	NA	1416095_x_at	FLmRNA	gb:NM_025364.1	1110005A23Rik	RIKEN cDNA 1110005A23	Mm.10278.1	gb:NM_025364.1	211	FL+Stack	128	1	3	X490	-0.307670748848867	-1.52493328391401	0.134611370206696	0.372	25
491	NA	NA	1416096_at	FLmRNA	gb:NM_134044.1	AI413782	expressed sequence AI413782	Mm.29034.1	gb:BC016646.1 gb:NM_134044.1	163	FL+Stack	128	1	1	X491	-0.151425268666073	-0.731838285566655	0.469958192986895	0.456	25
492	NA	NA	1416097_at	FLmRNA	gb:NM_138682.1	MBAG1	LIBG-like protein	Mm.40158.1	gb:AF300458.1 gb:NM_138682.1	136	FL+Stack	128	1	1	X492	0.03108844328815	0.149142997191933	0.882722064391589	0.58	25
493	NA	NA	1416098_at	FLmRNA	gb:BC025022.1		synaptogyrin 3	Mm.26032.1	gb:AF117207.1 gb:NM_011522.1 gb:BC025022.1	159	FL+Stack	128	1	1	X493	0.156596710740163	0.757242279722127	0.454744840594786	0.564	25
494	NA	NA	1416099_at	FLmRNA	gb:NM_011289.1	Rpl27	ribosomal protein L27	Mm.28985.1	gb:BC024366.1 gb:NM_011289.1 gb:AF214527.1	260	FL+Stack	127	1	1	X494	0.128853171774755	0.621412597145483	0.539314782871692	0.488	25
495	NA	NA	1416100_at	FLmRNA	gb:NM_018749.1	Eif3s7	eukaryotic translation initiation factor 3 subunit 7 (zeta 66/	Mm.3955.1	gb:AB012580.1 gb:NM_018749.1	273	FL+Stack	127	1	1	X495	0.134710100972838	0.649997955066322	0.520870662710256	0.616	25
496	NA	NA	1416101_a_at	FLmRNA	gb:NM_015786.1	H1f2	H1 histone family member 2	Mm.193539.1	gb:NM_015786.1	188	FL+Stack	127	1	2	X496	-0.687253033911781	-4.04159736592051	0.000147504083703481	0.268	25
497	NA	NA	1416102_at	FLmRNA	gb:AV027921	Ywhaz	tyrosine 3-monooxygenase/tryptophan 5-monooxygenase activation protein zeta polypeptide	Mm.3360.1	gb:NM_011740.1 gb:U79231.1 gb:D78647.1 gb:D83037.1 gb:D87660.1	486	Stack	68	1	1	X497	0.351377487981468	1.76013925488572	0.0850054461380124	0.472	25
498	NA	NA	1416103_at	FLmRNA	gb:BF608615	Ywhaz	tyrosine 3-monooxygenase/tryptophan 5-monooxygenase activation protein zeta polypeptide	Mm.3360.1	gb:NM_011740.1 gb:U79231.1 gb:D78647.1 gb:D83037.1 gb:D87660.1	486	ConsEnd	0	1	1	X498	0.38794302379036	1.96330003904911	0.0553363542212226	0.632	25
499	NA	NA	1416104_at	FLmRNA	gb:NM_011900.1	Mpdu1	mannose-P-dolichol utilization defect 1	Mm.89579.1	gb:BC026776.1 gb:AB024713.1 gb:NM_011900.1	197	FL+Stack	127	1	1	X499	0.288246471851194	1.42269676660396	0.162319739036473	0.636	25
500	NA	NA	1416105_at	FLmRNA	gb:BC008518.1		Unknown (protein for MGC:6038)	Mm.3842.1	gb:NM_008710.1 gb:BC008518.1	204	FL+Stack	127	1	1	X500	-0.51584503492088	-2.73679715422774	0.00830413419675247	0.268	25
501	NA	NA	1416106_at	FLmRNA	gb:NM_029571.1	1110001A12Rik	RIKEN cDNA 1110001A12	Mm.27771.1	gb:NM_029571.1 gb:BC021493.1	165	FL+Stack	127	1	1	X501	-0.271990560409563	-1.33809528408698	0.188413152822891	0.424	25
502	NA	NA	1416107_at	FLmRNA	gb:NM_008741.1	Nsg2	neuron specific gene family member 2	Mm.3304.1	gb:U17259.1 gb:BC018224.1 gb:NM_008741.1	204	FL+Stack	127	1	1	X502	0.359459502079349	1.80450385230112	0.0775950366815461	0.608	25
503	NA	NA	1416108_a_at	FLmRNA	gb:NM_025360.1	1200002G13Rik	RIKEN cDNA 1200002G13	Mm.27606.1	gb:BC023338.1 gb:NM_025360.1	245	FL+Stack	126	1	2	X503	-0.397221763119839	-2.01590794126748	0.0492772845369299	0.34	25
504	NA	NA	1416109_at	FLmRNA	gb:NM_024243.1	0610006A03Rik	RIKEN cDNA 0610006A03	Mm.21580.1	gb:NM_024243.1 gb:BC003235.1	204	FL+Stack	126	1	1	X504	0.425259324722487	2.17776340059081	0.0340713520725131	0.696	25
505	NA	NA	1416110_at	FLmRNA	gb:NM_026404.1	2610030J16Rik	RIKEN cDNA 2610030J16	Mm.27170.1	gb:BC006050.1 gb:NM_026404.1	219	FL+Stack	126	1	1	X505	0.406662189573227	2.06990734726881	0.0436583465548768	0.66	25
506	NA	NA	1416111_at	FLmRNA	gb:NM_009856.1	Cd83	CD83 antigen	Mm.57175.1	gb:NM_009856.1 gb:AF001036.1	159	FL+Stack	126	1	1	X506	0.318678659433461	1.58346712154848	0.120514701922085	0.684	25
507	NA	NA	1416112_at	FLmRNA	gb:NM_007750.1	Cox8a	cytochrome c oxidase subunit VIIIa	Mm.14022.1	gb:U37721.1 gb:NM_007750.1	169	FL+Stack	125	1	1	X507	0.241592978749797	1.18200530108369	0.244644339843639	0.608	25
508	NA	NA	1416113_at	FLmRNA	gb:NM_010223.1	Fkbp8	FK506 binding protein 8 (38 kDa)	Mm.6565.1	gb:NM_010223.1 gb:AF030635.1 gb:BC003739.1	247	FL+Stack	125	1	1	X508	0.431041352954252	2.21171741606294	0.0314603830921829	0.704	25
509	NA	NA	1416114_at	FLmRNA	gb:NM_010097.1	Sparcl1	extracellular matrix protein 2	Mm.29027.1	gb:BC003759.1 gb:U64827.1 gb:U77330.1 gb:NM_010097.1	271	FL+Stack	125	1	1	X509	-0.779591579781661	-5.00842326904927	4.36197840539788e-06	0.172	25
510	NA	NA	1416115_at	FLmRNA	gb:NM_015824.1	Orc3	origin of replication 3 homolog (S. cerevisiae)	Mm.29361.1	gb:NM_015824.1	216	FL+Stack	125	1	1	X510	-0.329947639986787	-1.64386475751561	0.107232635108169	0.36	25
511	NA	NA	1416116_at	FLmRNA	gb:AV275499	Orc3	origin of replication 3 homolog (S. cerevisiae)	Mm.29361.1	gb:NM_015824.1	216	Stack	16	1	1	X511	0.075183295635426	0.361248103262206	0.720959225476854	0.516	25
512	NA	NA	1416117_at	FLmRNA	gb:BF161073	Orc3	origin of replication 3 homolog (S. cerevisiae)	Mm.29361.1	gb:NM_015824.1	216	ConsEnd	0	1	1	X512	0.26347543380803	1.29410452376985	0.203173992481405	0.612	25
513	NA	NA	1416118_at	FLmRNA	gb:NM_025863.1	2310035M22Rik	RIKEN cDNA 2310035M22	Mm.41535.1	gb:BC006700.1 gb:BC025430.1 gb:NM_025863.1	194	FL+Stack	125	1	1	X513	-0.0534388023790329	-0.256527868608521	0.799730659635406	0.396	25
514	NA	NA	1416119_at	FLmRNA	gb:NM_011660.1	Txn1	thioredoxin	Mm.1275.1	gb:BC010756.1 gb:NM_011660.1	220	FL+Stack	124	1	1	X514	-0.238106070238889	-1.16426191510012	0.251729440028139	0.356	25
515	NA	NA	1416120_at	FLmRNA	gb:BF119714	Rrm2	ribonucleotide reductase M2	Mm.99.1	gb:M14223.1 gb:NM_009104.1	287	Stack	23	1	1	X515	-0.438074524377848	-2.25330016334992	0.0285028437050042	0.3	25
516	NA	NA	1416121_at	FLmRNA	gb:NM_010728.1	Lox	lysyl oxidase	Mm.172.1	gb:BC018439.1 gb:NM_010728.1 gb:M65142.1	304	FL+Stack	124	1	1	X516	-0.55203026077702	-2.97963457427923	0.00422269271708934	0.36	25
517	NA	NA	1416122_at	FLmRNA	gb:NM_009829.1	Ccnd2	cyclin D2	Mm.3141.1	gb:M86182.1 gb:M83749.1 gb:NM_009829.1	267	FL+Stack	124	1	1	X517	-0.563297380011564	-3.05806224578129	0.00336801391144663	0.296	25
518	NA	NA	1416123_at	FLmRNA	gb:BM118679	Ccnd2	cyclin D2	Mm.3141.1	gb:M86182.1 gb:M83749.1 gb:NM_009829.1	267	Stack	67	1	1	X518	-0.489814306786509	-2.56968326605288	0.0129417554970884	0.316	25
519	NA	NA	1416124_at	FLmRNA	gb:BB840359	Ccnd2	cyclin D2	Mm.3141.1	gb:M86182.1 gb:M83749.1 gb:NM_009829.1	267	ConsEnd	0	1	1	X519	0.455422767365168	2.3572517274366	0.0221541043173225	0.676	25
520	NA	NA	1416125_at	FLmRNA	gb:BC015260.1		FK506 binding protein 5 (51 kDa)	Mm.154390.1	gb:BC015260.1 gb:U36220.1 gb:NM_010220.1 gb:U16959.1	212	FL+Stack	124	1	1	X520	0.0821715936822589	0.394971697775481	0.696177902470619	0.504	25
521	NA	NA	1416126_at	FLmRNA	gb:NM_009086.1	Rpo1-2	RNA polymerase 1-2 (128 kDa subunit)	Mm.34589.1	gb:U58280.1 gb:NM_009086.1	147	FL+Stack	124	1	1	X521	0.38486819985944	1.94596546523991	0.0574670315928261	0.64	25
522	NA	NA	1416127_a_at	FLmRNA	gb:NM_016878.1	Dnpep	aspartyl aminopeptidase	Mm.24680.1	gb:AF005051.1 gb:NM_016878.1	197	FL+Stack	123	1	2	X522	0.00631275845798972	0.0302753281827138	0.976108497006451	0.508	25
523	NA	NA	1416128_at	FLmRNA	gb:NM_009448.1	Tuba6	tubulin alpha 6	Mm.88212.1	gb:NM_009448.1 gb:BC004745.1 gb:M13441.1 gb:BC026753.1 gb:BC022182.1	287	FL+Stack	123	1	1	X523	0.328469557406242	1.63591448309251	0.108910207975093	0.58	25
524	NA	NA	1416129_at	FLmRNA	gb:NM_133753.1	1300002F13Rik	RIKEN cDNA 1300002F13	Mm.21679.1	gb:BC005546.1 gb:NM_133753.1	270	FL+Stack	123	1	1	X524	0.210970115481735	1.0272020547209	0.311395388152626	0.592	25
525	NA	NA	1416130_at	FLmRNA	gb:BE630020	Prnp	prion protein	Mm.648.1	gb:NM_011170.1 gb:BC006703.1 gb:M13685.1	297	Stack	11	1	1	X525	0.386321928414199	1.95415494602303	0.0564518911579375	0.672	25
526	NA	NA	1416131_s_at	FLmRNA	gb:NM_133766.1	C920006C10Rik	RIKEN cDNA C920006C10	Mm.29805.1	gb:BC007482.1 gb:NM_133766.1	354	FL+Stack	123	2	3	X526	0.396623004626521	2.01249938752462	0.0496518817764915	0.696	25
527	NA	NA	1416132_at	FLmRNA	gb:AK018695.1	C920006C10Rik	RIKEN cDNA C920006C10 gene	Mm.29805.1	gb:BC007482.1 gb:NM_133766.1	354	Stack	12	1	1	X527	-0.324744039005455	-1.61591399863191	0.113224345743707	0.364	25
528	NA	NA	1416133_at	FLmRNA	gb:BB188557	C920006C10Rik	RIKEN cDNA C920006C10 gene	Mm.29805.1	gb:BC007482.1 gb:NM_133766.1	354	Stack	10	1	1	X528	-0.128003748978593	-0.617270590541145	0.542014808229171	0.5	25
529	NA	NA	1416134_at	FLmRNA	gb:NM_007467.1	Aplp1	amyloid beta (A4) precursor-like protein 1	Mm.2381.1	gb:L04538.1 gb:BC021877.1 gb:NM_007467.1	161	FL+Stack	123	1	1	X529	0.146795249724231	0.709128524654257	0.483798008341218	0.54	25
530	NA	NA	1416135_at	FLmRNA	gb:NM_009687.1	Apex	apurinic/apyrimidinic endonuclease	Mm.203.1	gb:NM_009687.1 gb:D90374.1	179	FL+Stack	122	1	1	X530	-0.0879449230128743	-0.422861472232231	0.675929608255237	0.528	25
531	NA	NA	1416136_at	FLmRNA	gb:NM_008610.1	Mmp2	matrix metalloproteinase 2	Mm.29564.1	gb:M84324.1 gb:NM_008610.1	233	FL+Stack	122	1	1	X531	-0.353295415462645	-1.77064101585138	0.0832004388803192	0.4	25
532	NA	NA	1416137_at	FLmRNA	gb:NM_009674.1	Anxa7	annexin A7	Mm.20794.1	gb:NM_009674.1 gb:L13129.1 gb:BC008997.1	346	FL+Stack	122	1	1	X532	0.245316550312427	1.20098806294007	0.237223944598709	0.592	25
533	NA	NA	1416138_at	FLmRNA	gb:BC008997.1		annexin A7	Mm.20794.1	gb:NM_009674.1 gb:L13129.1 gb:BC008997.1	346	FL+Stack	81	1	1	X533	-0.0700111800995157	-0.336312029708057	0.739479482984066	0.468	25
534	NA	NA	1416139_at	FLmRNA	gb:NM_009043.1	Reg2	regenerating islet-derived 2	Mm.46360.1	gb:NM_009043.1	143	FL+Stack	122	1	1	X534	0.324242958580357	1.61322808523075	0.113814038458788	0.584	25
535	NA	NA	1416140_a_at	FLmRNA	gb:NM_133347.1	2810477H02Rik	HELG	Mm.30243.1	gb:NM_133347.1 gb:AB047557.1	191	FL+Stack	122	1	2	X535	-0.316017881629877	-1.56927742398513	0.123818737831623	0.404	25
536	NA	NA	1416141_a_at	FLmRNA	gb:NM_009096.1	Rps6	ribosomal protein S6	Mm.1139.1	gb:NM_009096.1 gb:BC010604.1	288	FL+Stack	121	1	4	X536	-0.236087463942422	-1.1540043895401	0.2558914637088	0.34	25
537	NA	NA	1416142_at	FLmRNA	gb:AA103697	Rps6	ribosomal protein S6	Mm.1139.1	gb:NM_009096.1 gb:BC010604.1	288	ConsEnd	0	1	1	X537	0.53198380411951	2.84348658096946	0.00619755606382851	0.688	25
538	NA	NA	1416143_at	FLmRNA	gb:NM_016755.1	Atp5j	ATP synthase H+ transporting. mitochondrial F0complex subunit F	Mm.353.1	gb:NM_016755.1 gb:BC010766.1 gb:U77128.1	248	FL+Stack	121	1	1	X538	-0.476197443924859	-2.48450438921935	0.0161127838892765	0.256	25
539	NA	NA	1416144_a_at	FLmRNA	gb:BC003745.1		Similar to DEAD/H (Asp-Glu-Ala-Asp/His) boxpolypeptide 15	Mm.993.1	gb:NM_007839.1 gb:BC003745.1 gb:AF017153.1	250	FL+Stack	121	1	2	X539	-0.0530212617392687	-0.254519724066902	0.801264727210559	0.488	25
540	NA	NA	1416145_at	FLmRNA	gb:BC003745.1		Similar to DEAD/H (Asp-Glu-Ala-Asp/His) boxpolypeptide 15	Mm.993.1	gb:NM_007839.1 gb:BC003745.1 gb:AF017153.1	250	FL+Stack	121	1	1	X540	-0.347976788881128	-1.74155804649968	0.0882783248515734	0.384	25
541	NA	NA	1416146_at	FLmRNA	gb:NM_008300.1	Hspa4	heat shock 70 kDa protein 4	Mm.1032.1	gb:BC003950.1 gb:NM_008300.1 gb:D85904.1 gb:BC003770.1	238	FL+Stack	121	1	1	X541	-0.704078934999418	-4.19800063013458	8.57291438075042e-05	0.208	25
542	NA	NA	1416147_at	FLmRNA	gb:BE912771	Hspa4	heat shock 70 kDa protein 4	Mm.1032.1	gb:BC003950.1 gb:NM_008300.1 gb:D85904.1 gb:BC003770.1	238	ConsEnd	0	1	1	X542	-0.295801563762989	-1.46230793557175	0.151102690885315	0.388	25
543	NA	NA	1416148_at	FLmRNA	gb:BC019120.1		lysosomal-associated protein transmembrane 4B	Mm.197518.1	gb:BC019120.1 gb:NM_033521.1 gb:AF317418.1	221	FL+Stack	121	1	1	X543	-0.377479604052842	-1.90450704724177	0.0628469939296174	0.344	25
544	NA	NA	1416149_at	FLmRNA	gb:AB038696.1	Olig1	Olig1 bHLH protein	Mm.39300.1	gb:NM_016968.1 gb:AB038696.1	150	FL+Stack	121	1	1	X544	0.389283608127592	1.97087291580461	0.0544268544615385	0.664	25
545	NA	NA	1416150_a_at	FLmRNA	gb:NM_013663.1	Sfrs3	splicing factor arginine/serine-rich 3 (SRp20)	Mm.6787.1	gb:NM_013663.1	470	FL+Stack	120	1	2	X545	-0.276828705185819	-1.36318775553309	0.180363543341975	0.396	25
546	NA	NA	1416151_at	FLmRNA	gb:BB470806	Sfrs3	splicing factor arginine/serine-rich 3 (SRp20)	Mm.6787.1	gb:NM_013663.1	470	Stack	18	1	1	X546	0.527236589591943	2.81184435640988	0.0067644554683457	0.708	25
547	NA	NA	1416152_a_at	FLmRNA	gb:AV135383	Sfrs3	splicing factor arginine/serine-rich 3 (SRp20)	Mm.6787.1	gb:NM_013663.1	470	Stack	12	1	2	X547	0.170199262257031	0.824268498432235	0.41599531402874	0.54	25
548	NA	NA	1416153_at	FLmRNA	gb:NM_011899.1	Srp54	signal recognition particle 54 kDa	Mm.12848.1	gb:BC019683.1 gb:NM_011899.1	250	FL+Stack	120	1	1	X548	-0.781207464181793	-5.02824425272282	4.04271392490001e-06	0.16	25
549	NA	NA	1416154_at	FLmRNA	gb:BB463557	Srp54	signal recognition particle 54 kDa	Mm.12848.1	gb:BC019683.1 gb:NM_011899.1	250	ConsEnd	3	1	1	X549	0.176960188733038	0.857700200469947	0.397435392350852	0.52	25
550	NA	NA	1416155_at	FLmRNA	gb:NM_008253.1	Hmgb3	high mobility group box 3	Mm.340.1	gb:NM_008253.1 gb:BC011276.1 gb:AF022465.1	213	FL+Stack	120	1	1	X550	0.115504968032922	0.556425731370991	0.582454149380871	0.604	25
551	NA	NA	1416156_at	FLmRNA	gb:BC008520.1		vinculin	Mm.12842.1	gb:NM_009502.1 gb:BC008520.1 gb:L18880.1	194	FL+Stack	120	1	1	X551	-0.260270374321645	-1.27760187083732	0.208927910236665	0.38	25
552	NA	NA	1416157_at	FLmRNA	gb:NM_009502.1	Vcl	vinculin	Mm.12842.1	gb:NM_009502.1 gb:BC008520.1 gb:L18880.1	194	FL	2	1	1	X552	-0.033425940628135	-0.160364922461473	0.873970481863753	0.404	25
553	NA	NA	1416158_at	FLmRNA	gb:NM_009697.1	Nr2f2	nuclear receptor subfamily 2 group F member 2	Mm.16519.1	gb:NM_009697.1 gb:U07635.1	177	FL+Stack	120	1	1	X553	-0.117292075765588	-0.565114117010105	0.576592370872403	0.48	25
554	NA	NA	1416159_at	FLmRNA	gb:U07635.1		COUP-TFII	Mm.16519.1	gb:NM_009697.1 gb:U07635.1	177	FL	1	1	1	X554	-0.35345258980633	-1.77150235578818	0.0830538125549522	0.364	25
555	NA	NA	1416160_at	FLmRNA	gb:AI463873	Nr2f2	nuclear receptor subfamily 2 group F member 2	Mm.16519.1	gb:NM_009697.1 gb:U07635.1	177	ConsEnd	0	1	1	X555	0.146782862706446	0.709067810392033	0.483835309401991	0.58	25
556	NA	NA	1416161_at	FLmRNA	gb:NM_009009.1	Rad21	RAD21 homolog (S. pombe)	Mm.182628.1	gb:AF332086.1 gb:AF332085.1 gb:NM_009009.1 gb:D49429.1	282	FL+Stack	120	1	1	X556	-0.545418538186865	-2.93426458121022	0.00480471308593778	0.3	25
557	NA	NA	1416162_at	FLmRNA	gb:AF332085.1	Rad21	Rad21	Mm.182628.1	gb:AF332086.1 gb:AF332085.1 gb:NM_009009.1 gb:D49429.1	282	FL	2	1	1	X557	-0.119719182986944	-0.576919916193264	0.568673227419772	0.428	25
558	NA	NA	1416163_at	FLmRNA	gb:NM_012001.1	Cops4	COP9 (constitutive photomorphogenic) homolog subunit 4 (Arabidopsis thaliana)	Mm.957.1	gb:AF071314.1 gb:NM_012001.1	223	FL+Stack	120	1	1	X558	-0.254737984029237	-1.24918509499966	0.219117067480324	0.408	25
559	NA	NA	1416164_at	FLmRNA	gb:NM_011812.1	Fbln5	fibulin 5	Mm.25347.1	gb:NM_011812.1 gb:BC006636.1 gb:AF112151.1	187	FL+Stack	120	1	1	X559	-0.107398063221144	-0.51705714065368	0.609364729147704	0.492	25
560	NA	NA	1416165_at	FLmRNA	gb:NM_133685.1	AI415285	Rab31-like	Mm.29274.1	gb:NM_134121.1 gb:BC013063.1 gb:BC004852.1 gb:NM_133685.1	176	FL+Stack	120	1	1	X560	0.369585346988197	1.86050812799147	0.0690157428281639	0.644	25
561	NA	NA	1416166_a_at	FLmRNA	gb:NM_016764.1	Prdx4	peroxiredoxin 4	Mm.19127.1	gb:BC019578.1 gb:NM_016764.1 gb:U96746.1 gb:BC003349.1	199	FL+Stack	119	1	3	X561	-0.126462560808191	-0.6097576892274	0.546929721319982	0.34	25
562	NA	NA	1416167_at	FLmRNA	gb:NM_016764.1	Prdx4	peroxiredoxin 4	Mm.19127.1	gb:BC019578.1 gb:NM_016764.1 gb:U96746.1 gb:BC003349.1	199	FL+Stack	119	1	1	X562	-0.811575902628681	-5.42709999400013	8.5140532429175e-07	0.136	25
563	NA	NA	1416168_at	FLmRNA	gb:NM_011340.1	Serpinf1	serine (or cysteine) proteinase inhibitor cladeF (alpha-2 antiplasmin pigment epithelium derivedfactor) member 1	Mm.2044.1	gb:D50460.1 gb:AF036164.1 gb:D87975.1 gb:NM_011340.1 gb:AF017057.1 gb:BC019852.1	296	FL+Stack	119	1	1	X563	-0.610478694669178	-3.40352532243525	0.00119149862362415	0.264	25
564	NA	NA	1416169_at	FLmRNA	gb:AY034576.1	Tpbpb	trophoblast specific protein beta precursor	Mm.140897.1	gb:AY034576.1 gb:NM_026429.1	136	FL+Stack	119	1	1	X564	0.245587443577592	1.20237050921334	0.236689960046771	0.572	25
565	NA	NA	1416170_at	FLmRNA	gb:NM_026508.1	2410002K23Rik	RIKEN cDNA 2410002K23	Mm.182051.1	gb:BC022912.1 gb:NM_026508.1	211	FL+Stack	119	1	1	X565	0.143654900617128	0.69374344948245	0.49330095018243	0.52	25
566	NA	NA	1416171_at	FLmRNA	gb:NM_133714.1	2310037I24Rik	RIKEN cDNA 2310037I24	Mm.27269.1	gb:BC003301.1 gb:NM_133714.1	177	FL+Stack	119	1	1	X566	0.155725325151408	0.752958802955231	0.457289988978723	0.536	25
567	NA	NA	1416172_at	FLmRNA	gb:NM_022889.1	Pes1	pescadillo homolog 1 containing BRCT domain(zebrafish)	Mm.28659.1	gb:NM_022889.1 gb:AF289539.1 gb:BC004844.1 gb:BC011142.1	184	FL+Stack	119	1	1	X567	-0.175336297253835	-0.849662905713743	0.401850165589345	0.384	25
568	NA	NA	1416173_at	FLmRNA	gb:BC004844.1		pescadillo homolog 1 containing BRCT domain(zebrafish)	Mm.28659.1	gb:NM_022889.1 gb:AF289539.1 gb:BC004844.1 gb:BC011142.1	184	FL	7	1	1	X568	0.145677328597896	0.703650004209502	0.487170261141142	0.56	25
569	NA	NA	1416174_at	FLmRNA	gb:BC011107.1		Similar to retinoblastoma-binding protein 9	Mm.24216.1	gb:NM_015754.1 gb:AF039563.1 gb:BC011107.1	163	FL+Stack	119	1	1	X569	0.0131787105809888	0.0632065350139651	0.950146707546779	0.516	25
570	NA	NA	1416175_a_at	FLmRNA	gb:NM_011696.1	Vdac3	voltage-dependent anion channel 3	Mm.133962.1	gb:U30839.1 gb:NM_011696.1 gb:BC004743.1	266	FL+Stack	118	1	2	X570	-0.27376489156338	-1.34728928670794	0.185432861933541	0.356	25
571	NA	NA	1416176_at	FLmRNA	gb:NM_010439.1	Hmgb1	high mobility group protein 1	Mm.16421.1	gb:NM_010439.1 gb:BC008565.1	324	FL+Stack	118	1	1	X571	0.31837837831294	1.58186441232018	0.120884320408676	0.612	25
572	NA	NA	1416177_at	FLmRNA	gb:NM_009033.1	Rbmxrt	RNA binding motif protein X chromosomeretrogene	Mm.24718.1	gb:AF031568.1 gb:BC011441.1 gb:NM_009033.1	183	FL+Stack	118	1	1	X572	0.172555486648917	0.835910487277801	0.409473572362924	0.552	25
573	NA	NA	1416178_a_at	FLmRNA	gb:NM_013746.1	Phret1	PH domain containing protein in retina 1	Mm.26633.1	gb:BC024756.1 gb:NM_013746.1 gb:AF000272.1	146	FL+Stack	118	1	5	X573	0.325634795539355	1.62069108549407	0.112181613823389	0.636	25
574	NA	NA	1416179_a_at	FLmRNA	gb:NM_009041.1	Rdx	radixin	Mm.7051.1	gb:NM_009041.1	284	FL+Stack	118	1	2	X574	0.272825654121841	1.34242126788851	0.187006392332393	0.6	25
575	NA	NA	1416180_a_at	FLmRNA	gb:BI990563	Rdx	radixin	Mm.7051.1	gb:NM_009041.1	284	Stack	36	1	2	X575	-0.510708102790961	-2.70334914025229	0.00908841845461121	0.32	25
576	NA	NA	1416181_at	FLmRNA	gb:NM_023403.1	Mesdc2	mesoderm development candiate 2	Mm.24209.1	gb:NM_023403.1 gb:BC014742.1	206	FL+Stack	118	1	1	X576	-0.0436683818515863	-0.209559474973912	0.835805175637292	0.508	25
577	NA	NA	1416182_at	FLmRNA	gb:NM_018758.1	Apba3	X11gamma protein	Mm.12909.1	gb:BC009666.1 gb:BC005423.1 gb:AF070975.1 gb:NM_018758.1	153	FL+Stack	118	1	1	X577	0.181065997541233	0.878042895800761	0.386395695235797	0.56	25
578	NA	NA	1416183_a_at	FLmRNA	gb:NM_008492.1	Ldh2	lactate dehydrogenase 2 B chain	Mm.9745.1	gb:NM_008492.1	273	FL+Stack	117	1	2	X578	-0.679916007040719	-3.97554203503257	0.000184861691013485	0.184	25
579	NA	NA	1416184_s_at	FLmRNA	gb:NM_016660.1	Hmga1	high mobility group AT-hook 1	Mm.4438.1	gb:NM_016660.1 gb:J04179.1	184	FL+Stack	117	2	4	X579	0.30996088699351	1.53707425908635	0.131585096659052	0.624	25
580	NA	NA	1416185_a_at	FLmRNA	gb:NM_007410.1	Adh5	alcohol dehydrogenase 5	Mm.3874.1	gb:NM_007410.1	200	FL+Stack	117	1	2	X580	-0.468433445298969	-2.43657739969879	0.0181888529844203	0.332	25
581	NA	NA	1416186_at	FLmRNA	gb:NM_026383.1	0610011E17Rik	RIKEN cDNA 0610011E17	Mm.29159.1	gb:NM_026383.1 gb:BC006598.1	248	FL+Stack	116	1	1	X581	-0.279555728869683	-1.3773631609313	0.175932951352652	0.404	25
582	NA	NA	1416187_s_at	FLmRNA	gb:NM_026383.1	0610011E17Rik	RIKEN cDNA 0610011E17	Mm.29159.1	gb:NM_026383.1 gb:BC006598.1	248	FL+Stack	116	2	2	X582	-0.683542938985142	-4.00803989363551	0.000165472001032984	0.228	25
583	NA	NA	1416188_at	FLmRNA	gb:NM_010299.1	Gm2a	GM2 ganglioside activator protein	Mm.4140.1	gb:U09816.1 gb:BC004651.1 gb:NM_010299.1 gb:L19526.1	231	FL	2	1	1	X583	0.250146361495137	1.22566556399297	0.227822283590404	0.62	25
584	NA	NA	1416189_a_at	FLmRNA	gb:BC003707.1		sec61 homolog	Mm.28375.1	gb:AB032902.1 gb:BC003707.1 gb:AF222743.1 gb:AF145253.1 gb:NM_016906.1	335	FL+Stack	115	1	2	X584	0.0235187492573005	0.112812762245962	0.911149714467957	0.456	25
585	NA	NA	1416190_a_at	FLmRNA	gb:AF145253.1		Sec61 alpha isoform 1	Mm.28375.1	gb:AB032902.1 gb:BC003707.1 gb:AF222743.1 gb:AF145253.1 gb:NM_016906.1	335	FL	2	1	2	X585	-0.0198000986107409	-0.0949703492287078	0.92515607366623	0.396	25
586	NA	NA	1416191_at	FLmRNA	gb:AF145253.1		Sec61 alpha isoform 1	Mm.28375.1	gb:AB032902.1 gb:BC003707.1 gb:AF222743.1 gb:AF145253.1 gb:NM_016906.1	335	FL	2	1	1	X586	0.089223871444457	0.429043606723995	0.671472919568786	0.46	25
587	NA	NA	1416192_at	FLmRNA	gb:NM_025898.1	Napa	N-ethylmaleimide sensitive fusion proteinattachment protein alpha	Mm.104540.1	gb:NM_025898.1 gb:BC004804.1	277	FL+Stack	21	1	1	X587	-0.227955782958664	-1.11278704268445	0.273107146013824	0.404	25
588	NA	NA	1416193_at	FLmRNA	gb:BC011223.1		carbonic anhydrase 1	Mm.3471.1	gb:NM_009799.1 gb:M32452.1 gb:BC011223.1	209	FL+Stack	115	1	1	X588	-0.211816477595979	-1.03145093539491	0.309413084529858	0.42	25
589	NA	NA	1416194_at	FLmRNA	gb:NM_007823.1	Cyp4b1	cytochrome P450 subfamily IV B polypeptide 1	Mm.1840.1	gb:D50834.1 gb:BC008996.1 gb:NM_007823.1	269	FL+Stack	115	1	1	X589	-0.326275535143194	-1.62412925976869	0.111435935161159	0.38	25
590	NA	NA	1416195_at	FLmRNA	gb:NM_008916.1	Pps	putative phosphatase	Mm.1458.1	gb:AF483523.1 gb:AF483522.1 gb:NM_008916.1 gb:U96724.1	174	FL+Stack	115	1	1	X590	-0.0413836994929386	-0.198582667325293	0.844290228489192	0.488	25
591	NA	NA	1416196_at	FLmRNA	gb:BB416054	Lamr1	laminin receptor 1 (67kD ribosomal protein SA)	Mm.4071.1	gb:BC003829.1 gb:AF140348.1 gb:J02870.1 gb:NM_011029.1	295	ConsEnd	1	1	1	X591	0.370251313796861	1.86420832639172	0.0684780938421371	0.656	25
592	NA	NA	1416197_at	FLmRNA	gb:NM_011432.1	Snrp1c	U1 small nuclear ribonucleoprotein 1C	Mm.2265.1	gb:BC008243.1 gb:NM_011432.1 gb:U70315.1	189	FL+Stack	114	1	1	X592	-0.217175597090783	-1.05839196419499	0.297042380402744	0.44	25
593	NA	NA	1416198_at	FLmRNA	gb:NM_020580.1	Th1l	TH1 homolog (Drosophila)	Mm.182439.1	gb:NM_020580.1 gb:BC006959.1	175	FL+Stack	114	1	1	X593	0.0753307134233722	0.361959121070406	0.720433529410937	0.54	25
594	NA	NA	1416199_at	FLmRNA	gb:NM_010631.1	Kifc3	kinesin family member C3	Mm.22513.1	gb:AF013118.2 gb:NM_010631.1	157	FL+Stack	114	1	1	X594	0.31703367444042	1.57469141594216	0.122549680303423	0.596	25
595	NA	NA	1416200_at	FLmRNA	gb:NM_133775.1	9230117N10Rik	RIKEN cDNA 9230117N10	Mm.182359.1	gb:NM_133775.1 gb:BC003847.1	149	FL+Stack	114	1	1	X595	0.041230790933969	0.197848090236116	0.844858726801411	0.52	25
596	NA	NA	1416201_at	FLmRNA	gb:NM_133656.1	Crko	avian sarcoma virus CT10 (v-crk) oncogenehomolog	Mm.22073.1	gb:BC012216.1 gb:NM_133656.1	507	FL+Stack	113	1	1	X596	0.108958822152605	0.524630911775841	0.604143888447475	0.468	25
597	NA	NA	1416202_at	FLmRNA	gb:NM_007531.1	Bcap37	B-cell receptor-associated protein 37	Mm.36241.1	gb:NM_007531.1	270	FL+Stack	113	1	1	X597	-0.582454784580033	-3.19483846873574	0.00225051795873447	0.264	25
598	NA	NA	1416203_at	FLmRNA	gb:NM_007472.1	Aqp1	aquaporin 1	Mm.18625.1	gb:NM_007472.1 gb:BC007125.1 gb:L02914.1	262	FL+Stack	113	1	1	X598	0.25519433560503	1.25152584735095	0.218264225430805	0.608	25
599	NA	NA	1416204_at	FLmRNA	gb:NM_010271.1	Gdc1	glycerolphosphate dehydrogenase 1 cytoplasmicadult	Mm.10669.1	gb:BC019391.1 gb:NM_010271.1 gb:J02655.1	232	FL	2	1	1	X599	0.328113968705426	1.63400314407908	0.109316662071398	0.608	25
600	NA	NA	1416205_at	FLmRNA	gb:NM_009752.1	Glb1	galactosidase beta 1	Mm.2040.1	gb:NM_009752.1 gb:M57734.1	180	FL+Stack	113	1	1	X600	-0.382514720736874	-1.93273006071932	0.059140409506241	0.32	25
601	NA	NA	1416206_at	FLmRNA	gb:D11374.1	SPA-1	GTPase-activating protein	Mm.3072.1	gb:NM_011379.1 gb:D11374.1	166	FL+Stack	113	1	1	X601	-0.0907189953343116	-0.436272487163421	0.666276576549052	0.436	25
602	NA	NA	1416207_at	FLmRNA	gb:NM_133682.1	9130012G04Rik	RIKEN cDNA 9130012G04	Mm.27367.1	gb:BC015305.1 gb:NM_133682.1	170	FL+Stack	113	1	1	X602	0.290278625369887	1.43333256475174	0.159246660882857	0.608	25
603	NA	NA	1416208_at	FLmRNA	gb:BC005571.1		ubiquitin specific protease 14	Mm.25149.1	gb:AB034633.1 gb:BC005571.1 gb:NM_021522.1	274	FL+Stack	112	1	1	X603	-0.375667741127605	-1.89438181744615	0.0642237328757043	0.368	25
604	NA	NA	1416209_at	FLmRNA	gb:BI329832	Glud	glutamate dehydrogenase	Mm.10600.1	gb:NM_008133.1	323	Stack	19	1	1	X604	-0.363622941390982	-1.82747346409455	0.0739745281160136	0.404	25
605	NA	NA	1416210_at	FLmRNA	gb:NM_133976.1	1190002L16Rik	RIKEN cDNA 1190002L16	Mm.12864.1	gb:NM_133976.1 gb:BC009145.1	235	FL+Stack	112	1	1	X605	-0.424388501919193	-2.17266737316281	0.0344791236613918	0.324	25
606	NA	NA	1416211_a_at	FLmRNA	gb:BF178348	Ptn	pleiotrophin	Mm.3063.1	gb:NM_008973.1 gb:BC002064.1	242	Stack	8	1	2	X606	-0.293260831989515	-1.4489655724613	0.154811584353053	0.432	25
607	NA	NA	1416212_at	FLmRNA	gb:NM_010760.1	Magoh	mago-nashi homolog proliferation-associated(Drosophila)	Mm.808.1	gb:AF035939.1 gb:BC018176.1 gb:NM_010760.1 gb:AF007862.1	152	FL+Stack	112	1	1	X607	-0.00134751535475147	-0.00646246052797416	0.994899463805447	0.524	25
608	NA	NA	1416213_x_at	FLmRNA	gb:BF122782	Surf4	surfeit gene 4	Mm.2795.1	gb:BC027352.1 gb:BC003280.1 gb:M63114.1 gb:NM_011512.1	351	Stack	15	1	3	X608	-0.280611100322425	-1.38285539287306	0.174238788252792	0.412	25
609	NA	NA	1416214_at	FLmRNA	gb:BC013094.1		Similar to mini chromosome maintenance deficient4 homolog (S. cerevisiae)	Mm.1500.1	gb:D26089.1 gb:NM_008565.1 gb:BC013094.1	198	FL+Stack	112	1	1	X609	0.13665493121096	0.659499966050341	0.514814003653298	0.488	25
610	NA	NA	1416215_at	FLmRNA	gb:BC008542.1		golgi SNAP receptor complex member 1	Mm.20931.1	gb:BC008542.1 gb:NM_016810.1 gb:AF079901.1	170	FL+Stack	112	1	1	X610	0.0983159255129987	0.473034684516431	0.640107777176747	0.54	25
611	NA	NA	1416216_at	FLmRNA	gb:NM_009048.1	Reps1	RalBP1 associated Eps domain containing protein	Mm.4479.1	gb:AF031939.1 gb:NM_009048.1	149	FL+Stack	112	1	1	X611	-0.0147622638132177	-0.0708024736461149	0.944164981928167	0.48	25
612	NA	NA	1416217_a_at	FLmRNA	gb:NM_009084.1	Rpl37a	ribosomal protein L37a	Mm.21529.1	gb:NM_009084.1	184	FL+Stack	111	1	3	X612	0.548748691926665	2.9570573945686	0.00450363714846573	0.712	25
613	NA	NA	1416218_x_at	FLmRNA	gb:NM_009084.1	Rpl37a	ribosomal protein L37a	Mm.21529.1	gb:NM_009084.1	184	FL+Stack	111	1	5	X613	0.280235244178459	1.38089900534866	0.174840833115133	0.536	25
614	NA	NA	1416219_at	FLmRNA	gb:NM_009078.1	Rpl19	ribosomal protein L19	Mm.30806.1	gb:BC010710.1 gb:M62952.1 gb:NM_009078.1	202	FL+Stack	111	1	1	X614	-0.397955717458925	-2.02008875219117	0.0488211263093644	0.348	25
615	NA	NA	1416220_at	FLmRNA	gb:NM_026911.1	1810004F21Rik	similar to signal peptidase 12kDa	Mm.28852.1	gb:NM_026911.1	218	FL+Stack	111	1	1	X615	-0.145734797679495	-0.703931594476424	0.486996615154633	0.372	25
616	NA	NA	1416221_at	FLmRNA	gb:NM_008047.1	Fstl	follistatin-like	Mm.22763.1	gb:M91380.1 gb:NM_008047.1	393	FL+Stack	111	1	1	X616	0.0247032736200521	0.118496846581683	0.906693392074894	0.568	25
617	NA	NA	1416222_at	FLmRNA	gb:BC019945.1		NAD(P) dependent steroid dehydrogenase-like	Mm.38792.1	gb:BC019945.1 gb:NM_010941.1 gb:AF100198.1	181	FL+Stack	111	1	1	X617	-0.233248830092407	-1.13959738666248	0.261819282817707	0.372	25
618	NA	NA	1416223_at	FLmRNA	gb:NM_024480.1	BC003251	hypothetical protein MGC:7813	Mm.29614.1	gb:BC003251.1 gb:NM_024480.1	180	FL+Stack	111	1	1	X618	0.550903835914937	2.97187157730899	0.00431741010575527	0.716	25
619	NA	NA	1416224_at	FLmRNA	gb:NM_009541.1	Zfp100	zinc finger protein 100	Mm.4340.1	gb:U14556.1 gb:U22396.1 gb:NM_009541.1	152	FL+Stack	111	1	1	X619	-0.104081390957158	-0.500971067228964	0.620520794439637	0.464	25
620	NA	NA	1416225_at	FLmRNA	gb:BC013477.1		alcohol dehydrogenase 1 complex	Mm.2409.1	gb:NM_007409.1 gb:BC013477.1	321	FL+Stack	110	1	1	X620	-0.057596637357252	-0.276529824209637	0.784494727917979	0.484	25
621	NA	NA	1416226_at	FLmRNA	gb:BC010275.1		Similar to actin related protein 2/3 complex subunit 1B (41 kDa)	Mm.30010.1	gb:BC010275.1 gb:BC003441.1 gb:AF162768.1 gb:NM_023142.1	277	FL+Stack	110	1	1	X621	0.37345548347009	1.88204079276319	0.0659360608080891	0.6	25
622	NA	NA	1416227_at	FLmRNA	gb:BE979985	Arpc1b	actin related protein 2/3 complex subunit 1B (41 kDa)	Mm.30010.1	gb:BC010275.1 gb:BC003441.1 gb:AF162768.1 gb:NM_023142.1	277	Stack	8	1	1	X622	0.316793175459228	1.57340925014584	0.12284928207549	0.62	25
623	NA	NA	1416228_at	FLmRNA	gb:NM_023371.1	Pin1	protein (peptidyl-prolyl cis/trans isomerase)NIMA-interacting 1	Mm.7906.1	gb:NM_023371.1	173	FL+Stack	110	1	1	X623	0.053050198936989	0.254658893445992	0.801158387201217	0.52	25
624	NA	NA	1416229_at	FLmRNA	gb:AK008352.1	0610038L10Rik	RIKEN cDNA 0610038L10 gene	Mm.7013.1	gb:NM_019437.1	253	Stack	20	1	1	X624	-0.396557848583602	-2.01212858954242	0.0496927789010452	0.34	25
625	NA	NA	1416230_at	FLmRNA	gb:BB772441	0610038L10Rik	RIKEN cDNA 0610038L10 gene	Mm.7013.1	gb:NM_019437.1	253	Stack	14	1	1	X625	-0.0453272560421801	-0.217530941902965	0.829655402076518	0.5	25
626	NA	NA	1416231_at	FLmRNA	gb:NM_138588.1	D8Wsu151e	DNA segment Chr 8 Wayne State University 151 expressed	Mm.183117.1	gb:NM_138588.1	116	FL+Stack	110	1	1	X626	0.240735835013058	1.1776407397258	0.246373746560582	0.58	25
627	NA	NA	1416232_at	FLmRNA	gb:AB038697.1	Olig2	Olig2 bHLH protein	Mm.37289.1	gb:NM_016967.1 gb:AB038697.1	126	FL+Stack	110	1	1	X627	0.151545379853169	0.732427847741734	0.469601901976916	0.5	25
628	NA	NA	1416233_at	FLmRNA	gb:NM_018799.1	Eif3s2	eukaryotic translation initiation factor 3 subunit 2 (beta 36kD)	Mm.104828.1	gb:AF188297.1 gb:AF271072.1 gb:NM_018799.1	255	FL+Stack	109	1	1	X628	-0.256724592208776	-1.25937921766973	0.215420695805037	0.412	25
629	NA	NA	1416234_at	FLmRNA	gb:NM_133807.1	AA959742	expressed sequence AA959742	Mm.28892.1	gb:NM_133807.1 gb:BC006877.1	266	FL+Stack	109	1	1	X629	-0.385188471771429	-1.94776876952176	0.0572421787663687	0.356	25
630	NA	NA	1416235_at	FLmRNA	gb:AW476171	AA959742	expressed sequence AA959742	Mm.28892.1	gb:NM_133807.1 gb:BC006877.1	266	Stack	9	1	1	X630	-0.138469741072266	-0.66837136807112	0.509193233290368	0.436	25
631	NA	NA	1416236_a_at	FLmRNA	gb:BC015076.1		epithelial V-like antigen	Mm.33240.1	gb:AF030454.1 gb:NM_007962.1 gb:BC015076.1	154	FL+Stack	109	1	2	X631	-0.669544887963229	-3.88422911119906	0.000251696586610645	0.192	25
632	NA	NA	1416237_at	FLmRNA	gb:NM_007962.1	Eva	epithelial V-like antigen	Mm.33240.1	gb:AF030454.1 gb:NM_007962.1 gb:BC015076.1	154	FL	2	1	1	X632	-0.474216551776892	-2.47223327081026	0.0166230361543735	0.3	25
633	NA	NA	1416238_at	FLmRNA	gb:NM_011587.1	Tie1	tyrosine kinase receptor 1	Mm.4345.1	gb:NM_011587.1	137	FL+Stack	109	1	1	X633	-0.370630570835125	-1.8663164728328	0.0681733499120665	0.404	25
634	NA	NA	1416239_at	FLmRNA	gb:NM_007494.1	Ass1	arginosuccinate synthetase 1	Mm.3217.1	gb:M31690.1 gb:NM_007494.1 gb:BC002074.1	282	FL+Stack	108	1	1	X634	0.076584849043196	0.368008648280396	0.715966253145883	0.58	25
635	NA	NA	1416240_at	FLmRNA	gb:NM_011187.1	Psmb7	proteasome (prosome macropain) subunit betatype 7	Mm.2246.1	gb:D83585.1 gb:NM_011187.1	260	FL+Stack	108	1	1	X635	0.00211053557560409	0.0101217880732705	0.992011398131188	0.512	25
636	NA	NA	1416241_at	FLmRNA	gb:NM_024206.1	1110003H02Rik	RIKEN cDNA 1110003H02	Mm.29296.1	gb:NM_024206.1 gb:BC002128.1	196	FL+Stack	108	1	1	X636	-0.463492204024338	-2.40630771396717	0.0196202602706077	0.312	25
637	NA	NA	1416242_at	FLmRNA	gb:NM_026167.1	1200009K10Rik	RIKEN cDNA 1200009K10	Mm.26546.1	gb:NM_026167.1	144	FL+Stack	108	1	1	X637	0.0131246119978168	0.0629470424399155	0.950351108045594	0.468	25
638	NA	NA	1416243_a_at	FLmRNA	gb:NM_025592.1	Rpl35	ribosomal protein L35	Mm.16423.1	gb:BC025884.1 gb:NM_025592.1	254	FL+Stack	107	1	2	X638	0.200599612645305	0.975267007771964	0.336316173948245	0.552	25
639	NA	NA	1416244_a_at	FLmRNA	gb:NM_013493.1	Cnbp	cellular nucleic acid binding protein	Mm.7335.1	gb:NM_013493.1 gb:U20326.1	402	FL+Stack	107	1	2	X639	0.219502119567875	1.07010811084134	0.291769456371129	0.616	25
640	NA	NA	1416245_at	FLmRNA	gb:NM_025338.1	0610033H09Rik	RIKEN cDNA 0610033H09	Mm.28999.1	gb:NM_025338.1 gb:BC011245.1	182	FL+Stack	107	1	1	X640	-0.163473473841214	-0.791089082670019	0.43492279212757	0.444	25
641	NA	NA	1416246_a_at	FLmRNA	gb:BC002136.1		Similar to coronin actin binding protein 1A	Mm.27317.1	gb:BC002136.1 gb:NM_009898.1 gb:AF047388.1	197	FL+Stack	107	1	2	X641	0.158077768911376	0.764525482387212	0.450436096486775	0.612	25
642	NA	NA	1416247_at	FLmRNA	gb:NM_016890.1	Dctn3	dynactin 3	Mm.29025.1	gb:NM_016890.1 gb:AF098508.1	179	FL+Stack	107	1	1	X642	0.378057562997669	1.90774024834706	0.0624126553453884	0.72	25
643	NA	NA	1416248_at	FLmRNA	gb:NM_138671.1	MGC7589	putative inorganic polyphosphate/ATP-NAD kinase	Mm.28347.1	gb:BC004012.1 gb:NM_138671.1	278	FL+Stack	107	1	1	X643	0.23204663902409	1.13350196545778	0.264356238697792	0.604	25
644	NA	NA	1416249_at	FLmRNA	gb:AW538068	MGC7589	putative inorganic polyphosphate/ATP-NAD kinase	Mm.28347.1	gb:BC004012.1 gb:NM_138671.1	278	Stack	19	1	1	X644	0.180226665403155	0.873881810910017	0.388638164411808	0.58	25
645	NA	NA	1416250_at	FLmRNA	gb:BG965405	Btg2	B-cell translocation gene 2 anti-proliferative	Mm.903.1	gb:NM_007570.1	229	Stack	23	1	1	X645	0.192556110743669	0.935140888844975	0.356444791918812	0.468	25
646	NA	NA	1416251_at	FLmRNA	gb:NM_008567.1	Mcmd6	mini chromosome maintenance deficient 6 (S.cerevisiae)	Mm.4933.1	gb:D86726.1 gb:NM_008567.1	220	FL+Stack	107	1	1	X646	-0.600676628709007	-3.32929062732443	0.00149819136102856	0.252	25
647	NA	NA	1416252_at	FLmRNA	gb:NM_134115.1	AA617404	expressed sequence AA617404	Mm.183034.1	gb:NM_134115.1 gb:BC009658.1	179	FL+Stack	107	1	1	X647	-0.182538824429143	-0.885347768421108	0.382478560764653	0.5	25
648	NA	NA	1416253_at	FLmRNA	gb:BC013898.1		Similar to cyclin-dependent kinase inhibitor 2D(p19 inhibits CDK4)	Mm.29020.1	gb:BC013898.1 gb:U19597.1 gb:U20497.1 gb:NM_009878.1	152	FL+Stack	107	1	1	X648	0.0328971455081831	0.157826118203994	0.875949067117871	0.488	25
649	NA	NA	1416254_a_at	FLmRNA	gb:NM_030559.1	Vps16	hypothetical protein MGC7352	Mm.31353.1	gb:NM_030559.1 gb:BC003944.1	124	FL+Stack	107	1	2	X649	-0.0269929180651414	-0.12948494181264	0.898087354769844	0.62	25
650	NA	NA	1416255_at	FLmRNA	gb:AF216832.1	Gja4	gap junction channel subunit protein connexin37	Mm.24615.1	gb:AF216832.1 gb:NM_008120.1	129	FL+Stack	107	1	1	X650	-0.443356224318662	-2.2847362901739	0.0264321210067388	0.328	25
651	NA	NA	1416256_a_at	FLmRNA	gb:NM_011655.1	Tubb5	tubulin beta 5	Mm.1703.1	gb:BC003825.1 gb:NM_011655.1	378	FL+Stack	106	1	2	X651	-0.689576993483185	-4.06278285373987	0.000137141657398526	0.208	25
652	NA	NA	1416257_at	FLmRNA	gb:NM_009794.1	Capn2	calpain 2	Mm.6958.1	gb:D38117.1 gb:AF015038.1 gb:NM_009794.1	210	FL+Stack	106	1	1	X652	-0.184103792321815	-0.893114093140593	0.378341365443699	0.464	25
653	NA	NA	1416258_at	FLmRNA	gb:NM_009387.1	Tk1	thymidine kinase 1	Mm.2661.1	gb:BC012215.1 gb:M19438.1 gb:M11945.1 gb:NM_009387.1	166	FL+Stack	106	1	1	X653	-0.679086299357595	-3.96814968611679	0.000189567004706382	0.224	25
654	NA	NA	1416259_at	FLmRNA	gb:NM_134025.1	AI451906	expressed sequence AI451906	Mm.30664.1	gb:NM_134025.1 gb:BC021800.1	149	FL+Stack	106	1	1	X654	-0.274214053745628	-1.3496182269984	0.18468360623882	0.388	25
655	NA	NA	1416260_a_at	FLmRNA	gb:NM_019727.1	Snx1	sorting nexin 1	Mm.29079.1	gb:AF154120.1 gb:AB019214.1 gb:NM_019727.1	210	FL+Stack	106	1	3	X655	-0.107921794644248	-0.519598322357044	0.607610726493717	0.444	25
656	NA	NA	1416261_at	FLmRNA	gb:NM_133683.1	2810428F02Rik	RIKEN cDNA 2810428F02	Mm.29647.1	gb:BC016895.1 gb:NM_133683.1	199	FL+Stack	106	1	1	X656	0.178842545607385	0.867022717391221	0.392352261930486	0.544	25
657	NA	NA	1416262_at	FLmRNA	gb:AV143015	2810428F02Rik	RIKEN cDNA 2810428F02 gene	Mm.29647.1	gb:BC016895.1 gb:NM_133683.1	199	Stack	21	1	1	X657	0.333727860481445	1.66423746097014	0.103029150791852	0.628	25
658	NA	NA	1416263_at	FLmRNA	gb:NM_019875.1	Abcb9	ATP-binding cassette sub-family B member 9	Mm.41213.1	gb:AB045382.2 gb:NM_019875.1 gb:AF216495.1	124	FL+Stack	106	1	1	X658	-0.108039450670177	-0.52016923760185	0.607216979902457	0.468	25
659	NA	NA	1416264_at	FLmRNA	gb:AB045382.2	TAPL	TAPL	Mm.41213.1	gb:AB045382.2 gb:NM_019875.1 gb:AF216495.1	124	FL	1	1	1	X659	-0.322812595578218	-1.60556634755008	0.115509757910379	0.4	25
660	NA	NA	1416265_at	FLmRNA	gb:NM_011796.1	Capn10	calpain 8	Mm.29544.1	gb:AF126867.1 gb:BC005681.1 gb:BC010969.1 gb:AF089089.1 gb:NM_011796.1	148	FL+Stack	106	1	1	X660	-0.0661453993288573	-0.317686047825217	0.753415328328122	0.436	25
661	NA	NA	1416266_at	FLmRNA	gb:AF026537.1		prodynorphin	Mm.6239.1	gb:AF026537.1 gb:NM_018863.1 gb:AF483511.1 gb:AF483510.1	110	FL+Stack	106	1	1	X661	-0.0290774507877069	-0.139489876783553	0.890261956528241	0.512	25
662	NA	NA	1416267_at	FLmRNA	gb:NM_019708.1	Scoc	short coiled coil protein	Mm.24763.1	gb:AF115778.1 gb:BC017629.1 gb:NM_019708.1	167	FL+Stack	105	1	1	X662	-0.367116459159053	-1.84680901872973	0.0710371874665231	0.356	25
663	NA	NA	1416268_at	FLmRNA	gb:BC005486.1		E26 avian leukemia oncogene 2 3 domain	Mm.22365.1	gb:NM_011809.1 gb:BC005504.1 gb:J04103.1 gb:BC005486.1	210	FL+Stack	105	1	1	X663	-0.0675644664904441	-0.324522210811654	0.748290731214198	0.444	25
664	NA	NA	1416269_at	FLmRNA	gb:NM_020582.1	Atp5j2	ATP synthase H+ transporting mitochondrial F0complex subunit f isoform 2	Mm.1674.1	gb:AB030192.1 gb:NM_020582.1	198	FL+Stack	104	1	1	X664	0.378447021595384	1.90991987599548	0.062121283936781	0.628	25
665	NA	NA	1416270_at	FLmRNA	gb:NM_026329.1	Polr2g	polymerase (RNA) II (DNA directed) polypeptideG	Mm.22117.1	gb:NM_026329.1 gb:BC005580.1	153	FL+Stack	104	1	1	X665	-0.0531103234039933	-0.25494805497696	0.800937449489527	0.472	25
666	NA	NA	1416271_at	FLmRNA	gb:NM_022032.1	Perp-pending	p53 apoptosis effector related to Pmp22	Mm.28209.1	gb:NM_022032.1 gb:AF249870.1 gb:BC021772.1	250	FL+Stack	103	1	1	X666	0.235983688402377	1.15347733590291	0.256106629381562	0.532	25
667	NA	NA	1416272_at	FLmRNA	gb:NM_019920.1	Map2k1ip1	mitogen-activated protein kinase kinase 1interacting protein 1	Mm.20922.1	gb:AF082526.1 gb:BC016417.1 gb:NM_019920.1	172	FL+Stack	103	1	1	X667	-0.351637372120067	-1.76156132252731	0.0847591481651657	0.368	25
668	NA	NA	1416273_at	FLmRNA	gb:NM_009396.1	Tnfaip2	tumor necrosis factor induced protein 2	Mm.4348.1	gb:NM_009396.1	180	FL+Stack	103	1	1	X668	-0.213879908302752	-1.04181640677756	0.304612915976927	0.524	25
669	NA	NA	1416274_at	FLmRNA	gb:NM_031251.1	Ctns	cystinosis nephropathic	Mm.28306.1	gb:NM_031251.1 gb:BC005479.1	129	FL+Stack	103	1	1	X669	0.126781218165425	0.611310817709117	0.545911824123217	0.568	25
670	NA	NA	1416275_at	FLmRNA	gb:NM_134420.1	Slc26a6	solute carrier family 26 member 6	Mm.45201.1	gb:AY032863.1 gb:NM_134420.1	124	FL+Stack	103	1	1	X670	-0.498495608774536	-2.62476960583818	0.0112031447938804	0.352	25
671	NA	NA	1416276_a_at	FLmRNA	gb:NM_009094.1	Rps4x	ribosomal protein S4 X-linked	Mm.66.1	gb:BC009100.1 gb:M73436.1 gb:NM_009094.1	245	FL+Stack	102	1	4	X671	-0.393716490465356	-1.99598066585637	0.0515020138257462	0.296	25
672	NA	NA	1416277_a_at	FLmRNA	gb:NM_018853.1	Rplp1	ribosomal protein large P1	Mm.3158.1	gb:NM_018853.1 gb:U29402.1	193	FL+Stack	102	1	2	X672	-0.0194687018969592	-0.0933804134718429	0.926405396647111	0.388	25
673	NA	NA	1416278_a_at	FLmRNA	gb:NM_138597.1	Atp5o	ATP synthase H+ transporting mitochondrial F1complex O subunit	Mm.41.1	gb:BC012241.1 gb:NM_138597.1	206	FL+Stack	102	1	3	X673	0.273446942554309	1.34564107105952	0.185964504458225	0.592	25
674	NA	NA	1416279_at	FLmRNA	gb:BC008513.1		adaptor protein complex AP-1 beta 1 subunit	Mm.29699.1	gb:NM_007454.1 gb:BC008513.1	225	FL+Stack	102	1	1	X674	0.377882865386827	1.90676278636575	0.0625436964320803	0.66	25
675	NA	NA	1416280_at	FLmRNA	gb:NM_016682.1	Uble1b	ubiquitin-like 1 (sentrin) activating enzymeE1B	Mm.27560.1	gb:U35833.1 gb:NM_016682.1	221	FL+Stack	102	1	1	X675	-0.0714899261251641	-0.343439525521373	0.734169486880549	0.536	25
676	NA	NA	1416281_at	FLmRNA	gb:BC004595.1		RIKEN cDNA 0610008N23 gene	Mm.29834.1	gb:BC004595.1 gb:NM_025793.1	190	FL+Stack	102	1	1	X676	-0.135871525022121	-0.655671801660848	0.517249601111711	0.444	25
677	NA	NA	1416282_at	FLmRNA	gb:NM_008948.1	Psmc3	proteasome (prosome macropain) 26S subunit ATPase 3	Mm.20946.1	gb:BC005783.1 gb:D49686.1 gb:NM_008948.1	225	FL+Stack	102	1	1	X677	0.054813856893748	0.263141775947695	0.794683756352692	0.548	25
678	NA	NA	1416283_at	FLmRNA	gb:NM_010256.1	Gart	phosphoribosylglycinamide formyltransferase	Mm.4505.1	gb:NM_010256.1 gb:U01024.1	155	FL+Stack	102	1	1	X678	-0.27201776047911	-1.33823615343461	0.18836721843939	0.372	25
679	NA	NA	1416284_at	FLmRNA	gb:NM_024227.1	1110015G04Rik	RIKEN cDNA 1110015G04	Mm.27332.1	gb:NM_024227.1 gb:BC002293.1 gb:BC005797.1	160	FL+Stack	102	1	1	X679	-0.094843084996715	-0.456222693417479	0.652021063451589	0.448	25
680	NA	NA	1416285_at	FLmRNA	gb:NM_025523.1	Ndufc1	RIKEN cDNA 2310016K22	Mm.666.1	gb:NM_025523.1	149	FL+Stack	101	1	1	X680	0.553734915513913	2.99140902246087	0.00408269687204856	0.728	25
681	NA	NA	1416286_at	FLmRNA	gb:BC003882.1		regulator of G-protein signaling 4	Mm.41642.1	gb:AB004315.1 gb:BC003882.1 gb:NM_009062.1	198	FL+Stack	101	1	1	X681	-0.267139191858553	-1.31300573560488	0.196729595545102	0.404	25
682	NA	NA	1416287_at	FLmRNA	gb:BB025471	Rgs4	regulator of G-protein signaling 4	Mm.41642.1	gb:AB004315.1 gb:BC003882.1 gb:NM_009062.1	198	Stack	17	1	1	X682	0.231026669484691	1.12833327326998	0.266521011639129	0.572	25
683	NA	NA	1416288_at	FLmRNA	gb:BF141076	Dnaja1	DnaJ (Hsp40) homolog subfamily A member 1	Mm.27897.1	gb:NM_008298.1 gb:AF055664.1	343	Stack	73	1	1	X683	0.0354270791721999	0.16997343685846	0.866489600233326	0.512	25
684	NA	NA	1416289_at	FLmRNA	gb:NM_011122.1	Plod1	procollagen-lysine 2-oxoglutarate 5-dioxygenase1	Mm.37371.1	gb:BC010268.1 gb:BC006599.1 gb:AF046782.1 gb:NM_011122.1	198	FL+Stack	101	1	1	X684	-0.396082961992973	-2.00942673315866	0.0499916518689077	0.384	25
685	NA	NA	1416290_a_at	FLmRNA	gb:NM_011874.1	Psmc4	proteasome (prosome macropain) 26S subunit ATPase 4	Mm.29582.1	gb:NM_011874.1 gb:BC012708.1 gb:L76223.1	215	FL+Stack	101	1	2	X685	-0.131098660519969	-0.632366642555851	0.532207570501887	0.416	25
686	NA	NA	1416291_at	FLmRNA	gb:NM_011874.1	Psmc4	proteasome (prosome macropain) 26S subunit ATPase 4	Mm.29582.1	gb:NM_011874.1 gb:BC012708.1 gb:L76223.1	215	FL+Stack	101	1	1	X686	-0.504258683145947	-2.6616894554664	0.0101594330066939	0.288	25
687	NA	NA	1416292_at	FLmRNA	gb:NM_007452.1	Prdx3	anti-oxidant protein 1	Mm.29821.1	gb:BC005626.1 gb:M28723.1 gb:NM_007452.1	199	FL+Stack	101	1	1	X687	0.288264293166345	1.42278997982405	0.162292609069056	0.656	25
688	NA	NA	1416293_at	FLmRNA	gb:BI143771	Nfib	nuclear factor I/B	Mm.4025.1	gb:U57634.1 gb:NM_008687.1	189	ConsEnd	0	1	1	X688	0.30422296642443	1.50669070596691	0.139261562672254	0.62	25
689	NA	NA	1416294_at	FLmRNA	gb:NM_011886.1	Scamp3	secretory carrier membrane protein 3	Mm.3230.1	gb:BC002021.1 gb:AF005036.1 gb:AF295403.1 gb:NM_011886.1	159	FL+Stack	101	1	1	X689	-0.123195039604094	-0.593839146591375	0.55741752564273	0.4	25
690	NA	NA	1416295_a_at	FLmRNA	gb:L20048.1		interleukin 2 receptor gamma chain	Mm.2923.1	gb:D13821.1 gb:NM_013563.1 gb:L20048.1 gb:D13565.1 gb:BC014720.1	137	FL+Stack	101	1	2	X690	0.233699432256959	1.14188298725182	0.260872445859025	0.592	25
691	NA	NA	1416296_at	FLmRNA	gb:L20048.1		interleukin 2 receptor gamma chain	Mm.2923.1	gb:D13821.1 gb:NM_013563.1 gb:L20048.1 gb:D13565.1 gb:BC014720.1	137	FL+Stack	101	1	1	X691	0.191002973708125	0.927407888438379	0.360411360081866	0.56	25
692	NA	NA	1416297_s_at	FLmRNA	gb:NM_011036.1	Pap	pancreatitis-associated protein	Mm.2553.1	gb:NM_011036.1 gb:D63359.1	137	FL+Stack	101	2	2	X692	0.338424989652711	1.68963247102128	0.0979778946164417	0.632	25
693	NA	NA	1416298_at	FLmRNA	gb:D12712.1	gelatinase	gelatinase	Mm.4406.1	gb:D12712.1 gb:NM_013599.1	152	FL+Stack	101	1	1	X693	0.445667295437167	2.29854909118552	0.0255650294205138	0.696	25
694	NA	NA	1416299_at	FLmRNA	gb:NM_011369.1	Shcbp1	Shc SH2-domain binding protein 1	Mm.37801.1	gb:AF017152.1 gb:NM_011369.1	126	FL+Stack	101	1	1	X694	-0.370284197648937	-1.86439108811086	0.0684516294491512	0.4	25
695	NA	NA	1416300_a_at	FLmRNA	gb:NM_133668.1	Slc25a3	solute carrier family 25 (mitochondrial carrier;adenine nucleotide translocator) member 3	Mm.298.1	gb:NM_133668.1 gb:BC018161.1	341	FL+Stack	100	1	2	X695	-0.573474172372967	-3.13016341314506	0.00272691453834346	0.236	25
696	NA	NA	1416301_a_at	FLmRNA	gb:NM_007897.1	Ebf	early B-cell factor	Mm.4366.1	gb:NM_007897.1 gb:L12147.1	236	FL+Stack	100	1	2	X696	-0.348431451437006	-1.74403938411576	0.0878353485994395	0.404	25
697	NA	NA	1416302_at	FLmRNA	gb:NM_007897.1	Ebf	early B-cell factor	Mm.4366.1	gb:NM_007897.1 gb:L12147.1	236	FL+Stack	100	1	1	X697	-0.0636984745370997	-0.305901331891153	0.762275510103321	0.468	25
698	NA	NA	1416303_at	FLmRNA	gb:BC018559.1		LPS-induced TNF-alpha factor	Mm.21119.1	gb:AF171100.1 gb:BC018559.1 gb:NM_019980.1	260	FL+Stack	100	1	1	X698	-0.063348702570037	-0.304217088109601	0.76354442210855	0.464	25
699	NA	NA	1416304_at	FLmRNA	gb:BG072227	Litaf-pending	LPS-induced TNF-alpha factor	Mm.21119.1	gb:AF171100.1 gb:BC018559.1 gb:NM_019980.1	260	Stack	24	1	1	X699	0.0415374239313292	0.199321173309966	0.84371877309854	0.48	25
700	NA	NA	1416305_at	FLmRNA	gb:NM_133816.1	AI594717	expressed sequence AI594717	Mm.65881.1	gb:NM_133816.1 gb:BC012284.1	184	FL+Stack	100	1	1	X700	-0.49132313904362	-2.57921270901165	0.0126245604100434	0.332	25
701	NA	NA	1416306_at	FLmRNA	gb:NM_017474.1	Clca3	chloride channel calcium activated 3	Mm.6594.1	gb:NM_017474.1 gb:AB017156.1	164	FL+Stack	100	1	1	X701	0.226929566125115	1.10759699715067	0.275331015623337	0.596	25
702	NA	NA	1416307_at	FLmRNA	gb:NM_007456.1	Ap1m1	adaptor-related protein complex AP-1 mu subunit1	Mm.2237.1	gb:M62419.1 gb:NM_007456.1 gb:BC003823.1	180	FL+Stack	100	1	1	X702	0.34595218174069	1.73051949730363	0.0902713115435842	0.656	25
703	NA	NA	1416308_at	FLmRNA	gb:NM_009466.1	Ugdh	UDP-glucose dehydrogenase	Mm.10709.1	gb:AF061017.1 gb:NM_009466.1 gb:BC006749.1	166	FL+Stack	100	1	1	X703	0.566887867382126	3.08336002948017	0.00312860968183823	0.752	25
704	NA	NA	1416309_at	FLmRNA	gb:NM_133851.1	AW547774	expressed sequence AW547774	Mm.27584.1	gb:AF305710.1 gb:BC004787.1 gb:NM_133851.1	136	FL+Stack	100	1	1	X704	-0.235928381596552	-1.15319645570461	0.256221349042805	0.404	25
705	NA	NA	1416310_at	FLmRNA	gb:BC009096.1		Unknown (protein for IMAGE:3158247)	Mm.27584.1	gb:AF305710.1 gb:BC004787.1 gb:NM_133851.1	136	ConsEnd	5	1	1	X705	0.348094609573434	1.74220097144958	0.0881633716289587	0.664	25
706	NA	NA	1416311_s_at	FLmRNA	gb:NM_009446.1	Tuba3	tubulin alpha 3	Mm.34312.1	gb:NM_009446.1 gb:M13442.1	142	FL+Stack	100	2	3	X706	-0.160482042920655	-0.776356126244771	0.443487694754137	0.444	25
707	NA	NA	1416312_at	FLmRNA	gb:NM_025936.1	2610011N19Rik	arginyl-tRNA synthetase	Mm.27526.1	gb:NM_025936.1 gb:BC020132.1	187	FL+Stack	99	1	1	X707	-0.691025011309996	-4.07604869055419	0.000131012877947045	0.204	25
708	NA	NA	1416313_at	FLmRNA	gb:NM_019914.1	Af1q-pending	ALL1-fused gene from chromosome 1q	Mm.25165.1	gb:AB000733.1 gb:U95498.1 gb:BC022963.1 gb:NM_019914.1	164	FL+Stack	99	1	1	X708	0.471504702965629	2.45548218277511	0.0173429509106105	0.712	25
709	NA	NA	1416314_at	FLmRNA	gb:NM_019914.1	Af1q-pending	ALL1-fused gene from chromosome 1q	Mm.25165.1	gb:AB000733.1 gb:U95498.1 gb:BC022963.1 gb:NM_019914.1	164	ConsEnd	0	1	1	X709	0.118360918422714	0.570312273278445	0.573098984497628	0.536	25
710	NA	NA	1416315_at	FLmRNA	gb:NM_134076.1	1110035H23Rik	RIKEN cDNA 1110035H23	Mm.28771.1	gb:NM_134076.1 gb:BC017532.1	177	FL+Stack	99	1	1	X710	-0.357170868483236	-1.79191117093031	0.0796417149835316	0.364	25
711	NA	NA	1416316_at	FLmRNA	gb:BC013442.1		solute carrier family 27 (fatty acidtransporter) member 2	Mm.6611.1	gb:AF033031.1 gb:BC022170.1 gb:BC024735.1 gb:AF072757.1 gb:BC013442.1 gb:NM_011978.1	235	FL+Stack	99	1	1	X711	-0.168380285629759	-0.815287606587609	0.421068892216417	0.444	25
712	NA	NA	1416317_a_at	FLmRNA	gb:AA289490	Amsh-pending	associated molecule with the SH3 domain of STAM	Mm.32801.1	gb:AB010123.1 gb:BC006939.1 gb:NM_024239.1 gb:BC003497.1 gb:BC025111.1	151	Stack	10	1	2	X712	0.45616480132384	2.36174356861237	0.0219105617001922	0.66	25
713	NA	NA	1416318_at	FLmRNA	gb:AF426024.1	Serpinb1	EIA	Mm.46316.1	gb:NM_025429.1 gb:BC011140.1 gb:AF426024.1	180	FL+Stack	98	1	1	X713	-0.0036229444625321	-0.0173751072811914	0.986287185642572	0.472	25
714	NA	NA	1416319_at	FLmRNA	gb:NM_134079.1	AI987814	expressed sequence AI255373	Mm.19352.1	gb:BC009659.1 gb:NM_134079.1	186	FL+Stack	98	1	1	X714	-0.149898327804376	-0.724345248579182	0.474499744977148	0.452	25
715	NA	NA	1416320_at	FLmRNA	gb:NM_133704.1	1810005C06Rik	RIKEN cDNA 1810005C06	Mm.46676.1	gb:NM_133704.1 gb:BC010189.1	138	FL+Stack	98	1	1	X715	-0.302207149717569	-1.49604436576768	0.142033244445758	0.384	25
716	NA	NA	1416321_s_at	FLmRNA	gb:BC019775.1		proline arginine-rich end leucine-rich repeat	Mm.214514.1	gb:BC019775.1 gb:NM_054077.1	156	FL+Stack	98	2	2	X716	0.0589499642976262	0.283042268029913	0.779551899494776	0.556	25
717	NA	NA	1416322_at	FLmRNA	gb:NM_054077.1	Prelp	proline arginine-rich end leucine-rich repeat	Mm.214514.1	gb:BC019775.1 gb:NM_054077.1	156	FL+Stack	9	1	1	X717	0.38749655536524	1.96078002664479	0.0556418617224166	0.64	25
718	NA	NA	1416323_at	FLmRNA	gb:NM_025888.1	2410004N11Rik	RIKEN cDNA 2410004N11	Mm.435.1	gb:NM_025888.1	238	FL+Stack	98	1	1	X718	0.173468232061578	0.840422932337455	0.40696254131265	0.596	25
719	NA	NA	1416324_s_at	FLmRNA	gb:NM_025888.1	2410004N11Rik	RIKEN cDNA 2410004N11	Mm.435.1	gb:NM_025888.1	238	FL+Stack	98	2	2	X719	0.362439349406901	1.82093550724388	0.07499040201303	0.652	25
720	NA	NA	1416325_at	FLmRNA	gb:NM_009638.1	Aeg1	acidic epididymal glycoprotein 1	Mm.16781.1	gb:M92849.1 gb:BC011150.1 gb:L05559.1 gb:NM_009638.1	115	FL+Stack	98	1	1	X720	0.20716538075764	1.00812114721167	0.320402855032378	0.528	25
721	NA	NA	1416326_at	FLmRNA	gb:NM_007763.1	Crip	cysteine rich intestinal protein	Mm.22049.1	gb:NM_007763.1 gb:M13018.1	167	FL+Stack	97	1	1	X721	0.53920807487361	2.8920704256118	0.00541163359751767	0.724	25
722	NA	NA	1416327_at	FLmRNA	gb:NM_025388.1	1110021H02Rik	RIKEN cDNA 1110021H02	Mm.2815.1	gb:NM_025388.1 gb:BC021936.1	182	FL+Stack	97	1	1	X722	0.000815565677494814	0.00391131645266245	0.996912956134288	0.552	25
723	NA	NA	1416328_a_at	FLmRNA	gb:NM_025272.1	Atp6v0e	ATPase H+ transporting lysosomal 9kD V0subunit E	Mm.22602.1	gb:BC024733.1 gb:NM_025272.1	165	FL+Stack	97	1	2	X723	0.423574355003436	2.16790716501071	0.0348638634848943	0.64	25
724	NA	NA	1416329_at	FLmRNA	gb:NM_011370.1	Shyc	selective hybridizing clone	Mm.12912.1	gb:NM_011370.1 gb:AF072697.1	227	FL+Stack	97	1	1	X724	-0.29492837854175	-1.45772003541019	0.152370148586349	0.448	25
725	NA	NA	1416330_at	FLmRNA	gb:NM_133655.1	Cd81	CD 81 antigen	Mm.806.1	gb:NM_133655.1 gb:BC011433.1	200	FL+Stack	97	1	1	X725	0.505463252849649	2.66944250359027	0.00995181354561485	0.692	25
726	NA	NA	1416331_a_at	FLmRNA	gb:NM_008686.1	Nfe2l1	nuclear factor erythroid derived 2 -like 1	Mm.6743.1	gb:NM_008686.1	207	FL+Stack	97	1	2	X726	0.613841852288044	3.42932135145018	0.00109955135817543	0.768	25
727	NA	NA	1416332_at	FLmRNA	gb:NM_007705.1	Cirbp	cold inducible RNA binding protein	Mm.17898.1	gb:NM_007705.1 gb:D78135.1	142	FL+Stack	97	1	1	X727	0.357106543551645	1.79155757949558	0.0796998248817868	0.668	25
728	NA	NA	1416333_at	FLmRNA	gb:NM_010071.1	Dok2	downstream of tyrosine kinase 2	Mm.10761.1	gb:AF030627.1 gb:AF035117.1 gb:BC004590.1 gb:NM_010071.1 gb:AF059583.1	111	FL+Stack	97	1	1	X728	0.286628244558377	1.41423707709577	0.164796541141308	0.672	25
729	NA	NA	1416334_at	FLmRNA	gb:NM_019573.1	Wwox	WW-domain oxidoreductase	Mm.33369.1	gb:NM_019573.1 gb:BC014716.1 gb:AF187014.1	107	FL+Stack	97	1	1	X729	-0.062138392130219	-0.298389701446348	0.767939775004578	0.528	25
730	NA	NA	1416335_at	FLmRNA	gb:NM_010798.1	Mif	macrophage migration inhibitory factor	Mm.2326.1	gb:NM_010798.1 gb:L10613.1 gb:BC024895.1	216	FL+Stack	96	1	1	X730	0.164350577388806	0.795411659140155	0.43242852487309	0.552	25
731	NA	NA	1416336_s_at	FLmRNA	gb:NM_009226.1	Snrpd1	small nuclear ribonucleoprotein D1	Mm.603.1	gb:M58558.1 gb:NM_009226.1 gb:BC024875.1	182	FL+Stack	96	2	2	X731	-0.172862671010722	-0.837428986168686	0.408627526924045	0.4	25
732	NA	NA	1416337_at	FLmRNA	gb:NM_026219.1	2210415M14Rik	RIKEN cDNA 2210415M14	Mm.24805.1	gb:NM_026219.1	134	FL+Stack	96	1	1	X732	0.0475389615846904	0.228160831834401	0.821471356007456	0.508	25
733	NA	NA	1416338_at	FLmRNA	gb:NM_013664.1	Sh3d2b	SH3 domain protein 2B	Mm.1773.1	gb:NM_013664.1 gb:U58885.1	177	FL+Stack	96	1	1	X733	0.240108025142612	1.17444515583662	0.247645498758144	0.604	25
734	NA	NA	1416339_a_at	FLmRNA	gb:NM_008925.1	Prkcsh	protein kinase C substrate 80K-H	Mm.214593.1	gb:BC009816.1 gb:NM_008925.1 gb:U92794.1	226	FL+Stack	96	1	2	X734	-0.231966869573345	-1.13309764098336	0.264525131682673	0.42	25
735	NA	NA	1416340_a_at	FLmRNA	gb:BC005430.1		mannosidase 2 alpha B1	Mm.4219.1	gb:BC005430.1 gb:U87240.1 gb:NM_010764.1 gb:U29947.1	203	FL+Stack	96	1	2	X735	0.36739035505343	1.8483273642619	0.0708107239905159	0.592	25
736	NA	NA	1416341_at	FLmRNA	gb:NM_009090.1	Rpo2-3	RNA polymerase II 3	Mm.2186.1	gb:NM_009090.1 gb:D83999.1 gb:BC002023.1	154	FL+Stack	96	1	1	X736	0.344042867879063	1.72012563287159	0.0921815656260638	0.66	25
737	NA	NA	1416342_at	FLmRNA	gb:NM_011607.1	Tnc	tenascin C	Mm.980.1	gb:D90343.1 gb:NM_011607.1	183	FL+Stack	96	1	1	X737	0.364475037661332	1.83218431111565	0.0732496962887712	0.632	25
738	NA	NA	1416343_a_at	FLmRNA	gb:NM_010685.1	Lamp2	lysosomal membrane glycoprotein 2	Mm.486.1	gb:NM_010685.1 gb:J05287.1	151	FL+Stack	96	1	2	X738	0.418014061198838	2.13550305379424	0.037583741799293	0.704	25
739	NA	NA	1416344_at	FLmRNA	gb:NM_010685.1	Lamp2	lysosomal membrane glycoprotein 2	Mm.486.1	gb:NM_010685.1 gb:J05287.1	151	FL+Stack	96	1	1	X739	0.717651419427114	4.32960661773274	5.38384757877035e-05	0.808	25
740	NA	NA	1416345_at	FLmRNA	gb:NM_013898.1	Timm8a	translocase of inner mitochondrial membrane 8homolog a (yeast)	Mm.30034.1	gb:AF150081.1 gb:BC004796.1 gb:AB031055.1 gb:NM_013898.1	168	FL+Stack	96	1	1	X740	-0.414937261615696	-2.11765068718219	0.0391595815189358	0.356	25
741	NA	NA	1416346_at	FLmRNA	gb:W82151	Timm8a	translocase of inner mitochondrial membrane 8 homolog a (yeast)	Mm.30034.1	gb:AF150081.1 gb:BC004796.1 gb:AB031055.1 gb:NM_013898.1	168	Stack	13	1	1	X741	-0.22199772114868	-1.08268971147367	0.286178997761423	0.424	25
742	NA	NA	1416347_at	FLmRNA	gb:NM_008583.1	Men1	multiple endocrine neoplasia 1	Mm.12917.1	gb:AF109389.1 gb:AF016398.1 gb:AF130368.1 gb:AF072755.1 gb:AB023401.1 gb:NM_008583.1	165	FL+Stack	96	1	1	X742	0.00426689655928226	0.020463441214898	0.983850119541611	0.532	25
743	NA	NA	1416348_at	FLmRNA	gb:AB023401.1	MEN1	menin	Mm.12917.1	gb:AF109389.1 gb:AF016398.1 gb:AF130368.1 gb:AF072755.1 gb:AB023401.1 gb:NM_008583.1	165	FL	1	1	1	X743	0.00606695367318429	0.0290964446731085	0.977038534507702	0.512	25
744	NA	NA	1416349_at	FLmRNA	gb:NM_053162.1	Mrpl34	mitochondrial ribosomal protein L34	Mm.29489.1	gb:NM_053162.1 gb:AB049653.1	111	FL+Stack	96	1	1	X744	0.140164282382444	0.676658960632322	0.503972178512098	0.56	25
745	NA	NA	1416350_at	FLmRNA	gb:NM_078477.1	Klf16	Kruppel-like factor 16	Mm.41513.1	gb:NM_078477.1 gb:AF283891.1	113	FL+Stack	96	1	1	X745	0.465483258674424	2.41848336858418	0.0190328312738443	0.704	25
746	NA	NA	1416351_at	FLmRNA	gb:NM_008927.1	Map2k1	mitogen activated protein kinase kinase 1	Mm.1059.1	gb:NM_008927.1 gb:L02526.1	190	FL+Stack	95	1	1	X746	-0.0592982632713815	-0.284718510821239	0.77828112479069	0.48	25
747	NA	NA	1416352_s_at	FLmRNA	gb:NM_134118.1	AI173355	synaptic glycoprotein SC2	Mm.142511.1	gb:NM_134118.1 gb:BC019984.1	229	FL+Stack	95	2	3	X747	0.0291028237520263	0.139611664306679	0.890166765606629	0.552	25
748	NA	NA	1416353_at	FLmRNA	gb:NM_009473.1	Nr1h2	nuclear receptor subfamily 1 group H member 2	Mm.968.1	gb:U09419.1 gb:NM_009473.1	145	FL+Stack	95	1	1	X748	-0.127157090061675	-0.613142972492439	0.544712292574479	0.468	25
749	NA	NA	1416354_at	FLmRNA	gb:NM_011252.1	Rbmx	RNA binding motif protein X chromosome	Mm.28275.1	gb:NM_011252.1 gb:BC003710.1	184	FL+Stack	95	1	1	X749	-0.0040264439744751	-0.0193102512943054	0.984760108008949	0.54	25
750	NA	NA	1416355_at	FLmRNA	gb:AI021543	Rbmx	RNA binding motif protein X chromosome	Mm.28275.1	gb:NM_011252.1 gb:BC003710.1	184	ConsEnd	0	1	1	X750	0.103747428121497	0.499351954204821	0.621648704278189	0.544	25
751	NA	NA	1416356_at	FLmRNA	gb:NM_134075.1	AA959850	expressed sequence AA959850	Mm.29346.1	gb:BC003886.1 gb:NM_134075.1 gb:BC024109.1	129	FL+Stack	95	1	1	X751	0.563134066567962	3.05691514930033	0.00337926278380946	0.744	25
752	NA	NA	1416357_a_at	FLmRNA	gb:NM_023061.1	Mcam	melanoma cell adhesion molecule	Mm.39103.1	gb:AB035508.1 gb:NM_023061.1 gb:BC026985.1	152	FL+Stack	95	1	2	X752	-0.16084623667663	-0.778149018016197	0.442440175620047	0.424	25
753	NA	NA	1416358_at	FLmRNA	gb:NM_026660.1	0610009O03Rik	RIKEN cDNA 0610009O03	Mm.34564.1	gb:BC023012.1 gb:NM_026660.1	142	FL+Stack	95	1	1	X753	-0.114396867496031	-0.551040305834509	0.586101741685558	0.44	25
754	NA	NA	1416359_at	FLmRNA	gb:NM_130796.1	Snag1	sorting nexin associated golgi protein 1	Mm.33721.1	gb:NM_130796.1 gb:AF408408.1	140	FL+Stack	95	1	1	X754	0.696195697918653	4.12383828339802	0.00011104288297798	0.788	25
755	NA	NA	1416360_at	FLmRNA	gb:AV344473	Snag1	sorting nexin associated golgi protein 1	Mm.33721.1	gb:NM_130796.1 gb:AF408408.1	140	Stack	9	1	1	X755	-0.133234763372638	-0.642793167146261	0.525487929556455	0.452	25
756	NA	NA	1416361_a_at	FLmRNA	gb:NM_010063.1	Dncic1	dynein cytoplasmic intermediate chain 1	Mm.20893.1	gb:NM_010063.1 gb:AF063229.1	110	FL+Stack	95	1	2	X756	0.0791050254374986	0.380168684070863	0.707016806261346	0.5	25
757	NA	NA	1416362_a_at	FLmRNA	gb:BC003447.1		FK506 binding protein 4 (59 kDa)	Mm.12758.1	gb:NM_010219.1 gb:BC003447.1	395	FL+Stack	94	1	2	X757	-0.34513532438971	-1.72607081143686	0.0910849007635155	0.392	25
758	NA	NA	1416363_at	FLmRNA	gb:BB456860	Fkbp4	FK506 binding protein 4 (59 kDa)	Mm.12758.1	gb:NM_010219.1 gb:BC003447.1	395	ConsEnd	1	1	1	X758	-0.12782992951434	-0.616423114664257	0.54256809536495	0.384	25
759	NA	NA	1416364_at	FLmRNA	gb:NM_008302.1	Hsp84-1	heat shock protein 84 kDa 1	Mm.2180.1	gb:NM_008302.1 gb:M18186.1	391	FL+Stack	94	1	1	X759	-0.485014624260821	-2.53949205460664	0.0139947752460544	0.284	25
760	NA	NA	1416365_at	FLmRNA	gb:BI154147	Hsp84-1	heat shock protein 84 kDa 1	Mm.2180.1	gb:NM_008302.1 gb:M18186.1	391	Stack	11	1	1	X760	0.119978502936986	0.578181694858986	0.567829997874319	0.54	25
761	NA	NA	1416366_at	FLmRNA	gb:NM_024220.1	1810004I06Rik	RIKEN cDNA 1810004I06	Mm.1893.1	gb:BC002097.1 gb:NM_024220.1	152	FL+Stack	94	1	1	X761	0.000442508023654281	0.00212219406767796	0.998325035050396	0.448	25
762	NA	NA	1416367_at	FLmRNA	gb:NM_025363.1	1110001J03Rik	RIKEN cDNA 1110001J03	Mm.24091.1	gb:NM_025363.1	124	FL+Stack	94	1	1	X762	0.429605629450092	2.20326711230823	0.0320932552486338	0.664	25
763	NA	NA	1416368_at	FLmRNA	gb:NM_010357.1	Gsta4	glutathione-S-transferase alpha 4	Mm.2662.1	gb:NM_010357.1 gb:L06047.1 gb:BC012639.1	158	FL+Stack	94	1	1	X763	0.170107625053621	0.823815918665681	0.416250104460025	0.652	25
764	NA	NA	1416369_at	FLmRNA	gb:NM_133680.1	5730414C17Rik	RIKEN cDNA 5730414C17	Mm.2862.1	gb:NM_133680.1 gb:BC018395.1	154	FL+Stack	94	1	1	X764	0.170549988590973	0.826000807483987	0.415020939484296	0.536	25
765	NA	NA	1416370_at	FLmRNA	gb:NM_011757.1	Zipro1	zinc finger proliferation 1	Mm.2760.1	gb:U41671.1 gb:D10630.1 gb:BC010591.1 gb:NM_011757.1	140	FL+Stack	94	1	1	X765	-0.285152396979185	-1.40652916603649	0.167078458406871	0.412	25
766	NA	NA	1416371_at	FLmRNA	gb:NM_007470.1	Apod	apolipoprotein D	Mm.2082.1	gb:NM_007470.1	186	FL+Stack	94	1	1	X766	0.746038832894326	4.62299840520116	1.85818973131021e-05	0.82	25
767	NA	NA	1416372_at	FLmRNA	gb:NM_008959.1	Ptdss1	phosphatidylserine synthase 1	Mm.9440.1	gb:AF042731.1 gb:BC003260.1 gb:NM_008959.1	158	FL+Stack	94	1	1	X767	-0.258651917175225	-1.26927977659283	0.211874902687491	0.44	25
768	NA	NA	1416373_at	FLmRNA	gb:NM_010911.1	Nfs1	nitrogen fixation gene yeast homolog 1 (S.cerevisiae)	Mm.29169.1	gb:NM_010911.1 gb:BC010586.1	149	FL+Stack	94	1	1	X768	-0.338513006231144	-1.69010919816687	0.0978850377981125	0.38	25
769	NA	NA	1416374_at	FLmRNA	gb:BC024595.1		adaptor-related protein complex AP-3 mu 1subunit	Mm.3256.1	gb:BC024595.1 gb:NM_018829.2 gb:AF242857.1	223	FL+Stack	32	1	1	X769	-0.0989301961140126	-0.476009558057501	0.638009448099607	0.476	25
770	NA	NA	1416375_at	FLmRNA	gb:BI664885	Ap3m1	adaptor-related protein complex AP-3 mu 1 subunit	Mm.3256.1	gb:BC024595.1 gb:NM_018829.2 gb:AF242857.1	223	ConsEnd	0	1	1	X770	0.261190729603856	1.28233768262182	0.207264484602374	0.592	25
771	NA	NA	1416376_at	FLmRNA	gb:NM_133706.1	1810014L12Rik	RIKEN cDNA 1810014L12	Mm.29431.1	gb:NM_133706.1 gb:BC018156.1	165	FL+Stack	94	1	1	X771	0.0277887171783827	0.133304326007627	0.895098770129066	0.46	25
772	NA	NA	1416377_at	FLmRNA	gb:NM_016688.1	Pdcd7	programmed cell death protein 7	Mm.29193.1	gb:AF083929.1 gb:BC022772.1 gb:NM_016688.1	127	FL+Stack	94	1	1	X772	0.230237174720369	1.12433427825989	0.26820441699306	0.6	25
773	NA	NA	1416378_at	FLmRNA	gb:NM_021549.1	Pnkp	polynucleotide kinase 3 - phosphatase	Mm.29545.1	gb:AF129451.1 gb:NM_021549.1	118	FL+Stack	94	1	1	X773	-0.19511742405034	-0.947904071131377	0.349959787938771	0.408	25
774	NA	NA	1416379_at	FLmRNA	gb:NM_019482.1	Panx1	pannexin 1	Mm.142253.1	gb:NM_019482.1 gb:AF207817.1	115	FL+Stack	94	1	1	X774	-0.0425768884858037	-0.204315103926915	0.839856694522102	0.504	25
775	NA	NA	1416380_at	FLmRNA	gb:NM_008619.1	Mov10	Moloney leukemia virus 10	Mm.1597.1	gb:NM_008619.1	137	FL+Stack	94	1	1	X775	0.338490505877697	1.68998732569566	0.0979087692572316	0.664	25
776	NA	NA	1416381_a_at	FLmRNA	gb:BC008174.1		Unknown (protein for MGC:5643)	Mm.193042.1	gb:AF110733.1 gb:AF197951.1 gb:AF124994.1 gb:BC008174.1 gb:NM_012021.1	239	FL+Stack	93	1	2	X776	0.104681817845135	0.50388233327256	0.618495035934599	0.552	25
777	NA	NA	1416382_at	FLmRNA	gb:NM_009982.1	Ctsc	cathepsin C	Mm.684.1	gb:U74683.3 gb:NM_009982.1 gb:U89269.1	280	FL+Stack	93	1	1	X777	0.390872318538547	1.97985951476635	0.0533641220770147	0.656	25
778	NA	NA	1416383_a_at	FLmRNA	gb:NM_008797.1	Pcx	pyruvate decarboxylase	Mm.1845.1	gb:L09192.1 gb:NM_008797.1	164	FL+Stack	93	1	2	X778	-0.0117381419849373	-0.0562967370476027	0.955590608188582	0.48	25
779	NA	NA	1416384_a_at	FLmRNA	gb:NM_021538.1	Cope	coatomer protein complex subunit epsilon	Mm.28668.1	gb:AB039837.1 gb:BC009170.1 gb:NM_021538.1	222	FL+Stack	93	1	2	X779	-0.250048582349892	-1.22516534352249	0.228010125459962	0.428	25
780	NA	NA	1416385_a_at	FLmRNA	gb:BC027210.1		mannose-6-phosphate receptor cation dependent	Mm.1358.1	gb:BC027210.1 gb:M63286.1 gb:NM_010749.2	221	FL+Stack	93	1	2	X780	-0.210815920582143	-1.02642814149886	0.311757374607478	0.42	25
781	NA	NA	1416386_a_at	FLmRNA	gb:NM_010749.2	M6pr	mannose-6-phosphate receptor cation dependent	Mm.1358.1	gb:BC027210.1 gb:M63286.1 gb:NM_010749.2	221	FL+Stack	15	1	3	X781	0.0663009776621127	0.318435461865011	0.752852997795753	0.432	25
782	NA	NA	1416387_at	FLmRNA	gb:BC021383.1		phosphatidylinositol-4-phosphate 5-kinase typeII gamma	Mm.22682.1	gb:AB054591.1 gb:BC021383.1 gb:NM_054097.1	181	FL+Stack	93	1	1	X782	0.202933641070373	0.986935648777217	0.330605783419477	0.552	25
783	NA	NA	1416388_at	FLmRNA	gb:NM_054097.1	Pip5k2c	phosphatidylinositol-4-phosphate 5-kinase typeII gamma	Mm.22682.1	gb:AB054591.1 gb:BC021383.1 gb:NM_054097.1	181	FL	2	1	1	X783	0.228542225266711	1.11575409776801	0.271841453609603	0.6	25
784	NA	NA	1416389_a_at	FLmRNA	gb:NM_134083.1	AW240694	expressed sequence AW240694	Mm.33954.1	gb:BC003224.1 gb:NM_134083.1	131	FL+Stack	93	1	2	X784	-0.149508609364044	-0.722433377380279	0.475662468367118	0.464	25
785	NA	NA	1416390_at	FLmRNA	gb:AW551470	AW240694	expressed sequence AW240694	Mm.33954.1	gb:BC003224.1 gb:NM_134083.1	131	Stack	19	1	1	X785	0.448275629610107	2.31418129669566	0.0246141202514696	0.632	25
786	NA	NA	1416391_at	FLmRNA	gb:NM_133735.1	1110069M14Rik	RIKEN cDNA 1110069M14	Mm.176845.1	gb:NM_133735.1 gb:BC004766.1	122	FL+Stack	93	1	1	X786	-0.153636172381399	-0.742693976531378	0.463422274299167	0.456	25
787	NA	NA	1416392_a_at	FLmRNA	gb:NM_009729.1	Atp6v0c	ATPase H+ transporting lysosomal (vacuolarproton pump)6kD	Mm.30155.1	gb:M64298.1 gb:NM_009729.1	320	FL+Stack	92	1	3	X787	0.0302912161177144	0.145316025299902	0.885709989496955	0.524	25
788	NA	NA	1416393_at	FLmRNA	gb:NM_013536.1	Grcc2f	gene rich cluster C2f gene	Mm.6390.1	gb:NM_013536.1 gb:BC002004.1	185	FL+Stack	92	1	1	X788	0.100640706114576	0.484295381008774	0.632180682960898	0.54	25
789	NA	NA	1416394_at	FLmRNA	gb:NM_009736.1	Bag1	Bcl2-associated athanogene 1	Mm.688.1	gb:AF022223.1 gb:BC003722.1 gb:NM_009736.1	184	FL+Stack	92	1	1	X789	-0.144723426919605	-0.698976724632815	0.490057077909189	0.444	25
790	NA	NA	1416395_at	FLmRNA	gb:BC024625.1		guanylate kinase 1	Mm.3624.1	gb:U53514.1 gb:NM_008193.1 gb:BC024625.1	148	FL+Stack	92	1	1	X790	-0.0466512935646395	-0.223894262236475	0.824753894774696	0.42	25
791	NA	NA	1416396_at	FLmRNA	gb:AV319909	Snx4	sorting nexin 4	Mm.28196.1	gb:NM_080557.1 gb:BC016599.1	184	ConsEnd	1	1	1	X791	0.417457396280197	2.13226903626467	0.0378650556584815	0.636	25
792	NA	NA	1416397_at	FLmRNA	gb:BC018326.1		mesoderm development candidate 1	Mm.41654.1	gb:NM_030705.1 gb:BC018326.1	171	FL+Stack	92	1	1	X792	0.107108777328595	0.515653629233167	0.610334461687841	0.432	25
793	NA	NA	1416398_at	FLmRNA	gb:BB474887	Mesdc1	mesoderm development candidate 1	Mm.41654.1	gb:NM_030705.1 gb:BC018326.1	171	ConsEnd	1	1	1	X793	0.27360354928279	1.34645286583357	0.18570251115562	0.588	25
794	NA	NA	1416399_a_at	FLmRNA	gb:NM_010443.1	Hmox2	heme oxygenase (decycling) 2	Mm.710.1	gb:AF029874.1 gb:NM_010443.1 gb:AF054669.1	148	FL+Stack	92	1	3	X794	0.402805953427783	2.04779048337059	0.045889199147403	0.664	25
795	NA	NA	1416400_at	FLmRNA	gb:NM_025412.1	1110058B13Rik	RIKEN cDNA 1110058B13	Mm.24883.1	gb:BC026536.1 gb:NM_025412.1	148	FL+Stack	92	1	1	X795	-0.0306302820432995	-0.146943638562696	0.884439017747817	0.472	25
796	NA	NA	1416401_at	FLmRNA	gb:NM_007656.1	Kai1	kangai 1 (suppression of tumorigenicity 6 prostate)	Mm.4261.1	gb:D14883.1 gb:NM_007656.1	154	FL+Stack	92	1	1	X796	0.178995889498737	0.867782449469915	0.391939798298163	0.548	25
797	NA	NA	1416402_at	FLmRNA	gb:NM_019552.1	Abcb10	ATP-binding cassette sub-family B member 10	Mm.143731.1	gb:AF266284.1 gb:NM_019552.1	161	FL+Stack	92	1	1	X797	0.526771816346917	2.80875827377349	0.00682221858337033	0.708	25
798	NA	NA	1416403_at	FLmRNA	gb:AV382118	Abcb10	ATP-binding cassette sub-family B (MDR/TAP) member 10	Mm.143731.1	gb:AF266284.1 gb:NM_019552.1	161	Stack	18	1	1	X798	-0.145633815668629	-0.70343680029421	0.487301758597747	0.444	25
799	NA	NA	1416404_s_at	FLmRNA	gb:NM_013647.1	Rps16	ribosomal protein S16	Mm.702.1	gb:NM_013647.1	201	FL+Stack	91	2	3	X799	-0.212071032881546	-1.03272915760641	0.308818404124797	0.444	25
800	NA	NA	1416405_at	FLmRNA	gb:BC019502.1		biglycan	Mm.2608.1	gb:BC005452.1 gb:NM_007542.2 gb:L20276.1 gb:BC019502.1	224	FL+Stack	91	1	1	X800	-0.303298467157018	-1.50180627335107	0.140527855451058	0.396	25
801	NA	NA	1416406_at	FLmRNA	gb:NM_008556.1	Pea15	phosphoprotein enriched in astrocytes 15	Mm.544.1	gb:NM_008556.1 gb:L31958.1	266	FL+Stack	91	1	1	X801	0.124762351225104	0.60147304928787	0.552375519060578	0.612	25
802	NA	NA	1416407_at	FLmRNA	gb:AI323543	Pea15	phosphoprotein enriched in astrocytes 15	Mm.544.1	gb:NM_008556.1 gb:L31958.1	266	Stack	38	1	1	X802	0.312318677813506	1.54959382898748	0.128521132987764	0.596	25
803	NA	NA	1416408_at	FLmRNA	gb:NM_015729.1	Acox1	acyl-Coenzyme A oxidase 1 palmitoyl	Mm.8403.1	gb:NM_015729.1 gb:AB034914.1 gb:AF006688.1	263	FL+Stack	91	1	1	X803	0.346862771442682	1.73548202695868	0.089370807075329	0.668	25
804	NA	NA	1416409_at	FLmRNA	gb:AB034914.1	muspaox	peroxisomal acyl-CoA oxidase	Mm.8403.1	gb:NM_015729.1 gb:AB034914.1 gb:AF006688.1	263	FL+Stack	25	1	1	X804	0.00879720509096284	0.042191001913458	0.966710140540395	0.536	25
805	NA	NA	1416410_at	FLmRNA	gb:NM_008776.1	Pafah1b3	platelet-activating factor acetylhydrolase isoform 1b alpha1 subunit	Mm.597.1	gb:U57746.1 gb:NM_008776.1	103	FL+Stack	91	1	1	X805	0.25452118964176	1.24807330111654	0.219522999674812	0.632	25
806	NA	NA	1416411_at	FLmRNA	gb:NM_008183.1	Gstm2	glutathione-S-transferase mu 2	Mm.14601.1	gb:J04696.1 gb:NM_008183.1	135	FL+Stack	91	1	1	X806	-0.111610014186726	-0.537502138278091	0.59531875824325	0.436	25
807	NA	NA	1416412_at	FLmRNA	gb:NM_010945.1	Nsmaf	neutral sphingomyelinase (N-SMase) activationassociated factor	Mm.3059.1	gb:AF013632.1 gb:NM_010945.1	165	FL+Stack	91	1	1	X807	-0.26906246630844	-1.32294376615397	0.193403154850012	0.404	25
808	NA	NA	1416413_at	FLmRNA	gb:NM_012007.1	Ctsj	cathepsin J	Mm.31948.1	gb:AF136272.1 gb:NM_012007.1 gb:AF158182.1	102	FL+Stack	91	1	1	X808	0.114245560861835	0.550305055470062	0.58660057168672	0.484	25
809	NA	NA	1416414_at	FLmRNA	gb:NM_133918.1	AW229038	RIKEN cDNA 5830419M17	Mm.46229.1	gb:NM_133918.1 gb:BC005481.1	160	FL+Stack	91	1	1	X809	0.1711255809714	0.828844238756466	0.413424581484074	0.552	25
810	NA	NA	1416415_a_at	FLmRNA	gb:AY074806.1		histone H2A.Z	Mm.916.1	gb:U70494.1 gb:NM_016750.1 gb:AY074806.1	245	FL+Stack	90	1	3	X810	-0.591675976950536	-3.26232070434862	0.00183717143580034	0.224	25
811	NA	NA	1416416_x_at	FLmRNA	gb:NM_010358.1	Gstm1	glutathione-S-transferase mu 1	Mm.2011.1	gb:NM_010358.1 gb:J04632.1 gb:BC003822.1	297	FL+Stack	90	1	2	X811	0.0208842636111354	0.100171974879651	0.921070129436355	0.536	25
812	NA	NA	1416417_a_at	FLmRNA	gb:NM_025843.1	1110002H15Rik	RIKEN cDNA 1110002H15	Mm.29683.1	gb:NM_025843.1	177	FL+Stack	90	1	2	X812	0.402934798479627	2.0485281251419	0.0458132439782643	0.644	25
813	NA	NA	1416418_at	FLmRNA	gb:AF180518.1		GABA-A receptor-associated protein-like protein1	Mm.14638.1	gb:BC004602.1 gb:AF180518.1 gb:NM_020590.2 gb:BC024706.1	303	FL+Stack	90	1	1	X813	0.169019635816204	0.818443642240795	0.419281736821959	0.628	25
814	NA	NA	1416419_s_at	FLmRNA	gb:AF180518.1		GABA-A receptor-associated protein-like protein1	Mm.14638.1	gb:BC004602.1 gb:AF180518.1 gb:NM_020590.2 gb:BC024706.1	303	FL+Stack	90	2	3	X814	-0.0630021280301389	-0.30254831469219	0.764802319260351	0.492	25
815	NA	NA	1416420_a_at	FLmRNA	gb:NM_011292.1	Rpl9	ribosomal protein L9	Mm.14244.1	gb:BC013165.1 gb:AF260271.1 gb:NM_011292.1	141	FL+Stack	90	1	3	X815	-0.347678591111649	-1.7399311063216	0.0885697687635772	0.328	25
816	NA	NA	1416421_a_at	FLmRNA	gb:BG796845	Ssb	Sjogren syndrome antigen B	Mm.10508.1	gb:L00993.1 gb:NM_009278.1 gb:BC003820.1	172	Stack	12	1	2	X816	-0.233983461592611	-1.14332393791322	0.260276760168042	0.356	25
817	NA	NA	1416422_a_at	FLmRNA	gb:BM208153	Ssb	Sjogren syndrome antigen B	Mm.10508.1	gb:L00993.1 gb:NM_009278.1 gb:BC003820.1	172	ConsEnd	2	1	2	X817	-0.363405248131305	-1.82627047834941	0.0741605818234374	0.324	25
818	NA	NA	1416423_x_at	FLmRNA	gb:BM208153	Ssb	Sjogren syndrome antigen B	Mm.10508.1	gb:L00993.1 gb:NM_009278.1 gb:BC003820.1	172	ConsEnd	2	1	2	X818	0.249428133086198	1.22199184451149	0.229204458749805	0.616	25
819	NA	NA	1416424_at	FLmRNA	gb:BC011116.1		RIKEN cDNA 1300012C15 gene	Mm.104975.1	gb:NM_025836.1 gb:BC011116.1	246	FL+Stack	90	1	1	X819	-0.0400892183072203	-0.192364233537939	0.849105340832348	0.556	25
820	NA	NA	1416425_at	FLmRNA	gb:BC019767.1		peroxisomal farnesylated protein	Mm.144235.1	gb:NM_023041.1 gb:BC019767.1	210	FL+Stack	90	1	1	X820	0.0253676762498087	0.121685208160568	0.904195020671305	0.496	25
821	NA	NA	1416426_at	FLmRNA	gb:NM_025887.1	Rab5a	RAB5A member RAS oncogene family	Mm.28872.1	gb:NM_025887.1 gb:BC004842.1	179	FL+Stack	90	1	1	X821	-0.166137855055509	-0.804223764600427	0.427369946979545	0.472	25
822	NA	NA	1416427_at	FLmRNA	gb:NM_017367.1	Ccni	cyclin I	Mm.22711.1	gb:NM_017367.1 gb:BC003290.1 gb:AF005886.2	309	FL+Stack	9	1	1	X822	-0.504366730201746	-2.66238436928275	0.0101406644923407	0.292	25
823	NA	NA	1416428_at	FLmRNA	gb:NM_021513.1	AB041579	hypothetical protein MNCb-2032	Mm.29459.1	gb:NM_021513.1	145	FL+Stack	90	1	1	X823	-0.589935643247201	-3.24949886440236	0.00190977755626307	0.272	25
824	NA	NA	1416429_a_at	FLmRNA	gb:NM_009804.1	Cas1	catalase 1	Mm.4215.1	gb:BC013447.1 gb:M62897.1 gb:NM_009804.1 gb:L25069.1 gb:AY040626.1	256	FL+Stack	90	1	2	X824	-0.458363990369608	-2.37507879122129	0.0212014954945194	0.268	25
825	NA	NA	1416430_at	FLmRNA	gb:NM_009804.1	Cas1	catalase 1	Mm.4215.1	gb:BC013447.1 gb:M62897.1 gb:NM_009804.1 gb:L25069.1 gb:AY040626.1	256	FL+Stack	90	1	1	X825	-0.0956609226906985	-0.460180817276995	0.649207935480292	0.492	25
826	NA	NA	1416431_at	FLmRNA	gb:NM_026473.1	2310057H16Rik	RIKEN cDNA 2310057H16	Mm.181860.1	gb:NM_026473.1 gb:BC008225.1	173	FL+Stack	90	1	1	X826	-0.415407981031475	-2.12037833901107	0.038915161384288	0.4	25
827	NA	NA	1416432_at	FLmRNA	gb:NM_133232.1	Pfkfb3	inducible 6-phosphofructo-2-kinase	Mm.19669.1	gb:AF294617.1 gb:NM_133232.1	148	FL+Stack	90	1	1	X827	0.274722895040331	1.35225735767757	0.183837326735502	0.552	25
828	NA	NA	1416433_at	FLmRNA	gb:BC004578.1		Similar to replication protein A2	Mm.2870.1	gb:BC004578.1 gb:D00812.1 gb:NM_011284.1	145	FL+Stack	90	1	1	X828	0.138643072666708	0.669218908169327	0.508657970242469	0.536	25
829	NA	NA	1416434_at	FLmRNA	gb:NM_013479.1	Bcl2l10	Bcl2-like 10	Mm.25988.1	gb:AF102501.1 gb:NM_013479.1 gb:AF067660.1	107	FL+Stack	90	1	1	X829	0.452141999473571	2.33743758326957	0.0232573295944831	0.696	25
830	NA	NA	1416435_at	FLmRNA	gb:NM_010736.1	Ltbr	lymphotoxin B receptor	Mm.3122.1	gb:U29173.1 gb:NM_010736.1 gb:L38423.1	161	FL+Stack	90	1	1	X830	0.330590081919523	1.64732301962152	0.106509468917679	0.648	25
831	NA	NA	1416436_a_at	FLmRNA	gb:AK011152.1	Bfzb-pending	basic FGF repressed Zic binding protein	Mm.17392.1	gb:AF253516.1 gb:NM_018888.1	202	Stack	16	1	2	X831	0.131651021717935	0.635062197396073	0.530466097979625	0.572	25
832	NA	NA	1416437_a_at	FLmRNA	gb:AF262046.1	Syd2	sunday driver 2	Mm.43081.1	gb:NM_013931.1 gb:AF262046.1 gb:AB043125.1 gb:AB043124.1 gb:AF178637.1	159	FL	1	1	3	X832	0.320409973522819	1.59271444675	0.11839969212533	0.624	25
833	NA	NA	1416438_at	FLmRNA	gb:NM_133691.1	2410104I19Rik	RIKEN cDNA 2410104I19	Mm.29965.1	gb:BC010601.1 gb:NM_133691.1	197	FL+Stack	89	1	1	X833	-0.250577932476517	-1.22787371533992	0.226994429027729	0.46	25
834	NA	NA	1416439_at	FLmRNA	gb:NM_023203.1	2410015N17Rik	RIKEN cDNA 2410015N17	Mm.29898.1	gb:AF110764.1 gb:NM_023203.1 gb:BC004623.1	144	FL+Stack	89	1	1	X834	0.145028732061219	0.700472307575459	0.489132192126665	0.568	25
835	NA	NA	1416440_at	FLmRNA	gb:NM_016898.1	Cd164	CD164 antigen	Mm.28083.1	gb:NM_016898.1 gb:AF299345.1 gb:AB028895.1 gb:AB014464.1 gb:BC005414.1	307	FL+Stack	89	1	1	X835	-0.602562392618951	-3.34346469447376	0.0014344244000994	0.256	25
836	NA	NA	1416441_at	FLmRNA	gb:NM_018755.1	Pgcp-pending	plasma glutamate carboxypeptidase	Mm.14894.1	gb:AF009513.1 gb:NM_018755.1 gb:AF107835.1	151	FL+Stack	89	1	1	X836	-0.0376763309032328	-0.180774904846619	0.858094525274681	0.484	25
837	NA	NA	1416442_at	FLmRNA	gb:NM_010499.1	Ier2	immediate early response 2	Mm.399.1	gb:M59821.1 gb:NM_010499.1 gb:BC002067.1	176	FL+Stack	89	1	1	X837	0.129093362622922	0.622583997182378	0.538552440059848	0.6	25
838	NA	NA	1416443_a_at	FLmRNA	gb:NM_019748.1	Uble1a	ubiquitin-like 1 (sentrin) activating enzymesubunit 1	Mm.29698.1	gb:AB024303.1 gb:NM_019748.1	164	FL+Stack	89	1	2	X838	-0.121514678174059	-0.58565793568442	0.562846312754927	0.492	25
839	NA	NA	1416444_at	FLmRNA	gb:NM_019423.1	Elovl2	sequence similarity to Cig30 2	Mm.2567.1	gb:NM_019423.1 gb:AF170908.1	140	FL+Stack	89	1	1	X839	0.107497500376427	0.517539594439404	0.60903154761803	0.552	25
840	NA	NA	1416445_at	FLmRNA	gb:NM_133747.1	2810405J04Rik	RIKEN cDNA 2810405J04	Mm.24641.1	gb:NM_133747.1 gb:BC004626.1	163	FL+Stack	89	1	1	X840	-0.112567080005781	-0.542150465931894	0.5921464806536	0.484	25
841	NA	NA	1416446_at	FLmRNA	gb:NM_133718.1	2010200I23Rik	RIKEN cDNA 2010200I23	Mm.171292.1	gb:BC018491.1 gb:BC018367.1 gb:NM_133718.1	309	FL+Stack	89	1	1	X841	0.0117265260017989	0.0562410210803204	0.955634513100974	0.484	25
842	NA	NA	1416447_at	FLmRNA	gb:BB769202	2010200I23Rik	RIKEN cDNA 2010200I23 gene	Mm.171292.1	gb:BC018491.1 gb:BC018367.1 gb:NM_133718.1	309	Stack	26	1	1	X842	-0.129014646274642	-0.622200092937022	0.53880222267047	0.412	25
843	NA	NA	1416448_at	FLmRNA	gb:NM_025922.1	2010016I08Rik	RIKEN cDNA 2010016I08	Mm.21399.1	gb:BC026508.1 gb:NM_025922.1	127	FL+Stack	89	1	1	X843	-0.446479559406211	-2.30341225189149	0.0252657823224871	0.356	25
844	NA	NA	1416449_x_at	FLmRNA	gb:BC008102.1		syntaxin binding protein 2	Mm.7247.1	gb:BC008102.1 gb:D42068.1 gb:U19520.1 gb:AF263345.1 gb:NM_011503.1	130	FL+Stack	89	1	2	X844	0.217548705050416	1.06027006023321	0.296192777237494	0.588	25
845	NA	NA	1416450_at	FLmRNA	gb:NM_022015.1	Tbn	taube nuss	Mm.18513.1	gb:NM_022015.1 gb:AF222802.1	137	FL+Stack	89	1	1	X845	0.19154509443786	0.930106540422951	0.359023907931011	0.54	25
846	NA	NA	1416451_s_at	FLmRNA	gb:NM_022015.1	Tbn	taube nuss	Mm.18513.1	gb:NM_022015.1 gb:AF222802.1	137	FL+Stack	89	2	2	X846	0.19645007729885	0.954549999658091	0.346613452112872	0.64	25
847	NA	NA	1416452_at	FLmRNA	gb:BC008119.1		ornithine aminotransferase	Mm.13694.1	gb:NM_016978.1 gb:BC008119.1	373	FL+Stack	88	1	1	X847	-0.699768087498346	-4.15724709434149	9.88572447478787e-05	0.2	25
848	NA	NA	1416453_x_at	FLmRNA	gb:NM_011295.1	Rps12	ribosomal protein S12	Mm.21289.1	gb:BC002079.1 gb:BC018362.1 gb:NM_011295.1	156	FL+Stack	88	1	2	X848	-0.180329353083578	-0.874390826824324	0.388363414424978	0.428	25
849	NA	NA	1416454_s_at	FLmRNA	gb:NM_007392.1	Acta2	actin alpha 2 smooth muscle aorta	Mm.16537.1	gb:NM_007392.1	294	FL+Stack	88	2	3	X849	-0.618386024014982	-3.4644489520478	0.000985064842655048	0.22	25
850	NA	NA	1416455_a_at	FLmRNA	gb:NM_009964.1	Cryab	crystallin alpha 2	Mm.178.1	gb:NM_009964.1	171	FL+Stack	88	1	2	X850	-0.294504557487812	-1.45549412316019	0.152988052321483	0.392	25
851	NA	NA	1416456_a_at	FLmRNA	gb:BC011134.1		Similar to eosinophil chemotactic cytokine	Mm.46418.1	gb:NM_023186.1 gb:AF290003.1 gb:BC011134.1	151	FL+Stack	88	1	2	X851	0.0460867433730008	0.221180940683894	0.826843057020772	0.552	25
852	NA	NA	1416457_at	FLmRNA	gb:NM_016765.1	Ddah2	dimethylarginine dimethylaminohydrolase 2	Mm.1457.1	gb:AF004106.1 gb:NM_016765.1 gb:BC003328.1	195	FL+Stack	88	1	1	X852	0.11536855623782	0.555762687900196	0.582902649032211	0.56	25
853	NA	NA	1416458_at	FLmRNA	gb:BC010487.1		Similar to ADP-ribosylation factor 2	Mm.5061.1	gb:BC010487.1 gb:D87899.1 gb:NM_007477.1	134	FL+Stack	88	1	1	X853	0.0445943802370083	0.214009073485386	0.832371138495484	0.508	25
854	NA	NA	1416459_at	FLmRNA	gb:NM_007477.1	Arf2	ADP-ribosylation factor 2	Mm.5061.1	gb:BC010487.1 gb:D87899.1 gb:NM_007477.1	134	FL	2	1	1	X854	0.453526925505929	2.34579276316102	0.0227863184814425	0.676	25
855	NA	NA	1416460_at	FLmRNA	gb:NM_019977.1	Aldrl6	aldehyde reductase (aldose reductase)-like 6	Mm.158200.1	gb:NM_019977.1 gb:BC013543.1	212	FL+Stack	87	1	1	X855	0.183180927091063	0.88853371558736	0.380777959221069	0.628	25
856	NA	NA	1416461_at	FLmRNA	gb:NM_016739.1	Gpiap1	GPI-anchored membrane protein 1	Mm.1098.1	gb:NM_016739.1 gb:U27838.1	427	FL+Stack	87	1	1	X856	0.294454167494973	1.45522951492165	0.153061635767975	0.712	25
857	NA	NA	1416462_at	FLmRNA	gb:AK011150.1	Gpiap1	GPI-anchored membrane protein 1	Mm.1098.1	gb:NM_016739.1 gb:U27838.1	427	Stack	44	1	1	X857	0.0883017656985013	0.424586223594437	0.674685062133344	0.516	25
858	NA	NA	1416463_at	FLmRNA	gb:BE534618	Gpiap1	GPI-anchored membrane protein 1	Mm.1098.1	gb:NM_016739.1 gb:U27838.1	427	ConsEnd	0	1	1	X858	-0.138256583783272	-0.66732914899885	0.509851858742448	0.444	25
859	NA	NA	1416464_at	FLmRNA	gb:NM_011403.1	Slc4a1	solute carrier family 4 (anion exchanger) member 1	Mm.7248.1	gb:M29379.1 gb:NM_011403.1	265	FL+Stack	87	1	1	X859	-0.169389290473519	-0.820268695264789	0.418250354858232	0.456	25
860	NA	NA	1416465_a_at	FLmRNA	gb:NM_013933.1	Vapa	vesicle-associated membrane protein associatedprotein A (33 kDa)	Mm.23943.1	gb:NM_013933.1 gb:BC003866.1 gb:AF115503.1	182	FL+Stack	87	1	2	X860	0.215308920684537	1.04900054595253	0.301315785914168	0.568	25
861	NA	NA	1416466_at	FLmRNA	gb:NM_013933.1	Vapa	vesicle-associated membrane protein associatedprotein A (33 kDa)	Mm.23943.1	gb:NM_013933.1 gb:BC003866.1 gb:AF115503.1	182	FL+Stack	87	1	1	X861	-0.0734684296972692	-0.352978207400316	0.727083472911103	0.476	25
862	NA	NA	1416467_at	FLmRNA	gb:L25126.1		RNA helicase	Mm.88188.1	gb:L25126.1 gb:NM_010028.1	262	FL+Stack	8	1	1	X862	-0.197380178769891	-0.95919054997401	0.344289241207345	0.364	25
863	NA	NA	1416468_at	FLmRNA	gb:NM_013467.1	Aldh1a1	alcohol dehydrogenase family 1 subfamily A1	Mm.4514.1	gb:NM_013467.1 gb:M74570.1	197	FL+Stack	87	1	1	X863	-0.100353045508758	-0.48290173388819	0.633159442216746	0.452	25
864	NA	NA	1416469_at	FLmRNA	gb:NM_024452.1	Luzp1	leucine zipper protein 1	Mm.92659.1	gb:L49344.1 gb:NM_024452.1	162	FL+Stack	87	1	1	X864	0.000225827004245862	0.00108302828418866	0.999145207570744	0.52	25
865	NA	NA	1416470_a_at	FLmRNA	gb:NM_133933.1	AU018702	expressed sequence AU018702	Mm.22333.1	gb:BC016080.1 gb:NM_133933.1	253	FL+Stack	87	1	2	X865	0.166668701334754	0.806842116280498	0.425873700094065	0.556	25
866	NA	NA	1416471_at	FLmRNA	gb:NM_133869.1	AI788721	expressed sequence AI788721	Mm.14816.1	gb:NM_133869.1 gb:BC021753.1	126	FL+Stack	87	1	1	X866	-0.151088433720588	-0.730185058316978	0.470958103964695	0.432	25
867	NA	NA	1416472_at	FLmRNA	gb:NM_025932.1	Syap1	synapse associated protein 1	Mm.44207.1	gb:BC021373.1 gb:NM_025932.1	158	FL+Stack	87	1	1	X867	-0.438014125832459	-2.25294172368402	0.028527255058649	0.328	25
868	NA	NA	1416473_a_at	FLmRNA	gb:NM_020043.1	Nope	neighbor of Punc e11 protein	Mm.143741.1	gb:AF176694.1 gb:AB052621.1 gb:AB052620.1 gb:NM_020043.1	107	FL+Stack	87	1	2	X868	0.286976029445388	1.41605448672031	0.164262008067216	0.592	25
869	NA	NA	1416474_at	FLmRNA	gb:NM_020043.1	Nope	neighbor of Punc e11 protein	Mm.143741.1	gb:AF176694.1 gb:AB052621.1 gb:AB052620.1 gb:NM_020043.1	107	FL+Stack	87	1	1	X869	-0.192993783762318	-0.937320909256452	0.355331670336055	0.464	25
870	NA	NA	1416475_at	FLmRNA	gb:BC003923.1		ubiquitin-conjugating enzyme E2D 2 (homologousto yeast UBC4/5)	Mm.180052.1	gb:U62483.1 gb:NM_019912.1 gb:BC003923.1	414	FL+Stack	8	1	1	X870	-0.0623156011592535	-0.299242869733759	0.767295785415719	0.456	25
871	NA	NA	1416476_a_at	FLmRNA	gb:AK005355.1	Ube2d2		Mm.180052.1	gb:U62483.1 gb:NM_019912.1 gb:BC003923.1	414	Stack	103	1	2	X871	0.184663155848944	0.895891117700911	0.376868877623129	0.544	25
872	NA	NA	1416477_at	FLmRNA	gb:AK005355.1	Ube2d2		Mm.180052.1	gb:U62483.1 gb:NM_019912.1 gb:BC003923.1	414	Stack	103	1	1	X872	-0.0461162891513302	-0.221322939055209	0.826733692060014	0.564	25
873	NA	NA	1416478_a_at	FLmRNA	gb:NM_008617.1	Mor1	malate dehydrogenase mitochondrial	Mm.21743.1	gb:M16229.1 gb:BC023482.1 gb:NM_008617.1	266	FL+Stack	86	1	2	X873	-0.375491573730843	-1.89339819898996	0.0643588217896254	0.344	25
874	NA	NA	1416479_a_at	FLmRNA	gb:NM_025387.1	1110021D01Rik	RIKEN cDNA 1110021D01	Mm.30005.1	gb:BC025854.1 gb:NM_025387.1	192	FL+Stack	86	1	2	X874	-0.0905410596256447	-0.435412070185738	0.66689421966633	0.452	25
875	NA	NA	1416480_a_at	FLmRNA	gb:NM_019814.1	Hig1-pending	hypoxia induced gene 1	Mm.7381.1	gb:BC021594.1 gb:NM_019814.1 gb:AF141312.1	108	FL+Stack	86	1	3	X875	0.408316174198926	2.07941896198123	0.042728087341423	0.648	25
876	NA	NA	1416481_s_at	FLmRNA	gb:AK008756.1	Hig1-pending	hypoxia induced gene 1	Mm.7381.1	gb:BC021594.1 gb:NM_019814.1 gb:AF141312.1	108	ConsEnd	0	2	3	X876	0.412387463770623	2.10289781030748	0.0405047625894134	0.704	25
877	NA	NA	1416482_at	FLmRNA	gb:BQ257627	Ttc3	tetratricopeptide repeat domain	Mm.3679.1	gb:NM_009441.1 gb:AB008516.1	416	Stack	9	1	1	X877	0.179562773992698	0.870591415272529	0.390417127543984	0.532	25
878	NA	NA	1416483_at	FLmRNA	gb:BF021329	Ttc3	tetratricopeptide repeat domain	Mm.3679.1	gb:NM_009441.1 gb:AB008516.1	416	Stack	46	1	1	X878	-0.323612782558946	-1.60985157198348	0.114558854818303	0.42	25
879	NA	NA	1416484_at	FLmRNA	gb:BB833716	Ttc3	tetratricopeptide repeat domain	Mm.3679.1	gb:NM_009441.1 gb:AB008516.1	416	Stack	31	1	1	X879	0.0454421124885984	0.218082910999111	0.82922996257006	0.524	25
880	NA	NA	1416485_at	FLmRNA	gb:NM_016897.1	Timm23	translocase of inner mitochondrial membrane 23homolog (yeast)	Mm.24565.1	gb:NM_016897.1 gb:AB021122.1	164	FL+Stack	86	1	1	X880	0.0389098275616701	0.186699234960843	0.85349693101322	0.436	25
881	NA	NA	1416486_at	FLmRNA	gb:NM_007926.1	Emap2	endothelial monocyte activating polypeptide 2	Mm.10507.1	gb:U10118.1 gb:BC002054.1 gb:NM_007926.1	146	FL+Stack	86	1	1	X881	-0.292619502876073	-1.44560115171813	0.155757885128319	0.4	25
882	NA	NA	1416487_a_at	FLmRNA	gb:BG070675	Yap	yes-associated protein 65 kDa	Mm.4885.1	gb:NM_009534.1	187	Stack	8	1	2	X882	-0.436134505445865	-2.24179867365886	0.0292953746988111	0.336	25
883	NA	NA	1416488_at	FLmRNA	gb:NM_007635.1	Ccng2	cyclin G2	Mm.3527.1	gb:NM_007635.1 gb:AF005885.1 gb:U95826.1	148	FL+Stack	86	1	1	X883	-0.588397836908643	-3.23820270240709	0.00197596371917849	0.224	25
884	NA	NA	1416489_at	FLmRNA	gb:NM_025951.1	Pi4k2b-pending	type II phosphatidylinositol 4-kinase beta	Mm.74642.1	gb:AF411321.1 gb:NM_025951.1	114	FL+Stack	86	1	1	X884	0.388781201873128	1.9680337652706	0.0547663319615386	0.688	25
885	NA	NA	1416490_at	FLmRNA	gb:NM_025458.1	1810015P03Rik	RIKEN cDNA 1810015P03	Mm.23032.1	gb:NM_025458.1	102	FL+Stack	86	1	1	X885	0.245196342708641	1.20037467158939	0.23746115188629	0.592	25
886	NA	NA	1416491_at	FLmRNA	gb:NM_010950.1	Numbl	numb-like	Mm.49224.1	gb:NM_010950.1 gb:U96441.1	106	FL+Stack	86	1	1	X886	-0.0852136770212327	-0.409663939779747	0.685482440386208	0.512	25
887	NA	NA	1416492_at	FLmRNA	gb:NM_007633.1	Ccne1	cyclin E	Mm.16110.1	gb:NM_007633.1	106	FL+Stack	86	1	1	X887	0.118721664033616	0.572067006042218	0.571922048558158	0.5	25
888	NA	NA	1416493_at	FLmRNA	gb:NM_007838.1	Ddost	dolichyl-di-phosphooligosaccharide-proteinglycotransferase	Mm.7236.1	gb:D89063.1 gb:NM_007838.1	309	FL+Stack	85	1	1	X888	0.36879648467476	1.85612783438829	0.0696567857081131	0.584	25
889	NA	NA	1416494_at	FLmRNA	gb:NM_134104.1	AI256693	expressed sequence AI256693	Mm.42805.1	gb:NM_134104.1 gb:BC002163.1	117	FL+Stack	85	1	1	X889	0.0967767889647443	0.465582332104036	0.645377198403164	0.596	25
890	NA	NA	1416495_s_at	FLmRNA	gb:NM_134104.1	AI256693	expressed sequence AI256693	Mm.42805.1	gb:NM_134104.1 gb:BC002163.1	117	FL+Stack	85	2	2	X890	-0.313291627456489	-1.55476601539261	0.127271974878872	0.368	25
891	NA	NA	1416496_at	FLmRNA	gb:BC010209.1		RIKEN cDNA 9130413I22 gene	Mm.391.1	gb:NM_026242.1 gb:BC010209.1	190	FL+Stack	85	1	1	X891	-0.219433053762202	-1.06976012161663	0.291925139157764	0.44	25
892	NA	NA	1416497_at	FLmRNA	gb:J05186.1		protein disulfide isomerase-related protein	Mm.2442.1	gb:J05186.1 gb:NM_009787.1	198	FL+Stack	85	1	1	X892	-0.568249720997271	-3.0929950134683	0.00304166724164703	0.244	25
893	NA	NA	1416498_at	FLmRNA	gb:NM_008908.1	Ppic	peptidylprolyl isomerase C	Mm.4587.1	gb:BC025861.1 gb:M74227.1 gb:NM_008908.1	140	FL+Stack	85	1	1	X893	-0.714575785038448	-4.29932969936041	5.99607283283993e-05	0.216	25
894	NA	NA	1416499_a_at	FLmRNA	gb:NM_011722.1	Dctn6	dynactin 6	Mm.90496.1	gb:AF124788.1 gb:NM_011722.1 gb:AF190796.1	129	FL+Stack	85	1	2	X894	0.477289077958905	2.49127957609786	0.0158371244797053	0.712	25
895	NA	NA	1416500_at	FLmRNA	gb:NM_030692.1	Sacm1l	SAC1 (supressor of actin mutations 1 homolog)-like (S. cerevisiae)	Mm.796.1	gb:NM_030692.1	173	FL+Stack	85	1	1	X895	0.287960011795241	1.42119859932914	0.162756264615756	0.64	25
896	NA	NA	1416501_at	FLmRNA	gb:NM_011062.1	Pdpk1	3-phosphoinositide dependent protein kinase-1	Mm.10504.1	gb:AF126294.1 gb:AF086625.1 gb:NM_011062.1 gb:AF079535.1	124	FL+Stack	85	1	1	X896	-0.0152225272382624	-0.0730103157889091	0.942426916343952	0.524	25
897	NA	NA	1416502_a_at	FLmRNA	gb:NM_016703.1	Preb	prolactin regulatory element binding	Mm.15928.1	gb:BC017527.1 gb:AF193017.1 gb:NM_016703.1 gb:AF150808.1	156	FL+Stack	85	1	2	X897	-0.275403189077344	-1.35578698382037	0.182710086247799	0.352	25
898	NA	NA	1416503_at	FLmRNA	gb:NM_016753.1	Lxn	latexin	Mm.2632.1	gb:NM_016753.1 gb:D88769.1	140	FL+Stack	85	1	1	X898	0.0142343496524045	0.0682701539173414	0.946158817964954	0.52	25
899	NA	NA	1416504_at	FLmRNA	gb:NM_009469.1	Ulk1	Unc-51 like kinase 1 (C. elegans)	Mm.34216.1	gb:AF072370.1 gb:AF053756.1 gb:NM_009469.1	148	FL	2	1	1	X899	-0.20352858865633	-0.989911842664577	0.329159616369358	0.392	25
900	NA	NA	1416505_at	FLmRNA	gb:NM_010444.1	Nr4a1	nuclear receptor subfamily 4 group A member 1	Mm.119.1	gb:NM_010444.1 gb:BC004770.1 gb:J04113.1	128	FL+Stack	85	1	1	X900	-0.811469388343935	-5.42560386569607	8.56477264171195e-07	0.14	25
901	NA	NA	1416506_at	FLmRNA	gb:NM_011968.1	Psma6	proteasome (prosome macropain) subunit alphatype 6	Mm.30210.1	gb:AF060087.1 gb:U60288.1 gb:NM_011968.1	222	FL+Stack	84	1	1	X901	0.203793318218527	0.991236379923452	0.32851735732212	0.572	25
902	NA	NA	1416507_at	FLmRNA	gb:AW551139	Tmem4	transmembrane protein 4	Mm.44220.1	gb:NM_019953.1 gb:BC008261.1 gb:AF186115.1	157	ConsEnd	2	1	1	X902	0.290923533174415	1.43671071550017	0.15828005511772	0.616	25
903	NA	NA	1416508_at	FLmRNA	gb:NM_025895.1	Eg1-pending	endothelial-derived gene	Mm.30624.1	gb:NM_025895.1 gb:BC024941.1	169	FL+Stack	84	1	1	X903	0.156767721185628	0.75808305753033	0.454246227896501	0.596	25
904	NA	NA	1416509_at	FLmRNA	gb:NM_133352.1	AW146116	transmembrane protein 9 superfamily member 3	Mm.2986.1	gb:NM_133352.1 gb:BC004799.1 gb:AF269151.1	224	FL+Stack	84	1	1	X904	0.214907338560577	1.04698118692457	0.302240099189707	0.6	25
905	NA	NA	1416510_at	FLmRNA	gb:NM_023167.1	Mrpl4	RIKEN cDNA 1110017G11	Mm.155033.1	gb:NM_023167.1 gb:AB049634.1	140	FL+Stack	84	1	1	X905	-0.430740114407581	-2.20994333957061	0.0315923356768496	0.34	25
906	NA	NA	1416511_a_at	FLmRNA	gb:NM_020006.1	Borg4-pending	binder of Rho GTPase 4	Mm.21921.1	gb:AB035088.1 gb:NM_020006.1	174	FL+Stack	84	1	2	X906	-0.372478038961919	-1.87659569717164	0.06670370331278	0.352	25
907	NA	NA	1416512_at	FLmRNA	gb:NM_011956.1	Nubp2	nucleotide binding protein 2	Mm.36718.1	gb:NM_011956.1 gb:BC012635.1 gb:AF114169.1	128	FL+Stack	84	1	1	X907	0.800467736204475	5.27499699956722	1.55171435152893e-06	0.84	25
908	NA	NA	1416513_at	FLmRNA	gb:BC026051.1		laminin beta 2	Mm.68887.1	gb:NM_008483.1 gb:BC026051.1	157	FL+Stack	84	1	1	X908	-0.46378491550973	-2.40809589835596	0.0195329863648465	0.332	25
909	NA	NA	1416514_a_at	FLmRNA	gb:NM_007984.1	Fscn1	fascin homolog 1 (actin bundling protein Strongylocentrotus purpuratus)	Mm.13194.1	gb:NM_007984.1 gb:L33726.1	205	FL+Stack	84	1	2	X909	-0.00352205717029283	-0.0168912626491641	0.986669009563934	0.416	25
910	NA	NA	1416515_at	FLmRNA	gb:BE952057	Fscn1	fascin homolog 1 (actin bundling protein Strongylocentrotus purpuratus)	Mm.13194.1	gb:NM_007984.1 gb:L33726.1	205	Stack	22	1	1	X910	0.00997261176731839	0.0478285514895963	0.96226514995393	0.46	25
911	NA	NA	1416516_at	FLmRNA	gb:AV123230	Fscn1	fascin homolog 1 (actin bundling protein Strongylocentrotus purpuratus)	Mm.13194.1	gb:NM_007984.1 gb:L33726.1	205	Stack	11	1	1	X911	0.0212163888379335	0.101765497642496	0.919818817478048	0.436	25
912	NA	NA	1416517_at	FLmRNA	gb:NM_015801.1	Nte-pending	neuropathy target esterase	Mm.23085.1	gb:NM_015801.1 gb:AF173829.1	109	FL+Stack	84	1	1	X912	0.532994279448494	2.85025053415489	0.00608218406154707	0.744	25
913	NA	NA	1416518_at	FLmRNA	gb:NM_138311.1	H1fo-pending	H1 histone family member O (oocyte-specific)	Mm.21899.1	gb:AY007195.1 gb:NM_138311.1	85	FL+Stack	84	1	1	X913	0.00469996867009308	0.0225404238780337	0.98221121615524	0.536	25
914	NA	NA	1416519_at	FLmRNA	gb:NM_018730.1	Rpl36	ribosomal protein L36	Mm.11376.1	gb:NM_018730.1 gb:BC021595.1	174	FL+Stack	83	1	1	X914	0.0179516833945455	0.0861024991298148	0.93212647957591	0.48	25
915	NA	NA	1416520_x_at	FLmRNA	gb:NM_018730.1	Rpl36	ribosomal protein L36	Mm.11376.1	gb:NM_018730.1 gb:BC021595.1	174	FL+Stack	83	2	4	X915	0.0179507583782302	0.086098061477393	0.93212996908677	0.452	25
916	NA	NA	1416521_at	FLmRNA	gb:NM_009156.1	Sepw1	selenoprotein W muscle 1	Mm.42829.1	gb:U67890.1 gb:AF241527.2 gb:AF015284.1 gb:NM_009156.1	217	FL+Stack	83	1	1	X916	0.421300445708182	2.15463305980384	0.0359565708049672	0.644	25
917	NA	NA	1416522_a_at	FLmRNA	gb:NM_013535.1	Grcc10	C10	Mm.22195.1	gb:BC005683.1 gb:NM_013535.1	157	FL+Stack	83	1	2	X917	0.397359542736071	2.01669255193695	0.0491914001914092	0.692	25
918	NA	NA	1416523_at	FLmRNA	gb:NM_011271.1	Rib1	ribonuclease 1 pancreatic	Mm.3412.1	gb:M27814.1 gb:NM_011271.1	210	FL+Stack	83	1	1	X918	-0.155004702164456	-0.749417331288405	0.459400413405801	0.496	25
919	NA	NA	1416524_at	FLmRNA	gb:NM_025287.1	Spop	speckle-type POZ protein	Mm.17224.1	gb:NM_025287.1	255	FL+Stack	83	1	1	X919	-0.227150415828778	-1.10871371896203	0.274851451165719	0.42	25
920	NA	NA	1416525_at	FLmRNA	gb:BB815380	Spop	speckle-type POZ protein	Mm.17224.1	gb:NM_025287.1	255	Stack	15	1	1	X920	0.00682862349250722	0.0327494368490219	0.974156747937531	0.516	25
921	NA	NA	1416526_a_at	FLmRNA	gb:BC002187.1		Similar to DJ-1 protein	Mm.2507.1	gb:AB015652.1 gb:NM_020569.1 gb:BC002187.1	158	FL+Stack	83	1	2	X921	0.388673606381479	1.96742590177763	0.0548392481976822	0.624	25
922	NA	NA	1416527_at	FLmRNA	gb:NM_026405.1	2810011A17Rik	RIKEN cDNA 2810011A17	Mm.31486.1	gb:NM_026405.1 gb:BC016409.1	134	FL+Stack	83	1	1	X922	0.174785619309055	0.846938452471454	0.403353467405508	0.512	25
923	NA	NA	1416528_at	FLmRNA	gb:NM_080559.1	Sh3bgrl3	SH3 domain binding glutamic acid-richprotein-like 3	Mm.22240.1	gb:BC008110.1 gb:NM_080559.1	146	FL+Stack	83	1	1	X923	0.512601885328256	2.71565225336562	0.00879240624253937	0.704	25
924	NA	NA	1416529_at	FLmRNA	gb:U25633.1	TMP	tumor-associated membrane protein	Mm.30024.1	gb:U25633.1 gb:NM_010128.1	216	FL+Stack	83	1	1	X924	0.138936751448833	0.670655005160399	0.50775169320287	0.56	25
925	NA	NA	1416530_a_at	FLmRNA	gb:BC003788.1		purine-nucleoside phosphorylase	Mm.17932.1	gb:L11291.1 gb:L11290.1 gb:NM_013632.1 gb:U35374.1 gb:BC003788.1	135	FL+Stack	83	1	2	X925	-0.615922392509646	-3.44536512015491	0.00104578616542887	0.228	25
926	NA	NA	1416531_at	FLmRNA	gb:NM_010362.1	Gsto1	glutathione S-transferase omega 1	Mm.282.1	gb:NM_010362.1 gb:U80819.1	182	FL+Stack	83	1	1	X926	0.190020683646854	0.922519570016626	0.362933323843977	0.568	25
927	NA	NA	1416532_at	FLmRNA	gb:NM_133901.1	AI481500	expressed sequence AI481500	Mm.33838.1	gb:NM_133901.1 gb:BC008264.1	148	FL+Stack	83	1	1	X927	-0.346851934362978	-1.73542294613493	0.0893814843003799	0.364	25
928	NA	NA	1416533_at	FLmRNA	gb:NM_053208.1	Egln2	EGL nine homolog 2 (C. elegans)	Mm.29978.1	gb:AF340231.1 gb:AF453879.1 gb:NM_053208.1	160	FL+Stack	83	1	1	X928	0.109736661867872	0.528406443971178	0.60154898313997	0.488	25
929	NA	NA	1416534_at	FLmRNA	gb:NM_011262.1	Req	requiem	Mm.2651.1	gb:NM_011262.1 gb:U10435.1 gb:BC012709.1 gb:U43921.1	158	FL+Stack	83	1	1	X929	0.480729182542709	2.51269052003722	0.0149936074441072	0.704	25
930	NA	NA	1416535_at	FLmRNA	gb:BC003746.1		Similar to microspherule protein 1	Mm.3716.1	gb:NM_016766.1 gb:BC003746.1 gb:AF015309.1	153	FL+Stack	83	1	1	X930	-0.472217009725149	-2.45987674807243	0.0171514319749666	0.268	25
931	NA	NA	1416536_at	FLmRNA	gb:NM_023431.2	9430059D04Rik	UBE-1C2 protein	Mm.154580.1	gb:NM_023431.2 gb:BC023031.1	126	FL+Stack	83	1	1	X931	-0.0665235456182156	-0.319507589001086	0.752048749190058	0.48	25
932	NA	NA	1416537_at	FLmRNA	gb:NM_133930.1	AI843811	expressed sequence AI843811	Mm.41593.1	gb:BC010804.1 gb:NM_133930.1 gb:BC025932.1	148	FL+Stack	83	1	1	X932	0.259511509377519	1.27369885993182	0.21030623169594	0.584	25
933	NA	NA	1416538_at	FLmRNA	gb:BM248160	Ysg2	yolk sac gene 2	Mm.196345.1	gb:NM_011734.1 gb:U61183.1 gb:U40408.1 gb:BC007136.1	190	Stack	34	1	1	X933	-0.365617633065883	-1.83850649395501	0.0722862723523428	0.396	25
934	NA	NA	1416539_at	FLmRNA	gb:AW412150	Ysg2	yolk sac gene 2	Mm.196345.1	gb:NM_011734.1 gb:U61183.1 gb:U40408.1 gb:BC007136.1	190	ConsEnd	0	1	1	X934	-0.157049525522809	-0.759468657575153	0.453425202794291	0.464	25
935	NA	NA	1416540_at	FLmRNA	gb:BC003239.1		HGF-regulated tyrosine kinase substrate	Mm.7919.1	gb:BC003239.1 gb:D50050.1 gb:NM_008244.1	163	FL+Stack	83	1	1	X935	-0.102565318072714	-0.493621776694141	0.6256477585872	0.488	25
936	NA	NA	1416541_at	FLmRNA	gb:NM_009191.1	Skd3	suppressor of K+ transport defect 3	Mm.3990.1	gb:NM_009191.1 gb:U09874.1	120	FL+Stack	83	1	1	X936	-0.103614525648284	-0.498707650229858	0.622097793594222	0.456	25
937	NA	NA	1416542_at	FLmRNA	gb:NM_009343.1	Tctex3	t-complex testis-expressed 3	Mm.18643.1	gb:BC015077.1 gb:NM_009343.1 gb:AB011550.1 gb:U81490.1	118	FL+Stack	83	1	1	X937	0.709158815086635	4.24665904654511	7.22469292175797e-05	0.804	25
938	NA	NA	1416543_at	FLmRNA	gb:NM_010902.1	Nfe2l2	nuclear factor erythroid derived 2 like 2	Mm.1025.1	gb:U20532.1 gb:BC026943.1 gb:NM_010902.1	173	FL+Stack	83	1	1	X938	-0.435450942745533	-2.23775187232417	0.0295787966651658	0.332	25
939	NA	NA	1416544_at	FLmRNA	gb:NM_007971.1	Ezh2	enhancer of zeste homolog 2 (Drosophila)	Mm.4303.1	gb:U52951.1 gb:BC016391.1 gb:BC003772.1 gb:NM_007971.1	136	FL+Stack	83	1	1	X939	-0.588952500825398	-3.24227344695303	0.00195186872736761	0.256	25
940	NA	NA	1416545_at	FLmRNA	gb:NM_133967.1	Zdhhc7	zinc finger DHHC domain containing 7	Mm.129529.1	gb:BC013467.1 gb:NM_133967.1	118	FL+Stack	83	1	1	X940	0.0385267466541259	0.184859285166499	0.85492429302851	0.548	25
941	NA	NA	1416546_a_at	FLmRNA	gb:NM_011290.1	Rpl6	ribosomal protein L6	Mm.588.1	gb:NM_011290.1	311	FL+Stack	82	1	3	X941	-0.236175277504553	-1.15445039708965	0.255709484762503	0.4	25
942	NA	NA	1416547_at	FLmRNA	gb:NM_025597.1	2700033I16Rik	RIKEN cDNA 2700033I16	Mm.2033.1	gb:NM_025597.1	140	FL+Stack	82	1	1	X942	0.160635243614985	0.777110292680991	0.443046887383715	0.524	25
943	NA	NA	1416548_at	FLmRNA	gb:NM_021435.1	AB041549	hypothetical protein MNCb-4414	Mm.142812.1	gb:NM_021435.1	236	FL+Stack	82	1	1	X943	0.578964039247837	3.16957942234276	0.00242647987954179	0.676	25
944	NA	NA	1416549_at	FLmRNA	gb:BQ175095	AB041549	hypothetical protein MNCb-4414	Mm.142812.1	gb:NM_021435.1	236	Stack	53	1	1	X944	0.375061934635897	1.89099997382738	0.0646891954437774	0.656	25
945	NA	NA	1416550_at	FLmRNA	gb:BB320416	AB041549	hypothetical protein MNCb-4414	Mm.142812.1	gb:NM_021435.1	236	Stack	14	1	1	X945	0.196413802625218	0.954369050416531	0.346704286515381	0.548	25
946	NA	NA	1416551_at	FLmRNA	gb:NM_009722.1	Atp2a2	ATPase Ca++ transporting cardiac muscle slowtwitch 2	Mm.42255.1	gb:NM_009722.1	184	FL+Stack	82	1	1	X946	-0.131094621849426	-0.63234693507306	0.532220313475388	0.496	25
947	NA	NA	1416552_at	FLmRNA	gb:NM_025274.1	Esg1	embryonal stem cell specific gene 1	Mm.139314.1	gb:NM_025274.1	123	FL+Stack	82	1	1	X947	0.0255153281974209	0.122393780664445	0.903639920353022	0.5	25
948	NA	NA	1416553_at	FLmRNA	gb:NM_016665.1	Stra13	stimulated by retinoic acid 13	Mm.73550.1	gb:NM_016665.1 gb:U95005.1 gb:U95004.1 gb:U95003.1	118	FL+Stack	82	1	1	X948	-0.21860314386774	-1.06557947201695	0.293799929012304	0.44	25
949	NA	NA	1416554_at	FLmRNA	gb:NM_016861.1	Pdlim1	carboxyl terminal LIM domain protein 1	Mm.5567.1	gb:NM_016861.1 gb:AF053367.2 gb:BC004809.1	163	FL+Stack	82	1	1	X949	-0.381874942717426	-1.92913693460595	0.0596017621517806	0.348	25
950	NA	NA	1416555_at	FLmRNA	gb:NM_007915.1	Ei24	etoposide induced 2.4 mRNA	Mm.4337.1	gb:U41751.2 gb:NM_007915.1	167	FL+Stack	82	1	1	X950	0.0763889323704385	0.367063535783007	0.71666352199038	0.52	25
951	NA	NA	1416556_at	FLmRNA	gb:NM_025982.1	2700085A14Rik	RIKEN cDNA 2700085A14	Mm.35650.1	gb:NM_025982.1	141	FL+Stack	82	1	1	X951	0.332376377727872	1.65694732697541	0.104517676118815	0.648	25
952	NA	NA	1416557_a_at	FLmRNA	gb:U97079.1		U5-116kD	Mm.873.1	gb:NM_011431.1 gb:U97079.1	185	FL+Stack	82	1	2	X952	-0.253844954607997	-1.24460618460683	0.220792435914738	0.476	25
953	NA	NA	1416558_at	FLmRNA	gb:NM_010790.1	Melk	maternal embryonic leucine zipper kinase	Mm.4674.1	gb:L76158.1 gb:NM_010790.1	133	FL+Stack	82	1	1	X953	-0.401347215082992	-2.0394455248561	0.0467560541642252	0.36	25
954	NA	NA	1416559_at	FLmRNA	gb:NM_025897.1	1500003O22Rik	RIKEN cDNA 1500003O22	Mm.36766.1	gb:NM_025897.1 gb:BC022923.1	132	FL+Stack	82	1	1	X954	0.174945296616078	0.847728392670768	0.402917239390664	0.58	25
955	NA	NA	1416560_at	FLmRNA	gb:NM_054055.1	Slc13a3	solute carrier family 13 (sodium-dependentdicarboxylate transporter) member 3	Mm.27473.1	gb:NM_054055.1 gb:AF306491.1 gb:BC026803.1	122	FL+Stack	82	1	1	X955	0.262907295057527	1.29117704003497	0.204186014165734	0.632	25
956	NA	NA	1416561_at	FLmRNA	gb:NM_008077.1	Gad1	glutamic acid decarboxylase 1	Mm.16620.1	gb:AF326548.1 gb:AF326547.1 gb:BC027059.1 gb:AF483493.1 gb:AF483492.1 gb:NM_008077.1	127	FL+Stack	82	1	1	X956	0.327239358667013	1.62930411736545	0.110321139259035	0.652	25
957	NA	NA	1416562_at	FLmRNA	gb:AF326547.1	Gad1	glutamic acid decarboxylase 1	Mm.16620.1	gb:AF326548.1 gb:AF326547.1 gb:BC027059.1 gb:AF483493.1 gb:AF483492.1 gb:NM_008077.1	127	FL	2	1	1	X957	-0.219906473711613	-1.07214567857338	0.290859037306173	0.412	25
958	NA	NA	1416563_at	FLmRNA	gb:NM_016748.1	Ctps	CTP synthase	Mm.1815.1	gb:BC006698.1 gb:U49350.1 gb:NM_016748.1	126	FL+Stack	82	1	1	X958	-0.0424076107343385	-0.203501807868017	0.840485394778655	0.532	25
959	NA	NA	1416564_at	FLmRNA	gb:NM_011446.1	Sox7	SRY-box containing gene 7	Mm.42162.1	gb:AB023419.1 gb:NM_011446.1	83	FL+Stack	82	1	1	X959	0.173801759507388	0.842072197678232	0.406047125112817	0.532	25
960	NA	NA	1416565_at	FLmRNA	gb:NM_025628.1	2010000G05Rik	RIKEN cDNA 2010000G05	Mm.400.1	gb:NM_025628.1 gb:BC024343.1	179	FL+Stack	81	1	1	X960	0.33598141500294	1.67641001629842	0.100582135553241	0.588	25
961	NA	NA	1416566_at	FLmRNA	gb:NM_011499.1	Strap	serine/threonine kinase receptor associatedprotein	Mm.22584.1	gb:NM_011499.1 gb:AF096285.1	294	FL+Stack	81	1	1	X961	-0.603438315357939	-3.35006563962892	0.0014056070240346	0.232	25
962	NA	NA	1416567_s_at	FLmRNA	gb:NM_025983.1	2410043G19Rik	RIKEN cDNA 2410043G19	Mm.20841.1	gb:BC024339.1 gb:NM_025983.1	132	FL+Stack	81	2	2	X962	0.482524586031093	2.52390153671471	0.0145682457790365	0.744	25
963	NA	NA	1416568_a_at	FLmRNA	gb:AW228855	Acinus-pending	apoptotic chromatin condensation inducer in the nucleus	Mm.30236.1	gb:NM_019567.1 gb:AF124725.1	187	Stack	26	1	3	X963	0.161603068709172	0.781875521588178	0.440267553151937	0.604	25
964	NA	NA	1416569_at	FLmRNA	gb:NM_019673.1	Baf53a-pending	BRG1/brm-associated factor 53A	Mm.29546.1	gb:NM_019673.1 gb:AF041476.1 gb:BC001994.1	159	FL+Stack	81	1	1	X964	-0.249055102409494	-1.22008435640376	0.229924519418795	0.428	25
965	NA	NA	1416570_s_at	FLmRNA	gb:NM_138591.1	Gfm	G elongation factor	Mm.27288.1	gb:NM_138591.1 gb:AF315511.1 gb:BC013093.1	167	FL+Stack	81	2	2	X965	-0.768626657647746	-4.87718325716573	7.18970462121571e-06	0.136	25
966	NA	NA	1416571_at	FLmRNA	gb:BB547640	Traf4	Tnf receptor associated factor 4	Mm.4521.1	gb:NM_009423.1 gb:AF233449.1	169	ConsEnd	4	1	1	X966	0.299513476107914	1.48184023463586	0.145798340453676	0.628	25
967	NA	NA	1416572_at	FLmRNA	gb:AI325305	Mmp14	matrix metalloproteinase 14 (membrane-inserted)	Mm.19945.1	gb:U54984.1 gb:NM_008608.1	233	Stack	30	1	1	X967	-0.374573786776354	-1.88827624670088	0.065066141864992	0.332	25
968	NA	NA	1416573_at	FLmRNA	gb:NM_030262.2	BC003494	similar to human C21orf80 protein	Mm.203556.1	gb:AF455270.1 gb:NM_030262.2 gb:BC018194.1 gb:BC003494.1	148	FL	2	1	1	X968	-0.126829912482101	-0.611548163891967	0.54575635557565	0.484	25
969	NA	NA	1416574_at	FLmRNA	gb:NM_023434.1	5730589K01Rik	epidermal Langerhans cell protein LCP1	Mm.28553.1	gb:AF228408.1 gb:NM_023434.1	146	FL+Stack	81	1	1	X969	0.454382854695215	2.35096314203752	0.0224991026594775	0.676	25
970	NA	NA	1416575_at	FLmRNA	gb:NM_009862.1	Cdc45l	cell division cycle 45 homolog (S.cerevisiae)-like	Mm.1248.1	gb:AF081536.1 gb:AF098068.1 gb:AF081538.1 gb:AF081537.1 gb:NM_009862.1	110	FL+Stack	81	1	1	X970	-0.438192230789533	-2.25399876826999	0.0284553183674453	0.416	25
971	NA	NA	1416576_at	FLmRNA	gb:NM_007707.1	Cish3	cytokine inducible SH2-containing protein 3	Mm.3468.1	gb:U88328.1 gb:NM_007707.1	114	FL+Stack	81	1	1	X971	0.00169719881139939	0.00813948737626492	0.993575886405642	0.472	25
972	NA	NA	1416577_a_at	FLmRNA	gb:NM_019712.1	Rbx1	ring-box 1	Mm.29405.1	gb:BC027396.1 gb:AF140599.1 gb:NM_019712.1	242	FL+Stack	80	1	2	X972	0.222353275779161	1.08448343320798	0.285388044668507	0.46	25
973	NA	NA	1416578_at	FLmRNA	gb:BC027396.1		ring-box 1	Mm.29405.1	gb:BC027396.1 gb:AF140599.1 gb:NM_019712.1	242	FL+Stack	44	1	1	X973	-0.519216779126653	-2.75888294123443	0.0078206875542722	0.32	25
974	NA	NA	1416579_a_at	FLmRNA	gb:BC005618.1		tumor-associated calcium signal transducer 1	Mm.4259.1	gb:NM_008532.1 gb:M76124.1 gb:BC005618.1	179	FL+Stack	80	1	2	X974	0.0951616544859652	0.457764413750076	0.650924723401825	0.568	25
975	NA	NA	1416580_a_at	FLmRNA	gb:NM_019719.1	Stub1	STIP1 homology and U-Box containing protein 1	Mm.29000.1	gb:NM_019719.1 gb:AF129086.1	166	FL+Stack	80	1	2	X975	-0.0328641202711672	-0.157667563311829	0.876072661311169	0.528	25
976	NA	NA	1416581_at	FLmRNA	gb:NM_080848.1	Big-pending	Bmp2-induced gene	Mm.28265.1	gb:BC025801.1 gb:NM_080848.1 gb:BC016103.1 gb:AF416510.1	179	FL+Stack	80	1	1	X976	0.410891762800413	2.09426123411641	0.0413106768466567	0.628	25
977	NA	NA	1416582_a_at	FLmRNA	gb:NM_007522.1	Bad	Bcl-associated death promoter	Mm.4387.1	gb:L37296.1 gb:BC006762.1 gb:NM_007522.1	118	FL+Stack	80	1	2	X977	0.542411556933295	2.9137847326708	0.00509098297762871	0.744	25
978	NA	NA	1416583_at	FLmRNA	gb:NM_007522.1	Bad	Bcl-associated death promoter	Mm.4387.1	gb:L37296.1 gb:BC006762.1 gb:NM_007522.1	118	FL+Stack	80	1	1	X978	0.179429909933995	0.869933008463016	0.390773703571954	0.632	25
979	NA	NA	1416584_at	FLmRNA	gb:NM_008550.1	Man2b2	mannosidase 2 alpha B2	Mm.761.1	gb:NM_008550.1 gb:AB006458.1	111	FL+Stack	80	1	1	X979	0.366602708705337	1.84396198760639	0.0714634613064683	0.624	25
980	NA	NA	1416585_at	FLmRNA	gb:NM_019685.1	Ruvbl1	RuvB-like protein 1	Mm.42195.1	gb:NM_019685.1 gb:BC004718.1 gb:AF100694.1	122	FL+Stack	80	1	1	X980	-0.363599956195028	-1.82734643619067	0.0739941558222425	0.34	25
981	NA	NA	1416586_at	FLmRNA	gb:NM_008616.1	Zfp239	Kruppel zinc finger protein 2	Mm.1256.1	gb:M32057.1 gb:NM_008616.1 gb:BC003315.1	112	FL+Stack	80	1	1	X981	0.20250035165277	0.984768613135799	0.331661410345923	0.512	25
982	NA	NA	1416587_a_at	FLmRNA	gb:NM_009532.1	Xrcc1	X-ray repair complementing defective repair inChinese hamster cells 1	Mm.4347.1	gb:U02887.1 gb:NM_009532.1	108	FL+Stack	80	1	2	X982	0.200188285575286	0.973211820754038	0.337328617407905	0.596	25
983	NA	NA	1416588_at	FLmRNA	gb:NM_008985.1	Ptprn	protein tyrosine phosphatase receptor-type N	Mm.2902.1	gb:U11812.1 gb:NM_008985.1	116	FL+Stack	80	1	1	X983	-0.0613484588884239	-0.294586816954598	0.770812258923012	0.516	25
984	NA	NA	1416589_at	FLmRNA	gb:BC004638.1		secreted acidic cysteine rich glycoprotein	Mm.35439.1	gb:NM_009242.1 gb:BC004638.1	413	FL+Stack	79	1	1	X984	-0.87644946400255	-6.52349725748805	9.29205826129197e-09	0.072	25
985	NA	NA	1416590_a_at	FLmRNA	gb:AF327929.1		small GTPase Rah	Mm.28941.1	gb:AF322068.1 gb:NM_033475.1 gb:AF327929.1	193	FL+Stack	79	1	2	X985	-0.329418031866837	-1.64101511640697	0.107831512465013	0.364	25
986	NA	NA	1416591_at	FLmRNA	gb:AF327929.1		small GTPase Rah	Mm.28941.1	gb:AF322068.1 gb:NM_033475.1 gb:AF327929.1	193	FL+Stack	79	1	1	X986	0.0234631723273381	0.112546077489832	0.911358866628176	0.52	25
987	NA	NA	1416592_at	FLmRNA	gb:BC012642.1		Unknown (protein for MGC:13744)	Mm.29728.1	gb:AF109314.1 gb:AB013137.1 gb:NM_053108.1 gb:AF276917.1 gb:BC012642.1	159	FL+Stack	79	1	1	X987	0.299698405237573	1.48281458489265	0.145537599831766	0.616	25
988	NA	NA	1416593_at	FLmRNA	gb:AF276917.1	Grx1	glutaredoxin 1	Mm.29728.1	gb:AF109314.1 gb:AB013137.1 gb:NM_053108.1 gb:AF276917.1 gb:BC012642.1	159	FL	1	1	1	X988	0.137607067603496	0.664153766457146	0.511861332002018	0.592	25
989	NA	NA	1416594_at	FLmRNA	gb:BC024495.1		secreted frizzled-related sequence protein 1	Mm.3171.1	gb:NM_013834.1 gb:U88566.1 gb:BC024495.1	135	FL	1	1	1	X989	0.519538666160232	2.76099690608508	0.00777579027565747	0.72	25
990	NA	NA	1416595_at	FLmRNA	gb:NM_025485.1	Mrps22	ribosomal protein mitochondrial S22	Mm.17949.1	gb:NM_025485.1	119	FL+Stack	79	1	1	X990	-0.292201685595909	-1.44341001995839	0.156376585751896	0.444	25
991	NA	NA	1416596_at	FLmRNA	gb:BC010808.1		RIKEN cDNA 2210409B01 gene	Mm.183126.1	gb:NM_023557.1 gb:BC010808.1	111	FL+Stack	79	1	1	X991	-0.4628413798415	-2.40233401986572	0.0198154460193827	0.328	25
992	NA	NA	1416597_at	FLmRNA	gb:NM_008233.1	Hdgfrp2	hepatoma-derived growth factor related protein2	Mm.38268.1	gb:NM_008233.1 gb:D63850.1 gb:BC003741.1	123	FL+Stack	79	1	1	X992	-0.157733069734823	-0.76283009007389	0.451436975684309	0.428	25
993	NA	NA	1416598_at	FLmRNA	gb:BC021517.1		GLI-Kruppel family member GLI5	Mm.28087.1	gb:NM_031184.1 gb:AF325913.1 gb:AF249340.1 gb:BC021517.1	123	FL+Stack	79	1	1	X993	0.17545122116247	0.850231554752002	0.401536829633217	0.576	25
994	NA	NA	1416599_at	FLmRNA	gb:NM_031184.1	Gli5	GLI-Kruppel family member GLI5	Mm.28087.1	gb:NM_031184.1 gb:AF325913.1 gb:AF249340.1 gb:BC021517.1	123	FL	2	1	1	X994	0.465860216551019	2.42079177299092	0.0189232468035811	0.704	25
995	NA	NA	1416600_a_at	FLmRNA	gb:AF260717.1	Dscr1	Down syndrome candiate region 1	Mm.56.1	gb:AF260717.1 gb:AF282255.1 gb:AF237789.1 gb:NM_019466.1	119	FL+Stack	79	1	3	X995	-0.0723905552803223	-0.347781261727969	0.730941223056333	0.496	25
996	NA	NA	1416601_a_at	FLmRNA	gb:AF282255.1	Dscr1	Down syndrome candidate region 1 protein	Mm.56.1	gb:AF260717.1 gb:AF282255.1 gb:AF237789.1 gb:NM_019466.1	119	FL	1	1	3	X996	0.0713316261870731	0.34267645440616	0.734737360806237	0.52	25
997	NA	NA	1416602_a_at	FLmRNA	gb:NM_011236.1	Rad52	RAD52 homolog (S. cerevisiae)	Mm.149.1	gb:U12135.1 gb:NM_011236.1 gb:U06837.1	90	FL+Stack	79	1	2	X997	0.218083201307698	1.06296108680806	0.294978323518478	0.536	25
998	NA	NA	1416603_at	FLmRNA	gb:NM_009079.1	Rpl22	ribosomal protein L22	Mm.13917.1	gb:D17653.1 gb:BC007139.1 gb:BC021344.1 gb:NM_009079.1	217	FL+Stack	57	1	1	X998	-0.453541522361936	-2.34588089544229	0.0227813955860072	0.332	25
999	NA	NA	1416604_at	FLmRNA	gb:NM_025567.1	Cyc1	cytochrome c-1	Mm.29196.1	gb:BC005620.1 gb:NM_025567.1	185	FL+Stack	78	1	1	X999	-0.443194246844648	-2.28376950753631	0.0264937707665156	0.3	25
1000	NA	NA	1416605_at	FLmRNA	gb:BC024944.1		RIKEN cDNA 2410130M07 gene	Mm.28203.1	gb:BC024944.1 gb:NM_026631.1	156	FL+Stack	78	1	1	X1000	-0.247277676257234	-1.21100068496624	0.23337608452282	0.412	25
1001	NA	NA	1416606_s_at	FLmRNA	gb:BC024944.1		RIKEN cDNA 2410130M07 gene	Mm.28203.1	gb:BC024944.1 gb:NM_026631.1	156	FL+Stack	78	2	2	X1001	-0.280927418236877	-1.38450222213537	0.173733231844858	0.38	25
1002	NA	NA	1416607_at	FLmRNA	gb:NM_133732.1	4931406C07Rik	RIKEN cDNA 4931406C07	Mm.182227.1	gb:BC016078.1 gb:BC011540.1 gb:NM_133732.1	239	FL+Stack	78	1	1	X1002	-0.475816145403522	-2.48214002138915	0.0162099908683707	0.292	25
1003	NA	NA	1416608_a_at	FLmRNA	gb:NM_030561.1	BC004004	hypothetical protein MGC7550	Mm.25308.1	gb:BC004004.1 gb:NM_030561.1	146	FL+Stack	78	1	2	X1003	-0.186181479594645	-0.903432010977006	0.372888650724899	0.476	25
1004	NA	NA	1416609_at	FLmRNA	gb:NM_030561.1	BC004004	hypothetical protein MGC7550	Mm.25308.1	gb:BC004004.1 gb:NM_030561.1	146	FL+Stack	78	1	1	X1004	-0.122019432027193	-0.588115082830869	0.561213092696968	0.536	25
1005	NA	NA	1416610_a_at	FLmRNA	gb:NM_007711.1	Clcn3	chloride channel 3	Mm.28842.1	gb:NM_007711.1	133	FL+Stack	78	1	3	X1005	-0.527704135976632	-2.8149509668955	0.0067067615975779	0.28	25
1006	NA	NA	1416611_at	FLmRNA	gb:BC014751.1		secretory carrier membrane protein 2	Mm.28537.1	gb:NM_022813.1 gb:BC014751.1 gb:AF295402.1	231	FL+Stack	78	1	1	X1006	-0.0668485157040026	-0.321073052454412	0.750874922057401	0.456	25
1007	NA	NA	1416612_at	FLmRNA	gb:NM_009994.1	Cyp1b1	cytochrome P450 1b1 benz[a]anthraceneinducible	Mm.4443.1	gb:NM_009994.1 gb:U03283.1	163	FL+Stack	78	1	1	X1007	0.144979728884327	0.700232249070337	0.48928058232219	0.544	25
1008	NA	NA	1416613_at	FLmRNA	gb:BI251808	Cyp1b1	cytochrome P450 1b1 benz[a]anthracene inducible	Mm.4443.1	gb:NM_009994.1 gb:U03283.1	163	Stack	10	1	1	X1008	0.0168268551508657	0.0807063800962755	0.936370637016404	0.492	25
1009	NA	NA	1416614_at	FLmRNA	gb:NM_025613.1	ORF12	open reading frame 12	Mm.44244.1	gb:BC010712.1 gb:NM_025613.1	173	FL+Stack	78	1	1	X1009	-0.0742545504057624	-0.35676899076813	0.724273978863387	0.508	25
1010	NA	NA	1416615_at	FLmRNA	gb:NM_017393.1	Clpp	caseinolytic protease ATP-dependent proteolytic subunit homolog (E. coli)	Mm.15243.1	gb:NM_017393.1 gb:BC001998.1	134	FL+Stack	78	1	1	X1010	-0.09609252644363	-0.46226991994977	0.647725218612411	0.524	25
1011	NA	NA	1416616_s_at	FLmRNA	gb:NM_017393.1	Clpp	caseinolytic protease ATP-dependent proteolytic subunit homolog (E. coli)	Mm.15243.1	gb:NM_017393.1 gb:BC001998.1	134	FL+Stack	78	2	2	X1011	0.195742018424075	0.951018468101217	0.348389037225583	0.6	25
1012	NA	NA	1416617_at	FLmRNA	gb:NM_080575.1	Acas2	acetyl-Coenzyme A synthetase 2	Mm.7044.1	gb:NM_080575.1 gb:AB046742.1	125	FL+Stack	78	1	1	X1012	-0.109131193055314	-0.525467521557973	0.603568447641221	0.46	25
1013	NA	NA	1416618_at	FLmRNA	gb:NM_008911.1	Ppox	protoporphyrinogen oxidase	Mm.4730.1	gb:NM_008911.1 gb:D45185.1 gb:U25114.1 gb:BC002047.1	109	FL+Stack	78	1	1	X1013	0.0873489113176223	0.419980972520779	0.678010137124203	0.568	25
1014	NA	NA	1416619_at	FLmRNA	gb:NM_028732.1	4632428N05Rik	RIKEN cDNA 4632428N05	Mm.33926.1	gb:NM_028732.1 gb:BC003967.1	193	FL+Stack	43	1	1	X1014	0.268902080519097	1.32211459088293	0.193679071006694	0.612	25
1015	NA	NA	1416620_at	FLmRNA	gb:NM_018817.1	Smarcal1	Swi/SNF related matrix associated actindependent regulator of chromatin subfamily a-like 1	Mm.36676.1	gb:NM_018817.1 gb:AF088884.1	113	FL+Stack	78	1	1	X1015	-0.154872014066036	-0.748765329639171	0.459789559236014	0.452	25
1016	NA	NA	1416621_at	FLmRNA	gb:NM_008502.1	Llglh	lethal giant larvae homolog	Mm.3940.1	gb:D16141.1 gb:NM_008502.1	133	FL+Stack	78	1	1	X1016	0.168985454126552	0.818274892818618	0.419377178370407	0.42	25
1017	NA	NA	1416622_at	FLmRNA	gb:NM_033572.1	5730496C04Rik	RIKEN cDNA 5730496C04 gene	Mm.29508.1	gb:NM_033572.1 gb:BC024714.1	106	FL+Stack	78	1	1	X1017	0.0608886065446491	0.29237317353893	0.772485803157153	0.56	25
1018	NA	NA	1416623_at	FLmRNA	gb:NM_013691.1	Thbs3	thrombospondin 3	Mm.2114.1	gb:L04302.1 gb:L24434.1 gb:NM_013691.1	90	FL+Stack	78	1	1	X1018	-0.141991860086121	-0.685601705740464	0.498370928573113	0.416	25
1019	NA	NA	1416624_a_at	FLmRNA	gb:NM_019883.1	Uba52	ubiquitin A-52 residue ribosomal protein fusionproduct 1	Mm.43005.1	gb:NM_019883.1 gb:AF118402.1 gb:BC014772.1	167	FL+Stack	77	1	5	X1019	0.114162546427255	0.549901671059828	0.586874332902787	0.38	25
1020	NA	NA	1416625_at	FLmRNA	gb:NM_009776.1	Serping1	complement component 1 inhibitor	Mm.38888.1	gb:AF010254.1 gb:BC002026.1 gb:NM_009776.1	192	FL+Stack	77	1	1	X1020	0.277252559294	1.3653894736658	0.179669883320935	0.608	25
1021	NA	NA	1416626_at	FLmRNA	gb:NM_011107.1	Pla2g1b	phospholipase A2 group IB pancreas	Mm.20190.1	gb:AF097637.1 gb:AF094610.1 gb:AF187852.1 gb:NM_011107.1 gb:AF162712.1	116	FL+Stack	77	1	1	X1021	-0.126673574663447	-0.610786151557739	0.546255575092168	0.46	25
1022	NA	NA	1416627_at	FLmRNA	gb:NM_016907.1	Spint1	serine protease inhibitor Kunitz type 1	Mm.104955.1	gb:NM_016907.1 gb:AF099018.1 gb:BC005769.1	126	FL+Stack	77	1	1	X1022	0.189692968668102	0.920889134110034	0.36377699699409	0.524	25
1023	NA	NA	1416628_at	FLmRNA	gb:NM_025791.1	0610006I08Rik	RIKEN cDNA 0610006I08	Mm.144083.1	gb:NM_025791.1	109	FL+Stack	77	1	1	X1023	-0.172130833727264	-0.833811581323583	0.410644748226132	0.368	25
1024	NA	NA	1416629_at	FLmRNA	gb:NM_009201.1	Slc1a7	solute carrier family 1 member 7	Mm.1056.1	gb:AF246130.1 gb:D85044.1 gb:L42115.1 gb:NM_009201.1	152	FL+Stack	77	1	1	X1024	-0.527002875077934	-2.81029223629403	0.00679345064016061	0.284	25
1025	NA	NA	1416630_at	FLmRNA	gb:NM_008321.1	Idb3	inhibitor of DNA binding 3	Mm.110.1	gb:M60523.1 gb:NM_008321.1	163	FL+Stack	77	1	1	X1025	-0.336080699860466	-1.67694677935354	0.100475330144103	0.392	25
1026	NA	NA	1416631_at	FLmRNA	gb:NM_026193.1	1810038H16Rik	RIKEN cDNA 1810038H16	Mm.29234.1	gb:NM_026193.1	114	FL+Stack	77	1	1	X1026	0.118323913682932	0.570132284044706	0.573219773402463	0.588	25
1027	NA	NA	1416632_at	FLmRNA	gb:NM_008615.1	Mod1	malic enzyme supernatant	Mm.148155.1	gb:J02652.1 gb:BC011081.1 gb:NM_008615.1 gb:M26756.1 gb:BC003287.1	300	FL+Stack	77	1	1	X1027	-0.0414173503575098	-0.198744328289859	0.844165128181469	0.472	25
1028	NA	NA	1416633_a_at	FLmRNA	gb:NM_026635.1	5730536A07Rik	RIKEN cDNA 5730536A07	Mm.27107.1	gb:BC005745.1 gb:NM_026635.1	142	FL+Stack	77	1	2	X1028	0.42552713241288	2.17933152869059	0.0339467242386977	0.676	25
1029	NA	NA	1416634_at	FLmRNA	gb:NM_026635.1	5730536A07Rik	RIKEN cDNA 5730536A07	Mm.27107.1	gb:BC005745.1 gb:NM_026635.1	142	FL+Stack	77	1	1	X1029	0.274463916767828	1.3509140543682	0.184267711078193	0.632	25
1030	NA	NA	1416635_at	FLmRNA	gb:NM_020561.1	Asml3a-pending	acid sphingomyelinase-like phosphodiesterase 3a	Mm.2379.1	gb:NM_020561.1	127	FL+Stack	77	1	1	X1030	-0.614423228400078	-3.43379790536798	0.00108429304998955	0.252	25
1031	NA	NA	1416636_at	FLmRNA	gb:NM_053075.1	Rheb	RAS-homolog enriched in brain	Mm.154984.1	gb:NM_053075.1 gb:AB039919.1 gb:BC012273.1	143	FL+Stack	77	1	1	X1031	-0.273974815095508	-1.34837767915104	0.185082424051782	0.408	25
1032	NA	NA	1416637_at	FLmRNA	gb:NM_009207.1	Slc4a2	solute carrier family 4 (anion exchanger) member 2	Mm.4580.1	gb:J04036.1 gb:NM_009207.1	139	FL+Stack	77	1	1	X1032	-0.0243059951227766	-0.116590421050895	0.908187702471423	0.476	25
1033	NA	NA	1416638_at	FLmRNA	gb:NM_015772.1	Sall2	sal-like 2 (Drosophila)	Mm.39487.1	gb:NM_015772.1	112	FL+Stack	77	1	1	X1033	-0.0444924963499239	-0.213519484124551	0.83274882687698	0.384	25
1034	NA	NA	1416639_at	FLmRNA	gb:NM_019741.1	Slc2a5	solute carrier family 2 (facilitated glucosetransporter) member 5	Mm.34150.1	gb:AF161071.1 gb:NM_019741.1 gb:BC023500.1	104	FL+Stack	77	1	1	X1034	0.144919383454431	0.699936631520012	0.489463349918082	0.468	25
1035	NA	NA	1416640_at	FLmRNA	gb:NM_021487.1	Kcne1l	potassium voltage-gated channel Isk-relatedfamily member 1-like	Mm.58507.1	gb:NM_021487.1	94	FL+Stack	77	1	1	X1035	-0.0794935143155149	-0.382043601484988	0.705640556349942	0.472	25
1036	NA	NA	1416641_at	FLmRNA	gb:NM_010715.1	Lig1	ligase I DNA ATP-dependent	Mm.1013.1	gb:U04674.1 gb:NM_010715.1 gb:U19604.1	133	FL+Stack	77	1	1	X1036	-0.138037268403875	-0.666256885696687	0.510529945677041	0.436	25
1037	NA	NA	1416642_a_at	FLmRNA	gb:NM_009429.1	Tpt1	tumor protein translationally-controlled 1	Mm.254.1	gb:NM_009429.1	255	FL+Stack	76	1	3	X1037	0.0188617612158948	0.0904685585892312	0.928693921970963	0.348	25
1038	NA	NA	1416643_at	FLmRNA	gb:BF608828	Tpt1	tumor protein translationally-controlled 1	Mm.254.1	gb:NM_009429.1	255	ConsEnd	0	1	1	X1038	0.318314090055098	1.58152132690691	0.12096356076209	0.64	25
1039	NA	NA	1416644_a_at	FLmRNA	gb:BB116052	Sema3b	sema domain immunoglobulin domain (Ig) short basic domain secreted (semaphorin) 3B	Mm.4083.1	gb:NM_009153.1	159	Stack	9	1	2	X1039	0.335428331125663	1.67342062092173	0.101178659130745	0.628	25
1040	NA	NA	1416645_a_at	FLmRNA	gb:NM_007423.1	Afp	alpha fetoprotein	Mm.80.1	gb:NM_007423.1	178	FL+Stack	76	1	9	X1040	0.154148310618522	0.745209684354145	0.461915053806462	0.484	25
1041	NA	NA	1416646_at	FLmRNA	gb:NM_007423.1	Afp	alpha fetoprotein	Mm.80.1	gb:NM_007423.1	178	FL+Stack	76	1	1	X1041	0.129513516133701	0.624633244814919	0.537220126772189	0.512	25
1042	NA	NA	1416647_at	FLmRNA	gb:NM_007533.1	Bckdha	branched chain ketoacid dehydrogenase E1 alphapolypeptide	Mm.25848.1	gb:BC003787.1 gb:NM_007533.1 gb:L47335.1	211	FL+Stack	76	1	1	X1042	-0.215758695843381	-1.05126267886627	0.300282635132624	0.416	25
1043	NA	NA	1416648_at	FLmRNA	gb:NM_030238.1	Dnchc1	dynein cytoplasmic heavy chain 1	Mm.181430.1	gb:NM_030238.1 gb:AY004877.1	214	FL+Stack	76	1	1	X1043	0.302945062991421	1.49993992077736	0.141014090797323	0.58	25
1044	NA	NA	1416649_at	FLmRNA	gb:NM_007443.1	Ambp	alpha 1 microglobulin/bikunin	Mm.2197.1	gb:BC021660.1 gb:NM_007443.1	156	FL+Stack	76	1	1	X1044	0.350117624969074	1.75324956676665	0.0862071046524212	0.704	25
1045	NA	NA	1416650_at	FLmRNA	gb:NM_138954.1	Rfpl4	ret finger protein-like 4	Mm.28764.1	gb:AY070253.1 gb:NM_138954.1	101	FL+Stack	76	1	1	X1045	0.0320035366925366	0.153536002992702	0.879294309564401	0.492	25
1046	NA	NA	1416651_at	FLmRNA	gb:NM_013859.1	ORF6	open reading frame 6	Mm.2310.1	gb:NM_013859.1 gb:AF119498.1 gb:BC019440.1	110	FL+Stack	76	1	1	X1046	0.44516466897092	2.29554198273224	0.0257516299153855	0.672	25
1047	NA	NA	1416652_at	FLmRNA	gb:AF316825.1	Aspn	asporin precursor	Mm.25755.1	gb:NM_025711.1 gb:AF316825.1	119	FL	1	1	1	X1047	-0.128816384637708	-0.621233194436009	0.539431586254711	0.412	25
1048	NA	NA	1416653_at	FLmRNA	gb:NM_011504.1	Stxbp3	syntaxin binding protein 3	Mm.12155.1	gb:D30798.1 gb:NM_011504.1 gb:U19521.1	117	FL+Stack	76	1	1	X1048	-0.0947893579645648	-0.455962690163599	0.652206031440717	0.5	25
1049	NA	NA	1416654_at	FLmRNA	gb:NM_025286.1	Slc31a2	solute carrier family 31 member 2	Mm.17804.1	gb:NM_025286.1	121	FL+Stack	76	1	1	X1049	-0.182066413269825	-0.88300427997284	0.383732504938618	0.472	25
1050	NA	NA	1416655_at	FLmRNA	gb:NM_021550.1	1500002I11Rik	hypothetical protein from clone 1-44	Mm.25677.1	gb:NM_021550.1 gb:AB030184.1	105	FL+Stack	76	1	1	X1050	0.199245277396006	0.968501429597954	0.33965663317281	0.632	25
1051	NA	NA	1416656_at	FLmRNA	gb:NM_033444.1	Clic1	chloride intracellular channel 1	Mm.29524.1	gb:BC004658.1 gb:NM_033444.1	227	FL+Stack	75	1	1	X1051	0.0610173911081571	0.292993105823808	0.772017016587367	0.56	25
1052	NA	NA	1416657_at	FLmRNA	gb:NM_009652.1	Akt1	thymoma viral proto-oncogene 1	Mm.6645.1	gb:NM_009652.1	192	FL+Stack	75	1	1	X1052	0.0432734871051245	0.207662040651941	0.837270523417206	0.552	25
1053	NA	NA	1416658_at	FLmRNA	gb:NM_011356.1	Frzb	secreted frizzled-related sequence protein 3	Mm.3246.1	gb:U68058.1 gb:U91905.1 gb:BC016884.1 gb:U88568.1 gb:NM_011356.1	130	FL+Stack	75	1	1	X1053	0.328232012644389	1.63463759131217	0.109181608627284	0.644	25
1054	NA	NA	1416659_at	FLmRNA	gb:U14172.1		p162 protein	Mm.2238.1	gb:U14172.1 gb:NM_010123.1	376	FL+Stack	75	1	1	X1054	-0.510817555356953	-2.70405932956081	0.00907108735602885	0.264	25
1055	NA	NA	1416660_at	FLmRNA	gb:NM_010123.1	Eif3	eukaryotic translation initiation factor 3	Mm.2238.1	gb:U14172.1 gb:NM_010123.1	376	FL+Stack	9	1	1	X1055	-0.214416547749936	-1.04451373736605	0.303372129362275	0.364	25
1056	NA	NA	1416661_at	FLmRNA	gb:BB835796	Eif3	eukaryotic translation initiation factor 3	Mm.2238.1	gb:U14172.1 gb:NM_010123.1	376	Stack	11	1	1	X1056	-0.0445392460776888	-0.21374413312127	0.832575518950468	0.464	25
1057	NA	NA	1416662_at	FLmRNA	gb:NM_138665.1	MGC6279	hypothetical protein MGC6279	Mm.141020.1	gb:BC003456.1 gb:NM_138665.1	252	FL+Stack	75	1	1	X1057	-0.173354281082315	-0.839859499384603	0.407275559929063	0.404	25
1058	NA	NA	1416663_at	FLmRNA	gb:NM_025358.1	1010001N11Rik	RIKEN cDNA 1010001N11	Mm.29939.1	gb:NM_025358.1	211	FL+Stack	75	1	1	X1058	0.052852971269121	0.253710363220261	0.80188323834912	0.576	25
1059	NA	NA	1416664_at	FLmRNA	gb:NM_023223.1	Cdc20	cell division cycle 20 homolog (S. cerevisiae)	Mm.29931.1	gb:AB045313.1 gb:BC003215.1 gb:NM_023223.1 gb:AF312208.1	170	FL+Stack	75	1	1	X1059	-0.588210730438959	-3.23683042259861	0.00198414892193493	0.268	25
1060	NA	NA	1416665_at	FLmRNA	gb:AF098949.1		COQ7 protein	Mm.20634.1	gb:AF098949.1 gb:NM_009940.1 gb:AF053770.1 gb:AF080580.1	98	FL+Stack	75	1	1	X1060	-0.211285735895637	-1.02878633642548	0.310655247502109	0.44	25
1061	NA	NA	1416666_at	FLmRNA	gb:NM_009255.1	Serpine2	serine protease inhibitor 4	Mm.3093.1	gb:NM_009255.1 gb:BC010675.1	173	FL+Stack	75	1	1	X1061	0.0603862358583005	0.289954996927377	0.774315213721413	0.524	25
1062	NA	NA	1416667_at	FLmRNA	gb:NM_007898.1	Ebp	phenylalkylamine Ca2+ antagonist (emopamil)binding protein	Mm.27183.1	gb:NM_007898.1 gb:BC004620.1 gb:BC004703.1	149	FL+Stack	75	1	1	X1062	0.157313800656327	0.760768182766761	0.452655958812773	0.592	25
1063	NA	NA	1416668_at	FLmRNA	gb:NM_025736.1	4921531G14Rik	RIKEN cDNA 4921531G14	Mm.464.1	gb:BC004716.1 gb:NM_025736.1	111	FL+Stack	75	1	1	X1063	-0.181406292957799	-0.879730321398228	0.385488621595489	0.42	25
1064	NA	NA	1416669_s_at	FLmRNA	gb:NM_013608.1	Naca	nascent polypeptide-associated complex alphapolypeptide	Mm.3746.1	gb:U48364.1 gb:NM_013608.1	91	FL+Stack	75	2	3	X1064	-0.281940600265604	-1.38977923977221	0.172120793509836	0.376	25
1065	NA	NA	1416670_at	FLmRNA	gb:AY091600.1		ESET protein	Mm.181661.1	gb:AF091628.1 gb:NM_018877.1 gb:AY091600.1	121	FL	1	1	1	X1065	-0.224941394100862	-1.09754914389157	0.279672207787864	0.408	25
1066	NA	NA	1416671_a_at	FLmRNA	gb:NM_053177.1	Mcoln1	mucolipin 1	Mm.8356.1	gb:AF302009.1 gb:NM_053177.1 gb:BC005651.1	111	FL+Stack	75	1	2	X1066	0.0165339284233084	0.079301161870622	0.937476178091075	0.492	25
1067	NA	NA	1416672_s_at	FLmRNA	gb:NM_053177.1	Mcoln1	mucolipin 1	Mm.8356.1	gb:AF302009.1 gb:NM_053177.1 gb:BC005651.1	111	FL+Stack	75	2	3	X1067	-0.0116356765944338	-0.055805263169954	0.955977900779926	0.516	25
1068	NA	NA	1416673_at	FLmRNA	gb:NM_019517.1	Bace2	beta-site APP-cleaving enzyme 2	Mm.28116.1	gb:NM_019517.1 gb:AF216310.1	108	FL+Stack	75	1	1	X1068	-0.128595225676322	-0.620154687648966	0.540134040403067	0.516	25
1069	NA	NA	1416674_at	FLmRNA	gb:D88187.1	ftp-1	Ftp-1	Mm.4860.1	gb:NM_011214.1 gb:U55057.1 gb:D88187.1	96	FL+Stack	75	1	1	X1069	-0.0339994043970544	-0.163118287479018	0.871825591789706	0.468	25
1070	NA	NA	1416675_s_at	FLmRNA	gb:NM_019676.1	Plcd	phospholipase C delta	Mm.23963.1	gb:BC025798.1 gb:AF133125.1 gb:U85711.1 gb:NM_019676.1	108	FL+Stack	75	2	2	X1070	0.0300300788357404	0.144062514609578	0.886689036816585	0.52	25
1071	NA	NA	1416676_at	FLmRNA	gb:NM_023125.1	Kng	kininogen	Mm.2160.1	gb:BC018158.1 gb:NM_023125.1	247	FL+Stack	74	1	1	X1071	0.252376623892511	1.23708229780608	0.223565681924102	0.532	25
1072	NA	NA	1416677_at	FLmRNA	gb:NM_013475.1	Apoh	apolipoprotein H	Mm.2266.1	gb:NM_013475.1 gb:BC019811.1	198	FL+Stack	74	1	1	X1072	0.132723154532569	0.640295408409399	0.527093625837922	0.572	25
1073	NA	NA	1416678_at	FLmRNA	gb:NM_011991.1	Cops3	COP9 (constitutive photomorphogenic) subunit 3(Arabidopsis)	Mm.40.1	gb:AF071313.1 gb:NM_011991.1	161	FL+Stack	74	1	1	X1073	-0.689249889415172	-4.05979312837805	0.000138560445022382	0.188	25
1074	NA	NA	1416679_at	FLmRNA	gb:BC009119.1		ATP-binding cassette sub-family D (ALD) member3	Mm.1519.1	gb:BC009119.1 gb:NM_008991.1	186	FL+Stack	74	1	1	X1074	-0.738308273288653	-4.54045461483425	2.51557570482847e-05	0.188	25
1075	NA	NA	1416680_at	FLmRNA	gb:NM_011668.1	Ube3a	ubiquitin protein ligase E3A	Mm.9002.1	gb:U82122.1 gb:U96636.1 gb:NM_011668.1	174	FL+Stack	74	1	1	X1075	-0.636237793142938	-3.60563677921106	0.000628946155868525	0.224	25
1076	NA	NA	1416681_at	FLmRNA	gb:AI449114	Ube3a	ubiquitin protein ligase E3A	Mm.9002.1	gb:U82122.1 gb:U96636.1 gb:NM_011668.1	174	Stack	10	1	1	X1076	-0.165619223126926	-0.801666117767827	0.428834521272805	0.372	25
1077	NA	NA	1416682_at	FLmRNA	gb:AK018443.1	Ube3a		Mm.9002.1	gb:U82122.1 gb:U96636.1 gb:NM_011668.1	174	Stack	10	1	1	X1077	-0.0514974395019907	-0.247191714827562	0.806869364473566	0.516	25
1078	NA	NA	1416683_at	FLmRNA	gb:NM_138749.1	Plxnb2	plexin B2	Mm.28780.1	gb:NM_138749.1 gb:BC007481.1 gb:BC003293.1	197	FL+Stack	74	1	1	X1078	-0.141219908930471	-0.681823802478777	0.500733066875624	0.452	25
1079	NA	NA	1416684_at	FLmRNA	gb:NM_007991.1	Fbl	fibrillarin	Mm.4595.1	gb:BC003813.1 gb:NM_007991.1	136	FL+Stack	74	1	1	X1079	0.057462036135271	0.275882155886186	0.784986786311755	0.6	25
1080	NA	NA	1416685_s_at	FLmRNA	gb:NM_007991.1	Fbl	fibrillarin	Mm.4595.1	gb:BC003813.1 gb:NM_007991.1	136	FL+Stack	74	2	2	X1080	0.0289970740881423	0.139104078383047	0.890563512905307	0.536	25
1081	NA	NA	1416686_at	FLmRNA	gb:NM_011961.1	Plod2	procollagen lysine 2-oxoglutarate 5-dioxygenase2	Mm.79983.1	gb:AF080572.1 gb:BC021352.1 gb:NM_011961.1	143	FL+Stack	74	1	1	X1081	0.239776779074583	1.17275950881121	0.248318227191287	0.568	25
1082	NA	NA	1416687_at	FLmRNA	gb:BC021352.1		procollagen lysine 2-oxoglutarate 5-dioxygenase2	Mm.79983.1	gb:AF080572.1 gb:BC021352.1 gb:NM_011961.1	143	FL+Stack	25	1	1	X1082	-0.489892365478314	-2.57017581185112	0.0129251859313567	0.332	25
1083	NA	NA	1416688_at	FLmRNA	gb:NM_013669.1	Snap91	synaptosomal-associated protein 91 kDa	Mm.4870.1	gb:NM_013669.1 gb:M83985.1	101	FL+Stack	74	1	1	X1083	0.233153213900127	1.13911245564693	0.262020482842769	0.584	25
1084	NA	NA	1416689_at	FLmRNA	gb:NM_011656.1	Tuft1	tuftelin 1	Mm.10214.1	gb:AF047704.1 gb:NM_011656.1 gb:BC019213.1	94	FL+Stack	74	1	1	X1084	0.133865667651597	0.645873823423222	0.523511042112793	0.624	25
1085	NA	NA	1416690_at	FLmRNA	gb:NM_019581.1	Gtpbp2	GTP binding protein 2	Mm.22147.1	gb:AF168991.1 gb:AB024573.1 gb:NM_019581.1	138	FL+Stack	74	1	1	X1085	-0.00945307702506235	-0.0453367152609576	0.964229727370394	0.528	25
1086	NA	NA	1416691_at	FLmRNA	gb:AB024573.1	Gtpbp2	GTP-binding like protein 2	Mm.22147.1	gb:AF168991.1 gb:AB024573.1 gb:NM_019581.1	138	FL	3	1	1	X1086	0.181644169734058	0.88091001077466	0.384855271241057	0.544	25
1087	NA	NA	1416692_at	FLmRNA	gb:NM_016706.1	Coil	coilin	Mm.29736.1	gb:NM_016706.1 gb:AF208663.1	105	FL+Stack	74	1	1	X1087	0.16694023025001	0.808181592443794	0.425109470919859	0.58	25
1088	NA	NA	1416693_at	FLmRNA	gb:NM_013519.1	Foxc2	forkhead box C2	Mm.14092.1	gb:NM_013519.1	90	FL+Stack	74	1	1	X1088	-0.358810318539221	-1.80092945960988	0.0781714833310379	0.4	25
1089	NA	NA	1416694_at	FLmRNA	gb:NM_010294.1	Gk-rs2	glucokinase activity related sequence 2	Mm.61206.1	gb:NM_010294.1 gb:AF117734.1	93	FL+Stack	74	1	1	X1089	0.168101064726223	0.813909503049475	0.421850696062797	0.572	25
1090	NA	NA	1416695_at	FLmRNA	gb:BC002055.1		Similar to benzodiazepine receptor peripheral	Mm.1508.1	gb:NM_009775.1 gb:L17306.1 gb:BC002055.1 gb:D21207.1	194	FL+Stack	73	1	1	X1090	0.544153412618308	2.92563650801306	0.00492345555291405	0.748	25
1091	NA	NA	1416696_at	FLmRNA	gb:NM_080837.1	Il25	interleukin 25	Mm.29925.1	gb:AY038184.1 gb:NM_080837.1	150	FL+Stack	73	1	1	X1091	0.278520712065459	1.37198026962015	0.177605535840121	0.668	25
1092	NA	NA	1416697_at	FLmRNA	gb:NM_010074.1	Dpp4	dipeptidylpeptidase 4	Mm.1151.1	gb:NM_010074.1 gb:BC022183.1	157	FL+Stack	73	1	1	X1092	-0.720665398937493	-4.35954514907698	4.83805781801721e-05	0.216	25
1093	NA	NA	1416698_a_at	FLmRNA	gb:NM_016904.1	Cks1	CDC28 protein kinase 1	Mm.3049.1	gb:AB025409.1 gb:NM_016904.1	161	FL+Stack	73	1	2	X1093	0.285351232987132	1.40756721459153	0.166769739355158	0.604	25
1094	NA	NA	1416699_at	FLmRNA	gb:NM_026124.1	1110008F13Rik	RIKEN cDNA 1110008F13	Mm.29264.1	gb:BC019445.1 gb:NM_026124.1	127	FL+Stack	73	1	1	X1094	-0.434885854555047	-2.23440870335453	0.029814752672719	0.324	25
1095	NA	NA	1416700_at	FLmRNA	gb:NM_028810.1	Arhe	ras homolog gene family member E	Mm.46497.1	gb:BC009002.1 gb:NM_028810.1	123	FL+Stack	73	1	1	X1095	-0.316341272160676	-1.57100061732852	0.123413683783871	0.388	25
1096	NA	NA	1416701_at	FLmRNA	gb:BC009002.1		ras homolog gene family member E	Mm.46497.1	gb:BC009002.1 gb:NM_028810.1	123	FL	6	1	1	X1096	0.0854474353355639	0.410793227968144	0.68466298175822	0.552	25
1097	NA	NA	1416702_at	FLmRNA	gb:BC006776.1		serine (or cysteine) proteinase inhibitor cladeI (neuroserpin) member 1	Mm.41560.1	gb:NM_009250.1 gb:BC006776.1	135	FL+Stack	25	1	1	X1097	0.429076324877063	2.20015498714592	0.0323291251593531	0.62	25
1098	NA	NA	1416703_at	FLmRNA	gb:NM_011951.1	Mapk14	mitogen activated protein kinase 14	Mm.4437.1	gb:U10871.1 gb:NM_011951.1 gb:BC012235.1 gb:D83073.1	164	FL+Stack	73	1	1	X1098	-0.0511706618853271	-0.245620403723247	0.808072472398289	0.5	25
1099	NA	NA	1416704_at	FLmRNA	gb:BC012235.1		mitogen activated protein kinase 14	Mm.4437.1	gb:U10871.1 gb:NM_011951.1 gb:BC012235.1 gb:D83073.1	164	FL	1	1	1	X1099	0.192209541973325	0.933414923422859	0.357327663405243	0.516	25
1100	NA	NA	1416705_at	FLmRNA	gb:BC006953.1		Unknown (protein for MGC:6936)	Mm.43671.1	gb:NM_025683.1 gb:BC006953.1 gb:BC019126.1	147	FL+Stack	73	1	1	X1100	0.25376873428242	1.24421547614207	0.220935824835104	0.564	25
1101	NA	NA	1416706_at	FLmRNA	gb:BC019126.1		Unknown (protein for MGC:29410)	Mm.43671.1	gb:NM_025683.1 gb:BC006953.1 gb:BC019126.1	147	FL+Stack	8	1	1	X1101	-0.37312092647894	-1.88017654136693	0.0661980391845774	0.352	25
1102	NA	NA	1416707_a_at	FLmRNA	gb:NM_025928.1	2600009M07Rik	RIKEN cDNA 2600009M07	Mm.36715.1	gb:AF348510.1 gb:NM_025928.1	130	FL+Stack	73	1	2	X1102	-0.0463162911724859	-0.222284168189245	0.825993458593281	0.46	25
1103	NA	NA	1416708_a_at	FLmRNA	gb:NM_027898.1	1300003M23Rik	RIKEN cDNA 1300003M23	Mm.27366.1	gb:NM_027898.1	105	FL+Stack	73	1	2	X1103	-0.308786857622264	-1.53084786961005	0.133130295976185	0.388	25
1104	NA	NA	1416709_a_at	FLmRNA	gb:NM_031375.1	Ngrn-pending	neugrin	Mm.21175.1	gb:AB047544.1 gb:NM_031375.1	79	FL+Stack	73	1	2	X1104	-0.0374339352952901	-0.17961077446766	0.858998535945648	0.484	25
1105	NA	NA	1416710_at	FLmRNA	gb:NM_026239.1	9030603L14Rik	RIKEN cDNA 9030603L14	Mm.41489.1	gb:NM_026239.1	102	FL+Stack	73	1	1	X1105	-0.326261398626324	-1.62405338663607	0.111452347468114	0.392	25
1106	NA	NA	1416711_at	FLmRNA	gb:NM_009322.1	Tbr1	T-box brain gene 1	Mm.14158.1	gb:U49251.1 gb:NM_009322.1	84	FL+Stack	73	1	1	X1106	-0.156257863453055	-0.755576463520356	0.455733661925971	0.404	25
1107	NA	NA	1416712_at	FLmRNA	gb:NM_008820.1	Pep4	peptidase 4	Mm.69751.1	gb:D82983.1 gb:U51014.1 gb:NM_008820.1	139	FL+Stack	72	1	1	X1107	-0.255325428839106	-1.25219836827076	0.218019646899624	0.396	25
1108	NA	NA	1416713_at	FLmRNA	gb:NM_026481.1	2700055K07Rik	RIKEN cDNA 2700055K07	Mm.29358.1	gb:NM_026481.1 gb:BC010788.1	115	FL+Stack	72	1	1	X1108	-0.113458801527467	-0.546482338771578	0.589197325556973	0.512	25
1109	NA	NA	1416714_at	FLmRNA	gb:BC005450.1		interferon concensus sequence binding protein	Mm.3182.1	gb:BC005450.1 gb:M32489.1 gb:NM_008320.1	157	FL+Stack	72	1	1	X1109	0.456153031281704	2.36167228968606	0.0219144077167261	0.636	25
1110	NA	NA	1416715_at	FLmRNA	gb:NM_008126.1	Gjb3	gap junction membrane channel protein beta 3	Mm.90003.1	gb:NM_008126.1 gb:BC024387.1	89	FL+Stack	72	1	1	X1110	0.233472393177688	1.14073130769638	0.26134923980249	0.524	25
1111	NA	NA	1416716_at	FLmRNA	gb:NM_010112.1	Efs	embryonal Fyn-associated substrate	Mm.28543.1	gb:U57686.1 gb:BC005438.1 gb:U28728.1 gb:NM_010112.1	109	FL+Stack	72	1	1	X1111	-0.571238133417675	-3.1142152406396	0.00285805468515792	0.28	25
1112	NA	NA	1416717_at	FLmRNA	gb:NM_009420.1	Tpx1	testis specific gene 1	Mm.1296.1	gb:NM_009420.1 gb:M25533.1	86	FL+Stack	72	1	1	X1112	0.18388572021502	0.892031609576877	0.378916320151068	0.54	25
1113	NA	NA	1416718_at	FLmRNA	gb:NM_007529.1	Bcan	brevican	Mm.4598.1	gb:NM_007529.1	86	FL+Stack	72	1	1	X1113	0.316251834437607	1.57052400734047	0.123525609916993	0.624	25
1114	NA	NA	1416719_a_at	FLmRNA	gb:NM_025963.1	2210402A09Rik	RIKEN cDNA 2210402A09	Mm.39130.1	gb:BC019725.1 gb:BC003853.1 gb:NM_025963.1	181	FL+Stack	71	1	3	X1114	-0.199208340673242	-0.968316965681946	0.339748014443933	0.368	25
1115	NA	NA	1416720_at	FLmRNA	gb:BC012039.1		RIKEN cDNA 1210001E11 gene	Mm.24042.1	gb:BC012039.1 gb:NM_026499.1	355	FL+Stack	71	1	1	X1115	-0.374929918251204	-1.89026324528599	0.0647909719286148	0.384	25
1116	NA	NA	1416721_s_at	FLmRNA	gb:BC012039.1		RIKEN cDNA 1210001E11 gene	Mm.24042.1	gb:BC012039.1 gb:NM_026499.1	355	FL+Stack	71	2	2	X1116	-0.362622378151872	-1.82194610355963	0.0748326183370338	0.328	25
1117	NA	NA	1416722_at	FLmRNA	gb:NM_025812.1	Hmg20a	high mobility group 20A	Mm.150856.1	gb:BC013804.1 gb:NM_025812.1	148	FL+Stack	71	1	1	X1117	0.106820675043542	0.514255947695323	0.611300861199504	0.572	25
1118	NA	NA	1416723_at	FLmRNA	gb:NM_013685.1	Tcf4	transcription factor 4	Mm.4269.1	gb:NM_013685.1 gb:U16322.1	199	FL+Stack	71	1	1	X1118	-0.630852671278965	-3.56249337911737	0.00072218302016632	0.216	25
1119	NA	NA	1416724_x_at	FLmRNA	gb:AI639846	Tcf4	transcription factor 4	Mm.4269.1	gb:NM_013685.1 gb:U16322.1	199	Stack	8	1	3	X1119	-0.746260602678634	-4.62539783024591	1.8418249931738e-05	0.184	25
1120	NA	NA	1416725_at	FLmRNA	gb:BB663592	Tcf4	transcription factor 4	Mm.4269.1	gb:NM_013685.1 gb:U16322.1	199	ConsEnd	0	1	1	X1120	-0.3201303258902	-1.59122001556007	0.118739463742561	0.388	25
1121	NA	NA	1416726_s_at	FLmRNA	gb:NM_133777.1	6720465F12Rik	RIKEN cDNA 0910001J09	Mm.22491.1	gb:BC012255.1 gb:NM_133777.1	180	FL+Stack	71	2	4	X1121	-0.230537345954125	-1.12585454193491	0.267563573883605	0.424	25
1122	NA	NA	1416727_a_at	FLmRNA	gb:NM_025797.1	0610009N12Rik	RIKEN cDNA 0610009N12	Mm.31018.1	gb:NM_025797.1 gb:BC024341.1	158	FL+Stack	71	1	2	X1122	-0.585043865918589	-3.21367363021889	0.00212715088013783	0.244	25
1123	NA	NA	1416728_at	FLmRNA	gb:NM_009975.1	Csnk2b	casein kinase II beta subunit	Mm.26789.1	gb:BC003775.1 gb:NM_009975.1	127	FL+Stack	71	1	1	X1123	-0.260852163827411	-1.28059526332445	0.207875353722581	0.4	25
1124	NA	NA	1416729_at	FLmRNA	gb:NM_008877.1	Plg	plasminogen	Mm.971.1	gb:J04766.1 gb:NM_008877.1 gb:BC014773.1	196	FL+Stack	71	1	1	X1124	0.163868921834618	0.793037787052418	0.433797277157704	0.564	25
1125	NA	NA	1416730_at	FLmRNA	gb:BC004574.1		RNA cyclase homolog	Mm.28630.1	gb:BC004574.1 gb:NM_021525.1	123	FL+Stack	71	1	1	X1125	-0.330310971768476	-1.64582036852706	0.106823205580852	0.396	25
1126	NA	NA	1416731_at	FLmRNA	gb:NM_009409.1	Top2b	topoisomerase (DNA) II beta	Mm.4093.1	gb:D38046.1 gb:NM_009409.1	174	FL+Stack	71	1	1	X1126	-0.557478118654035	-3.01737722698967	0.00378900361184324	0.26	25
1127	NA	NA	1416732_at	FLmRNA	gb:BB732892	Top2b	topoisomerase (DNA) II beta	Mm.4093.1	gb:D38046.1 gb:NM_009409.1	174	Stack	8	1	1	X1127	-0.11316654193554	-0.545062480353435	0.590163207371187	0.416	25
1128	NA	NA	1416733_at	FLmRNA	gb:BC013703.1		muskelin 1 intracellular mediator containingkelch motifs	Mm.20930.1	gb:U72194.1 gb:BC013703.1 gb:NM_013791.1	152	FL+Stack	71	1	1	X1128	0.196763884005668	0.956115476176346	0.345828247693476	0.552	25
1129	NA	NA	1416734_at	FLmRNA	gb:NM_013791.1	Mkln1	muskelin 1 intracellular mediator containingkelch motifs	Mm.20930.1	gb:U72194.1 gb:BC013703.1 gb:NM_013791.1	152	FL	3	1	1	X1129	-0.254552094480566	-1.24823178341057	0.219465101789967	0.4	25
1130	NA	NA	1416735_at	FLmRNA	gb:NM_019734.1	Asah1	N-acylsphingosine amidohydrolase	Mm.22547.1	gb:NM_019734.1 gb:AF157500.1 gb:AF352179.1 gb:BC003204.1	155	FL+Stack	71	1	1	X1130	0.411078802549575	2.09534055157466	0.0412092087659692	0.688	25
1131	NA	NA	1416736_at	FLmRNA	gb:NM_138660.1	MLN51	MLN51 protein	Mm.40120.1	gb:NM_138660.1	154	FL+Stack	71	1	1	X1131	-0.218910613071822	-1.06712815404858	0.293104470862962	0.452	25
1132	NA	NA	1416737_at	FLmRNA	gb:NM_008195.1	Gys3	glycogen synthase 3 brain	Mm.35662.1	gb:NM_008195.1 gb:BC019389.1	147	FL+Stack	71	1	1	X1132	0.332249631852557	1.65626401572773	0.10465808680207	0.632	25
1133	NA	NA	1416738_at	FLmRNA	gb:AF321921.1		BRAP2 variant 2	Mm.153372.1	gb:AF321921.1 gb:NM_028227.1	120	FL+Stack	71	1	1	X1133	1.55935403019633e-05	7.47839921463587e-05	0.999940975869526	0.492	25
1134	NA	NA	1416739_a_at	FLmRNA	gb:NM_028227.1	Brap	BRCA1 associated protein	Mm.153372.1	gb:AF321921.1 gb:NM_028227.1	120	FL	1	1	2	X1134	0.15422642837184	0.745593447423571	0.461685378295032	0.588	25
1135	NA	NA	1416740_at	FLmRNA	gb:NM_015734.1	Col5a1	procollagen type V alpha 1	Mm.7281.1	gb:NM_015734.1 gb:AB009993.1	155	FL+Stack	71	1	1	X1135	-0.790063504577952	-5.13921616182447	2.63485947148182e-06	0.144	25
1136	NA	NA	1416741_at	FLmRNA	gb:AW744319	Col5a1	procollagen type V alpha 1	Mm.7281.1	gb:NM_015734.1 gb:AB009993.1	155	ConsEnd	1	1	1	X1136	-0.529889435485893	-2.82949944261	0.00644253839373379	0.336	25
1137	NA	NA	1416742_at	FLmRNA	gb:NM_011801.1	Cfdp	craniofacial development protein 1	Mm.21310.1	gb:AB010828.1 gb:NM_011801.1 gb:BC005589.1	131	FL+Stack	71	1	1	X1137	-0.557489605054825	-3.01745715430302	0.00378813069703334	0.3	25
1138	NA	NA	1416743_at	FLmRNA	gb:NM_133806.1	AA420407	expressed sequence AA420407	Mm.27969.1	gb:NM_133806.1 gb:BC017547.1 gb:BC016406.1	116	FL+Stack	71	1	1	X1138	0.459228433518259	2.38032982691903	0.0209279339522577	0.62	25
1139	NA	NA	1416744_at	FLmRNA	gb:AI467637	AA420407	expressed sequence AA420407	Mm.27969.1	gb:NM_133806.1 gb:BC017547.1 gb:BC016406.1	116	ConsEnd	1	1	1	X1139	0.000540568685052173	0.00259247659280866	0.997953860164292	0.52	25
1140	NA	NA	1416745_x_at	FLmRNA	gb:AI467637	AA420407	expressed sequence AA420407	Mm.27969.1	gb:NM_133806.1 gb:BC017547.1 gb:BC016406.1	116	ConsEnd	1	1	1	X1140	0.0617268735948534	0.296408528766628	0.769435837239761	0.54	25
1141	NA	NA	1416746_at	FLmRNA	gb:NM_010436.1	H2afx	histone 5 protein 2ax	Mm.14767.1	gb:NM_010436.1 gb:BC010336.1 gb:BC005468.1	144	FL+Stack	71	1	1	X1141	-0.364102496866543	-1.83012429045823	0.0735659268257222	0.364	25
1142	NA	NA	1416747_at	FLmRNA	gb:NM_134100.1	AW556797	expressed sequence AW556797	Mm.22040.1	gb:NM_134100.1 gb:BC009140.1	109	FL+Stack	71	1	1	X1142	0.209595717114455	1.02030572214478	0.314631034073301	0.58	25
1143	NA	NA	1416748_a_at	FLmRNA	gb:NM_018736.1	Mre11a	meiotic recombination 11 homolog A (S.cerevisiae)	Mm.25544.1	gb:U58987.1 gb:NM_018736.1	104	FL+Stack	71	1	2	X1143	-0.525941387134317	-2.80324944687559	0.00692645476487035	0.288	25
1144	NA	NA	1416749_at	FLmRNA	gb:NM_019564.1	Prss11	protease serine 11 (Igf binding)	Mm.30156.1	gb:BC013516.1 gb:NM_019564.1 gb:AF172994.1 gb:AF179369.1	144	FL+Stack	71	1	1	X1144	-0.643818121738889	-3.66721756499216	0.000515449360780155	0.232	25
1145	NA	NA	1416750_at	FLmRNA	gb:NM_011014.1	Oprs1	opioid receptor sigma 1	Mm.22745.1	gb:BC019930.1 gb:NM_011014.1 gb:AF004927.1 gb:BC002000.1 gb:AF030198.1	133	FL+Stack	71	1	1	X1145	-0.52839616043856	-2.81955302358524	0.00662212479200672	0.336	25
1146	NA	NA	1416751_a_at	FLmRNA	gb:NM_017397.1	Ddx20	DEAD/H (Asp-Glu-Ala-Asp/His) box polypeptide 20	Mm.26703.1	gb:AF217000.1 gb:AF220454.1 gb:NM_017397.1	106	FL+Stack	71	1	2	X1146	-0.458134517067655	-2.37368574730883	0.0212746002434912	0.316	25
1147	NA	NA	1416752_at	FLmRNA	gb:NM_011918.1	Ldb3	LIM domain binding 3	Mm.29733.1	gb:AF114379.2 gb:NM_011918.1	97	FL+Stack	71	1	1	X1147	-0.141107412095159	-0.68127331698611	0.501077764113149	0.476	25
1148	NA	NA	1416753_at	FLmRNA	gb:BC011424.1		Similar to protein kinase cAMP dependentregulatory type I beta	Mm.9334.1	gb:M20473.1 gb:NM_008923.1 gb:BC011424.1	132	FL+Stack	71	1	1	X1148	0.48325457453639	2.52846703194014	0.0143981595197505	0.7	25
1149	NA	NA	1416754_at	FLmRNA	gb:NM_008923.1	Prkar1b	protein kinase cAMP dependent regulatory typeI beta	Mm.9334.1	gb:M20473.1 gb:NM_008923.1 gb:BC011424.1	132	FL	2	1	1	X1149	0.352072023239748	1.76394036579561	0.0843484233620058	0.628	25
1150	NA	NA	1416755_at	FLmRNA	gb:NM_018808.1	Dnajb1	DnaJ (Hsp40) homolog subfamily B member 1	Mm.2982.1	gb:AB028272.1 gb:BC012962.1 gb:NM_018808.1	181	FL+Stack	71	1	1	X1150	0.120410524195539	0.580283967003436	0.5664264376174	0.528	25
1151	NA	NA	1416756_at	FLmRNA	gb:AK002290.1	Dnajb1	DnaJ (Hsp40) homolog subfamily B member 1	Mm.2982.1	gb:AB028272.1 gb:BC012962.1 gb:NM_018808.1	181	Stack	59	1	1	X1151	0.423210645217962	2.16578189578028	0.0350368419866078	0.644	25
1152	NA	NA	1416757_at	FLmRNA	gb:BC027435.1		Unknown (protein for MGC:35649)	Mm.44082.1	gb:NM_026507.1 gb:BC027435.1	101	FL+Stack	71	1	1	X1152	-0.082596483697466	-0.39702332338544	0.694680612583275	0.436	25
1153	NA	NA	1416758_at	FLmRNA	gb:NM_133715.1	2310069I04Rik	RIKEN cDNA 2310069I04	Mm.193391.1	gb:NM_133715.1 gb:BC005635.1	96	FL+Stack	71	1	1	X1153	0.351467627474766	1.76063245824667	0.0849199578683918	0.628	25
1154	NA	NA	1416759_at	FLmRNA	gb:NM_138315.1	MGC38321	CasL interacting molecule MICAL	Mm.122883.1	gb:NM_138315.1 gb:BC021477.1	114	FL+Stack	71	1	1	X1154	-0.120739405531506	-0.581884495496012	0.565359002854112	0.472	25
1155	NA	NA	1416760_at	FLmRNA	gb:NM_134045.1	AI415388	expressed sequence AI415388	Mm.29337.1	gb:NM_134045.1	106	FL+Stack	71	1	1	X1155	0.4159497476877	2.12351928067229	0.0386353475686076	0.624	25
1156	NA	NA	1416761_at	FLmRNA	gb:BC014753.1		Similar to hydroxysteroid 11-beta dehydrogenase2	Mm.5079.1	gb:BC014753.1 gb:NM_008289.1	88	FL+Stack	71	1	1	X1156	0.131313638230313	0.63341569900326	0.531529472450361	0.52	25
1157	NA	NA	1416762_at	FLmRNA	gb:NM_009112.1	S100a10	S100 calcium binding protein A10 (calpactin)	Mm.1.1	gb:NM_009112.1 gb:BC025044.1 gb:M16465.1	159	FL+Stack	70	1	1	X1157	-0.514589852901775	-2.72860215586166	0.0084903543980595	0.3	25
1158	NA	NA	1416763_at	FLmRNA	gb:NM_133837.1	AA959893	expressed sequence AA959893	Mm.181490.1	gb:NM_133837.1 gb:BC024787.1 gb:BC019753.1 gb:BC022972.1	198	FL+Stack	70	1	1	X1158	-0.403513611027236	-2.05184297309983	0.0454732470237705	0.376	25
1159	NA	NA	1416764_at	FLmRNA	gb:NM_025562.1	2010003O14Rik	RIKEN cDNA 2010003O14	Mm.25849.1	gb:NM_025562.1 gb:BC010783.1	146	FL+Stack	70	1	1	X1159	0.497856183398311	2.62069073917979	0.0113242258562187	0.716	25
1160	NA	NA	1416765_s_at	FLmRNA	gb:NM_025571.1	2010110I09Rik	mitochondria associated granulocyte macrophageCSF signaling molecule	Mm.27964.1	gb:AF349454.1 gb:NM_025571.1 gb:BC024346.1	108	FL+Stack	70	2	2	X1160	-0.0803879891063375	-0.386360942247711	0.702475234919081	0.396	25
1161	NA	NA	1416766_at	FLmRNA	gb:NM_133684.1	2810484M10Rik	RIKEN cDNA 2810484M10	Mm.177724.1	gb:BC006888.1 gb:NM_133684.1	147	FL+Stack	70	1	1	X1161	-0.281287058052605	-1.38637498200888	0.173159679013433	0.408	25
1162	NA	NA	1416767_a_at	FLmRNA	gb:NM_133697.1	1110003E01Rik	RIKEN cDNA 1700127H04	Mm.27647.1	gb:BC009097.1 gb:NM_133697.1	162	FL+Stack	70	1	2	X1162	0.0560072995300329	0.26888295377691	0.790309911499664	0.472	25
1163	NA	NA	1416768_at	FLmRNA	gb:NM_133697.1	1110003E01Rik	RIKEN cDNA 1700127H04	Mm.27647.1	gb:BC009097.1 gb:NM_133697.1	162	FL+Stack	70	1	1	X1163	-0.590844504766852	-3.25618981232262	0.00187155978503121	0.264	25
1164	NA	NA	1416769_s_at	FLmRNA	gb:NM_033617.1	Atp6v0b	ATPase H+ transporting lysosomal 21kDa V0subunit B	Mm.3479.1	gb:NM_033617.1 gb:AB060654.1 gb:AF356006.1	145	FL+Stack	70	2	2	X1164	0.316085020644741	1.56963514345788	0.123734565182336	0.664	25
1165	NA	NA	1416770_at	FLmRNA	gb:NM_021537.1	Stk25	serine/threonine kinase 25 (yeast)	Mm.28761.1	gb:AF004934.1 gb:NM_021537.1	129	FL+Stack	70	1	1	X1165	0.138291732261075	0.667501000941654	0.509743226355522	0.548	25
1166	NA	NA	1416771_at	FLmRNA	gb:BC003736.1		Bet3 homolog (S. cerevisiae)	Mm.8392.1	gb:BC003736.1 gb:NM_013718.1 gb:AF041433.1	129	FL+Stack	70	1	1	X1166	0.181637190029385	0.880875395203783	0.384873846347826	0.676	25
1167	NA	NA	1416772_at	FLmRNA	gb:NM_009949.1	Cpt2	carnitine palmitoyltransferase 2	Mm.29499.1	gb:U01163.1 gb:NM_009949.1	145	FL+Stack	70	1	1	X1167	0.29338339516607	1.44960869795041	0.154631203251545	0.66	25
1168	NA	NA	1416773_at	FLmRNA	gb:BC006852.1		Unknown (protein for MGC:11504)	Mm.8108.1	gb:NM_009516.1 gb:BC006852.1	129	FL+Stack	70	1	1	X1168	-0.54971717120478	-2.9637083721352	0.00441912827010774	0.284	25
1169	NA	NA	1416774_at	FLmRNA	gb:NM_009516.1	Wee1	wee 1 homolog (S. pombe)	Mm.8108.1	gb:NM_009516.1 gb:BC006852.1	129	FL	1	1	1	X1169	-0.021480411495894	-0.103032283178599	0.91882422014812	0.496	25
1170	NA	NA	1416775_at	FLmRNA	gb:NM_025504.1	2310004L02Rik	RIKEN cDNA 2310004L02	Mm.24062.1	gb:BC024867.1 gb:NM_025504.1	108	FL+Stack	70	1	1	X1170	-0.301943783380748	-1.49465447853992	0.142398261941534	0.392	25
1171	NA	NA	1416776_at	FLmRNA	gb:NM_016669.1	Crym	crystallin mu	Mm.9114.1	gb:NM_016669.1 gb:AF039391.1	91	FL+Stack	70	1	1	X1171	-0.108161287585704	-0.520760455714274	0.606809353654264	0.464	25
1172	NA	NA	1416777_at	FLmRNA	gb:NM_026087.1	Ceacam12	RIKEN cDNA 1600031J20	Mm.46089.1	gb:NM_026087.1	79	FL+Stack	70	1	1	X1172	-0.0729005264485163	-0.350239973127901	0.729115220563269	0.448	25
1173	NA	NA	1416778_at	FLmRNA	gb:NM_138741.1	Sdpr	serum deprivation response	Mm.220962.1	gb:NM_138741.1 gb:BC027005.1 gb:BC020008.1	150	FL+Stack	70	1	1	X1173	-0.517383320789948	-2.74686026458988	0.00808056915858891	0.324	25
1174	NA	NA	1416779_at	FLmRNA	gb:BE197945	Sdpr	serum deprivation response	Mm.220962.1	gb:NM_138741.1 gb:BC027005.1 gb:BC020008.1	150	Stack	10	1	1	X1174	-0.459297807412433	-2.38075146555011	0.0209061048072473	0.332	25
1175	NA	NA	1416780_at	FLmRNA	gb:NM_021514.1	Pfkm	phosphofructokinase muscle	Mm.26550.1	gb:AF249894.1 gb:NM_021514.1 gb:BC005526.1	123	FL+Stack	70	1	1	X1175	0.43840575637892	2.25526630184726	0.0283692673814288	0.676	25
1176	NA	NA	1416781_at	FLmRNA	gb:NM_138602.1	DXImx39e	expressed sequence C78013	Mm.140597.1	gb:AF229636.1 gb:NM_138602.1	94	FL+Stack	70	1	1	X1176	0.139750845262289	0.674636571017668	0.505243584440584	0.48	25
1177	NA	NA	1416782_s_at	FLmRNA	gb:NM_138602.1	DXImx39e	expressed sequence C78013	Mm.140597.1	gb:AF229636.1 gb:NM_138602.1	94	FL+Stack	70	2	2	X1177	0.221111617400728	1.07822074083367	0.288156195989841	0.524	25
1178	NA	NA	1416783_at	FLmRNA	gb:NM_009311.1	Tac1	tachykinin 1	Mm.1440.1	gb:D17584.1 gb:NM_009311.1	76	FL+Stack	70	1	1	X1178	0.478591106061458	2.49937253391671	0.0155134045733944	0.68	25
1179	NA	NA	1416784_at	FLmRNA	gb:NM_031190.1	Pgk2	phosphoglycerate kinase 2	Mm.717.1	gb:M18654.1 gb:NM_031190.1	82	FL+Stack	70	1	1	X1179	0.054814707072595	0.263145865549851	0.794680638373131	0.476	25
1180	NA	NA	1416785_at	FLmRNA	gb:AB075041.1	mKChIP1	K channel-interacting protein 1	Mm.39745.1	gb:AB075041.1 gb:NM_027398.1	80	FL	1	1	1	X1180	0.339867111334522	1.69744753466238	0.0964647196300731	0.632	25
1181	NA	NA	1416786_at	FLmRNA	gb:AF332087.1	Tgfb1	transforming growth factor beta type I	Mm.689.1	gb:AF332088.1 gb:AF332087.1 gb:NM_007394.1 gb:L15436.1	104	FL	1	1	1	X1181	-0.00823793155275827	-0.0395086255752035	0.968825470799468	0.468	25
1182	NA	NA	1416787_at	FLmRNA	gb:NM_007394.1	Acvr1	activin A receptor type 1	Mm.689.1	gb:AF332088.1 gb:AF332087.1 gb:NM_007394.1 gb:L15436.1	104	ConsEnd	0	1	1	X1182	0.29611268612822	1.46394326560827	0.150652902308388	0.58	25
1183	NA	NA	1416788_a_at	FLmRNA	gb:NM_008323.1	Idh3g	isocitrate dehydrogenase 3 (NAD+) gamma	Mm.14825.1	gb:U68564.1 gb:NM_008323.1	148	FL+Stack	69	1	2	X1183	-0.170759106457249	-0.827033784918972	0.414440575629514	0.416	25
1184	NA	NA	1416789_at	FLmRNA	gb:NM_008323.1	Idh3g	isocitrate dehydrogenase 3 (NAD+) gamma	Mm.14825.1	gb:U68564.1 gb:NM_008323.1	148	FL+Stack	69	1	1	X1184	-0.306004332699994	-1.51611079939181	0.136844758039431	0.424	25
1185	NA	NA	1416790_a_at	FLmRNA	gb:NM_011561.1	Tdg	thymine DNA glycosylase	Mm.183016.1	gb:NM_011561.1 gb:AF069519.1 gb:BC010315.1	168	FL+Stack	69	1	4	X1185	0.0707011112219499	0.339637283230951	0.737000565938798	0.524	25
1186	NA	NA	1416791_a_at	FLmRNA	gb:BC005594.1		nuclear RNA export factor 1 homolog (S.cerevisiae)	Mm.7271.1	gb:NM_016813.1 gb:BC005594.1 gb:AF093140.1	158	FL+Stack	69	1	2	X1186	-0.152689350495904	-0.738044097168784	0.466215485761797	0.448	25
1187	NA	NA	1416792_at	FLmRNA	gb:NM_008014.1	Ppm1g	protein phosphatase 1G (formerly 2C) magnesium-dependent gamma isoform	Mm.14501.1	gb:BC009004.1 gb:U42383.1 gb:NM_008014.1	150	FL+Stack	69	1	1	X1187	-0.223122986192082	-1.08836753397737	0.283680504910028	0.452	25
1188	NA	NA	1416793_at	FLmRNA	gb:BC006934.1		Unknown (protein for MGC:11999)	Mm.24719.1	gb:BC006934.1 gb:AF133670.1 gb:NM_019717.1	127	FL+Stack	69	1	1	X1188	0.0614726247975577	0.295184549939822	0.770360551257402	0.512	25
1189	NA	NA	1416794_at	FLmRNA	gb:NM_019717.1	Arl6ip2	ADP-ribosylation-like factor 6 interactingprotein 2	Mm.24719.1	gb:BC006934.1 gb:AF133670.1 gb:NM_019717.1	127	FL	2	1	1	X1189	-0.129439714195317	-0.624273268438397	0.537454041915484	0.388	25
1190	NA	NA	1416795_at	FLmRNA	gb:NM_030004.2	Cryl1	crystallin lamda 1	Mm.25539.1	gb:BC004074.1 gb:BC027064.1 gb:NM_030004.2 gb:AF351609.1	110	FL+Stack	69	1	1	X1190	-0.604519408516527	-3.35822789631827	0.00137072645948378	0.284	25
1191	NA	NA	1416796_at	FLmRNA	gb:BC011071.1		Similar to non-catalytic region of tyrosinekinase adaptor protein 2	Mm.9238.1	gb:BC011071.1 gb:NM_010879.1 gb:AF043260.1	106	FL+Stack	69	1	1	X1191	0.0597848443067959	0.287060373901482	0.776506752209814	0.48	25
1192	NA	NA	1416797_at	FLmRNA	gb:NM_010879.1	Nck2	non-catalytic region of tyrosine kinase adaptorprotein 2	Mm.9238.1	gb:BC011071.1 gb:NM_010879.1 gb:AF043260.1	106	FL	2	1	1	X1192	0.151185908206037	0.73066345733031	0.470668633630965	0.528	25
1193	NA	NA	1416798_a_at	FLmRNA	gb:NM_019731.1	Nme4	expressed in non-metastatic cells 4 protein	Mm.41787.1	gb:NM_019731.1 gb:AF288690.1 gb:AF153451.1 gb:BC027277.1	94	FL+Stack	69	1	2	X1193	0.494769851659124	2.60105151184403	0.0119239836479976	0.684	25
1194	NA	NA	1416799_at	FLmRNA	gb:NM_021450.1	Trpm7	transient receptor potential M7	Mm.33819.1	gb:AF376052.1 gb:AF149013.1 gb:AY032951.1 gb:NM_021450.1	165	FL+Stack	69	1	1	X1194	0.070560086776919	0.338957562842226	0.737507058981191	0.572	25
1195	NA	NA	1416800_at	FLmRNA	gb:AF376052.1		transient receptor potential phospholipase Cinteracting kinase	Mm.33819.1	gb:AF376052.1 gb:AF149013.1 gb:AY032951.1 gb:NM_021450.1	165	FL	1	1	1	X1195	0.00250593123542385	0.0120180491706883	0.990514844056688	0.512	25
1196	NA	NA	1416801_at	FLmRNA	gb:AV320241	Trpm7	transient receptor potential cation channel subfamily M member 7	Mm.33819.1	gb:AF376052.1 gb:AF149013.1 gb:AY032951.1 gb:NM_021450.1	165	Stack	17	1	1	X1196	-0.120980846978543	-0.583059572555302	0.564575942281249	0.444	25
1197	NA	NA	1416802_a_at	FLmRNA	gb:NM_026410.1	2610036L13Rik	RIKEN cDNA 2610036L13	Mm.23526.1	gb:NM_026410.1	97	FL+Stack	69	1	2	X1197	-0.34056271328377	-1.70122019578856	0.095741110803372	0.404	25
1198	NA	NA	1416803_at	FLmRNA	gb:NM_010222.1	Fkbp7	FK506 binding protein 7 (23 kDa)	Mm.24720.1	gb:NM_010222.1 gb:AF040252.1	91	FL+Stack	69	1	1	X1198	0.133793927775473	0.64552349656432	0.523735653670728	0.552	25
1199	NA	NA	1416804_at	FLmRNA	gb:BB099233	LOC114601	tangerin	Mm.23607.1	gb:AF305087.1 gb:NM_053252.1	113	ConsEnd	3	1	1	X1199	0.255959197278872	1.25545034123587	0.216839827473359	0.564	25
1200	NA	NA	1416805_at	FLmRNA	gb:NM_133187.1	1110032E23Rik	hypothetical basic protein I-19	Mm.33946.1	gb:AF285091.1 gb:NM_133187.1	89	FL+Stack	69	1	1	X1200	-0.52484310334891	-2.79597395637545	0.00706635718295546	0.356	25
1201	NA	NA	1416806_at	FLmRNA	gb:NM_007997.1	Fdxr	ferredoxin reductase	Mm.4719.1	gb:NM_007997.1 gb:D49920.1	78	FL+Stack	69	1	1	X1201	-0.494795646219855	-2.60121532010734	0.0119188644300558	0.304	25
1202	NA	NA	1416807_at	FLmRNA	gb:NM_019865.1	Rpl44	ribosomal protein L44	Mm.14838.1	gb:NM_019865.1	256	FL+Stack	68	1	1	X1202	0.478969828278339	2.50172899530172	0.0154202697580514	0.648	25
1203	NA	NA	1416808_at	FLmRNA	gb:NM_010917.1	Nid1	nidogen	Mm.4691.1	gb:NM_010917.1	287	FL+Stack	68	1	1	X1203	-0.685434228787014	-4.0251062162604	0.000156086524998265	0.248	25
1204	NA	NA	1416809_at	FLmRNA	gb:BC010528.1		cytochrome P450 steroid inducible 3a11	Mm.21193.1	gb:NM_007818.1 gb:BC010528.1	276	FL+Stack	68	1	1	X1204	0.396997237184605	2.01462955661063	0.049417493168003	0.624	25
1205	NA	NA	1416810_at	FLmRNA	gb:BC013344.1		male enhanced antigen 1	Mm.2395.1	gb:L10401.1 gb:M27938.1 gb:BC013344.1 gb:NM_010787.1 gb:D17341.1	164	FL+Stack	68	1	1	X1205	-0.0616248009695321	-0.295917136440367	0.769807043167011	0.5	25
1206	NA	NA	1416811_s_at	FLmRNA	gb:NM_007796.1	Ctla2a	cytotoxic T lymphocyte-associated protein 2alpha	Mm.30144.1	gb:NM_007796.1 gb:AY034577.1	119	FL+Stack	68	2	3	X1206	0.0860823610396634	0.413860788584284	0.682438947957839	0.468	25
1207	NA	NA	1416812_at	FLmRNA	gb:U00689.1		TIA	Mm.2291.1	gb:U00689.1 gb:U55862.1 gb:NM_011585.1	218	FL+Stack	68	1	1	X1207	0.0177167967160708	0.0849756637862098	0.933012599747334	0.492	25
1208	NA	NA	1416813_at	FLmRNA	gb:BM237763	Tia1	cytotoxic granule-associated RNA binding protein 1	Mm.2291.1	gb:U00689.1 gb:U55862.1 gb:NM_011585.1	218	Stack	33	1	1	X1208	0.429170669290205	2.20070957222182	0.0322869820753828	0.68	25
1209	NA	NA	1416814_at	FLmRNA	gb:BG518542	Tia1	cytotoxic granule-associated RNA binding protein 1	Mm.2291.1	gb:U00689.1 gb:U55862.1 gb:NM_011585.1	218	Stack	26	1	1	X1209	0.322683369161395	1.60487453600373	0.115663865505334	0.616	25
1210	NA	NA	1416815_s_at	FLmRNA	gb:NM_009774.1	Bub3	budding uninhibited by benzimidazoles 3 homolog(S. cerevisiae)	Mm.927.1	gb:NM_009774.1 gb:BC025089.1 gb:AF149822.1 gb:U67327.1	182	FL+Stack	68	2	2	X1210	0.150581420769156	0.727696901061677	0.472465259299966	0.516	25
1211	NA	NA	1416816_at	FLmRNA	gb:BQ175300	Nek7	NIMA (never in mitosis gene a)-related expressed kinase 7	Mm.143817.1	gb:NM_021605.1 gb:AF217650.1	196	Stack	18	1	1	X1211	-0.1232446991231	-0.594080977022485	0.557257451978965	0.46	25
1212	NA	NA	1416817_at	FLmRNA	gb:BB631269	Nek7	NIMA (never in mitosis gene a)-related expressed kinase 7	Mm.143817.1	gb:NM_021605.1 gb:AF217650.1	196	ConsEnd	0	1	1	X1212	0.458814395313151	2.37781410513034	0.0210586003436219	0.664	25
1213	NA	NA	1416818_at	FLmRNA	gb:NM_020606.1	Parva	parvin alpha	Mm.143763.1	gb:NM_020606.1 gb:AF237774.1 gb:AF264766.1	179	FL	4	1	1	X1213	0.231718362475184	1.13183814355581	0.265051731531637	0.624	25
1214	NA	NA	1416819_at	FLmRNA	gb:NM_016742.1	Cdc37	cell division cycle 37 homolog (S. cerevisiae)	Mm.4117.1	gb:U43076.1 gb:NM_016742.1	193	FL+Stack	68	1	1	X1214	0.201527325274791	0.97990360303815	0.334039400778789	0.576	25
1215	NA	NA	1416820_at	FLmRNA	gb:AK013255.1	Cdc37		Mm.4117.1	gb:U43076.1 gb:NM_016742.1	193	Stack	12	1	1	X1215	0.146571887754981	0.708033763315183	0.484470842321148	0.616	25
1216	NA	NA	1416821_at	FLmRNA	gb:NM_022408.1	Es2el	Es2 protein	Mm.10094.1	gb:BC013711.1 gb:NM_022408.1 gb:AF037256.1	155	FL+Stack	68	1	1	X1216	-0.370408227750659	-1.86508046845289	0.068351882577337	0.356	25
1217	NA	NA	1416822_at	FLmRNA	gb:BC013711.1		Similar to expressed sequence 2 embryoniclethal	Mm.10094.1	gb:BC013711.1 gb:NM_022408.1 gb:AF037256.1	155	FL+Stack	39	1	1	X1217	0.0927473605770002	0.446082741668378	0.659250800891378	0.42	25
1218	NA	NA	1416823_a_at	FLmRNA	gb:AU067756	Osbpl1a	oxysterol binding protein-like 1A	Mm.18502.1	gb:AB017026.1 gb:NM_020573.1	132	Stack	11	1	2	X1218	-0.311001469615042	-1.54259711400949	0.130226409416362	0.388	25
1219	NA	NA	1416824_at	FLmRNA	gb:NM_026592.1	B230118H07Rik	RIKEN cDNA B230118H07	Mm.157502.1	gb:NM_026592.1 gb:BC025075.1	99	FL+Stack	68	1	1	X1219	0.253419539540792	1.24242569624884	0.221593541011187	0.572	25
1220	NA	NA	1416825_at	FLmRNA	gb:NM_009228.1	Snta1	syntrophin acidic 1	Mm.1541.1	gb:BC018546.1 gb:U00677.1 gb:NM_009228.1	95	FL+Stack	68	1	1	X1220	0.258158917453134	1.26674626161149	0.212778128673416	0.612	25
1221	NA	NA	1416826_a_at	FLmRNA	gb:NM_020048.1	Trfp	Trf-proximal protein homolog(Drosophila)	Mm.25072.1	gb:NM_020048.1	96	FL+Stack	68	1	2	X1221	-0.0307580648846987	-0.147557041449118	0.883960101941347	0.476	25
1222	NA	NA	1416827_at	FLmRNA	gb:NM_011539.1	Tbxas1	thromboxane A synthase 1 platelet	Mm.4054.1	gb:L18868.1 gb:NM_011539.1	79	FL+Stack	68	1	1	X1222	0.241895239738313	1.18354486640257	0.244036386935243	0.572	25
1223	NA	NA	1416828_at	FLmRNA	gb:BC018249.1		synaptosomal-associated protein 25kD	Mm.4435.1	gb:NM_011428.1 gb:M22012.1 gb:BC018249.1 gb:AF483517.1 gb:AF483516.1	290	FL+Stack	67	1	1	X1223	0.370270115026291	1.8643128191452	0.0684629619563394	0.656	25
1224	NA	NA	1416829_at	FLmRNA	gb:NM_016774.1	Atp5b	ATP synthase H+ transporting mitochondrial F1complex alpha subunit	Mm.103838.1	gb:AF030559.1 gb:NM_016774.1	259	FL+Stack	67	1	1	X1224	-0.649502402507612	-3.71407200370893	0.000442437987199577	0.208	25
1225	NA	NA	1416830_at	FLmRNA	gb:NM_020003.1	0610031J06Rik	kidney predominant protein NCU-G1	Mm.21976.1	gb:NM_020003.1 gb:BC021547.1 gb:AB027142.1 gb:AB027141.1	225	FL+Stack	67	1	1	X1225	-0.0628654225817509	-0.301890091393621	0.765298653061471	0.496	25
1226	NA	NA	1416831_at	FLmRNA	gb:U93702.1	NEU	lysosomal sialidase	Mm.8856.1	gb:U93702.1 gb:NM_010893.1 gb:BC004666.1	217	FL+Stack	67	1	1	X1226	0.391301304230182	1.98228834480112	0.0530799516864683	0.676	25
1227	NA	NA	1416832_at	FLmRNA	gb:BC006731.1		RIKEN cDNA 4933419D20 gene	Mm.30239.1	gb:BC006731.1 gb:NM_026228.1	133	FL+Stack	67	1	1	X1227	-0.126843844452054	-0.611616071746633	0.54571187811487	0.48	25
1228	NA	NA	1416833_at	FLmRNA	gb:NM_029550.1	Keg1	RIKEN cDNA 0610008P16	Mm.182442.1	gb:BC010803.1 gb:NM_029550.1	162	FL+Stack	67	1	1	X1228	0.334100291094332	1.66624771613524	0.102621732525478	0.624	25
1229	NA	NA	1416834_x_at	FLmRNA	gb:NM_026612.1	1810011O01Rik	RIKEN cDNA 1810011O01	Mm.29415.1	gb:BC013510.1 gb:NM_026612.1	92	FL+Stack	67	1	2	X1229	0.394042174363881	1.99782940630104	0.0512920637045886	0.672	25
1230	NA	NA	1416835_s_at	FLmRNA	gb:BM114293	Amd1	S-adenosylmethionine decarboxylase 1	Mm.7880.1	gb:NM_009665.1 gb:BC011110.1 gb:D12780.1	189	Stack	12	2	2	X1230	0.0445389970364495	0.213742936387443	0.832576442161847	0.408	25
1231	NA	NA	1416836_at	FLmRNA	gb:BC011058.1		Similar to DKFZP564C1940 protein	Mm.28465.1	gb:NM_022993.1 gb:AB042200.1 gb:BC011058.1	173	FL+Stack	67	1	1	X1231	-0.548513114744418	-2.955441111566	0.00452439849949346	0.268	25
1232	NA	NA	1416837_at	FLmRNA	gb:BC018228.1		Bcl2-associated X protein	Mm.19904.1	gb:BC018228.1 gb:L22472.1 gb:NM_007527.1	92	FL+Stack	67	1	1	X1232	0.0414137379005708	0.198726973787731	0.844178557659987	0.532	25
1233	NA	NA	1416838_at	FLmRNA	gb:BC019175.1		Similar to methylmalonyl-Coenzyme A mutase	Mm.4299.1	gb:NM_008650.1 gb:BC019175.1	164	FL+Stack	67	1	1	X1233	-0.535296551539799	-2.86569967610451	0.00582603808876371	0.3	25
1234	NA	NA	1416839_at	FLmRNA	gb:BB768304	Mut	methylmalonyl-Coenzyme A mutase	Mm.4299.1	gb:NM_008650.1 gb:BC019175.1	164	ConsEnd	1	1	1	X1234	0.121274844507605	0.584490530129023	0.56362308602278	0.492	25
1235	NA	NA	1416840_at	FLmRNA	gb:NM_026524.1	3110038L01Rik	RIKEN cDNA 3110038L01	Mm.29429.1	gb:NM_026524.1 gb:BC004014.1 gb:BC010778.1	150	FL+Stack	67	1	1	X1235	0.402183768860122	2.04422974340481	0.0462573749747618	0.656	25
1236	NA	NA	1416841_at	FLmRNA	gb:NM_025423.1	1110059E24Rik	RIKEN cDNA 1110059E24	Mm.24655.1	gb:BC023385.1 gb:NM_025423.1	102	FL+Stack	67	1	1	X1236	0.386190202227471	1.95341243079221	0.0565432980770529	0.632	25
1237	NA	NA	1416842_at	FLmRNA	gb:NM_010360.1	Gstm5	glutathione-S-transferase mu 5	Mm.667.1	gb:NM_010360.1 gb:BC008206.1 gb:U24428.1	149	FL+Stack	67	1	1	X1237	-0.24001805641768	-1.17398729430856	0.247828098604853	0.42	25
1238	NA	NA	1416843_at	FLmRNA	gb:NM_008801.1	Pde6d	phosphodiesterase 6D cGMP-specific rod delta	Mm.12925.1	gb:AF039216.1 gb:BC005636.1 gb:NM_008801.1	108	FL+Stack	67	1	1	X1238	0.138012012806754	0.666133411831791	0.510608060047595	0.532	25
1239	NA	NA	1416844_at	FLmRNA	gb:NM_133182.1	Hrmt1l1	protein arginine N-methyltransferase 2	Mm.25516.1	gb:NM_133182.1 gb:AF169620.1	130	FL+Stack	67	1	1	X1239	0.566186022003385	3.07840310035737	0.00317423460803429	0.74	25
1240	NA	NA	1416845_at	FLmRNA	gb:NM_133804.1	R74613	expressed sequence R74613	Mm.27387.1	gb:BC006896.1 gb:NM_133804.1	128	FL+Stack	67	1	1	X1240	0.283935521467057	1.40017910028079	0.168976547784336	0.588	25
1241	NA	NA	1416846_a_at	FLmRNA	gb:NM_018884.1	Semcap3-pending	semaF cytoplasmic domain associated protein 3	Mm.9944.1	gb:AF127084.1 gb:NM_018884.1 gb:BC010329.1	99	FL+Stack	67	1	2	X1241	-0.2045781856601	-0.995164231462536	0.326617654418423	0.436	25
1242	NA	NA	1416847_s_at	FLmRNA	gb:NM_133893.1	AA536864	expressed sequence AA536864	Mm.28272.1	gb:NM_133893.1 gb:AB067532.1	75	FL+Stack	67	4	4	X1242	0.0740340497466144	0.355705661228068	0.725061671963361	0.496	25
1243	NA	NA	1416848_at	FLmRNA	gb:NM_025401.1	Ubl5	ubiquitin-like 5	Mm.22470.1	gb:NM_025401.1	111	FL+Stack	66	1	1	X1243	0.418423272646551	2.13788158430316	0.0373780039633846	0.636	25
1244	NA	NA	1416849_at	FLmRNA	gb:NM_134007.1	AU043990	expressed sequence AU043990	Mm.29032.1	gb:BC013522.1 gb:BC021952.1 gb:BC019860.1 gb:NM_134007.1	173	FL+Stack	66	1	1	X1244	0.09097329580011	0.437502218359354	0.665394225703836	0.54	25
1245	NA	NA	1416850_s_at	FLmRNA	gb:NM_134007.1	AU043990	expressed sequence AU043990	Mm.29032.1	gb:BC013522.1 gb:BC021952.1 gb:BC019860.1 gb:NM_134007.1	173	FL+Stack	66	2	2	X1245	-0.05778680770866	-0.277444894839981	0.783799663846683	0.4	25
1246	NA	NA	1416851_at	FLmRNA	gb:BI247443	3110002K08Rik	RIKEN cDNA 3110002K08 gene	Mm.180337.1	gb:BC003843.1 gb:NM_133726.1	172	Stack	9	1	1	X1246	0.0269474529351035	0.129266739990734	0.898258137963871	0.512	25
1247	NA	NA	1416852_a_at	FLmRNA	gb:BC017126.1		neurochondrin	Mm.220885.1	gb:BC017126.1 gb:NM_011986.1	145	FL+Stack	66	1	2	X1247	0.0475369917471379	0.228151363428105	0.821478637131936	0.52	25
1248	NA	NA	1416853_at	FLmRNA	gb:BC017126.1		neurochondrin	Mm.220885.1	gb:BC017126.1 gb:NM_011986.1	145	FL+Stack	66	1	1	X1248	0.13686957790714	0.660548996420703	0.514147642353995	0.592	25
1249	NA	NA	1416854_at	FLmRNA	gb:NM_011402.1	Slc34a2	solute carrier family 34 (sodium phosphate) member 2	Mm.3786.1	gb:AF081499.1 gb:NM_011402.1	142	FL+Stack	66	1	1	X1249	0.0132076692854276	0.0633454402594801	0.950037294226004	0.488	25
1250	NA	NA	1416855_at	FLmRNA	gb:NM_008086.1	Gas1	growth arrest specific 1	Mm.22701.1	gb:NM_008086.1	147	FL+Stack	66	1	1	X1250	-0.457760086853013	-2.37141352153809	0.0213943242022844	0.316	25
1251	NA	NA	1416856_at	FLmRNA	gb:BC005579.1		RIKEN cDNA 3230401D17 gene	Mm.25119.1	gb:NM_025699.1 gb:BC005579.1	132	FL+Stack	66	1	1	X1251	0.445574295247806	2.29799256393621	0.0255994733394517	0.7	25
1252	NA	NA	1416857_at	FLmRNA	gb:NM_009143.1	Sdf2	stromal cell derived factor 2	Mm.935.1	gb:D50646.1 gb:NM_009143.1	144	FL+Stack	66	1	1	X1252	0.218513139415927	1.06512617278518	0.294003703396718	0.56	25
1253	NA	NA	1416858_a_at	FLmRNA	gb:NM_013902.1	Fkbp3	FK506 binding protein 3 (25kD)	Mm.28480.1	gb:AF135595.1 gb:NM_013902.1 gb:BC002122.1 gb:AF110812.1	123	FL+Stack	66	1	2	X1253	-0.130473902857427	-0.629318267342397	0.534180542601338	0.516	25
1254	NA	NA	1416859_at	FLmRNA	gb:NM_013902.1	Fkbp3	FK506 binding protein 3 (25kD)	Mm.28480.1	gb:AF135595.1 gb:NM_013902.1 gb:BC002122.1 gb:AF110812.1	123	FL+Stack	66	1	1	X1254	-0.1905117650419	-0.92496317523759	0.361671219803882	0.436	25
1255	NA	NA	1416860_s_at	FLmRNA	gb:AF177757.1	Ing1	ING1 protein	Mm.25709.1	gb:AF149820.1 gb:AF177757.1 gb:BC016573.1 gb:NM_011919.1	118	FL+Stack	66	2	4	X1255	0.308151366490539	1.52747966568859	0.133972141962247	0.64	25
1256	NA	NA	1416861_at	FLmRNA	gb:NM_011484.1	Stam	signal transducing adaptor molecule (SH3 domainand ITAM motif) 1	Mm.3965.1	gb:NM_011484.1 gb:U43900.1	163	FL+Stack	66	1	1	X1256	-0.199658290938551	-0.970564233427477	0.338635841353612	0.396	25
1257	NA	NA	1416862_at	FLmRNA	gb:BB770936	Stam	signal transducing adaptor molecule (SH3 domain and ITAM motif) 1	Mm.3965.1	gb:NM_011484.1 gb:U43900.1	163	Stack	10	1	1	X1257	0.445278061666739	2.29622024069151	0.0257094371460121	0.644	25
1258	NA	NA	1416863_at	FLmRNA	gb:NM_022419.1	0910001L24Rik	hypothetical protein clone 2-25	Mm.22637.1	gb:BC026540.1 gb:AB030191.1 gb:NM_022419.1	109	FL+Stack	66	1	1	X1258	0.128953683143702	0.621902777622259	0.538995708024181	0.636	25
1259	NA	NA	1416864_at	FLmRNA	gb:NM_009298.1	Surf6	surfeit gene 6	Mm.27364.1	gb:NM_009298.1	115	FL+Stack	66	1	1	X1259	-0.333444333615833	-1.66270745533064	0.10334011669396	0.364	25
1260	NA	NA	1416865_at	FLmRNA	gb:BC011462.1		Similar to faciogenital dysplasia homolog	Mm.219461.1	gb:NM_008001.1 gb:BC011462.1 gb:U22325.1 gb:BC004838.1	108	FL+Stack	66	1	1	X1260	-0.474099230528663	-2.47150743025211	0.0166536667105957	0.324	25
1261	NA	NA	1416866_at	FLmRNA	gb:BC005572.1		golgi vesicular membrane trafficking proteinp18	Mm.23564.1	gb:AF007552.1 gb:BC005572.1 gb:NM_009748.1	116	FL+Stack	66	1	1	X1261	-0.0231191817139333	-0.110895461021378	0.912653530394508	0.452	25
1262	NA	NA	1416867_at	FLmRNA	gb:NM_009748.1	Bet1	blocked early in transport 1 homolog (S.cerevisiae)	Mm.23564.1	gb:AF007552.1 gb:BC005572.1 gb:NM_009748.1	116	FL+Stack	16	1	1	X1262	0.466951894332186	2.42748280901235	0.0186087865450259	0.656	25
1263	NA	NA	1416868_at	FLmRNA	gb:BC027026.1		cyclin-dependent kinase inhibitor 2C (p18 inhibits CDK4)	Mm.1912.1	gb:BC027026.1 gb:NM_007671.1 gb:U19596.1	92	FL+Stack	66	1	1	X1263	-0.430593379833125	-2.20907938413078	0.0316567704361827	0.368	25
1264	NA	NA	1416869_x_at	FLmRNA	gb:NM_023684.1	2810038K19Rik	Lck-interacting transmembrane adaptor protein	Mm.28418.1	gb:BC023065.1 gb:AF115339.1 gb:NM_023684.1	90	FL+Stack	66	2	3	X1264	0.454719434744316	2.3529976962519	0.0223869666023885	0.688	25
1265	NA	NA	1416870_at	FLmRNA	gb:NM_017470.1	Dnalc4	dynein axon light chain 4	Mm.7756.1	gb:BC005426.1 gb:AB010031.1 gb:NM_017470.1	105	FL+Stack	66	1	1	X1265	0.137179464426807	0.662063597702083	0.513186352100699	0.584	25
1266	NA	NA	1416871_at	FLmRNA	gb:NM_007403.1	Adam8	a disintegrin and metalloprotease domain 8	Mm.15969.1	gb:BC025584.1 gb:NM_007403.1	88	FL+Stack	66	1	1	X1266	0.298756931633628	1.47785540447753	0.146868503173013	0.62	25
1267	NA	NA	1416872_at	FLmRNA	gb:BC003733.1		transmembrane 4 superfamily member 6	Mm.46701.1	gb:BC003733.1 gb:AF053454.1 gb:NM_019656.1	174	FL+Stack	66	1	1	X1267	-0.233418948220942	-1.14046022132628	0.26146155867664	0.364	25
1268	NA	NA	1416873_a_at	FLmRNA	gb:NM_016756.1	Cdk2	cyclin-dependent kinase 2	Mm.219464.1	gb:U63337.1 gb:NM_016756.1	78	FL+Stack	66	1	2	X1268	-0.185847713013893	-0.901773951438902	0.373761516658567	0.464	25
1269	NA	NA	1416874_a_at	FLmRNA	gb:NM_019458.1	5730511K23Rik	5730511K23Rik	Mm.7916.1	gb:NM_019458.1	103	FL+Stack	66	1	2	X1269	0.0876808852540624	0.421585351313692	0.676851014724563	0.54	25
1270	NA	NA	1416875_at	FLmRNA	gb:BC011200.1		gamma-parvin	Mm.202348.1	gb:AF312712.1 gb:NM_022321.1 gb:BC011200.1	86	FL+Stack	66	1	1	X1270	0.323955991663485	1.6116903117839	0.114152767486561	0.656	25
1271	NA	NA	1416876_at	FLmRNA	gb:NM_022321.1	Parvg	parvin gamma	Mm.202348.1	gb:AF312712.1 gb:NM_022321.1 gb:BC011200.1	86	FL	2	1	1	X1271	0.413433980981469	2.10894831372453	0.039948306582825	0.688	25
1272	NA	NA	1416877_a_at	FLmRNA	gb:BC021535.1		mitochondrial ribosomal protein 64	Mm.42826.1	gb:BC021535.1 gb:AB049960.1 gb:NM_025595.1	154	FL+Stack	65	1	2	X1272	-0.189250664536707	-0.918688931652	0.364917482451597	0.428	25
1273	NA	NA	1416878_at	FLmRNA	gb:NM_025595.1	Mrp64	mitochondrial ribosomal protein 64	Mm.42826.1	gb:BC021535.1 gb:AB049960.1 gb:NM_025595.1	154	FL	3	1	1	X1273	0.28071551003077	1.3833989405203	0.174071801831685	0.564	25
1274	NA	NA	1416879_at	FLmRNA	gb:AI594880	Mrp64	mitochondrial ribosomal protein 64	Mm.42826.1	gb:BC021535.1 gb:AB049960.1 gb:NM_025595.1	154	ConsEnd	1	1	1	X1274	0.318453368531455	1.58226463034719	0.120791936922616	0.608	25
1275	NA	NA	1416880_at	FLmRNA	gb:NM_008562.1	Mcl1	myeloid cell leukemia sequence 1	Mm.1639.1	gb:BC003839.1 gb:U35623.1 gb:BC021638.1 gb:NM_008562.1 gb:BC005427.1	288	FL+Stack	52	1	1	X1275	0.214133362508376	1.04309027200444	0.304026502769787	0.592	25
1276	NA	NA	1416881_at	FLmRNA	gb:BC003839.1		myeloid cell leukemia sequence 1	Mm.1639.1	gb:BC003839.1 gb:U35623.1 gb:BC021638.1 gb:NM_008562.1 gb:BC005427.1	288	FL+Stack	13	1	1	X1276	-0.088821472271641	-0.427098351843802	0.672873987012408	0.46	25
1277	NA	NA	1416882_at	FLmRNA	gb:NM_026418.1	Rgs10	regulator of G-protein signalling 10	Mm.18635.1	gb:NM_026418.1	100	FL+Stack	65	1	1	X1277	0.341065414454613	1.70394790041855	0.0952206978807855	0.68	25
1278	NA	NA	1416883_at	FLmRNA	gb:NM_019649.1	Clptm1	cleft lip and palate associated transmembraneprotein 1	Mm.155000.1	gb:BC022172.1 gb:NM_019649.1 gb:D67067.1	187	FL+Stack	65	1	1	X1278	-0.283516167350149	-1.39799187623232	0.169634140923452	0.36	25
1279	NA	NA	1416884_at	FLmRNA	gb:BC018354.1		Unknown (protein for MGC:25433)	Mm.28148.1	gb:NM_007624.1 gb:BC018354.1	139	FL+Stack	65	1	1	X1279	-0.331760907900002	-1.65362981674514	0.105200809414853	0.364	25
1280	NA	NA	1416885_at	FLmRNA	gb:NM_054099.1	1110038F14Rik	RIKEN cDNA 1110038F14 gene	Mm.22294.1	gb:NM_054099.1	102	FL+Stack	65	1	1	X1280	-0.0345804794588517	-0.165908306160964	0.869653130376884	0.448	25
1281	NA	NA	1416886_at	FLmRNA	gb:BC005436.1		nuclear DNA-binding protein	Mm.2485.1	gb:NM_020558.1 gb:BC005436.1	131	FL+Stack	9	1	1	X1281	0.320387107764754	1.59259224141001	0.118427447272164	0.64	25
1282	NA	NA	1416887_at	FLmRNA	gb:BB105558	C1d-pending	nuclear DNA binding protein	Mm.2485.1	gb:NM_020558.1 gb:BC005436.1	131	ConsEnd	1	1	1	X1282	0.386965835068472	1.9577858036504	0.0560067236548082	0.624	25
1283	NA	NA	1416888_at	FLmRNA	gb:BC021400.1		Fas-associating protein with death domain	Mm.5126.1	gb:U43184.1 gb:NM_010175.1 gb:BC021400.1 gb:U50406.1 gb:BC004584.1	92	FL+Stack	65	1	1	X1283	-0.071742575590994	-0.344657436327935	0.733263431275517	0.492	25
1284	NA	NA	1416889_at	FLmRNA	gb:NM_009405.1	Tnni2	troponin I skeletal fast 2	Mm.39469.1	gb:NM_009405.1 gb:J04992.1	87	FL+Stack	65	1	1	X1284	0.206643918565226	1.00550845414863	0.321649636979528	0.632	25
1285	NA	NA	1416890_at	FLmRNA	gb:NM_134139.1	AA407588	expressed sequence AA407588	Mm.29627.1	gb:BC024478.1 gb:BC019968.1 gb:NM_134139.1	112	FL+Stack	65	1	1	X1285	-0.444578542228947	-2.29203742848309	0.0259706154052298	0.312	25
1286	NA	NA	1416891_at	FLmRNA	gb:U70674.1	m-nb	m-Numb	Mm.4390.1	gb:U70674.1 gb:NM_010949.1 gb:AF170709.1	101	FL+Stack	65	1	1	X1286	0.289145833558234	1.42740212452254	0.160954592570599	0.58	25
1287	NA	NA	1416892_s_at	FLmRNA	gb:BC021353.1		RIKEN cDNA 3110001A13 gene	Mm.200627.1	gb:NM_025626.1 gb:BC021353.1	137	FL+Stack	65	3	3	X1287	0.0104554148310331	0.0501442352732953	0.960439661716797	0.524	25
1288	NA	NA	1416893_at	FLmRNA	gb:NM_025626.1	3110001A13Rik	RIKEN cDNA 3110001A13	Mm.200627.1	gb:NM_025626.1 gb:BC021353.1	137	FL	1	1	1	X1288	-0.473684674631299	-2.46894349861952	0.0167622703975742	0.308	25
1289	NA	NA	1416894_at	FLmRNA	gb:NM_024172.1	1500019G21Rik	RIKEN cDNA 1500019G21	Mm.6803.1	gb:NM_024172.1 gb:BC014758.1 gb:AF338351.1	119	FL+Stack	65	1	1	X1289	0.343202285561286	1.71555461114737	0.0930320969797623	0.632	25
1290	NA	NA	1416895_at	FLmRNA	gb:BC002046.1		ephrin A1	Mm.15675.1	gb:U90662.1 gb:D38146.1 gb:U26188.1 gb:BC002046.1 gb:NM_010107.1	108	FL+Stack	65	1	1	X1290	0.0127004827617812	0.0609126508472575	0.951953698782152	0.504	25
1291	NA	NA	1416896_at	FLmRNA	gb:NM_009097.1	Rps6ka1	ribosomal protein S6 kinase polypeptide 1	Mm.29910.1	gb:M28489.1 gb:NM_009097.1	127	FL+Stack	65	1	1	X1291	-0.579310081631485	-3.17207650387275	0.00240852840564573	0.3	25
1292	NA	NA	1416897_at	FLmRNA	gb:NM_030253.1	BC003281	hypothetical protein MGC: 7868	Mm.49074.1	gb:NM_030253.1 gb:BC003281.1	114	FL+Stack	65	1	1	X1292	0.679448552882526	3.9713753093897	0.000187499913188209	0.812	25
1293	NA	NA	1416898_a_at	FLmRNA	gb:NM_016849.1	Irf3	interferon regulatory factor 3	Mm.3960.1	gb:NM_016849.1 gb:U75839.1	123	FL+Stack	65	1	3	X1293	-0.306025679771342	-1.51622375400507	0.136815980426707	0.388	25
1294	NA	NA	1416899_at	FLmRNA	gb:NM_009482.1	Utf1	undifferentiated embryonic cell transcriptionfactor 1	Mm.10205.1	gb:D31647.1 gb:NM_009482.1	74	FL+Stack	65	1	1	X1294	0.314886451060294	1.56325164720105	0.125243496845995	0.496	25
1295	NA	NA	1416900_s_at	FLmRNA	gb:NM_138647.1	Lass1	longevity assurance homolog 1 (S. cerevisiae)	Mm.154167.1	gb:NM_138647.1	81	FL+Stack	65	2	2	X1295	0.124989724729356	0.602580768107008	0.551645802430048	0.484	25
1296	NA	NA	1416901_at	FLmRNA	gb:BC007190.1		RIKEN cDNA 2700012J19 gene	Mm.29454.1	gb:BC007190.1 gb:BC003471.1 gb:NM_023409.2 gb:AB021289.1	318	FL+Stack	64	1	1	X1296	-0.00579954603834135	-0.0278139575527346	0.978050342517331	0.476	25
1297	NA	NA	1416902_a_at	FLmRNA	gb:NM_009942.1	Cox5b	cytochrome c oxidase subunit Vb	Mm.180182.1	gb:BC005564.1 gb:NM_009942.1	149	FL+Stack	64	1	2	X1297	0.180702708746651	0.876241690003917	0.387365398933782	0.556	25
1298	NA	NA	1416903_at	FLmRNA	gb:NM_008749.1	Nucb	nucleobindin	Mm.2283.1	gb:NM_008749.1 gb:M96823.1	332	FL+Stack	64	1	1	X1298	-0.39440100949843	-1.9998669798455	0.0510615171105251	0.372	25
1299	NA	NA	1416904_at	FLmRNA	gb:NM_020007.1	Mbnl	muscleblind-like (Drosophila)	Mm.141993.1	gb:AF231110.1 gb:NM_020007.1	227	FL+Stack	64	1	1	X1299	0.0483334539350587	0.231979859162637	0.818535844688868	0.564	25
1300	NA	NA	1416905_at	FLmRNA	gb:NM_008190.1	Guca2	guanylate cyclase activator 2 (guanylin 2 intestinal heatstable)	Mm.2614.1	gb:NM_008190.1 gb:L05516.1 gb:M95175.1 gb:BC012640.1	104	FL+Stack	64	1	1	X1300	0.300284730626187	1.48590458738971	0.144713113104404	0.556	25
1301	NA	NA	1416906_at	FLmRNA	gb:NM_021505.1	Anapc5	anaphase-promoting complex subunit 5	Mm.45312.1	gb:NM_021505.1	258	FL+Stack	64	1	1	X1301	-0.606552634139818	-3.37362442697153	0.00130713731266517	0.232	25
1302	NA	NA	1416907_at	FLmRNA	gb:AF234179.1	Tbrbp	RNA-binding protein	Mm.14644.1	gb:AF234179.1 gb:NM_011650.1 gb:BC004615.1	290	FL+Stack	34	1	1	X1302	0.142368255810549	0.687444080154378	0.49722118235425	0.604	25
1303	NA	NA	1416908_s_at	FLmRNA	gb:AF234179.1	Tbrbp	RNA-binding protein	Mm.14644.1	gb:AF234179.1 gb:NM_011650.1 gb:BC004615.1	290	FL+Stack	34	2	2	X1303	0.0760177942324799	0.365273223522051	0.717985009269483	0.536	25
1304	NA	NA	1416909_at	FLmRNA	gb:NM_025457.1	1810008A14Rik	RIKEN cDNA 1810008A14	Mm.28924.1	gb:NM_025457.1 gb:BC025114.1	106	FL+Stack	64	1	1	X1304	0.474235142142593	2.47234829484501	0.0166181867659791	0.696	25
1305	NA	NA	1416910_at	FLmRNA	gb:NM_025384.1	1110003P16Rik	RIKEN cDNA 1110003P16	Mm.27692.1	gb:NM_025384.1	103	FL+Stack	64	1	1	X1305	0.390594902851599	1.97828935527842	0.0535485188293424	0.668	25
1306	NA	NA	1416911_a_at	FLmRNA	gb:NM_023423.1	6330407G11Rik	RIKEN cDNA 6330407G11	Mm.27903.1	gb:BC003291.1 gb:NM_023423.1	142	FL+Stack	64	1	2	X1306	0.38798669858749	1.96354660890773	0.0553065387644369	0.664	25
1307	NA	NA	1416912_at	FLmRNA	gb:NM_023423.1	6330407G11Rik	RIKEN cDNA 6330407G11	Mm.27903.1	gb:BC003291.1 gb:NM_023423.1	142	FL+Stack	64	1	1	X1307	0.0640764849845751	0.30772163610534	0.760904823973432	0.564	25
1308	NA	NA	1416913_at	FLmRNA	gb:NM_007954.1	Es1	esterase 1	Mm.88078.1	gb:M57960.1 gb:NM_007954.1 gb:AF034435.1	153	FL+Stack	64	1	1	X1308	-0.290859449679387	-1.43637497195413	0.158375919356291	0.424	25
1309	NA	NA	1416914_s_at	FLmRNA	gb:NM_023166.1	Mtvr2	mammary tumor virus receptor 2	Mm.197436.1	gb:AF212921.1 gb:NM_023166.1	77	FL+Stack	64	2	3	X1309	-0.147620456782152	-0.713173739343211	0.481316342287136	0.448	25
1310	NA	NA	1416915_at	FLmRNA	gb:U42190.1	Gtmbp	G/T-mismatch binding protein	Mm.18210.1	gb:U42190.1 gb:NM_010830.1	113	FL+Stack	64	1	1	X1310	-0.229391027306383	-1.12005002681805	0.270016168992761	0.496	25
1311	NA	NA	1416916_at	FLmRNA	gb:NM_007921.1	Elf3	E74-like factor 3	Mm.3963.1	gb:NM_007921.1 gb:AF016294.1	118	FL+Stack	64	1	1	X1311	0.585278807330996	3.21538707773149	0.00211624782893601	0.724	25
1312	NA	NA	1416917_at	FLmRNA	gb:NM_021437.1	1700123O20Rik	hypothetical protein MNCb-2990	Mm.197509.1	gb:BC011283.1 gb:NM_021437.1	116	FL+Stack	64	1	1	X1312	0.177088683267277	0.858336374818485	0.3970872315059	0.588	25
1313	NA	NA	1416918_at	FLmRNA	gb:NM_016747.1	Dlgh3	discs large homolog 3 (Drosophila)	Mm.4615.1	gb:D87117.1 gb:NM_016747.1	98	FL+Stack	64	1	1	X1313	-0.281917980463109	-1.38966139198188	0.172156677617318	0.364	25
1314	NA	NA	1416919_a_at	FLmRNA	gb:NM_016902.1	Nphp1	nephronophthisis 1 (juvenile) homolog (human)	Mm.38522.1	gb:AF127180.1 gb:AF176210.1 gb:NM_016902.1	80	FL+Stack	64	1	2	X1314	-0.187362447176912	-0.909300446448283	0.369809657785419	0.444	25
1315	NA	NA	1416920_at	FLmRNA	gb:NM_009032.1	Rbm4	RNA binding motif protein 4	Mm.542.1	gb:U89506.1 gb:NM_009032.1	82	FL+Stack	64	1	1	X1315	0.0753017451149977	0.361819401379164	0.720536821504924	0.536	25
1316	NA	NA	1416921_x_at	FLmRNA	gb:NM_007438.1	Aldo1	aldolase 1 A isoform	Mm.16763.1	gb:NM_007438.1	265	FL+Stack	63	2	6	X1316	0.0976035021747461	0.469584917735223	0.642544759697397	0.56	25
1317	NA	NA	1416922_a_at	FLmRNA	gb:NM_009761.1	Bnip3l	BCL2/adenovirus E1B 19 kDa-interacting protein3-like	Mm.29820.1	gb:NM_009761.1 gb:AF067395.1	212	FL+Stack	63	1	2	X1317	-0.581645484878827	-3.18896859207614	0.0022903116357973	0.244	25
1318	NA	NA	1416923_a_at	FLmRNA	gb:AK004667.1	Bnip3l		Mm.29820.1	gb:NM_009761.1 gb:AF067395.1	212	ConsEnd	5	1	2	X1318	0.0995301720787779	0.47891555607885	0.635962557889519	0.54	25
1319	NA	NA	1416924_at	FLmRNA	gb:NM_018772.1	Bri3	brain protein I3	Mm.38011.1	gb:BC021149.1 gb:AF106967.1 gb:NM_018772.1 gb:BC005677.1	125	FL+Stack	63	1	1	X1319	-0.0874196526745847	-0.420322846706284	0.677763076401474	0.476	25
1320	NA	NA	1416925_at	FLmRNA	gb:NM_008379.1	Impnb	importin beta	Mm.16710.1	gb:D45836.1 gb:NM_008379.1 gb:D67015.1	313	FL+Stack	42	1	1	X1320	-0.463694808285593	-2.40754536439584	0.0195598186934834	0.284	25
1321	NA	NA	1416926_at	FLmRNA	gb:NM_021897.1	stinp	stress induced protein	Mm.28708.1	gb:AY034611.1 gb:NM_021897.1 gb:AY034612.1	156	FL+Stack	63	1	1	X1321	0.444412709960062	2.29104630161547	0.0260328444247738	0.648	25
1322	NA	NA	1416927_at	FLmRNA	gb:AW495711	stinp	stress induced protein	Mm.28708.1	gb:AY034611.1 gb:NM_021897.1 gb:AY034612.1	156	Stack	11	1	1	X1322	-0.180947260053601	-0.877454161889351	0.386712481472543	0.452	25
1323	NA	NA	1416928_at	FLmRNA	gb:NM_029397.1	5730420G12Rik	SWAN	Mm.27660.1	gb:AF345334.1 gb:BC026891.1 gb:NM_029397.1	108	FL+Stack	63	1	1	X1323	-0.144831345494608	-0.699505364488552	0.489730051099545	0.464	25
1324	NA	NA	1416929_at	FLmRNA	gb:NM_029397.1	5730420G12Rik	SWAN	Mm.27660.1	gb:AF345334.1 gb:BC026891.1 gb:NM_029397.1	108	ConsEnd	0	1	1	X1324	0.427654514617662	2.19180380586081	0.032969577336762	0.724	25
1325	NA	NA	1416930_at	FLmRNA	gb:NM_010742.1	Ly6d	lymphocyte antigen 6 complex locus D	Mm.878.1	gb:NM_010742.1 gb:BC025135.1	93	FL+Stack	63	1	1	X1325	-0.314914705526392	-1.56340206682754	0.125207772819031	0.36	25
1326	NA	NA	1416931_at	FLmRNA	gb:NM_022988.1	Nif3l1	Ngg1 interacting factor 3-like 1 (S. pombe)	Mm.143166.1	gb:NM_022988.1 gb:AF284439.1	100	FL+Stack	63	1	1	X1326	-0.305409603555321	-1.51296453923051	0.137648254157556	0.4	25
1327	NA	NA	1416932_at	FLmRNA	gb:BC011435.1		Similar to low density lipoprotein receptordefect C complementing	Mm.9859.1	gb:NM_029746.1 gb:BC011435.1	98	FL+Stack	63	1	1	X1327	0.411793451873403	2.09946629404115	0.0408233270097944	0.684	25
1328	NA	NA	1416933_at	FLmRNA	gb:NM_008898.1	Por	P450 (cytochrome) oxidoreductase	Mm.3863.1	gb:D17571.1 gb:NM_008898.1	179	FL+Stack	63	1	1	X1328	-0.306269806489708	-1.51751562731261	0.13648718712658	0.356	25
1329	NA	NA	1416934_at	FLmRNA	gb:NM_019926.1	Mtm1	myotubularin	Mm.28580.1	gb:AF073996.1 gb:NM_019926.1	82	FL+Stack	63	1	1	X1329	-0.184273763437186	-0.893957871586709	0.377893578463601	0.452	25
1330	NA	NA	1416935_at	FLmRNA	gb:NM_011706.1	Vrl1	vanilloid receptor-like protein 1	Mm.36248.1	gb:NM_011706.1 gb:BC005415.1 gb:AB021665.1	82	FL+Stack	63	1	1	X1330	0.473797325557815	2.46964008982199	0.0167327013702723	0.744	25
1331	NA	NA	1416936_at	FLmRNA	gb:NM_007377.1	Aatk	apoptosis-associated tyrosine kinase	Mm.6826.1	gb:AF011908.1 gb:NM_007377.1	85	FL+Stack	63	1	1	X1331	0.256101605997018	1.2561812196844	0.216575311121589	0.548	25
1332	NA	NA	1416937_at	FLmRNA	gb:BC024621.1		GABA(A) receptor-associated protein	Mm.30064.1	gb:NM_019749.1 gb:BC002126.1 gb:BC024621.1 gb:AF161587.1	208	FL+Stack	62	1	1	X1332	0.0884235967764375	0.425175102867104	0.674260346554113	0.616	25
1333	NA	NA	1416938_at	FLmRNA	gb:NM_025366.1	1110001O19Rik	RIKEN cDNA 1110001O19	Mm.28510.1	gb:NM_025366.1	94	FL+Stack	62	1	1	X1333	0.188921415764125	0.917051361062294	0.365767804863002	0.524	25
1334	NA	NA	1416939_at	FLmRNA	gb:NM_026438.1	2010317E03Rik	RIKEN cDNA 2010317E03	Mm.28897.1	gb:NM_026438.1 gb:BC010468.1	170	FL+Stack	62	1	1	X1334	-0.129084576459363	-0.622541146154303	0.538580317615429	0.456	25
1335	NA	NA	1416940_at	FLmRNA	gb:NM_134084.1	AW457192	expressed sequence AW457192	Mm.41656.1	gb:NM_134084.1 gb:BC004041.1	118	FL+Stack	62	1	1	X1335	-0.173903270854996	-0.842574201925842	0.405768739862567	0.436	25
1336	NA	NA	1416941_s_at	FLmRNA	gb:NM_033561.1	Wbscr1	Williams-Beuren syndrome chromosome region 1homolog (human)	Mm.27955.1	gb:NM_033561.1	177	FL+Stack	62	2	7	X1336	-0.60479032116935	-3.36027592099274	0.00136210314991447	0.248	25
1337	NA	NA	1416942_at	FLmRNA	gb:NM_030711.1	Arts1-pending	type 1 tumor necrosis factor receptor sheddingaminopeptidase re	Mm.83526.1	gb:AB047552.1 gb:NM_030711.1 gb:AF227511.1	110	FL+Stack	62	1	1	X1337	-0.364368082004014	-1.83159281765198	0.0733403790650891	0.36	25
1338	NA	NA	1416943_at	FLmRNA	gb:NM_009455.1	Ube2e1	ubiquitin-conjugating enzyme E2E 1 UBC4/5homolog (yeast)	Mm.4429.1	gb:BC003781.1 gb:NM_009455.1	109	FL+Stack	62	1	1	X1338	0.0755574824767532	0.36305289279284	0.71962510520819	0.536	25
1339	NA	NA	1416944_a_at	FLmRNA	gb:NM_011903.1	Tlk2	tousled-like kinase 2 (Arabidopsis)	Mm.4557.1	gb:AF045254.1 gb:AF045252.1 gb:NM_011903.1 gb:U56909.1	117	FL+Stack	62	1	2	X1339	0.380131992778284	1.91935857370137	0.0608727580099255	0.688	25
1340	NA	NA	1416945_at	FLmRNA	gb:NM_133949.1	Ptov1	prostate tumor over expressed gene 1	Mm.42855.1	gb:NM_133949.1 gb:BC024632.1 gb:BC008543.1	148	FL+Stack	62	1	1	X1340	-0.0911848914155551	-0.43852548368253	0.66466037797244	0.432	25
1341	NA	NA	1416946_a_at	FLmRNA	gb:NM_130864.1	Acaa	acetyl-Coenzyme A acyltransferase (peroxisomal3-oxoacyl-Coenzyme A thiolase)	Mm.205266.1	gb:NM_130864.1 gb:BC012400.1 gb:BC026669.1	123	FL+Stack	62	1	2	X1341	-0.0469514482670267	-0.225336913568755	0.823643619281694	0.496	25
1342	NA	NA	1416947_s_at	FLmRNA	gb:NM_130864.1	Acaa	acetyl-Coenzyme A acyltransferase (peroxisomal3-oxoacyl-Coenzyme A thiolase)	Mm.205266.1	gb:NM_130864.1 gb:BC012400.1 gb:BC026669.1	123	FL+Stack	62	2	3	X1342	-0.0699657996007251	-0.336093321161901	0.739642623617732	0.456	25
1343	NA	NA	1416948_at	FLmRNA	gb:NM_011288.1	Mrpl23	mitochondrial ribosomal protein L23	Mm.12144.1	gb:NM_011288.1 gb:AB049646.1 gb:U84902.1	77	FL+Stack	62	1	1	X1343	0.0813235028505867	0.39087703352252	0.699169830683587	0.496	25
1344	NA	NA	1416949_s_at	FLmRNA	gb:NM_008202.1	H2-Ke4	H2-K region expressed gene 4	Mm.18556.1	gb:M32010.1 gb:NM_008202.1	161	FL+Stack	62	2	2	X1344	-0.064652637607839	-0.310496261806599	0.75881701132996	0.492	25
1345	NA	NA	1416950_at	FLmRNA	gb:NM_134131.1	AA987150	expressed sequence AA987150	Mm.27740.1	gb:NM_134131.1 gb:BC009090.1	123	FL+Stack	62	1	1	X1345	-0.0954321769099037	-0.459073683866203	0.649994287537393	0.38	25
1346	NA	NA	1416951_a_at	FLmRNA	gb:NM_023721.1	Atp6v1d	ATPase H+ transporting lysosomal 34kD V1subunit D	Mm.30206.1	gb:NM_023721.1 gb:AF298810.1	141	FL+Stack	62	1	2	X1346	-0.41318198578055	-2.10749081158052	0.0400817418499342	0.344	25
1347	NA	NA	1416952_at	FLmRNA	gb:NM_023721.1	Atp6v1d	ATPase H+ transporting lysosomal 34kD V1subunit D	Mm.30206.1	gb:NM_023721.1 gb:AF298810.1	141	FL+Stack	62	1	1	X1347	-0.309644158823355	-1.53539401867622	0.132000675188253	0.424	25
1348	NA	NA	1416953_at	FLmRNA	gb:NM_010217.1	Ctgf	fibroblast inducible secreted protein	Mm.1810.1	gb:BC006783.1 gb:M70642.1 gb:NM_010217.1	139	FL+Stack	62	1	1	X1348	0.166048156189884	0.803781379937226	0.427623054641965	0.532	25
1349	NA	NA	1416954_at	FLmRNA	gb:NM_013770.1	Slc25a10	solute carrier family 25 (mitochondrial carrier;adenine nucleotide translocator) member 10	Mm.3991.1	gb:AF188712.1 gb:BC003222.1 gb:NM_013770.1	154	FL+Stack	62	1	1	X1349	0.107083980954317	0.515533330213963	0.610417612827492	0.52	25
1350	NA	NA	1416955_at	FLmRNA	gb:BC003222.1		solute carrier family 25 (mitochondrial carrier;adenine nucleotide translocator) member 10	Mm.3991.1	gb:AF188712.1 gb:BC003222.1 gb:NM_013770.1	154	FL	2	1	1	X1350	0.0803385370652119	0.386122236970615	0.702650108156072	0.496	25
1351	NA	NA	1416956_at	FLmRNA	gb:U31908.1	I2RF5	potassium channel beta 2 subunit	Mm.15512.1	gb:U31908.1 gb:U65592.1 gb:NM_010598.1	100	FL+Stack	62	1	1	X1351	0.344177797680282	1.72085964982502	0.0920455832244351	0.636	25
1352	NA	NA	1416957_at	FLmRNA	gb:NM_011136.1	Pou2af1	POU domain class 2 associating factor 1	Mm.897.1	gb:NM_011136.1 gb:U43788.1	89	FL+Stack	62	1	1	X1352	0.29799368270981	1.47383726471822	0.147953816062796	0.596	25
1353	NA	NA	1416958_at	FLmRNA	gb:BC008556.1		Unknown (protein for MGC:8253)	Mm.26587.1	gb:U12142.1 gb:NM_011584.1 gb:BC008556.1	152	FL+Stack	62	1	1	X1353	-0.217010723448693	-1.05756214926971	0.297418297559387	0.436	25
1354	NA	NA	1416959_at	FLmRNA	gb:NM_011584.1	Thra	thyroid hormone receptor alpha	Mm.26587.1	gb:U12142.1 gb:NM_011584.1 gb:BC008556.1	152	FL	2	1	1	X1354	-0.200825234196375	-0.976394471123328	0.335761602954927	0.388	25
1355	NA	NA	1416960_at	FLmRNA	gb:NM_024256.1	B3Gat3	beta-1 3-glucuronyltransferase 3(glucuronosyltransferase I)	Mm.259.1	gb:BC002103.1 gb:NM_024256.1 gb:BC004038.1 gb:BC012930.1	93	FL+Stack	62	1	1	X1355	0.205084695992539	0.99769974974552	0.325395233342304	0.576	25
1356	NA	NA	1416961_at	FLmRNA	gb:NM_009773.1	Bub1b	budding uninhibited by benzimidazoles 1 homolog beta (S. cerevisiae)	Mm.29133.1	gb:NM_009773.1 gb:AF107296.1	92	FL+Stack	62	1	1	X1356	-0.591242110575978	-3.25912041772525	0.00185504734288155	0.26	25
1357	NA	NA	1416962_at	FLmRNA	gb:NM_133878.1	4931417M11Rik	RIKEN cDNA 4931417M11 gene	Mm.154298.1	gb:NM_133878.1 gb:BC019807.1	109	FL+Stack	62	1	1	X1357	0.0968132856017013	0.465759019257347	0.645252053970663	0.52	25
1358	NA	NA	1416963_at	FLmRNA	gb:NM_133835.1	1110033G07Rik	RIKEN cDNA 1110033G07 gene	Mm.200666.1	gb:NM_133835.1 gb:BC021811.1	110	FL+Stack	62	1	1	X1358	-0.369418298331055	-1.85958031497997	0.0691511107027102	0.34	25
1359	NA	NA	1416964_at	FLmRNA	gb:NM_023060.1	Eefsec	MJ0495-like protein SelB	Mm.38885.1	gb:AF268871.1 gb:NM_023060.1 gb:BC024915.1 gb:AF283518.1	107	FL+Stack	62	1	1	X1359	-0.37131402586064	-1.87011727653212	0.0676268010816998	0.36	25
1360	NA	NA	1416965_at	FLmRNA	gb:AF181560.1		proSAAS	Mm.4881.1	gb:AF181560.1 gb:BC012263.1 gb:AF293356.1 gb:NM_013892.1	95	FL+Stack	62	1	1	X1360	0.0223363121124298	0.10713900971887	0.915600786961661	0.484	25
1361	NA	NA	1416966_at	FLmRNA	gb:BC014762.1		reduced in osteosclerosis transporter	Mm.20839.1	gb:AF078869.1 gb:BC014762.1 gb:NM_031194.1	107	FL+Stack	62	1	1	X1361	0.0712241524165145	0.342158396295215	0.735122981722222	0.504	25
1362	NA	NA	1416967_at	FLmRNA	gb:U31967.1	Sox2	high mobility group box protein SOX2	Mm.4541.1	gb:U31967.1 gb:NM_011443.1	86	FL+Stack	62	1	1	X1362	-0.409885906042124	-2.08846033148869	0.041859737358115	0.376	25
1363	NA	NA	1416968_a_at	FLmRNA	gb:NM_133943.1	AI195443	expressed sequence AI195443	Mm.157103.1	gb:NM_133943.1 gb:BC006822.1 gb:BC018525.1	76	FL+Stack	62	1	2	X1363	0.178051747787357	0.863105444831366	0.39448324120864	0.6	25
1364	NA	NA	1416969_at	FLmRNA	gb:NM_013882.1	Gtse1	G two S phase expressed protein 1	Mm.20858.1	gb:NM_013882.1 gb:BC027213.1	83	FL+Stack	62	1	1	X1364	-0.322272941884369	-1.60267774705591	0.116154315994112	0.328	25
1365	NA	NA	1416970_a_at	FLmRNA	gb:NM_009945.1	Cox7a3	cytochrome c oxidase subunit VIIa 3	Mm.2151.1	gb:BC010979.1 gb:AF037371.1 gb:NM_009945.1	157	FL+Stack	61	1	3	X1365	0.321405121016332	1.59803491804378	0.11719635660178	0.576	25
1366	NA	NA	1416971_at	FLmRNA	gb:NM_009945.1	Cox7a3	cytochrome c oxidase subunit VIIa 3	Mm.2151.1	gb:BC010979.1 gb:AF037371.1 gb:NM_009945.1	157	FL+Stack	61	1	1	X1366	0.42886995192369	2.1989420561412	0.0324214639221353	0.652	25
1367	NA	NA	1416972_at	FLmRNA	gb:BC026755.1		Similar to sperm specific antigen 1	Mm.29504.1	gb:NM_011482.1 gb:U95114.1 gb:BC026755.1	231	FL+Stack	61	1	1	X1367	0.38702916932331	1.95814304741757	0.0559630849619598	0.652	25
1368	NA	NA	1416973_at	FLmRNA	gb:NM_011482.1	Ssfa1	sperm specific antigen 1	Mm.29504.1	gb:NM_011482.1 gb:U95114.1 gb:BC026755.1	231	FL+Stack	34	1	1	X1368	0.0951056024214037	0.457493142375412	0.65111757262805	0.54	25
1369	NA	NA	1416974_at	FLmRNA	gb:BC013818.1		signal transducing adaptor molecule (SH3 domainand ITAM motif) 2	Mm.45048.1	gb:NM_019667.1 gb:AB012611.1 gb:BC013818.1	296	FL+Stack	61	1	1	X1369	0.0660972131508218	0.317453940252956	0.75358951976251	0.512	25
1370	NA	NA	1416975_at	FLmRNA	gb:NM_019667.1	Stam2	signal transducing adaptor molecule (SH3 domainand ITAM motif) 2	Mm.45048.1	gb:NM_019667.1 gb:AB012611.1 gb:BC013818.1	296	FL+Stack	24	1	1	X1370	0.0927173533286507	0.445937583705381	0.659354536512628	0.62	25
1371	NA	NA	1416976_at	FLmRNA	gb:AV275493	Stam2	signal transducing adaptor molecule (SH3 domain and ITAM motif) 2	Mm.45048.1	gb:NM_019667.1 gb:AB012611.1 gb:BC013818.1	296	Stack	9	1	1	X1371	0.61135280509416	3.41021359384168	0.00116698661073641	0.748	25
1372	NA	NA	1416977_at	FLmRNA	gb:BB125321	Stam2	signal transducing adaptor molecule (SH3 domain and ITAM motif) 2	Mm.45048.1	gb:NM_019667.1 gb:AB012611.1 gb:BC013818.1	296	ConsEnd	3	1	1	X1372	0.232835629291005	1.13750194449727	0.262689474161963	0.552	25
1373	NA	NA	1416978_at	FLmRNA	gb:NM_010189.1	Fcgrt	Fc receptor IgG alpha chain transporter	Mm.3303.1	gb:L17022.1 gb:BC003786.1 gb:D37874.1 gb:NM_010189.1	178	FL+Stack	61	1	1	X1373	0.119336922698436	0.575060088958785	0.569917238660304	0.536	25
1374	NA	NA	1416979_at	FLmRNA	gb:NM_025624.1	2510048O06Rik	RIKEN cDNA 2510048O06	Mm.2184.1	gb:NM_025624.1 gb:BC027016.1	170	FL+Stack	61	1	1	X1374	0.230445969769053	1.12539172958989	0.26775855114116	0.616	25
1375	NA	NA	1416980_at	FLmRNA	gb:NM_027853.1	0610006F02Rik	RIKEN cDNA 0610006F02	Mm.19281.1	gb:NM_027853.1 gb:BC024898.1	176	FL+Stack	61	1	1	X1375	0.233277311959014	1.1397418408906	0.261759369212255	0.608	25
1376	NA	NA	1416981_at	FLmRNA	gb:NM_019739.1	Foxo1	forkhead box O1a	Mm.29891.1	gb:AF114258.1 gb:NM_019739.1 gb:AF126056.1	233	FL+Stack	61	1	1	X1376	-0.440979667963353	-2.27056878983209	0.0273483316585241	0.268	25
1377	NA	NA	1416982_at	FLmRNA	gb:AJ252157.1	Fkhr	forkhead protein FKHR	Mm.29891.1	gb:AF114258.1 gb:NM_019739.1 gb:AF126056.1	233	Stack	21	1	1	X1377	-0.512541470561758	-2.71525926445535	0.00880172393969084	0.304	25
1378	NA	NA	1416983_s_at	FLmRNA	gb:AI462296	Foxo1	forkhead box O1	Mm.29891.1	gb:AF114258.1 gb:NM_019739.1 gb:AF126056.1	233	ConsEnd	0	2	2	X1378	-0.551077674342087	-2.97306871805873	0.00430267653738201	0.288	25
1379	NA	NA	1416984_at	FLmRNA	gb:NM_026768.1	Mrps18a	mitochondrial ribosomal protein S18A	Mm.24875.1	gb:AB049953.1 gb:NM_026768.1	104	FL+Stack	61	1	1	X1379	-0.405991678872587	-2.06605579296408	0.0440399781949109	0.336	25
1380	NA	NA	1416985_at	FLmRNA	gb:D87968.1		SHPS-1	Mm.1682.1	gb:NM_007547.1 gb:D87968.1 gb:D87967.1 gb:AF072543.1 gb:D85785.1 gb:AB018194.1 gb:AF332080.1 gb:AF332079.1	135	FL+Stack	61	1	1	X1380	0.309500884166782	1.53463406753087	0.132188976905719	0.636	25
1381	NA	NA	1416986_a_at	FLmRNA	gb:AB018194.1	Bit	BIT	Mm.1682.1	gb:NM_007547.1 gb:D87968.1 gb:D87967.1 gb:AF072543.1 gb:D85785.1 gb:AB018194.1 gb:AF332080.1 gb:AF332079.1	135	FL	4	1	2	X1381	0.392346315214636	1.98820901920629	0.0523926450811021	0.612	25
1382	NA	NA	1416987_at	FLmRNA	gb:AV307998	Elp4	elongation protein 4 homolog (S. cerevisiae)	Mm.33870.1	gb:NM_023876.1	132	Stack	13	1	1	X1382	0.24816004889105	1.21550905000212	0.231658355845796	0.568	25
1383	NA	NA	1416988_at	FLmRNA	gb:NM_008628.1	Msh2	mutS homolog 2 (E. coli)	Mm.4619.1	gb:NM_008628.1 gb:U21011.1	109	FL+Stack	61	1	1	X1383	0.0605401631685291	0.290695915022813	0.773754554178537	0.536	25
1384	NA	NA	1416989_at	FLmRNA	gb:NM_026664.1	3100002B05Rik	RIKEN cDNA 3100002B05	Mm.46397.1	gb:NM_026664.1	128	FL+Stack	61	1	1	X1384	0.118782687937063	0.572363852555206	0.571723063559533	0.516	25
1385	NA	NA	1416990_at	FLmRNA	gb:BC019432.1		Similar to retinoid X receptor beta	Mm.1243.1	gb:NM_011306.1 gb:M84818.1 gb:BC019432.1	105	FL+Stack	61	1	1	X1385	-0.0860567037818175	-0.413736822360927	0.682528771125042	0.44	25
1386	NA	NA	1416991_at	FLmRNA	gb:NM_026658.1	2310039H01Rik	MTO1	Mm.23781.1	gb:NM_026658.1 gb:AF369902.1	109	FL+Stack	61	1	1	X1386	0.41912945452029	2.14198857115502	0.0370250623545026	0.692	25
1387	NA	NA	1416992_at	FLmRNA	gb:NM_008595.1	Mfng	manic fringe homolog (Drosophila)	Mm.517.1	gb:BC010983.1 gb:AF015769.1 gb:U94349.1 gb:NM_008595.1	94	FL+Stack	61	1	1	X1387	0.184068939570332	0.892941082259921	0.378433222269583	0.532	25
1388	NA	NA	1416993_at	FLmRNA	gb:NM_133973.1	Cog4	component of oligomeric golgi complex 4	Mm.133151.1	gb:NM_133973.1 gb:BC023120.1	120	FL+Stack	61	1	1	X1388	0.128607311017474	0.62021362157517	0.540095643421166	0.576	25
1389	NA	NA	1416994_at	FLmRNA	gb:AA270346	4833412C19Rik	RIKEN cDNA 4833412C19 gene	Mm.60219.1	gb:NM_133795.1 gb:BC010236.1	115	Stack	11	1	1	X1389	0.331138784699133	1.65027799021244	0.105894680743127	0.592	25
1390	NA	NA	1416995_at	FLmRNA	gb:NM_030880.1	Pacsin3	protein kinase C and casein kinase substrate inneurons 3	Mm.23329.1	gb:BC003884.1 gb:AF149824.1 gb:NM_030880.1 gb:AF242531.1	101	FL+Stack	61	1	1	X1390	0.247392503135991	1.21158725877753	0.233152073736166	0.628	25
1391	NA	NA	1416996_at	FLmRNA	gb:BC005421.1		vascular Rab-GAP/TBC-containing	Mm.104771.1	gb:NM_018775.1 gb:U88873.1 gb:BC005421.1	111	FL+Stack	61	1	1	X1391	0.101999082613668	0.490877497064722	0.627566977252426	0.576	25
1392	NA	NA	1416997_a_at	FLmRNA	gb:NM_010404.1	Hap1	huntingtin-associated protein 1	Mm.10717.1	gb:NM_010404.1	118	FL+Stack	61	1	2	X1392	0.378237530200089	1.90874735210735	0.0622778830931501	0.592	25
1393	NA	NA	1416998_at	FLmRNA	gb:NM_021511.1	Rrr-pending	regulator for ribosome resistance homolog (S.cerevisiae)	Mm.29061.1	gb:NM_021511.1 gb:BC003481.1	110	FL+Stack	61	1	1	X1393	0.186276003595515	0.903901618693418	0.372641665908848	0.572	25
1394	NA	NA	1416999_at	FLmRNA	gb:NM_009213.1	Smpd2	sphingomyelin phosphodiesterase 2 neutral	Mm.953.1	gb:NM_009213.1 gb:BC010978.1	108	FL+Stack	61	1	1	X1394	-0.402694341129496	-2.04715157350279	0.0459550753971856	0.32	25
1395	NA	NA	1417000_at	FLmRNA	gb:NM_030251.1	Abtb1	ankyrin repeat and BTB (POZ) domain containing1	Mm.41457.1	gb:AB053477.1 gb:BC003234.1 gb:NM_030251.1	91	FL+Stack	61	1	1	X1395	-0.0249979323952795	-0.119910853658358	0.905585270904855	0.48	25
1396	NA	NA	1417001_a_at	FLmRNA	gb:NM_023665.1	D4Wsu53e	hypothetical protein MNCb-0169	Mm.10009.1	gb:NM_023665.1	549	FL+Stack	60	1	3	X1396	-0.0975284973625312	-0.469221750255844	0.64280153780289	0.468	25
1397	NA	NA	1417002_at	FLmRNA	gb:BC021536.1		Similar to RIKEN cDNA 0610012G03 gene	Mm.41683.1	gb:BC021536.1 gb:NM_025320.1	112	FL+Stack	60	1	1	X1397	-0.449666838872107	-2.3225377601792	0.0241187405626235	0.356	25
1398	NA	NA	1417003_at	FLmRNA	gb:NM_025320.1	0610012G03Rik	RIKEN cDNA 0610012G03	Mm.41683.1	gb:BC021536.1 gb:NM_025320.1	112	FL	1	1	1	X1398	-0.179792967765836	-0.871732215585854	0.389799778236319	0.408	25
1399	NA	NA	1417004_at	FLmRNA	gb:NM_021884.1	tsg101	tumor susceptibility gene 101 protein	Mm.22688.1	gb:NM_021884.1 gb:U52945.1 gb:BC005424.1	124	FL+Stack	60	1	1	X1399	0.329828499290913	1.64322360461516	0.107367143887482	0.644	25
1400	NA	NA	1417005_at	FLmRNA	gb:NM_008450.1	Klc1	kinesin light chain 1	Mm.20354.1	gb:AF055665.1 gb:NM_008450.1	198	FL+Stack	60	1	1	X1400	0.310931782116131	1.54222712663657	0.130317081716943	0.636	25
1401	NA	NA	1417006_at	FLmRNA	gb:NM_025417.1	1110039H05Rik	RIKEN cDNA 1110039H05	Mm.41687.1	gb:NM_025417.1	107	FL+Stack	60	1	1	X1401	0.379002165486919	1.91302806786807	0.0617077716441985	0.648	25
1402	NA	NA	1417007_a_at	FLmRNA	gb:NM_009190.1	Vps4b	suppressor of K+ transport defect 1	Mm.18705.1	gb:U10119.1 gb:BC003799.1 gb:NM_009190.1	170	FL+Stack	60	1	2	X1402	0.117473171844879	0.565994757360368	0.575999820916995	0.552	25
1403	NA	NA	1417008_at	FLmRNA	gb:BC006668.1		Similar to carnitine acetyltransferase	Mm.20396.1	gb:BC006668.1 gb:NM_007760.1	135	FL+Stack	60	1	1	X1403	0.214926971555272	1.04707990309865	0.302194869457419	0.56	25
1404	NA	NA	1417009_at	FLmRNA	gb:NM_023143.1	C1r	complement component 1 r subcomponent	Mm.24276.1	gb:AF148216.1 gb:NM_023143.1 gb:BC004637.1	148	FL+Stack	60	1	1	X1404	0.22508149101251	1.09825685668243	0.279364891550511	0.592	25
1405	NA	NA	1417010_at	FLmRNA	gb:NM_013915.1	Zfp238	zinc finger protein 238	Mm.27962.1	gb:AF140224.1 gb:NM_013915.1	114	FL+Stack	60	1	1	X1405	0.455225674564268	2.35605928654014	0.0222191596381314	0.66	25
1406	NA	NA	1417011_at	FLmRNA	gb:NM_008304.1	Sdc2	syndecan 2	Mm.29350.1	gb:U00674.1 gb:NM_008304.1	232	FL+Stack	60	1	1	X1406	-0.227869976267378	-1.11235298123961	0.273292653561246	0.436	25
1407	NA	NA	1417012_at	FLmRNA	gb:AI266824	Sdc2	syndecan 2	Mm.29350.1	gb:U00674.1 gb:NM_008304.1	232	Stack	12	1	1	X1407	-0.373830183944755	-1.88412937844104	0.0656435944375431	0.352	25
1408	NA	NA	1417013_at	FLmRNA	gb:NM_030704.1	Cryac	heat shock protein 20-like protein	Mm.21549.1	gb:BC011219.1 gb:NM_030704.1 gb:AF250139.1 gb:AF273453.1	159	FL+Stack	60	1	1	X1408	-0.425498623021074	-2.17916457330702	0.0339599741501491	0.352	25
1409	NA	NA	1417014_at	FLmRNA	gb:AF250139.1		small stress protein-like protein HSP22	Mm.21549.1	gb:BC011219.1 gb:NM_030704.1 gb:AF250139.1 gb:AF273453.1	159	FL	1	1	1	X1409	-0.294803300008396	-1.45706305840287	0.152552320409979	0.424	25
1410	NA	NA	1417015_at	FLmRNA	gb:NM_138956.1	Rassf3	Ras association domain family 3 protein	Mm.41265.1	gb:NM_138956.1 gb:BC011511.1 gb:AF332864.1	145	FL	2	1	1	X1410	0.0255266318784343	0.122448026545629	0.903597425755941	0.52	25
1411	NA	NA	1417016_at	FLmRNA	gb:NM_010765.1	Mapkapk5	MAP kinase-activated protein kinase 5	Mm.22612.1	gb:AF039840.1 gb:NM_010765.1 gb:BC019184.1	89	FL+Stack	60	1	1	X1411	-0.125894697802164	-0.606990253368008	0.548745833915249	0.476	25
1412	NA	NA	1417017_at	FLmRNA	gb:NM_007809.1	Cyp17	cytochrome P450 17	Mm.1262.1	gb:NM_007809.1 gb:M64863.1	74	FL+Stack	60	1	1	X1412	0.0786776929382096	0.378106434241171	0.708531694977208	0.484	25
1413	NA	NA	1417018_at	FLmRNA	gb:NM_021474.1	Efemp2	epidermal growth factor-containing fibulin-likeextracellular matrix protein 2	Mm.41781.1	gb:AF109122.1 gb:AF104223.1 gb:NM_021474.1 gb:BC012269.1	95	FL+Stack	60	1	1	X1413	0.467846682718893	2.43297359212051	0.0183542311090205	0.7	25
1414	NA	NA	1417019_a_at	FLmRNA	gb:NM_011799.1	Cdc6	cell division cycle 6 homolog (S. cerevisiae)	Mm.20912.1	gb:NM_011799.1	94	FL+Stack	60	1	2	X1414	-0.0710147018594953	-0.341148800197804	0.735874679083208	0.484	25
1415	NA	NA	1417020_at	FLmRNA	gb:NM_133711.1	1700001N01Rik	RIKEN cDNA 1700001N01	Mm.45833.1	gb:AF395083.1 gb:NM_133711.1	73	FL+Stack	60	1	1	X1415	0.246596840022695	1.20752347561661	0.234707222540011	0.588	25
1416	NA	NA	1417021_a_at	FLmRNA	gb:NM_012046.1	Spo11	sporulation protein meiosis-specific SPO11homolog (S. cervisiae)	Mm.23495.1	gb:NM_012046.1 gb:AF173848.1 gb:AF169386.1	63	FL+Stack	60	1	2	X1416	0.225149651783213	1.09860119425774	0.279215451743953	0.58	25
1417	NA	NA	1417022_at	FLmRNA	gb:NM_007515.1	Slc7a3	solute carrier family 7 (cationic amino acidtransporter y+ system) member 3	Mm.5140.1	gb:U70859.1 gb:NM_007515.1	62	FL+Stack	60	1	1	X1417	0.00319779100596295	0.0153361191865453	0.987896265061168	0.524	25
1418	NA	NA	1417023_a_at	FLmRNA	gb:NM_024406.1	Fabp4	fatty acid binding protein 4 adipocyte	Mm.582.1	gb:K02109.1 gb:NM_024406.1	222	FL+Stack	59	1	2	X1418	-0.0975637074743143	-0.469392234216046	0.642680991431844	0.46	25
1419	NA	NA	1417024_at	FLmRNA	gb:BC020088.1		histidyl tRNA synthetase	Mm.10528.1	gb:U39473.1 gb:NM_008214.1 gb:BC020088.1	170	FL+Stack	59	1	1	X1419	-0.0690180934924083	-0.331526226889474	0.743052068043556	0.468	25
1420	NA	NA	1417025_at	FLmRNA	gb:NM_010382.1	H2-Eb1	histocompatibility 2 class II antigen E beta	Mm.22564.1	gb:U28490.1 gb:U28489.1 gb:M36939.1 gb:M36940.1 gb:NM_010382.1	183	FL+Stack	59	1	1	X1420	0.737702702115903	4.53407659388244	2.57484936743358e-05	0.864	25
1421	NA	NA	1417026_at	FLmRNA	gb:BC024693.1		RIKEN cDNA 2700086I23 gene	Mm.30184.1	gb:NM_026027.1 gb:BC024693.1	100	FL+Stack	59	1	1	X1421	0.158307403302619	0.765655037235735	0.449769974415559	0.572	25
1422	NA	NA	1417027_at	FLmRNA	gb:NM_030706.1	Trim2	tripartite motif protein TRIM2	Mm.44876.1	gb:NM_030706.1 gb:AB043550.1	221	FL+Stack	59	1	1	X1422	0.299744453870886	1.48305722330035	0.145472725434516	0.636	25
1423	NA	NA	1417028_a_at	FLmRNA	gb:BB667078	Trim2	tripartite motif protein 2	Mm.44876.1	gb:NM_030706.1 gb:AB043550.1	221	Stack	33	1	2	X1423	-0.459757162348183	-2.38354417936916	0.0207620308344683	0.304	25
1424	NA	NA	1417029_a_at	FLmRNA	gb:BB283676	Trim2	tripartite motif protein 2	Mm.44876.1	gb:NM_030706.1 gb:AB043550.1	221	Stack	9	1	2	X1424	0.239612859063296	1.17192545675288	0.248651573443945	0.544	25
1425	NA	NA	1417030_at	FLmRNA	gb:NM_025864.1	2310028N02Rik	RIKEN cDNA 2310028N02	Mm.24123.1	gb:NM_025864.1 gb:BC027151.1	166	FL+Stack	59	1	1	X1425	0.332421257956045	1.65718930038196	0.104467990700136	0.628	25
1426	NA	NA	1417031_at	FLmRNA	gb:BC027151.1		RIKEN cDNA 2310028N02 gene	Mm.24123.1	gb:NM_025864.1 gb:BC027151.1	166	FL+Stack	17	1	1	X1426	-0.0629240938314702	-0.302172586302026	0.765085625473742	0.476	25
1427	NA	NA	1417032_at	FLmRNA	gb:NM_019803.2	Ube2g2	ubiquitin-conjugating enzyme E2G 2	Mm.29352.1	gb:NM_019803.2 gb:AF296657.1 gb:U93241.1 gb:BC010321.1	134	FL+Stack	59	1	1	X1427	0.442768859868483	2.2812313547209	0.0266562276512661	0.732	25
1428	NA	NA	1417033_at	FLmRNA	gb:AF296657.1		ubiquitin conjugating enzyme 7	Mm.29352.1	gb:NM_019803.2 gb:AF296657.1 gb:U93241.1 gb:BC010321.1	134	FL	2	1	1	X1428	0.0848887215337672	0.408094152615459	0.686622171642635	0.496	25
1429	NA	NA	1417034_at	FLmRNA	gb:NM_025960.1	1810073E21Rik	RIKEN cDNA 1810073E21	Mm.44213.1	gb:NM_025960.1	90	FL+Stack	59	1	1	X1429	0.0942256038393728	0.45323465438494	0.654148089963576	0.552	25
1430	NA	NA	1417035_at	FLmRNA	gb:NM_133678.1	2410004C24Rik	RIKEN cDNA 2410004C24	Mm.28413.1	gb:NM_133678.1	113	FL+Stack	59	1	1	X1430	-0.152626898578594	-0.737737441845042	0.466400030681243	0.5	25
1431	NA	NA	1417036_at	FLmRNA	gb:BI134670	2410004C24Rik	RIKEN cDNA 2410004C24 gene	Mm.28413.1	gb:NM_133678.1	113	Stack	11	1	1	X1431	0.289327268655327	1.4283516957035	0.160680174954038	0.456	25
1432	NA	NA	1417037_at	FLmRNA	gb:NM_019716.1	Orc6l	origin recognition complex subunit 6-like (S.cerevisiae)	Mm.29709.1	gb:NM_019716.1 gb:AF139659.1	91	FL+Stack	59	1	1	X1432	-0.215492023355708	-1.04992140075276	0.300894925862895	0.456	25
1433	NA	NA	1417038_at	FLmRNA	gb:NM_017380.1	9-Sep	MLL septin-like fusion	Mm.38450.1	gb:NM_017380.1	148	FL+Stack	59	1	1	X1433	0.278485014977416	1.3717946771331	0.177663418567818	0.564	25
1434	NA	NA	1417039_a_at	FLmRNA	gb:NM_025611.1	2510004L20Rik	RIKEN cDNA 2510004L20	Mm.157075.1	gb:NM_025611.1	99	FL+Stack	59	1	2	X1434	0.00550178808597185	0.0263859149704371	0.979177027745911	0.524	25
1435	NA	NA	1417040_a_at	FLmRNA	gb:NM_016778.1	Bok	Bcl-2-related ovarian killer protein-like	Mm.3295.1	gb:AF027707.1 gb:NM_016778.1	89	FL+Stack	59	1	2	X1435	0.469455968684831	2.44286365594509	0.0179035641075195	0.664	25
1436	NA	NA	1417041_at	FLmRNA	gb:NM_009085.1	Rpo1-1	RNA polymerase 1-1 (40 kDa subunit)	Mm.3458.1	gb:D31966.1 gb:NM_009085.1	105	FL+Stack	59	1	1	X1436	-0.0384231869121674	-0.184361893791093	0.855310233582642	0.544	25
1437	NA	NA	1417042_at	FLmRNA	gb:NM_008063.1	G6pt1	glucose-6-phosphatase transport protein 1	Mm.30087.1	gb:AF080469.1 gb:NM_008063.1	127	FL+Stack	59	1	1	X1437	0.166360568645361	0.805322221491163	0.426741857385627	0.54	25
1438	NA	NA	1417043_at	FLmRNA	gb:NM_008490.1	Lcat	lecithin cholesterol acyltransferase	Mm.1593.1	gb:NM_008490.1 gb:J05154.1	127	FL+Stack	59	1	1	X1438	0.0718260693360419	0.345059932320074	0.732964080798372	0.48	25
1439	NA	NA	1417044_at	FLmRNA	gb:NM_025304.1	Lcmt1-pending	leucine carboxyl methyltransferase 1	Mm.74312.1	gb:NM_025304.1 gb:BC010316.1	94	FL+Stack	59	1	1	X1439	-0.0259192086045849	-0.124332004977902	0.90212174948512	0.464	25
1440	NA	NA	1417045_at	FLmRNA	gb:BC002031.1		BH3 interacting domain death agonist	Mm.34384.1	gb:NM_007544.1 gb:U75506.1 gb:BC002031.1	107	FL+Stack	59	1	1	X1440	0.329634554338387	1.64218001525236	0.107586372549183	0.632	25
1441	NA	NA	1417046_at	FLmRNA	gb:NM_018879.1	Nprl2-pending	G21 protein	Mm.11337.1	gb:NM_018879.1 gb:AF131207.1 gb:BC026548.1	91	FL+Stack	59	1	1	X1441	0.408477530264274	2.08034770100323	0.0426381783389949	0.66	25
1442	NA	NA	1417047_at	FLmRNA	gb:NM_138750.1	Prom-rp	prominin-related protein	Mm.34171.1	gb:AF269062.1 gb:NM_138750.1	91	FL+Stack	59	1	1	X1442	-0.542755511564766	-2.91612251790185	0.00505752716601228	0.268	25
1443	NA	NA	1417048_at	FLmRNA	gb:AF269062.1		prominin-related protein	Mm.34171.1	gb:AF269062.1 gb:NM_138750.1	91	FL	1	1	1	X1443	-0.0334147121050477	-0.160311012143074	0.874012487871787	0.448	25
1444	NA	NA	1417049_at	FLmRNA	gb:AF069311.1		Rhesus blood group protein	Mm.195461.1	gb:AB015189.1 gb:AF047827.1 gb:AB015190.1 gb:NM_011270.1 gb:AF069311.1 gb:AF057524.1	88	FL+Stack	59	1	1	X1444	0.106886644642313	0.514575980820503	0.611079519413221	0.408	25
1445	NA	NA	1417050_at	FLmRNA	gb:NM_026161.1	0710001E10Rik	RIKEN cDNA 0710001E10	Mm.41630.1	gb:BC027315.1 gb:NM_026161.1	75	FL+Stack	59	1	1	X1445	0.682942518949728	4.00263924573415	0.000168553160193507	0.82	25
1446	NA	NA	1417051_at	FLmRNA	gb:NM_021543.1	Pcdh8	protocadherin 8	Mm.103811.1	gb:AF231125.1 gb:NM_021543.1	67	FL+Stack	59	1	1	X1446	0.175345087162937	0.849706397772332	0.401826195381525	0.568	25
1447	NA	NA	1417052_at	FLmRNA	gb:BC014783.1		proteasome (prosome macropain) subunit betatype 3	Mm.21874.1	gb:AF060092.1 gb:BC014783.1 gb:NM_011971.1	156	FL+Stack	58	1	1	X1447	0.533684947010201	2.85487960414635	0.00600436819471859	0.728	25
1448	NA	NA	1417053_at	FLmRNA	gb:NM_008831.1	Phb	prohibitin	Mm.2355.1	gb:NM_008831.1	260	FL+Stack	58	1	1	X1448	0.434665545983032	2.23310586516463	0.0299071516438561	0.688	25
1449	NA	NA	1417054_a_at	FLmRNA	gb:NM_025323.1	0610009D07Rik	RIKEN cDNA 0610009D07	Mm.29712.1	gb:NM_025323.1 gb:BC019535.1	123	FL+Stack	58	1	2	X1449	0.117178401191746	0.564561355697456	0.576964453288739	0.54	25
1450	NA	NA	1417055_at	FLmRNA	gb:NM_025323.1	0610009D07Rik	RIKEN cDNA 0610009D07	Mm.29712.1	gb:NM_025323.1 gb:BC019535.1	123	FL+Stack	58	1	1	X1450	-0.146582248827264	-0.708084544293291	0.484439621167014	0.404	25
1451	NA	NA	1417056_at	FLmRNA	gb:NM_011189.1	Psme1	proteasome (prosome macropain) 28 subunit alpha	Mm.830.1	gb:D87909.1 gb:U60328.1 gb:NM_011189.1	153	FL+Stack	58	1	1	X1451	0.443056551924054	2.28294779415518	0.0265462694445497	0.68	25
1452	NA	NA	1417057_a_at	FLmRNA	gb:BC011499.1		RIKEN cDNA 4930564J03 gene	Mm.30242.1	gb:BC019778.1 gb:NM_026352.1 gb:BC011499.1	181	FL+Stack	58	1	2	X1452	-0.149535761283339	-0.722566571209741	0.475581413509999	0.356	25
1453	NA	NA	1417058_a_at	FLmRNA	gb:NM_025327.1	0610010I12Rik	RIKEN cDNA 0610010I12	Mm.177991.1	gb:NM_025327.1	95	FL+Stack	58	1	2	X1453	0.0147546925896873	0.0707661554230685	0.944193574787354	0.372	25
1454	NA	NA	1417059_at	FLmRNA	gb:NM_025327.1	0610010I12Rik	RIKEN cDNA 0610010I12	Mm.177991.1	gb:NM_025327.1	95	FL+Stack	58	1	1	X1454	-0.0452672659674067	-0.217242648077857	0.829877629715975	0.484	25
1455	NA	NA	1417060_at	FLmRNA	gb:AW494322	Ppp1r11	protein phosphatase 1 regulatory (inhibitor) subunit 11	Mm.46176.1	gb:NM_029632.1	146	Stack	17	1	1	X1455	0.28908112602629	1.42706349304567	0.161052541504094	0.612	25
1456	NA	NA	1417061_at	FLmRNA	gb:BC003438.1		solute carrier family 39 (iron-regulatedtransporter) member 1	Mm.28756.1	gb:BC003438.1 gb:AF226613.1 gb:NM_016917.1 gb:AF215637.1 gb:AF231120.1	139	FL+Stack	58	1	1	X1456	-0.820323373593067	-5.55263945973822	5.15984401241935e-07	0.12	25
1457	NA	NA	1417062_at	FLmRNA	gb:NM_026034.1	2810037C14Rik	RIKEN cDNA 2810037C14	Mm.21972.1	gb:NM_026034.1	121	FL+Stack	58	1	1	X1457	-0.181507620361961	-0.8802328160105	0.385218763310065	0.448	25
1458	NA	NA	1417063_at	FLmRNA	gb:NM_009777.1	C1qb	complement component 1 q subcomponent betapolypeptide	Mm.2570.1	gb:M22531.1 gb:M36293.1 gb:NM_009777.1	149	FL+Stack	58	1	1	X1458	0.648073397654704	3.70223712370259	0.000459889998549877	0.788	25
1459	NA	NA	1417064_at	FLmRNA	gb:NM_026365.1	5830427H10Rik	RIKEN cDNA 5830427H10	Mm.2053.1	gb:NM_026365.1	124	FL+Stack	58	1	1	X1459	-0.602674301935593	-3.34430743182351	0.00143071460972503	0.248	25
1460	NA	NA	1417065_at	FLmRNA	gb:NM_007913.1	Egr1	early growth response 1	Mm.181959.1	gb:M20157.1 gb:M22326.1 gb:NM_007913.1	130	FL+Stack	58	1	1	X1460	-0.286874956172415	-1.41552627025647	0.164417228362279	0.412	25
1461	NA	NA	1417066_at	FLmRNA	gb:NM_023341.1	4632432J16Rik	RIKEN cDNA 4632432J16	Mm.28337.1	gb:NM_023341.1	129	FL+Stack	58	1	1	X1461	-0.419409255074729	-2.14361664059829	0.0368859553381319	0.368	25
1462	NA	NA	1417067_s_at	FLmRNA	gb:AK014605.1	4632432J16Rik	RIKEN cDNA 4632432J16 gene	Mm.28337.1	gb:NM_023341.1	129	ConsEnd	5	2	2	X1462	0.179109259720268	0.868344162369795	0.39163501351235	0.524	25
1463	NA	NA	1417068_a_at	FLmRNA	gb:BC010191.1		protein tyrosine phosphatase non-receptor type1	Mm.2668.1	gb:NM_011201.1 gb:U24700.1 gb:BC010191.1	95	FL+Stack	58	1	2	X1463	-0.636999515331364	-3.61177935509123	0.000616639438419264	0.252	25
1464	NA	NA	1417069_a_at	FLmRNA	gb:BG066438	Gmfb	glia maturation factor beta	Mm.87312.1	gb:AF297220.1 gb:NM_022023.1	164	Stack	15	1	2	X1464	-0.18447628567181	-0.894963313241723	0.37736043385614	0.44	25
1465	NA	NA	1417070_at	FLmRNA	gb:NM_133969.1	AW111961	expressed sequence AW111961	Mm.1554.1	gb:AB056457.1 gb:NM_133969.1	101	FL+Stack	58	1	1	X1465	-0.0424314011233527	-0.203616108239352	0.840397031152935	0.52	25
1466	NA	NA	1417071_s_at	FLmRNA	gb:NM_133969.1	AW111961	expressed sequence AW111961	Mm.1554.1	gb:AB056457.1 gb:NM_133969.1	101	FL+Stack	58	2	2	X1466	0.277983192704757	1.36918607943891	0.178478509057088	0.608	25
1467	NA	NA	1417072_at	FLmRNA	gb:NM_008766.1	Slc22a6	organic cationic transporter-like 1	Mm.30090.1	gb:BC021647.1 gb:NM_008766.1 gb:U52842.1	123	FL+Stack	58	1	1	X1467	0.146400820194777	0.707195361477286	0.48498646949278	0.532	25
1468	NA	NA	1417073_a_at	FLmRNA	gb:NM_021881.1	qk	quaking protein	Mm.2655.1	gb:NM_021881.1	122	FL+Stack	58	1	4	X1468	0.253505718785129	1.24286737210212	0.221431098962354	0.58	25
1469	NA	NA	1417074_at	FLmRNA	gb:NM_007675.1	Ceacam10	CEA-related cell adhesion molecule 10	Mm.30300.1	gb:NM_007675.1 gb:L38422.1 gb:BC003346.1	89	FL+Stack	58	1	1	X1469	-0.0316969471936003	-0.152064158302357	0.880442499758641	0.492	25
1470	NA	NA	1417075_at	FLmRNA	gb:NM_025591.1	2010309E21Rik	RIKEN cDNA 2010309E21	Mm.209.1	gb:NM_025591.1	87	FL+Stack	58	1	1	X1470	0.073856338969547	0.35484870453261	0.725696704706242	0.596	25
1471	NA	NA	1417076_at	FLmRNA	gb:NM_027281.1	1700007P10Rik	RIKEN cDNA 1700007P10	Mm.26654.1	gb:NM_027281.1	64	FL+Stack	58	1	1	X1471	-0.11732290198652	-0.565264017155141	0.576491487927768	0.448	25
1472	NA	NA	1417077_at	FLmRNA	gb:NM_007530.1	Bcap29	B-cell receptor-associated protein 29	Mm.4236.1	gb:BC021661.1 gb:NM_007530.1 gb:BC003303.1	86	FL+Stack	58	1	1	X1472	0.149417457856099	0.721986241446391	0.475934628718813	0.556	25
1473	NA	NA	1417078_at	FLmRNA	gb:NM_025622.1	2200008F12Rik	RIKEN cDNA 2200008F12	Mm.26934.1	gb:NM_025622.1	69	FL+Stack	58	1	1	X1473	0.505443413539672	2.66931470798935	0.0099552042856225	0.7	25
1474	NA	NA	1417079_s_at	FLmRNA	gb:NM_025622.1	2200008F12Rik	RIKEN cDNA 2200008F12	Mm.26934.1	gb:NM_025622.1	69	FL+Stack	58	2	2	X1474	0.332158830092382	1.65577452585145	0.104758763994703	0.576	25
1475	NA	NA	1417080_a_at	FLmRNA	gb:NM_012029.1	Sitpec-pending	signaling intermediate in Tollpathway-evolutionarily conserved	Mm.29790.1	gb:AF182510.1 gb:NM_012029.1	66	FL+Stack	58	1	2	X1475	-0.637534681767019	-3.61610097299976	0.000608118370585915	0.248	25
1476	NA	NA	1417081_a_at	FLmRNA	gb:BC004829.1		synaptogyrin 2	Mm.2079.1	gb:AF364049.1 gb:BC004829.1 gb:AF151985.1 gb:NM_009304.1	206	FL+Stack	57	1	3	X1476	-0.175703154181799	-0.851478214283548	0.400850422114378	0.4	25
1477	NA	NA	1417082_at	FLmRNA	gb:NM_130889.1	Anp32b	acidic nuclear phosphoprotein 32 family memberB	Mm.154985.1	gb:BC005628.1 gb:BC003489.1 gb:NM_130889.1 gb:AB025582.1	202	FL+Stack	57	1	1	X1477	0.0349046522300764	0.167464863005428	0.868441545619838	0.472	25
1478	NA	NA	1417083_at	FLmRNA	gb:NM_024171.1	1190006C12Rik	RIKEN cDNA 1190006C12	Mm.20188.1	gb:BC002089.1 gb:NM_024171.1	99	FL+Stack	57	1	1	X1478	0.211782755101238	1.03128161231437	0.309491918394786	0.484	25
1479	NA	NA	1417084_at	FLmRNA	gb:NM_010124.1	Eif4ebp2	eukaryotic translation initiation factor 4Ebinding protein 2	Mm.140186.1	gb:BC015082.1 gb:U75530.1 gb:NM_010124.1	119	FL+Stack	57	1	1	X1479	-0.596879688113996	-3.30090309911107	0.0016339961068279	0.312	25
1480	NA	NA	1417085_at	FLmRNA	gb:NM_030611.1	Hsd17b5	hydroxysteroid (17-beta) dehydrogenase 5	Mm.196666.1	gb:NM_030611.1 gb:D45850.1	154	FL+Stack	57	1	1	X1480	0.214690969647209	1.0458933255814	0.302738839820016	0.52	25
1481	NA	NA	1417086_at	FLmRNA	gb:BG975639	Pafah1b1	platelet-activating factor acetylhydrolase isoform 1b beta1 subunit	Mm.56337.1	gb:NM_013625.1 gb:U95116.1	262	Stack	20	1	1	X1481	0.148044738327829	0.715253984866456	0.480042911268293	0.572	25
1482	NA	NA	1417087_at	FLmRNA	gb:BM236195	Selel	selectin endothelial cell ligand	Mm.488.1	gb:NM_009149.1 gb:BC021306.1	216	Stack	18	1	1	X1482	-0.430597369513463	-2.20910287311366	0.0316550170808143	0.32	25
1483	NA	NA	1417088_at	FLmRNA	gb:NM_012017.1	Zfp346	zinc finger protein 346	Mm.22795.1	gb:AF083339.1 gb:NM_012017.1	122	FL+Stack	57	1	1	X1483	0.236513104202463	1.15616641113924	0.255010177731059	0.556	25
1484	NA	NA	1417089_a_at	FLmRNA	gb:NM_009897.1	Ckmt1	creatine kinase mitochondrial 1 ubiquitous	Mm.970.1	gb:NM_009897.1	113	FL+Stack	57	1	2	X1484	-0.00411243770989849	-0.0197226695915012	0.984434664086658	0.56	25
1485	NA	NA	1417090_at	FLmRNA	gb:NM_009037.1	Rcn	reticulocalbin	Mm.4876.1	gb:NM_009037.1 gb:D13003.1	95	FL+Stack	57	1	1	X1485	-0.529633424219051	-2.82779264883527	0.00647303381933983	0.272	25
1486	NA	NA	1417091_at	FLmRNA	gb:NM_007700.1	Chuk	conserved helix-loop-helix ubiquitous kinase	Mm.3996.1	gb:U12473.1 gb:NM_007700.1	110	FL+Stack	57	1	1	X1486	0.0473464312946398	0.22723540604018	0.822183074837421	0.528	25
1487	NA	NA	1417092_at	FLmRNA	gb:BC013446.1		parathyroid hormone receptor	Mm.3542.1	gb:BC013446.1 gb:NM_011199.1	107	FL+Stack	57	1	1	X1487	0.183802561683333	0.891618844354114	0.379135702567917	0.484	25
1488	NA	NA	1417093_a_at	FLmRNA	gb:NM_010364.1	Gtf2h4	general transcription factor II H polypeptide4	Mm.10182.1	gb:BC012638.1 gb:AF054823.1 gb:NM_010364.1	102	FL+Stack	57	1	2	X1488	-0.368562637387706	-1.85482992424662	0.069847687228506	0.344	25
1489	NA	NA	1417094_at	FLmRNA	gb:NM_133348.1	Bach-pending	acyl-CoA hydrolase	Mm.197523.1	gb:NM_133348.1 gb:BC013507.1 gb:AB049821.1	99	FL+Stack	57	1	1	X1489	-0.0845935658073376	-0.406668397029262	0.687657961400413	0.452	25
1490	NA	NA	1417095_a_at	FLmRNA	gb:NM_015765.1	Hsp70-4	heat shock protein 70 kDa 4	Mm.89341.1	gb:BC002056.1 gb:U08215.1 gb:NM_015765.1	96	FL+Stack	57	1	2	X1490	0.38210226684708	1.93041339843774	0.0594375178231975	0.656	25
1491	NA	NA	1417096_at	FLmRNA	gb:NM_026041.1	2810430M08Rik	RIKEN cDNA 2810430M08	Mm.38528.1	gb:NM_026041.1 gb:BC006787.1	86	FL+Stack	57	1	1	X1491	-0.080425386463515	-0.3865414607669	0.702342999438726	0.436	25
1492	NA	NA	1417097_at	FLmRNA	gb:NM_025297.1	Nrbf1	nuclear receptor binding factor 1	Mm.29096.1	gb:NM_025297.1 gb:BC003864.1	89	FL+Stack	57	1	1	X1492	0.150896373260459	0.729242479118802	0.471528734725375	0.632	25
1493	NA	NA	1417098_s_at	FLmRNA	gb:NM_025297.1	Nrbf1	nuclear receptor binding factor 1	Mm.29096.1	gb:NM_025297.1 gb:BC003864.1	89	FL+Stack	57	2	2	X1493	-0.553875894956539	-2.99238423387851	0.0040712967228408	0.288	25
1494	NA	NA	1417099_at	FLmRNA	gb:NM_133991.1	AI931847	expressed sequence AI931847	Mm.203502.1	gb:BC011144.1 gb:NM_133991.1	64	FL+Stack	57	1	1	X1494	-0.165229485323515	-0.799744413030242	0.429936898520189	0.376	25
1495	NA	NA	1417100_at	FLmRNA	gb:BC026888.1		hypothetical protein 425O18-1	Mm.11175.1	gb:BC026888.1 gb:NM_019421.1	99	FL+Stack	57	1	1	X1495	-0.0313007046311178	-0.150161958388172	0.88192679151738	0.524	25
1496	NA	NA	1417101_at	FLmRNA	gb:BC004714.1		heat shock protein 70 kDa 2	Mm.57245.1	gb:NM_008301.1 gb:BC004714.1	72	FL+Stack	57	1	1	X1496	0.632874228297033	3.57863168936797	0.000685868957843883	0.8	25
1497	NA	NA	1417102_a_at	FLmRNA	gb:BC025155.1		NADH dehydrogenase (ubiquinone) 1 betasubcomplex 5	Mm.28058.1	gb:BC025155.1 gb:NM_025316.1	149	FL+Stack	56	1	2	X1497	-0.456696683764067	-2.36496563788448	0.0217373326722265	0.292	25
1498	NA	NA	1417103_at	FLmRNA	gb:NM_010027.1	Ddt	D-dopachrome tautomerase	Mm.5731.1	gb:BC010753.1 gb:NM_010027.1	111	FL+Stack	56	1	1	X1498	-0.245506246619906	-1.20195611724388	0.23684993214881	0.42	25
1499	NA	NA	1417104_at	FLmRNA	gb:BC001999.1		epithelial membrane protein 3	Mm.20829.1	gb:AF011750.1 gb:BC001999.1 gb:NM_010129.1 gb:U87948.1	103	FL+Stack	56	1	1	X1499	0.205846801496399	1.00151577766037	0.323561193903026	0.584	25
1500	NA	NA	1417105_at	FLmRNA	gb:NM_021502.1	1810017G16Rik	hypothetical protein 2-6	Mm.38746.1	gb:NM_021502.1 gb:AB030200.1	101	FL+Stack	56	1	1	X1500	0.311140076884625	1.54333306548792	0.130046199487282	0.608	25
1501	NA	NA	1417106_at	FLmRNA	gb:NM_025482.1	2810411G23Rik	RIKEN cDNA 2810411G23	Mm.27872.1	gb:NM_025482.1 gb:BC006886.1	154	FL+Stack	56	1	1	X1501	-0.504740932436672	-2.66479186822961	0.0100758852602583	0.336	25
1502	NA	NA	1417107_at	FLmRNA	gb:BC006886.1		RIKEN cDNA 2810411G23 gene	Mm.27872.1	gb:NM_025482.1 gb:BC006886.1	154	FL+Stack	34	1	1	X1502	0.545458894210853	2.93454008530548	0.00480096544759756	0.724	25
1503	NA	NA	1417108_at	FLmRNA	gb:NM_029091.1	1200014P03Rik	RIKEN cDNA 1200014P03	Mm.34789.1	gb:NM_029091.1	99	FL+Stack	56	1	1	X1503	-0.0105192645790656	-0.0504504815900537	0.96019825881217	0.464	25
1504	NA	NA	1417109_at	FLmRNA	gb:BC005738.1		Unknown (protein for MGC:6860)	Mm.15801.1	gb:BC005738.1 gb:NM_023476.1 gb:BC018539.1 gb:AB047402.1	102	FL+Stack	56	1	1	X1504	-0.243615294329717	-1.19231052228659	0.240595606162295	0.412	25
1505	NA	NA	1417110_at	FLmRNA	gb:NM_008548.1	Man1a	mannosidase 1 alpha	Mm.117294.1	gb:BC015265.1 gb:U04299.1 gb:NM_008548.1	197	FL+Stack	56	1	1	X1505	0.115932164668994	0.558502301404388	0.581050570275201	0.524	25
1506	NA	NA	1417111_at	FLmRNA	gb:BB070019	Man1a	mannosidase 1 alpha	Mm.117294.1	gb:BC015265.1 gb:U04299.1 gb:NM_008548.1	197	Stack	61	1	1	X1506	0.218989725353935	1.06752666763864	0.292925695331709	0.532	25
1507	NA	NA	1417112_at	FLmRNA	gb:NM_024191.1	6330544B05Rik	RIKEN cDNA 1700027H16	Mm.139700.1	gb:NM_024191.1 gb:BC002131.1 gb:BC024708.1	139	FL+Stack	56	1	1	X1507	0.038313403152832	0.183834613153222	0.85571940471746	0.544	25
1508	NA	NA	1417113_at	FLmRNA	gb:NM_011818.1	Gcl	germ cell-less homolog (Drosophila)	Mm.74594.1	gb:NM_011818.1 gb:AF186095.1 gb:AF282322.1 gb:AF163665.1	112	FL+Stack	56	1	1	X1508	0.311375853664977	1.54458511131601	0.129740069707515	0.624	25
1509	NA	NA	1417114_at	FLmRNA	gb:AF163665.1	Gcl	germ cell-less protein	Mm.74594.1	gb:NM_011818.1 gb:AF186095.1 gb:AF282322.1 gb:AF163665.1	112	FL	4	1	1	X1509	-0.0611785162507355	-0.293768730238358	0.771430616962277	0.428	25
1510	NA	NA	1417115_at	FLmRNA	gb:NM_009582.1	Map3k12	zipper (leucine) protein kinase	Mm.4358.1	gb:U14636.1 gb:U23789.1 gb:NM_009582.1	96	FL+Stack	56	1	1	X1510	-0.0278847313919307	-0.133765151085621	0.894738286548456	0.484	25
1511	NA	NA	1417116_at	FLmRNA	gb:NM_133987.1	AA589632	expressed sequence AA589632	Mm.41401.1	gb:AF459435.1 gb:NM_133987.1	166	FL+Stack	56	1	1	X1511	-0.106342560773089	-0.511936645720684	0.612906023795889	0.456	25
1512	NA	NA	1417117_at	FLmRNA	gb:NM_024199.1	1700057K18Rik	RIKEN cDNA 1700057K18	Mm.26944.1	gb:NM_024199.1 gb:BC003440.1	91	ConsEnd	0	1	1	X1512	-0.0477070542473046	-0.228968808377638	0.820850086830867	0.488	25
1513	NA	NA	1417118_a_at	FLmRNA	gb:NM_019870.1	Ard1	N-acetyltransferase similar to S. cerevisiaeARD1	Mm.5934.1	gb:NM_019870.1	79	FL+Stack	56	1	2	X1513	0.132551315354648	0.639456538731806	0.5276334706678	0.568	25
1514	NA	NA	1417119_at	FLmRNA	gb:NM_024231.1	Zfpl1	zinc finger like protein 1	Mm.29437.1	gb:BC002119.1 gb:NM_024231.1	84	FL+Stack	56	1	1	X1514	-0.0341328267045903	-0.163758901821458	0.871326686336268	0.512	25
1515	NA	NA	1417120_at	FLmRNA	gb:NM_133873.1	AA553001	expressed sequence AA553001	Mm.29708.1	gb:BC017525.1 gb:NM_133873.1	73	FL+Stack	56	1	1	X1515	-0.0572693405731783	-0.274954969225746	0.785691358299124	0.488	25
1516	NA	NA	1417121_at	FLmRNA	gb:NM_008068.1	Gabra6	gamma-aminobutyric acid (GABA-A) receptor subunit alpha 6	Mm.4915.1	gb:NM_008068.1	63	FL+Stack	56	1	1	X1516	0.239517916731849	1.17144240630005	0.248844780771649	0.584	25
1517	NA	NA	1417122_at	FLmRNA	gb:BC027242.1		Unknown (protein for MGC:27838)	Mm.103805.1	gb:BC027242.1 gb:AF067816.1 gb:NM_020505.1	71	FL+Stack	56	1	1	X1517	0.405741102320234	2.06461707328744	0.0441832699345564	0.7	25
1518	NA	NA	1417123_at	FLmRNA	gb:NM_020505.1	Vav3	vav 3 oncogene	Mm.103805.1	gb:BC027242.1 gb:AF067816.1 gb:NM_020505.1	71	FL	2	1	1	X1518	0.300631250764783	1.48773135068334	0.144227411279256	0.644	25
1519	NA	NA	1417124_at	FLmRNA	gb:NM_019771.1	Dstn	destrin	Mm.28919.1	gb:AB025406.1 gb:NM_019771.1	259	FL+Stack	55	1	1	X1519	-0.42019660563099	-2.14820047065501	0.0364967384482978	0.316	25
1520	NA	NA	1417125_at	FLmRNA	gb:NM_016661.1	Ahcy	S-adenosylhomocysteine hydrolase	Mm.2573.1	gb:NM_016661.1 gb:BC015304.1 gb:L32836.1	239	FL+Stack	55	1	1	X1520	0.158279161708648	0.76551611435126	0.449851869351995	0.492	25
1521	NA	NA	1417126_a_at	FLmRNA	gb:NM_026517.1	3110001N18Rik	RIKEN cDNA 3110001N18	Mm.21724.1	gb:NM_026517.1 gb:BC026533.1	98	FL+Stack	55	1	2	X1521	-0.427063632587458	-2.18833684366569	0.0332386999742054	0.288	25
1522	NA	NA	1417127_at	FLmRNA	gb:BC016426.1		Similar to homeo box msh-like 1	Mm.870.1	gb:NM_010835.1 gb:AF308572.1 gb:BC016426.1	112	FL+Stack	55	1	1	X1522	-0.261891136636307	-1.28594335835362	0.20600461072012	0.496	25
1523	NA	NA	1417128_at	FLmRNA	gb:NM_023320.1	2810052M02Rik	TNF intracellular domain-interacting protein	Mm.29475.1	gb:NM_023320.1 gb:AF168675.1	105	FL+Stack	55	1	1	X1523	0.398943847053483	2.02572200360513	0.048212224954772	0.644	25
1524	NA	NA	1417129_a_at	FLmRNA	gb:U68384.1	Mrg1b	Meis1-related protein 1b	Mm.31436.1	gb:NM_010825.1 gb:BC017375.1 gb:U68384.1	105	FL+Stack	55	1	2	X1524	-0.128647419277673	-0.620409210044853	0.539968222461407	0.44	25
1525	NA	NA	1417130_s_at	FLmRNA	gb:NM_020581.1	Angptl4	fibrinogen/angiopoietin-related protein	Mm.196189.1	gb:NM_020581.1 gb:BC021343.1 gb:AF169313.1 gb:AF123261.1 gb:BC025797.1 gb:AB054540.1 gb:AF278699.1 gb:BC006611.1	99	FL+Stack	55	2	2	X1525	-0.575381085564964	-3.14381236485224	0.0026191583139138	0.304	25
1526	NA	NA	1417131_at	FLmRNA	gb:NM_007658.1	Cdc25a	cell division cycle 25 homolog A (S.cerevisiae)	Mm.29800.1	gb:NM_007658.1 gb:U27323.1	180	FL+Stack	55	1	1	X1526	-0.3268616106316	-1.62727551834574	0.11075707394321	0.396	25
1527	NA	NA	1417132_at	FLmRNA	gb:C76119	Cdc25a	cell division cycle 25 homolog A (S. cerevisiae)	Mm.29800.1	gb:NM_007658.1 gb:U27323.1	180	Stack	48	1	1	X1527	0.533704560231744	2.85501112772536	0.00600217068522421	0.724	25
1528	NA	NA	1417133_at	FLmRNA	gb:NM_008885.1	Pmp22	peripheral myelin protein 22 kDa	Mm.1237.1	gb:BC010765.1 gb:M32240.1 gb:NM_008885.1	95	FL+Stack	55	1	1	X1528	0.025178216200351	0.12077600895488	0.904907363314177	0.512	25
1529	NA	NA	1417134_at	FLmRNA	gb:BC020178.1		serine/arginine-rich protein specific kinase 2	Mm.8709.1	gb:AB006036.1 gb:BC020178.1 gb:NM_009274.1	188	FL+Stack	55	1	1	X1529	0.542280599095849	2.91289496546848	0.00510376990388311	0.724	25
1530	NA	NA	1417135_at	FLmRNA	gb:BG805074	Srpk2	serine/arginine-rich protein specific kinase 2	Mm.8709.1	gb:AB006036.1 gb:BC020178.1 gb:NM_009274.1	188	Stack	35	1	1	X1530	-0.263127688445941	-1.29231256303921	0.20379302355951	0.38	25
1531	NA	NA	1417136_s_at	FLmRNA	gb:BG805074	Srpk2	serine/arginine-rich protein specific kinase 2	Mm.8709.1	gb:AB006036.1 gb:BC020178.1 gb:NM_009274.1	188	Stack	35	2	2	X1531	-0.47819776641756	-2.49692629360025	0.0156106220980904	0.296	25
1532	NA	NA	1417137_at	FLmRNA	gb:BF166660	Uck2-pending	uridine-cytidine kinase 2	Mm.25309.1	gb:AF236636.1 gb:NM_030724.1	101	ConsEnd	0	1	1	X1532	-0.194472811578647	-0.944690685842495	0.351585268728206	0.416	25
1533	NA	NA	1417138_s_at	FLmRNA	gb:NM_025554.1	Polr2e	polymerase (RNA) II (DNA directed) polypeptide E(25kD)	Mm.18579.1	gb:NM_025554.1	89	FL+Stack	55	2	2	X1533	-0.239471053328039	-1.17120398185476	0.248940183731653	0.428	25
1534	NA	NA	1417139_at	FLmRNA	gb:NM_025853.1	1700022L09Rik	RIKEN cDNA 1700022L09	Mm.25410.1	gb:BC025079.1 gb:NM_025853.1	91	FL+Stack	55	1	1	X1534	0.0434949094760153	0.208725947516041	0.836448819591808	0.456	25
1535	NA	NA	1417140_a_at	FLmRNA	gb:NM_008977.1	Ptpn2	protein tyrosine phosphatase non-receptor type2	Mm.985.1	gb:M81477.1 gb:NM_008977.1	83	FL+Stack	55	1	2	X1535	-0.316533435661619	-1.57202475019403	0.123173452123849	0.368	25
1536	NA	NA	1417141_at	FLmRNA	gb:NM_018738.1	Igtp	interferon gamma induced GTPase	Mm.858.1	gb:U53219.1 gb:NM_018738.1	155	FL+Stack	55	1	1	X1536	0.571942026046837	3.11922909386383	0.00281620608243841	0.748	25
1537	NA	NA	1417142_at	FLmRNA	gb:NM_024203.1	4932442K08Rik	RIKEN cDNA 4932442K08	Mm.35039.1	gb:NM_024203.1 gb:BC003200.1	101	FL+Stack	55	1	1	X1537	0.0553935071298309	0.265930147556952	0.792558636796202	0.476	25
1538	NA	NA	1417143_at	FLmRNA	gb:BC025425.1		endothelial differentiation lysophosphatidicacid G-protein-coupled receptor 2	Mm.4772.1	gb:NM_010336.1 gb:BC025425.1 gb:U70622.1	118	FL+Stack	55	1	1	X1538	0.245253076577649	1.20066416648847	0.237349178705731	0.616	25
1539	NA	NA	1417144_at	FLmRNA	gb:NM_134024.1	AI451582	expressed sequence AI451582	Mm.43167.1	gb:BC006581.1 gb:NM_134024.1	106	FL+Stack	55	1	1	X1539	-0.0283130178437312	-0.135820763786032	0.893130541018128	0.536	25
1540	NA	NA	1417145_at	FLmRNA	gb:NM_133921.1	AW538212	expressed sequence AW538212	Mm.27827.1	gb:BC022652.1 gb:NM_133921.1	87	FL+Stack	55	1	1	X1540	0.63591611534449	3.60304575337547	0.000634206888696047	0.756	25
1541	NA	NA	1417146_at	FLmRNA	gb:NM_026423.1	2410018C20Rik	RIKEN cDNA 2410018C20	Mm.46689.1	gb:BC025049.1 gb:NM_026423.1	70	FL+Stack	55	1	1	X1541	-0.309571952077655	-1.53501101350542	0.132095550169719	0.424	25
1542	NA	NA	1417147_at	FLmRNA	gb:NM_019833.1	AB030186	hypothetical protein 1-82	Mm.5166.1	gb:NM_019833.1 gb:AF332189.1 gb:AB030186.1	104	FL+Stack	55	1	1	X1542	-0.296828611285777	-1.46770758669004	0.149621509194648	0.424	25
1543	NA	NA	1417148_at	FLmRNA	gb:NM_008809.1	Pdgfrb	platelet derived growth factor receptor betapolypeptide	Mm.4146.1	gb:NM_008809.1	103	FL+Stack	55	1	1	X1543	-0.0768729404736541	-0.369398468575417	0.714941335176208	0.436	25
1544	NA	NA	1417149_at	FLmRNA	gb:NM_011031.1	P4ha2	procollagen-proline 2-oxoglutarate4-dioxygenase (proline 4-hydroxylase) alpha IIpolypeptide	Mm.3705.1	gb:BC018411.1 gb:NM_011031.1 gb:U16163.1	86	FL+Stack	55	1	1	X1544	-0.0181528523601744	-0.0870675861067159	0.931367623293617	0.484	25
1545	NA	NA	1417150_at	FLmRNA	gb:NM_010484.1	Slc6a4	5-hydroxytryptamine (serotonin) transporter	Mm.3907.1	gb:AF013604.1 gb:NM_010484.1	69	FL+Stack	55	1	1	X1545	-0.0988784062993723	-0.475758729208756	0.638186256347824	0.468	25
1546	NA	NA	1417151_a_at	FLmRNA	gb:NM_008747.1	Ntsr2	neurotensin receptor 2	Mm.5153.1	gb:U51908.1 gb:NM_008747.1 gb:AB041827.1 gb:AB041826.1	61	FL+Stack	55	1	2	X1546	0.207329460535995	1.00894336151961	0.320011161496356	0.604	25
1547	NA	NA	1417152_at	FLmRNA	gb:BC022103.1		RIKEN cDNA 0610020I02 gene	Mm.45835.1	gb:BC022103.1 gb:NM_026495.1	82	FL+Stack	55	1	1	X1547	0.219494673629839	1.07007059382413	0.291786237923699	0.568	25
1548	NA	NA	1417153_at	FLmRNA	gb:NM_026495.1	0610020I02Rik	RIKEN cDNA 0610020I02	Mm.45835.1	gb:BC022103.1 gb:NM_026495.1	82	FL	1	1	1	X1548	-0.031817370664499	-0.152642272018535	0.879991480844897	0.524	25
1549	NA	NA	1417154_at	FLmRNA	gb:NM_011398.1	Slc25a14	solute carrier family 25 (mitochondrial carrier brain) member 14	Mm.34953.1	gb:AF076981.1 gb:NM_011398.1 gb:AF155813.1 gb:AF155812.1	67	FL+Stack	55	1	1	X1549	0.274540163645493	1.35130952045974	0.184140927616199	0.624	25
1550	NA	NA	1417155_at	FLmRNA	gb:BC005453.1		neuroblastoma myc-related oncogene 1	Mm.16469.1	gb:BC005453.1 gb:NM_008709.1	76	FL+Stack	55	1	1	X1550	0.305860069901418	1.51534749854255	0.137039350388377	0.576	25
1551	NA	NA	1417156_at	FLmRNA	gb:NM_008471.1	Krt1-19	keratin complex 1 acidic gene 19	Mm.1012.1	gb:M28698.1 gb:NM_008471.1	215	FL+Stack	54	1	1	X1551	0.0561749555765651	0.269689541630329	0.78969595947341	0.52	25
1552	NA	NA	1417157_at	FLmRNA	gb:BC002227.1		actin-related protein 11 homolog (S.cerevisiae)	Mm.29317.1	gb:NM_019785.1 gb:BC002227.1 gb:AF190797.1	173	FL+Stack	54	1	1	X1552	-0.0567443990298861	-0.272429229860403	0.787611583980528	0.5	25
1553	NA	NA	1417158_at	FLmRNA	gb:NM_030260.1	BC003332	hypothetical protein MGC:7160	Mm.100116.1	gb:NM_030260.1 gb:BC003332.1	154	FL+Stack	54	1	1	X1553	0.211690432570437	1.03081806717628	0.30970780627319	0.58	25
1554	NA	NA	1417159_at	FLmRNA	gb:BB238025	BC003332	hypothetical protein MGC:7160	Mm.100116.1	gb:NM_030260.1 gb:BC003332.1	154	ConsEnd	2	1	1	X1554	0.324527101293461	1.61475103969643	0.113479371011813	0.6	25
1555	NA	NA	1417160_s_at	FLmRNA	gb:NM_007969.1	Expi	extracellular proteinase inhibitor	Mm.1650.1	gb:NM_007969.1	81	FL+Stack	54	2	3	X1555	-0.015446951882567	-0.0740868717338885	0.941579527101002	0.304	25
1556	NA	NA	1417161_at	FLmRNA	gb:NM_026373.1	5830466O21Rik	RIKEN cDNA 5830466O21	Mm.29609.1	gb:BC025656.1 gb:NM_026373.1	112	FL+Stack	54	1	1	X1556	0.0755660417331637	0.363094177261522	0.719594597464713	0.584	25
1557	NA	NA	1417162_at	FLmRNA	gb:BC004752.1		Similar to PP1201 protein	Mm.182921.1	gb:NM_027154.1 gb:BC004752.1	106	FL+Stack	54	1	1	X1557	0.542841849772517	2.91670953427442	0.00504915835746443	0.692	25
1558	NA	NA	1417163_at	FLmRNA	gb:BC025066.1		dual specificity phosphatase 10	Mm.34912.1	gb:BC025066.1 gb:NM_022019.1 gb:AB037908.1	148	FL+Stack	54	1	1	X1558	0.273679417993739	1.34684616986197	0.185575679114746	0.604	25
1559	NA	NA	1417164_at	FLmRNA	gb:NM_022019.1	Dusp10	dual specificity phosphatase 10	Mm.34912.1	gb:BC025066.1 gb:NM_022019.1 gb:AB037908.1	148	FL+Stack	46	1	1	X1559	0.499604174016604	2.63184930414353	0.0109957679165817	0.708	25
1560	NA	NA	1417165_at	FLmRNA	gb:NM_010773.1	Mbd2	methyl-CpG binding domain protein 2	Mm.322.1	gb:AF072243.1 gb:NM_010773.1	106	FL+Stack	54	1	1	X1560	-0.304483001673146	-1.50806510259609	0.138906871991896	0.36	25
1561	NA	NA	1417166_at	FLmRNA	gb:NM_133948.1	AU015605	expressed sequence AU015605	Mm.28287.1	gb:NM_133948.1	151	FL+Stack	54	1	1	X1561	0.292422089174992	1.4445657950309	0.156049997507854	0.632	25
1562	NA	NA	1417167_at	FLmRNA	gb:NM_138586.1	D7Wsu180e	DNA segment Chr 7 Wayne State University 180 expressed	Mm.27853.1	gb:NM_138586.1	98	FL+Stack	54	1	1	X1562	0.347006248746518	1.73626427396772	0.0892295364555541	0.664	25
1563	NA	NA	1417168_a_at	FLmRNA	gb:NM_016808.1	Usp2	ubiquitin-specific protease 2	Mm.12914.1	gb:NM_016808.1 gb:BC017517.1 gb:AF079565.1	113	FL+Stack	54	1	2	X1563	-0.0939919570870139	-0.452104111306888	0.654953613835229	0.48	25
1564	NA	NA	1417169_at	FLmRNA	gb:AI553394	Usp2	ubiquitin specific protease 2	Mm.12914.1	gb:NM_016808.1 gb:BC017517.1 gb:AF079565.1	113	ConsEnd	0	1	1	X1564	0.234891157220347	1.14793026105265	0.258378970651787	0.596	25
1565	NA	NA	1417170_at	FLmRNA	gb:NM_033322.1	Lztfl1	leucine zipper transcription factor-like 1	Mm.133164.1	gb:BC026840.1 gb:NM_033322.1	113	FL+Stack	54	1	1	X1565	-0.52822977520074	-2.81844611315791	0.00664239206048406	0.312	25
1566	NA	NA	1417171_at	FLmRNA	gb:NM_010583.1	Itk	IL2-inducible T-cell kinase	Mm.16009.1	gb:NM_010583.1 gb:L00619.1 gb:D14042.1 gb:L05631.1	89	FL+Stack	54	1	1	X1566	0.124688206871813	0.601111846446751	0.55261356829681	0.576	25
1567	NA	NA	1417172_at	FLmRNA	gb:BC008238.1		RIKEN cDNA 2810489I21 gene	Mm.38261.1	gb:NM_019949.1 gb:BC008238.1	128	FL+Stack	54	1	1	X1567	-0.0523395561172755	-0.251241280205997	0.803770886680502	0.488	25
1568	NA	NA	1417173_at	FLmRNA	gb:BC013534.1		cAMP responsive element binding protein-like 1	Mm.4068.1	gb:NM_017406.1 gb:BC013534.1	109	FL+Stack	54	1	1	X1568	0.148619624215146	0.718073067496944	0.478320197748328	0.556	25
1569	NA	NA	1417174_at	FLmRNA	gb:NM_025464.1	1810021J13Rik	RIKEN cDNA 1810021J13	Mm.41451.1	gb:NM_025464.1	85	FL+Stack	54	1	1	X1569	-0.329061788583504	-1.6390989199894	0.108235737108153	0.344	25
1570	NA	NA	1417175_at	FLmRNA	gb:BC026127.1		casein kinase 1 epsilon	Mm.30199.1	gb:AB028241.1 gb:AB028736.2 gb:BC026127.1 gb:NM_013767.2	146	FL+Stack	54	1	1	X1570	0.466766356835033	2.42634501084945	0.0186619282764165	0.672	25
1571	NA	NA	1417176_at	FLmRNA	gb:BE952001	Csnk1e	casein kinase 1 epsilon	Mm.30199.1	gb:AB028241.1 gb:AB028736.2 gb:BC026127.1 gb:NM_013767.2	146	Stack	12	1	1	X1571	-0.50992539032296	-2.69827359210159	0.00921316067148753	0.284	25
1572	NA	NA	1417177_at	FLmRNA	gb:NM_016905.1	Glk	galactokinase	Mm.2820.1	gb:AB027012.1 gb:BC016602.1 gb:NM_016905.1	100	FL+Stack	54	1	1	X1572	-0.0319630985345564	-0.153341869814733	0.879445738608513	0.516	25
1573	NA	NA	1417178_at	FLmRNA	gb:NM_016867.1	Semcap2-pending	semaF cytoplasmic domain associated protein 2	Mm.97.1	gb:BC013440.1 gb:NM_016867.1 gb:AF061262.1	83	FL+Stack	54	1	1	X1573	0.399210559747385	2.02724341704844	0.0480488962867551	0.68	25
1574	NA	NA	1417179_at	FLmRNA	gb:NM_019571.1	Tm4sf9-pending	transmembrane 4 superfamily member 9	Mm.31927.1	gb:NM_019571.1 gb:AF121344.1	106	FL+Stack	54	1	1	X1574	-0.507891768259894	-2.68511197135655	0.00954393551001845	0.328	25
1575	NA	NA	1417180_at	FLmRNA	gb:NM_008794.1	Pcsk7	proprotein convertase subtilisin/kexin type 7	Mm.3255.1	gb:NM_008794.1 gb:U48830.1 gb:BC006730.1	90	FL+Stack	54	1	1	X1575	-0.199113077822735	-0.967841231093263	0.33998376213664	0.416	25
1576	NA	NA	1417181_a_at	FLmRNA	gb:AV213603	Kifap3	kinesin-associated protein 3	Mm.4651.1	gb:NM_010629.1 gb:D50367.1	114	Stack	9	1	2	X1576	-0.442709203453899	-2.28087549841999	0.0266790746572037	0.316	25
1577	NA	NA	1417182_at	FLmRNA	gb:NM_019794.1	Dnaja2	DnaJ (Hsp40) homolog subfamily A member 2	Mm.29186.1	gb:NM_019794.1 gb:BC003420.1 gb:AB028853.1	332	FL+Stack	53	1	1	X1577	0.184951125517487	0.897321007731821	0.376112104116711	0.584	25
1578	NA	NA	1417183_at	FLmRNA	gb:C77509	Dnaja2	DnaJ (Hsp40) homolog subfamily A member 2	Mm.29186.1	gb:NM_019794.1 gb:BC003420.1 gb:AB028853.1	332	Stack	8	1	1	X1578	-0.299257518903327	-1.48049184892379	0.146159777116386	0.424	25
1579	NA	NA	1417184_s_at	FLmRNA	gb:BC027434.1		hemoglobin beta adult minor chain	Mm.206691.1	gb:NM_016956.1 gb:AF149782.1 gb:BC027434.1	126	FL+Stack	53	3	4	X1579	-0.523207757922776	-2.78516216167368	0.00727904894269225	0.324	25
1580	NA	NA	1417185_at	FLmRNA	gb:BC002070.1		lymphocyte antigen 6 complex	Mm.8180.1	gb:NM_010738.1 gb:M18184.1 gb:BC002070.1 gb:J03636.1	158	FL+Stack	53	1	1	X1580	0.386783584118974	1.95675791218302	0.0561324460150957	0.66	25
1581	NA	NA	1417186_at	FLmRNA	gb:NM_016786.1	Hip2	huntingtin interacting protein 2	Mm.10082.1	gb:BC002013.1 gb:AB011081.1 gb:NM_016786.1	184	FL+Stack	53	1	1	X1581	-0.445827611004075	-2.29950857904105	0.0255057420742844	0.288	25
1582	NA	NA	1417187_at	FLmRNA	gb:AI551201	Hip2	huntingtin interacting protein 2	Mm.10082.1	gb:BC002013.1 gb:AB011081.1 gb:NM_016786.1	184	ConsEnd	0	1	1	X1582	-0.0854012552040477	-0.410570127804617	0.684824842520823	0.488	25
1583	NA	NA	1417188_s_at	FLmRNA	gb:AI551201	Hip2	huntingtin interacting protein 2	Mm.10082.1	gb:BC002013.1 gb:AB011081.1 gb:NM_016786.1	184	ConsEnd	0	2	2	X1583	0.215445363887097	1.04968673503375	0.301002137578879	0.612	25
1584	NA	NA	1417189_at	FLmRNA	gb:NM_011190.1	Psme2	proteasome (prosome macropain) 28 subunit beta	Mm.626.1	gb:D87910.1 gb:BC005680.1 gb:U60329.1 gb:NM_011190.1	101	FL+Stack	53	1	1	X1584	0.186855321815467	0.906780122727005	0.371130013528788	0.572	25
1585	NA	NA	1417190_at	FLmRNA	gb:BC018358.1		pre-B-cell colony-enhancing factor	Mm.28830.1	gb:BC004059.1 gb:NM_021524.1 gb:AF234625.1 gb:BC018358.1	217	FL+Stack	53	1	1	X1585	-0.128626056139963	-0.620305032161402	0.540036089813973	0.472	25
1586	NA	NA	1417191_at	FLmRNA	gb:NM_013760.1	Dnajb9	DnaJ (Hsp40) homolog subfamily B member 9	Mm.27432.1	gb:AB028857.1 gb:NM_013760.1	167	FL+Stack	53	1	1	X1586	0.722333351283993	4.3762297427825	4.55750880264607e-05	0.78	25
1587	NA	NA	1417192_at	FLmRNA	gb:NM_138599.1	D16Wsu109e	DNA segment Chr 16 Wayne State University 109 expressed	Mm.180299.1	gb:NM_138599.1	129	FL+Stack	53	1	1	X1587	-0.393800059178665	-1.99645498903897	0.0514480779093328	0.36	25
1588	NA	NA	1417193_at	FLmRNA	gb:NM_013671.1	Sod2	superoxide dismutase 2 mitochondrial	Mm.2597.1	gb:NM_013671.1 gb:BC010548.1	106	FL+Stack	53	1	1	X1588	-0.318003228773059	-1.57986258223411	0.121347256718999	0.38	25
1589	NA	NA	1417194_at	FLmRNA	gb:AW701319	Sod2	superoxide dismutase 2 mitochondrial	Mm.2597.1	gb:NM_013671.1 gb:BC010548.1	106	ConsEnd	1	1	1	X1589	-0.608588795783579	-3.3891035185443	0.00124601453383775	0.248	25
1590	NA	NA	1417195_at	FLmRNA	gb:BG068292	C85457	expressed sequence C85457	Mm.21514.1	gb:NM_133791.1	244	Stack	18	1	1	X1590	-0.0941294336291376	-0.452769310939219	0.654479602304146	0.412	25
1591	NA	NA	1417196_s_at	FLmRNA	gb:BG068292	C85457	expressed sequence C85457	Mm.21514.1	gb:NM_133791.1	244	Stack	18	2	2	X1591	0.113215217005244	0.545298947444977	0.590002295067415	0.548	25
1592	NA	NA	1417197_at	FLmRNA	gb:BM233191	C85457	expressed sequence C85457	Mm.21514.1	gb:NM_133791.1	244	Stack	11	1	1	X1592	-0.273166166846529	-1.34418581560714	0.186434862641816	0.404	25
1593	NA	NA	1417198_at	FLmRNA	gb:BB706436	C85457	expressed sequence C85457	Mm.21514.1	gb:NM_133791.1	244	Stack	9	1	1	X1593	0.135504688175639	0.653879515679707	0.518392001234525	0.568	25
1594	NA	NA	1417199_at	FLmRNA	gb:NM_020588.1	1300007B12Rik	RIKEN cDNA 1700020N19	Mm.18230.1	gb:NM_020588.1 gb:BC003210.1	197	FL+Stack	53	1	1	X1594	0.28360302048553	1.39844482941009	0.169497798969384	0.616	25
1595	NA	NA	1417200_at	FLmRNA	gb:AK007779.1	1300007B12Rik	RIKEN cDNA 1300007B12 gene	Mm.18230.1	gb:NM_020588.1 gb:BC003210.1	197	Stack	28	1	1	X1595	-0.206199064646066	-1.00328005807375	0.322715585895386	0.412	25
1596	NA	NA	1417201_at	FLmRNA	gb:BB140287	2010002I23Rik	RIKEN cDNA 2010002I23 gene	Mm.29601.1	gb:NM_029810.1	167	Stack	18	1	1	X1596	0.397610883119784	2.01812411757471	0.0490350299900551	0.676	25
1597	NA	NA	1417202_s_at	FLmRNA	gb:NM_011666.1	Ube1c	ubiquitin-activating enzyme E1C	Mm.12892.1	gb:BC002002.1 gb:AF077330.1 gb:NM_011666.1 gb:AY029181.1	131	FL+Stack	53	2	2	X1597	0.0182726763328294	0.0876424323719691	0.930915646929029	0.484	25
1598	NA	NA	1417203_at	FLmRNA	gb:BC010592.1		RIKEN cDNA 0610025L15 gene	Mm.29553.1	gb:BC010592.1 gb:AB049623.1 gb:NM_023154.1	119	FL+Stack	53	1	1	X1598	-0.17150538173275	-0.830720773657444	0.412373095902459	0.436	25
1599	NA	NA	1417204_at	FLmRNA	gb:NM_025841.1	1110007A14Rik	RIKEN cDNA 1110007A14	Mm.181880.1	gb:NM_025841.1 gb:BC007146.1	142	FL+Stack	53	1	1	X1599	-0.00327906193537379	-0.0157258849595891	0.987588675019255	0.512	25
1600	NA	NA	1417205_at	FLmRNA	gb:AJ278133.1	Erd2.2	putative KDEL receptor	Mm.181880.1	gb:NM_025841.1 gb:BC007146.1	142	Stack	21	1	1	X1600	-0.310618184559554	-1.54056238279432	0.130725677555432	0.372	25
1601	NA	NA	1417206_at	FLmRNA	gb:NM_009478.1	Urod	uroporphyrinogen decarboxylase	Mm.22494.1	gb:U34691.1 gb:NM_009478.1 gb:BC008109.1	137	FL+Stack	53	1	1	X1601	0.370222890870307	1.86405036173889	0.068500974473136	0.652	25
1602	NA	NA	1417207_at	FLmRNA	gb:NM_007888.1	Dvl2	dishevelled 2 dsh homolog (Drosophila)	Mm.5114.1	gb:U24160.1 gb:NM_007888.1	131	FL+Stack	53	1	1	X1602	-0.179771332490326	-0.871624990769615	0.389857777595347	0.472	25
1603	NA	NA	1417208_at	FLmRNA	gb:NM_008537.1	Amacr	alpha-methylacyl-Coenzyme A racemase	Mm.2787.1	gb:U89906.1 gb:BC015825.1 gb:NM_008537.1	104	FL+Stack	53	1	1	X1603	-0.449534855467908	-2.32174442437591	0.0241653881549716	0.324	25
1604	NA	NA	1417209_at	FLmRNA	gb:NM_021372.1	AB041541	hypothetical protein MNCb-1504	Mm.103476.1	gb:NM_021372.1 gb:BC014726.1	84	FL+Stack	53	1	1	X1604	-0.433991505239189	-2.22912170130272	0.0301912752700417	0.34	25
1605	NA	NA	1417210_at	FLmRNA	gb:NM_012011.1	Eif2s3y	eukaryotic translation initiation factor 2 subunit 3 structural gene Y-linked	Mm.20831.1	gb:NM_012011.1	84	FL+Stack	53	1	1	X1605	0.386917586072347	1.95751366374992	0.0560399860047114	0.656	25
1606	NA	NA	1417211_a_at	FLmRNA	gb:NM_023483.1	1110032A03Rik	RIKEN cDNA 1110032A03	Mm.171374.1	gb:NM_023483.1	78	FL+Stack	53	1	2	X1606	-0.565773554216133	-3.07549266556156	0.00320131062568186	0.236	25
1607	NA	NA	1417212_at	FLmRNA	gb:NM_026633.1	9530058B02Rik	RIKEN cDNA 9530058B02	Mm.34532.1	gb:BC024332.1 gb:NM_026633.1	69	FL+Stack	53	1	1	X1607	-0.142365066204503	-0.687428466887302	0.497230919849457	0.428	25
1608	NA	NA	1417213_a_at	FLmRNA	gb:BB706030	Rbm6	RNA binding motif protein 6	Mm.12931.1	gb:BC026129.1 gb:NM_011251.1	125	Stack	10	1	2	X1608	0.0945116112911866	0.454618622787421	0.653162558053322	0.52	25
1609	NA	NA	1417214_at	FLmRNA	gb:NM_030554.1	Rab27b	RAB27b member RAS oncogene family	Mm.190553.1	gb:NM_030554.1 gb:AB067775.1 gb:AF328893.1	87	FL+Stack	53	1	1	X1609	-0.469102880837898	-2.44069207322016	0.0180016612338928	0.324	25
1610	NA	NA	1417215_at	FLmRNA	gb:BB121269	Rab27b	RAB27b member RAS oncogene family	Mm.190553.1	gb:NM_030554.1 gb:AB067775.1 gb:AF328893.1	87	Stack	15	1	1	X1610	-0.433214151819747	-2.22453043421065	0.0305216285011712	0.356	25
1611	NA	NA	1417216_at	FLmRNA	gb:NM_138606.1	DXCch3	DNA segment Chr X Celltech Chiroscience 3	Mm.932.1	gb:BC027376.1 gb:NM_138606.1	76	FL+Stack	53	1	1	X1611	0.216965479712129	1.0573344468271	0.297521506571235	0.536	25
1612	NA	NA	1417217_at	FLmRNA	gb:NM_013779.1	Magel2	melanoma antigen family L 2	Mm.45207.1	gb:NM_013779.1	61	FL+Stack	53	1	1	X1612	0.22507214969271	1.09820966665998	0.279385375978606	0.512	25
1613	NA	NA	1417218_at	FLmRNA	gb:NM_133746.1	2810048G17Rik	RIKEN cDNA 2810048G17	Mm.31663.1	gb:NM_133746.1 gb:BC019197.1	74	FL+Stack	53	1	1	X1613	0.115472735938158	0.556269062070643	0.582560109668382	0.564	25
1614	NA	NA	1417219_s_at	FLmRNA	gb:NM_025284.1	Tmsb10	thymosin beta 10	Mm.3532.1	gb:NM_025284.1	183	FL+Stack	52	2	2	X1614	0.295727514116794	1.46191876237128	0.15120988468195	0.624	25
1615	NA	NA	1417220_at	FLmRNA	gb:NM_010176.1	Fah	fumarylacetoacetate hydrolase	Mm.3798.1	gb:M84145.1 gb:BC010767.1 gb:NM_010176.1	169	FL+Stack	52	1	1	X1615	0.378789670135402	1.91183814863106	0.061865802167778	0.6	25
1616	NA	NA	1417221_at	FLmRNA	gb:BF136837	Ppm1a	protein phosphatase 1A magnesium dependent alpha isoform	Mm.3766.1	gb:NM_008910.1 gb:D28117.1 gb:BC008595.1	154	ConsEnd	0	1	1	X1616	-0.108576590782094	-0.522775848327747	0.605420743875317	0.488	25
1617	NA	NA	1417222_a_at	FLmRNA	gb:NM_133739.1	2310075C12Rik	RIKEN cDNA 2310075C12	Mm.146516.1	gb:BC010292.1 gb:NM_133739.1	150	FL+Stack	52	1	2	X1617	0.18117189350834	0.878567979915905	0.386113294312303	0.544	25
1618	NA	NA	1417223_at	FLmRNA	gb:BC006920.1		RIKEN cDNA 2410024K20 gene	Mm.28050.1	gb:NM_027353.1 gb:BC006920.1	134	FL+Stack	52	1	1	X1618	0.261876462387433	1.28586780118134	0.206030953028259	0.576	25
1619	NA	NA	1417224_a_at	FLmRNA	gb:NM_027353.1	Cd2bp2	CD2 antigen (cytoplasmic tail) binding protein2	Mm.28050.1	gb:NM_027353.1 gb:BC006920.1	134	FL+Stack	18	1	2	X1619	0.160346942660157	0.775691095034096	0.443876615282812	0.588	25
1620	NA	NA	1417225_at	FLmRNA	gb:NM_022992.1	Arl6ip5	ADP-ribosylation-like factor 6 interactingprotein 5	Mm.30009.1	gb:BC003897.1 gb:NM_022992.1 gb:AF265214.1 gb:AF421860.1	128	FL+Stack	52	1	1	X1620	0.0289774821575317	0.139010039767516	0.890637019926028	0.472	25
1621	NA	NA	1417226_at	FLmRNA	gb:NM_013907.1	Fbxw4	f-box and WD-40 domain protein 4	Mm.29012.1	gb:BC027031.1 gb:NM_013907.1 gb:AB022163.1	96	FL+Stack	52	1	1	X1621	0.321490269701465	1.5984903343292	0.117093812059224	0.6	25
1622	NA	NA	1417227_at	FLmRNA	gb:NM_023644.1	Mccc1	methylcrotonoyl-Coenzyme A carboxylase 1(alpha)	Mm.154589.1	gb:AF310338.1 gb:NM_023644.1 gb:BC021382.1	96	FL+Stack	52	1	1	X1622	-0.554074211939629	-2.99375644406294	0.004055305618423	0.292	25
1623	NA	NA	1417228_at	FLmRNA	gb:BC026138.1		calpain 1	Mm.6221.1	gb:BC026138.1 gb:AF084459.1 gb:NM_007600.1 gb:AF021847.1	97	FL+Stack	52	1	1	X1623	-0.0512059975620208	-0.245790312879083	0.807942355397835	0.468	25
1624	NA	NA	1417229_at	FLmRNA	gb:AF084459.1	Capn1	calpain I large subunit	Mm.6221.1	gb:BC026138.1 gb:AF084459.1 gb:NM_007600.1 gb:AF021847.1	97	FL	1	1	1	X1624	0.302922583492491	1.49982121983246	0.141045060238376	0.608	25
1625	NA	NA	1417230_at	FLmRNA	gb:BM225097	4921528G01Rik	RIKEN cDNA 4921528G01 gene	Mm.154286.1	gb:AF312924.1 gb:NM_023884.1	121	Stack	39	1	1	X1625	0.245257513853644	1.20068680885876	0.23734042251388	0.632	25
1626	NA	NA	1417231_at	FLmRNA	gb:BC015252.1		claudin 2	Mm.117068.1	gb:AF072128.1 gb:BC015252.1 gb:NM_016675.1	105	FL+Stack	52	1	1	X1626	0.118030554026142	0.568705453632408	0.574177740820898	0.58	25
1627	NA	NA	1417232_at	FLmRNA	gb:NM_016675.1	Cldn2	claudin 2	Mm.117068.1	gb:AF072128.1 gb:BC015252.1 gb:NM_016675.1	105	FL	2	1	1	X1627	0.459740030023138	2.38343999411555	0.0207673897617713	0.688	25
1628	NA	NA	1417233_at	FLmRNA	gb:NM_133928.1	2410012P20Rik	RIKEN cDNA 2410012P20 gene	Mm.41622.1	gb:NM_133928.1 gb:BC019405.1	97	FL+Stack	52	1	1	X1628	0.497097211842048	2.6158537712903	0.0114693477104152	0.68	25
1629	NA	NA	1417234_at	FLmRNA	gb:NM_008606.1	Mmp11	matrix metalloproteinase 11	Mm.4561.1	gb:NM_008606.1	73	FL+Stack	52	1	1	X1629	-0.0235259160399793	-0.112847151956085	0.911122744197053	0.544	25
1630	NA	NA	1417235_at	FLmRNA	gb:NM_020578.1	Ehd3	EH-domain containing 3	Mm.18526.1	gb:NM_020578.1 gb:AF155883.1	99	FL+Stack	52	1	1	X1630	-0.255248208643633	-1.25180221540165	0.218163693119751	0.404	25
1631	NA	NA	1417236_at	FLmRNA	gb:BM234719	Ehd3	EH-domain containing 3	Mm.18526.1	gb:NM_020578.1 gb:AF155883.1	99	Stack	11	1	1	X1631	-0.21443264379664	-1.04459465155952	0.303334961495952	0.428	25
1632	NA	NA	1417237_at	FLmRNA	gb:NM_008876.1	Pld2	phospholipase D2	Mm.2538.1	gb:NM_008876.1 gb:U87557.1	73	FL+Stack	52	1	1	X1632	-0.175461438072945	-0.850282109662382	0.401508980213497	0.448	25
1633	NA	NA	1417238_at	FLmRNA	gb:NM_007968.1	Ewsh	Ewing sarcoma homolog	Mm.142822.1	gb:NM_007968.1	212	FL+Stack	51	1	1	X1633	-0.230074424467323	-1.12351009719826	0.268552287518401	0.396	25
1634	NA	NA	1417239_at	FLmRNA	gb:BC002162.1		centrin 3	Mm.12481.1	gb:BC002162.1 gb:NM_007684.1	151	FL+Stack	51	1	1	X1634	-0.193717688947485	-0.940927473339864	0.35349508023314	0.496	25
1635	NA	NA	1417240_at	FLmRNA	gb:NM_011777.1	Zyx	zyxin	Mm.4895.1	gb:NM_011777.1	160	FL+Stack	51	1	1	X1635	0.33139444452213	1.65165522619163	0.105609127644841	0.672	25
1636	NA	NA	1417241_at	FLmRNA	gb:NM_025275.1	X83328	expressed sequence tag mouse EST 12	Mm.29562.1	gb:NM_025275.1	131	FL+Stack	51	1	1	X1636	0.0626611269849092	0.300906449335752	0.766040552673084	0.564	25
1637	NA	NA	1417242_at	FLmRNA	gb:NM_138669.1	MGC6664	hypothetical protein MGC6664	Mm.197555.1	gb:BC012862.1 gb:NM_138669.1 gb:BC008132.1	108	FL+Stack	51	1	1	X1637	-0.43335591574839	-2.22536744761271	0.0304611679994028	0.312	25
1638	NA	NA	1417243_at	FLmRNA	gb:NM_028221.1	AI596259	RIKEN cDNA 2310065K24	Mm.29348.1	gb:BC025472.1 gb:NM_028221.1 gb:BC027060.1 gb:BC023158.1 gb:BC016088.1	134	FL+Stack	51	1	1	X1638	0.0918117498672247	0.441557172432772	0.662488093507264	0.516	25
1639	NA	NA	1417244_a_at	FLmRNA	gb:NM_016850.1	Irf7	interferon regulatory factor 7	Mm.3233.1	gb:U73037.1 gb:NM_016850.1	88	FL+Stack	51	1	2	X1639	0.715103440748872	4.30450459939171	5.88687274886998e-05	0.808	25
1640	NA	NA	1417245_at	FLmRNA	gb:NM_021434.1	AB041545	hypothetical protein MNCb-3029	Mm.142760.1	gb:NM_021434.1	81	FL+Stack	51	1	1	X1640	-0.62728138673968	-3.53414966594373	0.000790410952530833	0.248	25
1641	NA	NA	1417246_at	FLmRNA	gb:NM_007376.1	A2m	alpha-2-macroglobulin	Mm.27725.1	gb:M93264.1 gb:NM_007376.1	190	FL+Stack	51	1	1	X1641	-0.316180627777178	-1.57014457136388	0.123614773765135	0.384	25
1642	NA	NA	1417247_at	FLmRNA	gb:NM_133818.1	AI597479	expressed sequence AI597479	Mm.28817.1	gb:BC006931.1 gb:NM_133818.1	95	FL+Stack	51	1	1	X1642	0.348559178745966	1.74473662155043	0.0877112056705173	0.656	25
1643	NA	NA	1417248_at	FLmRNA	gb:BB702885	Rip1	Ral-interacting protein 1	Mm.17009.1	gb:NM_009067.1	157	Stack	12	1	1	X1643	-0.728813068874335	-4.44185599160264	3.59899697169568e-05	0.156	25
1644	NA	NA	1417249_at	FLmRNA	gb:NM_017401.1	Polm	polymerase (DNA directed) mu	Mm.3330.1	gb:AF176098.1 gb:NM_017401.1	78	FL+Stack	51	1	1	X1644	-0.289445645695268	-1.42897130055624	0.160501309492577	0.456	25
1645	NA	NA	1417250_at	FLmRNA	gb:NM_013916.1	Ha1r-pending	Hoxa1 regulated gene	Mm.22030.1	gb:AF197105.1 gb:NM_013916.1	83	FL+Stack	51	1	1	X1645	0.0376680288814795	0.180735033163367	0.858125484671462	0.536	25
1646	NA	NA	1417251_at	FLmRNA	gb:NM_023245.2	Palmd	palmdelphin	Mm.155617.1	gb:NM_023245.2 gb:BC010193.1 gb:AF263246.1	94	FL+Stack	51	1	1	X1646	-0.637646581580657	-3.61700522301185	0.000606349629272961	0.212	25
1647	NA	NA	1417252_at	FLmRNA	gb:NM_015807.1	Nt5c	5 3 -nucleotidase cytosolic	Mm.41722.1	gb:NM_015807.1 gb:BC024368.1 gb:AF078840.1	72	FL+Stack	51	1	1	X1647	0.388515664180842	1.96653371172564	0.0549464205413689	0.676	25
1648	NA	NA	1417253_at	FLmRNA	gb:NM_013522.1	Frg1	FSHD region gene 1	Mm.67.1	gb:NM_013522.1 gb:BC002027.1 gb:U62105.1	99	FL+Stack	51	1	1	X1648	-0.0943017829791027	-0.453603272110705	0.653885534847439	0.484	25
1649	NA	NA	1417254_at	FLmRNA	gb:NM_021343.1	Spaf	spermatogenesis associated factor	Mm.25633.1	gb:NM_021343.1 gb:AF049099.1	75	FL+Stack	51	1	1	X1649	0.169697066909548	0.821788423636265	0.417392685193303	0.568	25
1650	NA	NA	1417255_at	FLmRNA	gb:NM_134126.1	AI661311	expressed sequence AI661311	Mm.32802.1	gb:BC009019.1 gb:NM_134126.1	67	FL+Stack	51	1	1	X1650	0.378567788507667	1.91059590731998	0.0620311463354539	0.608	25
1651	NA	NA	1417256_at	FLmRNA	gb:NM_008607.1	Mmp13	matrix metalloproteinase 13	Mm.5022.1	gb:NM_008607.1	65	FL+Stack	51	1	1	X1651	-0.176473374230057	-0.855290260492996	0.398755991610198	0.464	25
1652	NA	NA	1417257_at	FLmRNA	gb:BC006872.1		carboxyl ester lipase	Mm.4349.1	gb:U33169.1 gb:U37386.1 gb:BC006872.1 gb:NM_009885.1	347	FL+Stack	50	1	1	X1652	-0.386784259221194	-1.95676171943064	0.0561319799045968	0.356	25
1653	NA	NA	1417258_at	FLmRNA	gb:NM_007637.1	Cct5	chaperonin subunit 5 (epsilon)	Mm.1813.1	gb:NM_007637.1	253	FL+Stack	50	1	1	X1653	-0.161563930626015	-0.781682789858639	0.440379765863844	0.436	25
1654	NA	NA	1417259_a_at	FLmRNA	gb:NM_009798.1	Cappb1	capping protein beta 1	Mm.2945.1	gb:U10407.1 gb:BC002053.1 gb:NM_009798.1	212	FL+Stack	50	1	2	X1654	0.0997173833148927	0.479822389861244	0.635324393984027	0.56	25
1655	NA	NA	1417260_at	FLmRNA	gb:NM_133671.1	U2af2	U2 small nuclear ribonucleoprotein auxiliaryfactor (U2AF) 65 kDa	Mm.3358.1	gb:NM_133671.1 gb:BC007487.1	97	FL+Stack	50	1	1	X1655	0.130592741838552	0.629898078446394	0.533804986309931	0.548	25
1656	NA	NA	1417261_at	FLmRNA	gb:BM224735	AA408199	expressed sequence AA408199	Mm.29067.1	gb:BC020018.1 gb:NM_134012.1	219	Stack	30	1	1	X1656	-0.120852753718965	-0.582436143789626	0.564991323073205	0.38	25
1657	NA	NA	1417262_at	FLmRNA	gb:M88242.1	griPGHS	glucocorticoid-regulated inflammatoryprostaglandin synthase	Mm.3137.1	gb:M94967.1 gb:M64291.1 gb:M88242.1 gb:NM_011198.1	105	FL+Stack	50	1	1	X1657	0.158240124924878	0.765324091076085	0.449965081148076	0.54	25
1658	NA	NA	1417263_at	FLmRNA	gb:M94967.1	PGHS-B	prostaglandin synthase	Mm.3137.1	gb:M94967.1 gb:M64291.1 gb:M88242.1 gb:NM_011198.1	105	FL	1	1	1	X1658	0.00935149785981549	0.044849515627822	0.964613864567516	0.52	25
1659	NA	NA	1417264_at	FLmRNA	gb:NM_026504.1	1810014G04Rik	RIKEN cDNA 1810014G04	Mm.182383.1	gb:NM_026504.1	138	FL+Stack	50	1	1	X1659	0.184125219240043	0.893220458623716	0.378284899684486	0.576	25
1660	NA	NA	1417265_s_at	FLmRNA	gb:AK014348.1	1810014G04Rik	RIKEN cDNA 1810014G04 gene	Mm.182383.1	gb:NM_026504.1	138	Stack	17	2	2	X1660	0.122327224937537	0.589613572728512	0.560218225849654	0.536	25
1661	NA	NA	1417266_at	FLmRNA	gb:BC002073.1		Unknown (protein for MGC:6215)	Mm.137.1	gb:NM_009139.1 gb:AF128192.1 gb:AF128191.1 gb:M58004.1 gb:BC002073.1 gb:AF128190.1 gb:AF128189.1 gb:AF128188.1	111	FL+Stack	50	1	1	X1661	0.502468338892703	2.6501894459202	0.0104746487647634	0.704	25
1662	NA	NA	1417267_s_at	FLmRNA	gb:NM_024169.2	1110002O23Rik	RIKEN cDNA 1110002O23	Mm.30729.1	gb:NM_024169.2	80	FL+Stack	50	2	3	X1662	-0.0187623406110178	-0.0899915853202771	0.92906884938556	0.496	25
1663	NA	NA	1417268_at	FLmRNA	gb:NM_009841.1	Cd14	CD14 antigen	Mm.3460.1	gb:NM_009841.1	91	FL+Stack	50	1	1	X1663	0.470068191968375	2.44663117949902	0.0177345073100991	0.68	25
1664	NA	NA	1417269_at	FLmRNA	gb:NM_130860.1	Cdk9	cyclin-dependent kinase 9	Mm.27557.1	gb:AF327431.1 gb:BC003901.1 gb:NM_130860.1	119	FL+Stack	50	1	1	X1664	0.201885726145091	0.981695330625439	0.333162310287104	0.56	25
1665	NA	NA	1417270_at	FLmRNA	gb:AK016611.1	Wdr12		Mm.87293.1	gb:BC004748.1 gb:AF239765.1 gb:NM_021312.1 gb:AY059431.1	115	ConsEnd	1	1	1	X1665	0.0639446317203829	0.307086688459801	0.76138285167821	0.508	25
1666	NA	NA	1417271_a_at	FLmRNA	gb:NM_007932.1	Eng	endoglin	Mm.4851.1	gb:NM_007932.1	113	FL+Stack	50	1	2	X1666	-0.460008628125704	-2.38507363492794	0.0206835025024643	0.332	25
1667	NA	NA	1417272_at	FLmRNA	gb:BC027235.1		RIKEN cDNA 9130005N14 gene	Mm.87593.1	gb:NM_026667.1 gb:BC027235.1	110	FL+Stack	50	1	1	X1667	-0.205451710949814	-0.999537317660465	0.324511210155309	0.428	25
1668	NA	NA	1417273_at	FLmRNA	gb:NM_013743.1	Pdk4	pyruvate dehydrogenase kinase 4	Mm.10283.1	gb:BC026134.1 gb:NM_013743.1	83	FL+Stack	50	1	1	X1668	-0.551882963965685	-2.97861865870406	0.00423497770140222	0.24	25
1669	NA	NA	1417274_at	FLmRNA	gb:NM_015782.1	Snrpa	small nuclear ribonucleoprotein polypeptide A	Mm.4633.1	gb:L15447.1 gb:BC003229.1 gb:NM_015782.1	120	FL+Stack	50	1	1	X1669	0.26440127092883	1.29887716148981	0.201532116063691	0.576	25
1670	NA	NA	1417275_at	FLmRNA	gb:NM_010762.1	Mal	myelin and lymphocyte protein T-celldifferentiation protein	Mm.39040.1	gb:BC006826.1 gb:NM_010762.1	100	FL+Stack	50	1	1	X1670	-0.539725042770007	-2.89556742935755	0.00535876723327958	0.24	25
1671	NA	NA	1417276_at	FLmRNA	gb:NM_008807.1	Tulp2	tubby-like protein 2	Mm.133800.1	gb:NM_008807.1	66	FL+Stack	50	1	1	X1671	0.103648841623607	0.498874010496468	0.621981824272145	0.44	25
1672	NA	NA	1417277_at	FLmRNA	gb:NM_024442.1	2310021J05Rik	RIKEN cDNA 2310021J05	Mm.30504.1	gb:NM_024442.1 gb:AF233646.1 gb:BC026539.1	88	FL+Stack	50	1	1	X1672	0.155950876851223	0.754067434601571	0.456630481277874	0.576	25
1673	NA	NA	1417278_a_at	FLmRNA	gb:NM_027280.1	Nkd1	naked cuticle 1 homolog (Drosophila)	Mm.30219.1	gb:AF358134.1 gb:AF343352.1 gb:NM_027280.1	69	FL+Stack	50	1	2	X1673	-0.297257646433583	-1.46996428603454	0.149005835875075	0.436	25
1674	NA	NA	1417279_at	FLmRNA	gb:NM_008789.1	Pcp1	Purkinje cell protein 1	Mm.2726.1	gb:BC003271.1 gb:NM_008789.1 gb:NM_010585.1	117	FL	5	1	1	X1674	0.106684359729358	0.513594666385463	0.611758332515401	0.548	25
1675	NA	NA	1417280_at	FLmRNA	gb:NM_009198.1	Slc17a1	solute carrier family 17 vesicular glutamatetransporter) member 1	Mm.2656.1	gb:NM_009198.1 gb:BC013445.1	83	FL+Stack	50	1	1	X1675	0.306902460046582	1.52086450532179	0.135637768182722	0.6	25
1676	NA	NA	1417281_a_at	FLmRNA	gb:NM_011985.1	Mmp23	matrix metalloproteinase 23	Mm.29373.1	gb:AF085742.1 gb:NM_011985.1	63	FL+Stack	50	1	2	X1676	0.0966600287307953	0.465017082089383	0.645777624060602	0.488	25
1677	NA	NA	1417282_at	FLmRNA	gb:NM_011985.1	Mmp23	matrix metalloproteinase 23	Mm.29373.1	gb:AF085742.1 gb:NM_011985.1	63	FL+Stack	50	1	1	X1677	0.0491336374570311	0.23582654043725	0.815581702928109	0.48	25
1678	NA	NA	1417283_at	FLmRNA	gb:NM_011838.1	Lynx1	Ly6/neurotoxin 1	Mm.35270.1	gb:AF141377.1 gb:NM_011838.1	78	FL+Stack	50	1	1	X1678	0.126675379743363	0.610794949593916	0.546249809887923	0.584	25
1679	NA	NA	1417284_at	FLmRNA	gb:NM_133841.1	AI591529	expressed sequence AI591529	Mm.219630.1	gb:BC012681.1 gb:NM_133841.1	62	FL+Stack	50	1	1	X1679	-0.276683205903733	-1.36243208582895	0.180602087997435	0.408	25
1680	NA	NA	1417285_a_at	FLmRNA	gb:NM_026614.1	2900002J19Rik	RIKEN cDNA 2900002J19	Mm.27677.1	gb:NM_026614.1	122	FL+Stack	49	1	2	X1680	0.146281386465056	0.706610042402026	0.485346627717372	0.448	25
1681	NA	NA	1417286_at	FLmRNA	gb:NM_026614.1	2900002J19Rik	RIKEN cDNA 2900002J19	Mm.27677.1	gb:NM_026614.1	122	FL+Stack	49	1	1	X1681	0.0200287158570759	0.0960671940209122	0.924294316260279	0.464	25
1682	NA	NA	1417287_at	FLmRNA	gb:NM_010376.1	H13	histocompatibility 13	Mm.26991.1	gb:NM_010376.1	136	FL+Stack	49	1	1	X1682	-0.278400816268138	-1.3713569360416	0.17779999843443	0.42	25
1683	NA	NA	1417288_at	FLmRNA	gb:BC010215.1		pleckstrin homology domain-containing family A(phosphoinositide binding specific) member 2andem PHDomain containing protein 2	Mm.148782.1	gb:BC010215.1 gb:AF418551.1 gb:NM_031257.1 gb:AF286161.1	134	FL+Stack	49	1	1	X1683	0.385108494510484	1.94731840531693	0.0572982642526282	0.656	25
1684	NA	NA	1417289_at	FLmRNA	gb:NM_031257.1	Plekha2	pleckstrin homology domain-containing family A(phosphoinositide binding specific) member 2	Mm.148782.1	gb:BC010215.1 gb:AF418551.1 gb:NM_031257.1 gb:AF286161.1	134	FL+Stack	9	1	1	X1684	0.524356806426794	2.79275622083501	0.00712905406375525	0.696	25
1685	NA	NA	1417290_at	FLmRNA	gb:NM_029796.1	Lrg-pending	leucine-rich alpha-2-glycoprotein	Mm.176946.1	gb:AF403429.1 gb:AB055885.1 gb:NM_029796.1	132	FL+Stack	49	1	1	X1685	0.0876989315297855	0.421672568872854	0.676788024663544	0.548	25
1686	NA	NA	1417291_at	FLmRNA	gb:L26349.1	TNF 55	Tumor Necrosis Factor 55 KD Receptor	Mm.1258.1	gb:NM_011609.1 gb:M60468.1 gb:M59377.1 gb:L26349.1 gb:BC004599.1	174	FL+Stack	49	1	1	X1686	0.140199615726693	0.676831810058937	0.503863594178368	0.552	25
1687	NA	NA	1417292_at	FLmRNA	gb:NM_008330.1	Ifi47	interferon gamma inducible protein 47 kDa	Mm.24769.1	gb:BC001986.1 gb:M63630.1 gb:BC009131.1 gb:NM_008330.1	129	FL+Stack	49	1	1	X1687	0.381577654102024	1.92746799967358	0.0598170862382023	0.684	25
1688	NA	NA	1417293_at	FLmRNA	gb:NM_015818.1	Hs6st1	heparan sulfate 6-O-sulfotransferase 1	Mm.27195.1	gb:NM_015818.1 gb:AB024566.1	116	FL+Stack	49	1	1	X1688	0.0597445644029202	0.286866505806776	0.776653596245141	0.544	25
1689	NA	NA	1417294_at	FLmRNA	gb:NM_025337.1	0610025K21Rik	RIKEN cDNA 0610025K21	Mm.26463.1	gb:NM_025337.1	110	FL+Stack	49	1	1	X1689	-0.403397049166029	-2.05117527701666	0.0455415560009056	0.324	25
1690	NA	NA	1417295_at	FLmRNA	gb:NM_054081.1	Mta1	metastasis associated 1	Mm.212577.1	gb:NM_054081.1 gb:AF288137.1	105	FL+Stack	49	1	1	X1690	-0.231481124578641	-1.13063590432799	0.265555079584032	0.392	25
1691	NA	NA	1417296_at	FLmRNA	gb:NM_007497.1	Atf1	activating transcription factor 1	Mm.676.1	gb:BC006871.1 gb:NM_007497.1 gb:M63725.1	92	FL+Stack	49	1	1	X1691	-0.27116624907694	-1.33382723636012	0.18980887450926	0.364	25
1692	NA	NA	1417297_at	FLmRNA	gb:NM_080553.1	Itpr3	inositol 1 4 5-triphosphate receptor 3	Mm.26945.1	gb:BC010323.1 gb:NM_080553.1	124	FL+Stack	49	1	1	X1692	0.24582458308042	1.20358086101049	0.236223162088068	0.636	25
1693	NA	NA	1417298_at	FLmRNA	gb:BC027422.1		RIKEN cDNA 5730442K12 gene	Mm.22758.1	gb:BC027422.1 gb:AF243434.2 gb:NM_026598.1	72	FL+Stack	49	1	1	X1693	0.262364134456398	1.28837914108568	0.205156736326805	0.58	25
1694	NA	NA	1417299_at	FLmRNA	gb:NM_010892.1	Nek2	NIMA - related expressed kinase 2	Mm.5379.1	gb:BC010302.1 gb:AF013166.1 gb:U95610.1 gb:BC011316.1 gb:NM_010892.1 gb:AF007247.1	96	FL+Stack	49	1	1	X1694	-0.307154380905927	-1.52219841860117	0.135300594398791	0.392	25
1695	NA	NA	1417300_at	FLmRNA	gb:NM_133888.1	1110054A24Rik	RIKEN cDNA 1110054A24	Mm.17794.1	gb:BC009087.1 gb:NM_133888.1	75	FL+Stack	49	1	1	X1695	-0.720130761644993	-4.35421481802191	4.93115232444742e-05	0.152	25
1696	NA	NA	1417301_at	FLmRNA	gb:BC026150.1		frizzled homolog 6 (Drosophila)	Mm.4769.1	gb:NM_008056.1 gb:BC026150.1 gb:U43319.1	68	FL+Stack	49	1	1	X1696	-0.0834029981378372	-0.400918061664051	0.691841557495978	0.432	25
1697	NA	NA	1417302_at	FLmRNA	gb:NM_054048.1	Rcor	RE1-silencing transcription factor (REST)co-repressor	Mm.22980.1	gb:NM_054048.1	62	FL+Stack	49	1	1	X1697	0.367472611089166	1.84878342065256	0.070742820718063	0.556	25
1698	NA	NA	1417303_at	FLmRNA	gb:NM_138656.1	Mvd	mevalonate (diphospho) decarboxylase	Mm.28146.1	gb:NM_138656.1 gb:BC008526.1	93	FL+Stack	49	1	1	X1698	0.167955675347208	0.81319198192457	0.4222580928404	0.568	25
1699	NA	NA	1417304_at	FLmRNA	gb:NM_009893.1	Chrd	chordin	Mm.20457.1	gb:AF096276.1 gb:NM_009893.1 gb:AF069501.1	60	FL+Stack	49	1	1	X1699	0.0784738695913294	0.377122859061485	0.709254625901728	0.536	25
1700	NA	NA	1417305_at	FLmRNA	gb:NM_007463.1	Apeg1	aortic preferentially expressed gene 1	Mm.2104.1	gb:U57098.1 gb:NM_007463.1	56	FL+Stack	49	1	1	X1700	0.323519180203544	1.60935017737571	0.114669789550882	0.604	25
1701	NA	NA	1417306_at	FLmRNA	gb:NM_018793.1	Tyk2	tyrosine kinase 2	Mm.20249.1	gb:NM_018793.1 gb:AF173032.1	86	FL+Stack	49	1	1	X1701	0.21731289356915	1.05908302986239	0.296729566346267	0.548	25
1702	NA	NA	1417307_at	FLmRNA	gb:BB085328	Dmd	dystrophin muscular dystrophy	Mm.742.1	gb:NM_007868.1 gb:M68859.1	84	Stack	10	1	1	X1702	-0.437700124951338	-2.25107864005687	0.0286544358619236	0.336	25
1703	NA	NA	1417308_at	FLmRNA	gb:NM_011099.1	Pk3	pyruvate kinase 3	Mm.2635.1	gb:D38379.1 gb:BC016619.1 gb:NM_011099.1	305	FL+Stack	48	1	1	X1703	-0.361784609112054	-1.81732161035224	0.075556909309772	0.348	25
1704	NA	NA	1417309_at	FLmRNA	gb:BC011163.1		transducer of ERBB2 2	Mm.31533.1	gb:NM_020507.1 gb:BC011163.1	285	FL+Stack	48	1	1	X1704	0.0287302957290297	0.137823587518358	0.891564514546073	0.524	25
1705	NA	NA	1417310_at	FLmRNA	gb:BB277931	Tob2	transducer of ERBB2 2	Mm.31533.1	gb:NM_020507.1 gb:BC011163.1	285	Stack	9	1	1	X1705	0.2803766553688	1.38163501925661	0.174614151523606	0.692	25
1706	NA	NA	1417311_at	FLmRNA	gb:NM_024223.1	0610010I23Rik	RIKEN cDNA 0610010I23	Mm.133825.1	gb:NM_024223.1 gb:BC002096.1 gb:BC002093.1	180	FL+Stack	48	1	1	X1706	-0.59296358516648	-3.27183327772076	0.00178498569303389	0.236	25
1707	NA	NA	1417312_at	FLmRNA	gb:NM_015814.1	Dkk3	dickkopf homolog 3 (Xenopus laevis)	Mm.55143.1	gb:AF177400.1 gb:NM_015814.1	202	FL+Stack	48	1	1	X1707	0.162864913322948	0.788090699335203	0.43665793148357	0.572	25
1708	NA	NA	1417313_at	FLmRNA	gb:NM_025349.1	0910001B06Rik	RIKEN cDNA 0910001B06	Mm.28470.1	gb:NM_025349.1	88	FL+Stack	48	1	1	X1708	-0.164043946546089	-0.793900363618592	0.433299627859682	0.476	25
1709	NA	NA	1417314_at	FLmRNA	gb:NM_008198.1	H2-Bf	histocompatibility 2 complement componentfactor B	Mm.653.1	gb:NM_008198.1 gb:BC005451.1 gb:M57890.1	187	FL+Stack	48	1	1	X1709	0.173711747526077	0.841627076546117	0.406294063423402	0.572	25
1710	NA	NA	1417315_at	FLmRNA	gb:BG864756	Uqcrc1	ubiquinol-cytochrome c reductase core protein 1	Mm.972.1	gb:NM_025407.1 gb:BC017687.1	207	Stack	8	1	1	X1710	-0.12363873783633	-0.595999961544551	0.555988039284621	0.456	25
1711	NA	NA	1417316_at	FLmRNA	gb:NM_025790.1	0610006O17Rik	RIKEN cDNA 0610006O17	Mm.2125.1	gb:BC018165.1 gb:NM_025790.1	100	FL+Stack	48	1	1	X1711	0.0699888287988093	0.336204308803035	0.739559833430695	0.524	25
1712	NA	NA	1417317_s_at	FLmRNA	gb:NM_021338.2	Rpl35a	ribosomal protein L35a	Mm.195901.1	gb:NM_021338.2 gb:BC027223.1	69	FL+Stack	48	2	3	X1712	0.233544478457663	1.14109695384592	0.261197796090233	0.5	25
1713	NA	NA	1417318_at	FLmRNA	gb:AB060589.1	BRINP	BMP/retinoic acid-inducible neural-specificprotein (BRINP)	Mm.103776.1	gb:AB060589.1 gb:NM_019967.1 gb:AF202896.1	81	FL+Stack	48	1	1	X1713	0.218783168545392	1.06648620614181	0.293392609776131	0.576	25
1714	NA	NA	1417319_at	FLmRNA	gb:AK012834.1	Pvrl3	poliovirus receptor-related 3	Mm.46724.1	gb:AF195833.1 gb:NM_021495.1	127	Stack	36	1	1	X1714	-0.106203120120509	-0.51126027294453	0.613374491804303	0.468	25
1715	NA	NA	1417320_at	FLmRNA	gb:NM_024478.1	Grpel1	GrpE-like 1 mitochondrial	Mm.21535.1	gb:NM_024478.1 gb:BC002284.1	96	FL+Stack	48	1	1	X1715	0.0136405082620496	0.0654216372440044	0.948402024746979	0.496	25
1716	NA	NA	1417321_at	FLmRNA	gb:NM_138590.1	D4Wsu132e	DNA segment Chr 4 Wayne State University 132 expressed	Mm.28207.1	gb:NM_138590.1	79	FL+Stack	48	1	1	X1716	-0.00340311055306736	-0.0163208078725503	0.987119185511941	0.536	25
1717	NA	NA	1417322_at	FLmRNA	gb:NM_133964.1	1110033C18Rik	RIKEN cDNA 1110033C18	Mm.4022.1	gb:BC002295.1 gb:NM_133964.1	109	FL+Stack	48	1	1	X1717	-0.229875341755985	-1.12250201410215	0.268978209769444	0.412	25
1718	NA	NA	1417323_at	FLmRNA	gb:NM_019976.1	Dda3-pending	differential display and activated by p53	Mm.23776.1	gb:BC019165.1 gb:AF156598.1 gb:NM_019976.1	104	FL+Stack	48	1	1	X1718	-0.533284596436193	-2.8521957488155	0.00604937222987949	0.388	25
1719	NA	NA	1417324_at	FLmRNA	gb:NM_008641.1	Mtssk	microtubule associated testis specificserine/threonine protein kinase	Mm.9287.1	gb:NM_008641.1 gb:U02313.1	102	FL+Stack	48	1	1	X1719	-0.198152997797989	-0.963047720245206	0.342365137423195	0.4	25
1720	NA	NA	1417325_at	FLmRNA	gb:AV339334	Btrc	beta-transducin repeat containing protein	Mm.28734.1	gb:NM_009771.1 gb:AF081887.1 gb:BC003989.1 gb:AF112979.1 gb:AF099932.1	95	Stack	13	1	1	X1720	0.154524811612207	0.747059379021321	0.460808643959797	0.544	25
1721	NA	NA	1417326_a_at	FLmRNA	gb:NM_025389.1	Anapc11	anaphase promoting complex subunit 11 homolog(yeast)	Mm.21645.1	gb:NM_025389.1	81	FL+Stack	48	1	2	X1721	0.168088498236187	0.813847483875602	0.421885900236229	0.564	25
1722	NA	NA	1417327_at	FLmRNA	gb:NM_016900.1	Cav2	caveolin 2	Mm.31915.1	gb:BC023095.1 gb:NM_016900.1 gb:AF141322.1 gb:AB049604.1	95	FL+Stack	48	1	1	X1722	-0.508564421993876	-2.68946132566745	0.00943345122669958	0.32	25
1723	NA	NA	1417328_at	FLmRNA	gb:NM_007948.1	Ercc1	excision repair 1	Mm.4700.1	gb:NM_007948.1 gb:BC011224.1	77	FL+Stack	48	1	1	X1723	0.335775297977358	1.67529581607889	0.100804134806313	0.652	25
1724	NA	NA	1417329_at	FLmRNA	gb:AY004874.1	Slc23a1	sodium-dependent vitamin C transporter type 2	Mm.103581.1	gb:NM_018824.1 gb:AB038145.1 gb:AY004874.1	87	FL+Stack	48	1	1	X1724	-0.210126136066149	-1.02296671662491	0.313379872828889	0.432	25
1725	NA	NA	1417330_at	FLmRNA	gb:NM_018824.1	Slc23a1	solute carrier family 23 (nucleobasetransporters) member 1	Mm.103581.1	gb:NM_018824.1 gb:AB038145.1 gb:AY004874.1	87	FL	2	1	1	X1725	0.0992396218944639	0.477508225629195	0.636953482050353	0.556	25
1726	NA	NA	1417331_a_at	FLmRNA	gb:NM_019665.1	Arl6	ADP-ribosylation-like 6	Mm.7760.1	gb:AF031903.1 gb:BC018497.1 gb:NM_019665.1	78	FL+Stack	48	1	2	X1726	-0.411405074640109	-2.09722379088638	0.0410326791751904	0.368	25
1727	NA	NA	1417332_at	FLmRNA	gb:BC004654.1		regulatory factor (trans-acting) 2	Mm.102.1	gb:BC004654.1 gb:NM_009056.1	65	FL+Stack	48	1	1	X1727	0.137645549645566	0.664341882962493	0.511742168899319	0.596	25
1728	NA	NA	1417333_at	FLmRNA	gb:NM_133914.1	AW112107	expressed sequence AW112107	Mm.23934.1	gb:NM_133914.1	65	FL+Stack	48	1	1	X1728	-0.112975993419904	-0.54413680693454	0.590793312831737	0.492	25
1729	NA	NA	1417334_at	FLmRNA	gb:BC022681.1		serine/threonine kinase 19	Mm.180680.1	gb:BC022681.1 gb:NM_019442.1	65	FL+Stack	48	1	1	X1729	0.0241022643323739	0.115612789765212	0.908954126759284	0.524	25
1730	NA	NA	1417335_at	FLmRNA	gb:NM_017465.1	Sult2b1	sulfotransferase family cytosolic 2B member1	Mm.7316.1	gb:NM_017465.1 gb:AF026072.1 gb:BC009813.1 gb:BC009811.1	59	FL+Stack	48	1	1	X1730	-0.284505227431905	-1.40315142199251	0.168086047522514	0.416	25
1731	NA	NA	1417336_a_at	FLmRNA	gb:NM_013757.1	Sytl4	synaptotagmin-like 4	Mm.38674.1	gb:AB025258.1 gb:NM_013757.1	54	FL+Stack	48	1	2	X1731	-0.691031070239141	-4.07610430529478	0.000130987746676653	0.164	25
1732	NA	NA	1417337_at	FLmRNA	gb:NM_013513.1	Epb4.2	erythrocyte protein band 4.2	Mm.15802.1	gb:U03487.1 gb:U04055.1 gb:NM_013513.1 gb:L35933.1	79	FL+Stack	48	1	1	X1732	0.0938298008864372	0.451319517959295	0.655512886285524	0.464	25
1733	NA	NA	1417338_at	FLmRNA	gb:U03487.1		erythrocyte membrane protein band 4.2	Mm.15802.1	gb:U03487.1 gb:U04055.1 gb:NM_013513.1 gb:L35933.1	79	FL	1	1	1	X1733	0.0221913593445348	0.10644349591283	0.916146608257996	0.544	25
1734	NA	NA	1417339_a_at	FLmRNA	gb:NM_019682.1	Dnclc1	dynein cytoplasmic light peptide	Mm.29908.1	gb:BC008106.1 gb:NM_019682.1 gb:AF020185.1	271	FL+Stack	47	1	2	X1734	-0.326749703017646	-1.62667465490228	0.110886462576177	0.356	25
1735	NA	NA	1417340_at	FLmRNA	gb:NM_023140.1	Txnl2	thioredoxin-like 2	Mm.29675.1	gb:NM_023140.1 gb:AF118650.1	173	FL+Stack	47	1	1	X1735	-0.589685032063536	-3.2476558261505	0.00192043249467337	0.24	25
1736	NA	NA	1417341_a_at	FLmRNA	gb:AV281794	Ppp1r2	protein phosphatase 1 regulatory (inhibitor) subunit 2	Mm.55843.1	gb:NM_025800.1	252	Stack	29	1	2	X1736	-0.193109532123253	-0.937897508125517	0.355037633302201	0.448	25
1737	NA	NA	1417342_at	FLmRNA	gb:AV236660	Ppp1r2	protein phosphatase 1 regulatory (inhibitor) subunit 2	Mm.55843.1	gb:NM_025800.1	252	ConsEnd	1	1	1	X1737	0.581296772260052	3.18644194309268	0.00230764222743902	0.764	25
1738	NA	NA	1417343_at	FLmRNA	gb:AB032010.2	plp	PLM-like protein	Mm.24808.1	gb:AB032010.2 gb:NM_022004.2	145	FL+Stack	47	1	1	X1738	0.0605416811416601	0.290703221746835	0.773749025713254	0.528	25
1739	NA	NA	1417344_at	FLmRNA	gb:NM_133749.1	2900064A13Rik	RIKEN cDNA 2900064A13	Mm.28542.1	gb:BC008164.1 gb:NM_133749.1	129	FL+Stack	47	1	1	X1739	-0.298208544782399	-1.47496820742801	0.147647713514932	0.428	25
1740	NA	NA	1417345_at	FLmRNA	gb:BE915256	2900064A13Rik	RIKEN cDNA 2900064A13 gene	Mm.28542.1	gb:BC008164.1 gb:NM_133749.1	129	ConsEnd	0	1	1	X1740	0.395630131360525	2.00685148627926	0.0502779509461922	0.652	25
1741	NA	NA	1417346_at	FLmRNA	gb:NM_023258.1	Asc-pending	apoptosis-associated speck-like proteincontaining a CARD	Mm.24163.1	gb:AB032249.1 gb:AF310104.1 gb:BC008252.1 gb:NM_023258.1	83	FL+Stack	47	1	1	X1741	-0.140153788622142	-0.676607625877438	0.50400442953143	0.468	25
1742	NA	NA	1417347_at	FLmRNA	gb:BG084230	Asc-pending	apoptosis-associated speck-like protein containing a CARD	Mm.24163.1	gb:AB032249.1 gb:AF310104.1 gb:BC008252.1 gb:NM_023258.1	83	ConsEnd	0	1	1	X1742	0.387491300746954	1.96075037398866	0.0556454651158655	0.692	25
1743	NA	NA	1417348_at	FLmRNA	gb:NM_025966.1	2310039H08Rik	RIKEN cDNA 2310039H08	Mm.24177.1	gb:NM_025966.1	67	FL+Stack	47	1	1	X1743	-0.108318177102788	-0.521521791090816	0.606284621043327	0.412	25
1744	NA	NA	1417349_at	FLmRNA	gb:AF079530.1	pa	syntaxin 13-interacting protein pallid	Mm.148195.1	gb:BC016554.1 gb:NM_019788.1 gb:AF079530.1	84	FL+Stack	47	1	1	X1744	0.271525864267807	1.33568896703164	0.189199103916359	0.592	25
1745	NA	NA	1417350_at	FLmRNA	gb:NM_019788.1	Pldn	pallid protein	Mm.148195.1	gb:BC016554.1 gb:NM_019788.1 gb:AF079530.1	84	FL	1	1	1	X1745	0.148568019632645	0.717819992690286	0.478474708074016	0.544	25
1746	NA	NA	1417351_a_at	FLmRNA	gb:BC013777.1		Unknown (protein for MGC:6298)	Mm.821.1	gb:AF230356.1 gb:BC013777.1 gb:NM_021336.1	96	FL+Stack	47	1	2	X1746	-0.0131640371943065	-0.0631361517131055	0.950202147653423	0.516	25
1747	NA	NA	1417352_s_at	FLmRNA	gb:BC013777.1		Unknown (protein for MGC:6298)	Mm.821.1	gb:AF230356.1 gb:BC013777.1 gb:NM_021336.1	96	FL+Stack	47	2	2	X1747	0.0353919579188867	0.169804789789234	0.866620800189589	0.54	25
1748	NA	NA	1417353_x_at	FLmRNA	gb:BC013777.1		Unknown (protein for MGC:6298)	Mm.821.1	gb:AF230356.1 gb:BC013777.1 gb:NM_021336.1	96	FL+Stack	47	1	2	X1748	0.289932564243584	1.43152039978888	0.159767060959706	0.636	25
1749	NA	NA	1417354_at	FLmRNA	gb:NM_030749.1	Sil1-pending	endoplasmic reticulum chaperone SIL1 homolog (S.cerevisiae)	Mm.28238.1	gb:BC016466.1 gb:NM_030749.1 gb:BC016119.1	90	FL+Stack	47	1	1	X1749	-0.101924387621861	-0.490515509171318	0.627820327069166	0.452	25
1750	NA	NA	1417355_at	FLmRNA	gb:AB003040.1	Peg3	zinc finger protein	Mm.7952.1	gb:AB003040.1 gb:AF038939.1 gb:NM_008817.1	138	FL+Stack	47	1	1	X1750	-0.401146977075628	-2.03830093978372	0.0468760417171825	0.356	25
1751	NA	NA	1417356_at	FLmRNA	gb:NM_008817.1	Peg3	paternally expressed 3	Mm.7952.1	gb:AB003040.1 gb:AF038939.1 gb:NM_008817.1	138	FL	1	1	1	X1751	-0.316710253772428	-1.57296722232601	0.122952705438232	0.38	25
1752	NA	NA	1417357_at	FLmRNA	gb:NM_007927.1	Emd	emerin	Mm.18892.1	gb:NM_007927.1 gb:U73902.1	86	FL+Stack	47	1	1	X1752	0.037939117497548	0.182036989140435	0.857114662894908	0.504	25
1753	NA	NA	1417358_s_at	FLmRNA	gb:BB663654	Sorbs1	sorbin and SH3 domain containing 1	Mm.29030.1	gb:U58883.1 gb:NM_009166.1	76	ConsEnd	0	2	2	X1753	0.410053659177307	2.08942738500104	0.0417677690548186	0.676	25
1754	NA	NA	1417359_at	FLmRNA	gb:NM_008546.1	Mfap2	microfibril-associated glycoprotein 2	Mm.7386.1	gb:L23769.1 gb:NM_008546.1	97	FL+Stack	47	1	1	X1754	0.0823691268449089	0.3959254892005	0.695481668247707	0.476	25
1755	NA	NA	1417360_at	FLmRNA	gb:NM_026810.1	Mlh1	mutL homolog 1	Mm.196006.1	gb:BC021815.1 gb:NM_026810.1 gb:AF250844.1	79	FL+Stack	47	1	1	X1755	0.157653178878731	0.762437176354405	0.451669116679904	0.536	25
1756	NA	NA	1417361_at	FLmRNA	gb:BC023086.1		ankyrin repeat and SOCS box-containing protein3	Mm.24331.1	gb:BC023086.1 gb:NM_023906.1	70	FL+Stack	47	1	1	X1756	-0.185857511612546	-0.901822625114036	0.373735874581667	0.452	25
1757	NA	NA	1417362_at	FLmRNA	gb:NM_019799.1	Rhcg	Rh type C glycoprotein	Mm.10909.1	gb:NM_019799.1 gb:AF193810.1	69	FL+Stack	47	1	1	X1757	0.166371861614942	0.805377922343116	0.426710022702341	0.56	25
1758	NA	NA	1417363_at	FLmRNA	gb:NM_009561.1	Zfp61	zinc finger protein 61	Mm.12832.1	gb:BC006618.1 gb:NM_009561.1	57	FL+Stack	47	1	1	X1758	-0.00781588084623065	-0.0374844110397283	0.970421921873774	0.516	25
1759	NA	NA	1417364_at	FLmRNA	gb:AF321126.1		elongation factor-like protein	Mm.42960.1	gb:BC023495.1 gb:NM_026007.1 gb:AF321126.1	301	FL+Stack	46	1	1	X1759	-0.335652747754075	-1.67463343265506	0.100936300571099	0.336	25
1760	NA	NA	1417365_a_at	FLmRNA	gb:NM_009790.1	Calm1	calmodulin 1	Mm.34246.1	gb:NM_009790.1 gb:M19381.1	323	FL+Stack	46	1	2	X1760	-0.356622367458099	-1.78889668106672	0.0801382522613795	0.404	25
1761	NA	NA	1417366_s_at	FLmRNA	gb:AU079514	Calm1	calmodulin 1	Mm.34246.1	gb:NM_009790.1 gb:M19381.1	323	Stack	80	2	2	X1761	-0.77797023481144	-4.98866285624661	4.70471090889663e-06	0.152	25
1762	NA	NA	1417367_at	FLmRNA	gb:BC003856.1		Protein phosphatase 2 (formerly 2A) catalyticsubunit alpha isoform	Mm.11711.1	gb:NM_019411.1 gb:BC003856.1 gb:AF076192.1	288	FL+Stack	46	1	1	X1762	-0.623015145824336	-3.50056348388377	0.000879158967974217	0.212	25
1763	NA	NA	1417368_s_at	FLmRNA	gb:NM_010885.1	Ndufa2	NADH dehydrogenase (ubiquinone) 1 alphasubcomplex 2	Mm.29867.1	gb:BC006815.1 gb:AF124786.1 gb:NM_010885.1	129	FL+Stack	46	2	2	X1763	0.3466987557503	1.73458791181398	0.0895325059245147	0.624	25
1764	NA	NA	1417369_at	FLmRNA	gb:NM_008292.1	Hsd17b4	hydroxysteroid (17-beta) dehydrogenase 4	Mm.3195.1	gb:NM_008292.1 gb:BC022175.1	208	FL+Stack	46	1	1	X1764	-0.378583194786173	-1.91068215406861	0.0620196547119606	0.34	25
1765	NA	NA	1417370_at	FLmRNA	gb:NM_011575.1	Tff3	trefoil factor 3 intestinal	Mm.4641.1	gb:D38410.1 gb:BC011042.1 gb:NM_011575.1	93	FL+Stack	46	1	1	X1765	0.128500564473921	0.619693080616368	0.54043483762976	0.608	25
1766	NA	NA	1417371_at	FLmRNA	gb:NM_023324.1	Peli1	pellino 1	Mm.28957.1	gb:AF302503.1 gb:BC016515.1 gb:NM_023324.1	182	FL+Stack	46	1	1	X1766	-0.371746394386587	-1.87252290314002	0.0672827825425006	0.316	25
1767	NA	NA	1417372_a_at	FLmRNA	gb:BC016515.1		pellino (Drosophila) homolog 1	Mm.28957.1	gb:AF302503.1 gb:BC016515.1 gb:NM_023324.1	182	FL+Stack	59	1	2	X1767	-0.137589467912542	-0.664067732397234	0.511915835528973	0.488	25
1768	NA	NA	1417373_a_at	FLmRNA	gb:NM_009447.1	Tuba4	tubulin alpha 4	Mm.1155.1	gb:NM_009447.1 gb:BC019959.1 gb:M13444.1	202	FL+Stack	46	1	2	X1768	0.098078199302773	0.471883489068049	0.640920564863412	0.516	25
1769	NA	NA	1417374_at	FLmRNA	gb:NM_009447.1	Tuba4	tubulin alpha 4	Mm.1155.1	gb:NM_009447.1 gb:BC019959.1 gb:M13444.1	202	FL+Stack	46	1	1	X1769	0.0390454832872584	0.187350806872536	0.852991583921785	0.524	25
1770	NA	NA	1417375_at	FLmRNA	gb:AW491660	Tuba4	tubulin alpha 4	Mm.1155.1	gb:NM_009447.1 gb:BC019959.1 gb:M13444.1	202	ConsEnd	1	1	1	X1770	-0.0152817337791547	-0.0732943264528765	0.942203356585269	0.472	25
1771	NA	NA	1417376_a_at	FLmRNA	gb:NM_018770.1	Igsf4	immunosuperfamily protein Bl2	Mm.20921.1	gb:NM_018770.1 gb:AF061260.1 gb:AB021965.1 gb:AB021964.1 gb:AB052293.1 gb:AF434663.1	246	FL+Stack	46	1	2	X1771	0.656833000491087	3.77538892814617	0.000361663419189381	0.768	25
1772	NA	NA	1417377_at	FLmRNA	gb:BF148825	Igsf4	immunoglobulin superfamily member 4	Mm.20921.1	gb:NM_018770.1 gb:AF061260.1 gb:AB021965.1 gb:AB021964.1 gb:AB052293.1 gb:AF434663.1	246	Stack	30	1	1	X1772	0.439816170017462	2.26364621192399	0.0278061063047563	0.692	25
1773	NA	NA	1417378_at	FLmRNA	gb:BB832194	Igsf4	immunoglobulin superfamily member 4	Mm.20921.1	gb:NM_018770.1 gb:AF061260.1 gb:AB021965.1 gb:AB021964.1 gb:AB052293.1 gb:AF434663.1	246	Stack	20	1	1	X1773	0.657711827523907	3.78280928106007	0.000352901558477373	0.808	25
1774	NA	NA	1417379_at	FLmRNA	gb:NM_016721.1	Iqgap1	IQ motif containing GTPase activating protein 1	Mm.56685.1	gb:NM_016721.1 gb:AF240630.1	234	FL+Stack	46	1	1	X1774	-0.522165873368964	-2.77828721023435	0.0074173275973847	0.272	25
1775	NA	NA	1417380_at	FLmRNA	gb:BE851277	Iqgap1	IQ motif containing GTPase activating protein 1	Mm.56685.1	gb:NM_016721.1 gb:AF240630.1	234	ConsEnd	0	1	1	X1775	-0.31875875676106	-1.58389468769732	0.120416249019872	0.36	25
1776	NA	NA	1417381_at	FLmRNA	gb:NM_007572.1	C1qa	complement component 1 q subcomponent alphapolypeptide	Mm.370.1	gb:BC002086.1 gb:NM_007572.1	119	FL+Stack	46	1	1	X1776	0.508716444078009	2.69044485075767	0.00940862928256384	0.78	25
1777	NA	NA	1417382_at	FLmRNA	gb:NM_007647.1	Entpd5	CD39 antigen-like 4	Mm.10211.1	gb:NM_007647.1 gb:BC015247.1 gb:AF006482.1	179	FL+Stack	46	1	1	X1777	0.212222717926988	1.03349089658102	0.308464379907686	0.62	25
1778	NA	NA	1417383_at	FLmRNA	gb:BB810113	Entpd5	ectonucleoside triphosphate diphosphohydrolase 5	Mm.10211.1	gb:NM_007647.1 gb:BC015247.1 gb:AF006482.1	179	Stack	12	1	1	X1778	-0.0366155114195418	-0.175680363298229	0.862052103365935	0.484	25
1779	NA	NA	1417384_at	FLmRNA	gb:AV376291	Entpd5	ectonucleoside triphosphate diphosphohydrolase 5	Mm.10211.1	gb:NM_007647.1 gb:BC015247.1 gb:AF006482.1	179	Stack	16	1	1	X1779	0.189557000903577	0.920212733864531	0.364127369550126	0.644	25
1780	NA	NA	1417385_at	FLmRNA	gb:NM_008942.1	Psa	puromycin-sensitive aminopeptidase	Mm.29824.1	gb:BC009653.1 gb:U35646.1 gb:NM_008942.1	163	FL+Stack	46	1	1	X1780	-0.311217060607194	-1.54374184990601	0.129946187292766	0.34	25
1781	NA	NA	1417386_at	FLmRNA	gb:AK010446.1	Psa	puromycin-sensitive aminopeptidase	Mm.29824.1	gb:BC009653.1 gb:U35646.1 gb:NM_008942.1	163	Stack	32	1	1	X1781	0.218983506406789	1.06749534030949	0.292939746245845	0.548	25
1782	NA	NA	1417387_at	FLmRNA	gb:NM_026068.1	3110004H13Rik	RIKEN cDNA 3110004H13	Mm.24602.1	gb:NM_026068.1 gb:BC019685.1	72	FL+Stack	46	1	1	X1782	-0.263187577819223	-1.29262115282491	0.203686321670673	0.424	25
1783	NA	NA	1417388_at	FLmRNA	gb:NM_009749.1	Bex2	brain expressed X-linked 2	Mm.94160.1	gb:AF097439.1 gb:NM_009749.1	75	FL+Stack	46	1	1	X1783	-0.280419337814087	-1.38185718436899	0.174545771958244	0.412	25
1784	NA	NA	1417389_at	FLmRNA	gb:NM_016696.1	Gpc1	glypican 1	Mm.24193.1	gb:NM_016696.1 gb:AF185613.1	155	FL+Stack	46	1	1	X1784	0.290186072575457	1.43284786887389	0.15938572265349	0.604	25
1785	NA	NA	1417390_at	FLmRNA	gb:NM_133756.1	2410004J02Rik	RIKEN cDNA 2410004J02	Mm.18798.1	gb:NM_133756.1 gb:BC020174.1	78	FL+Stack	46	1	1	X1785	0.16699035564438	0.808428879101603	0.424968472726361	0.556	25
1786	NA	NA	1417391_a_at	FLmRNA	gb:BC026894.1		interleukin 16	Mm.10137.1	gb:AF175292.1 gb:AF017111.1 gb:BC026894.1 gb:NM_010551.1	135	FL+Stack	46	1	2	X1786	0.382716846113534	1.93386566685481	0.0589952302391432	0.652	25
1787	NA	NA	1417392_a_at	FLmRNA	gb:NM_011405.1	Slc7a7	solute carrier family 7 (cationic amino acidtransporter y+ system) member 7	Mm.142455.1	gb:NM_011405.1	71	FL+Stack	46	1	2	X1787	0.163707021156455	0.792239935099399	0.434257885094333	0.48	25
1788	NA	NA	1417393_a_at	FLmRNA	gb:NM_026125.1	1110035L05Rik	RIKEN cDNA 1110035L05	Mm.29140.1	gb:NM_026125.1 gb:BC026939.1	103	FL+Stack	46	1	2	X1788	0.0267780252324173	0.128453606508708	0.89889460732426	0.516	25
1789	NA	NA	1417394_at	FLmRNA	gb:U20344.1		gut-enriched Kruppel-like factor	Mm.4325.1	gb:BC010301.1 gb:U20344.1 gb:U70662.1 gb:NM_010637.1	140	FL+Stack	46	1	1	X1789	-0.332039505406576	-1.65513132638308	0.104891175238683	0.504	25
1790	NA	NA	1417395_at	FLmRNA	gb:BG069413	Klf4	Kruppel-like factor 4 (gut)	Mm.4325.1	gb:BC010301.1 gb:U20344.1 gb:U70662.1 gb:NM_010637.1	140	Stack	10	1	1	X1790	-0.536264981779823	-2.87221416022911	0.00572103398824434	0.284	25
1791	NA	NA	1417396_at	FLmRNA	gb:NM_013723.1	Podxl	podocalyxin-like	Mm.89918.1	gb:AB028048.1 gb:AF290209.1 gb:NM_013723.1	112	FL	2	1	1	X1791	0.449763554379611	2.32311917998667	0.024084604123365	0.664	25
1792	NA	NA	1417397_at	FLmRNA	gb:NM_016981.1	Slc9a1	solute carrier family 9 (sodium/hydrogenexchanger) member 1	Mm.4312.1	gb:NM_016981.1 gb:U51112.1	107	FL+Stack	46	1	1	X1792	-0.448447017985849	-2.31521005571763	0.0245526523526287	0.316	25
1793	NA	NA	1417398_at	FLmRNA	gb:BE200500	Rras2	related RAS viral (r-ras) oncogene homolog 2	Mm.23219.1	gb:NM_025846.1 gb:BC003871.1	99	Stack	11	1	1	X1793	-0.323963109750661	-1.61172845170779	0.114144356520924	0.384	25
1794	NA	NA	1417399_at	FLmRNA	gb:NM_019521.1	Gas6	growth arrest specific 6	Mm.3982.1	gb:BC005444.1 gb:NM_019521.1	147	FL+Stack	46	1	1	X1794	-0.00244711131847673	-0.0117359570285978	0.990737472838027	0.524	25
1795	NA	NA	1417400_at	FLmRNA	gb:AF274866.1		NORPEG-like protein	Mm.26786.1	gb:AF274866.1 gb:NM_030690.1 gb:AF202315.1	84	FL+Stack	46	1	1	X1795	0.325703258583579	1.62105837786453	0.112101763374343	0.64	25
1796	NA	NA	1417401_at	FLmRNA	gb:NM_030690.1	1700020L11Rik	ankycorbin	Mm.26786.1	gb:AF274866.1 gb:NM_030690.1 gb:AF202315.1	84	FL	2	1	1	X1796	-0.0662152330537636	-0.318022431911193	0.753162902515083	0.448	25
1797	NA	NA	1417402_at	FLmRNA	gb:NM_138743.1	1190017O12Rik	RIKEN cDNA 1190017O12	Mm.21698.1	gb:BC005668.1 gb:NM_138743.1 gb:AY033901.1	60	FL+Stack	46	1	1	X1797	0.479442696012208	2.50467280093295	0.0153046273266476	0.712	25
1798	NA	NA	1417403_at	FLmRNA	gb:AF480860.1	Masr	myelination associated SUR4-like protein	Mm.26171.1	gb:AF480860.1 gb:AY053453.1 gb:NM_130450.1 gb:AB072039.1	173	FL+Stack	46	1	1	X1798	-0.521236030546658	-2.7721602545449	0.0075425839821346	0.288	25
1799	NA	NA	1417404_at	FLmRNA	gb:NM_130450.1	Lce-pending	long chain fatty acyl elongase	Mm.26171.1	gb:AF480860.1 gb:AY053453.1 gb:NM_130450.1 gb:AB072039.1	173	FL+Stack	40	1	1	X1799	-0.243693596579913	-1.19270974769674	0.240439733856641	0.38	25
1800	NA	NA	1417405_at	FLmRNA	gb:NM_021547.1	Mln64-pending	steroidogenic acute regulatory protein related	Mm.27983.1	gb:BC003313.1 gb:NM_021547.1	84	FL+Stack	46	1	1	X1800	-0.659361996483087	-3.79678339028515	0.000336947853958077	0.18	25
1801	NA	NA	1417406_at	FLmRNA	gb:AF366401.1		TRIP-Br1	Mm.153684.1	gb:AF366401.1 gb:BC016077.1 gb:NM_018820.1 gb:AF218291.1	82	FL+Stack	46	1	1	X1801	0.0462234094814408	0.221837767548361	0.826337207891062	0.516	25
1802	NA	NA	1417407_at	FLmRNA	gb:NM_133940.1	AW322056	expressed sequence AW322056	Mm.154613.1	gb:NM_133940.1 gb:BC021329.1	78	FL+Stack	46	1	1	X1802	0.113429233699599	0.546338687727002	0.589295012625471	0.572	25
1803	NA	NA	1417408_at	FLmRNA	gb:BC024886.1		coagulation factor III	Mm.3742.1	gb:BC024886.1 gb:NM_010171.1 gb:BC016397.1 gb:M57896.1 gb:M26071.1	77	FL+Stack	46	1	1	X1803	0.062427495233678	0.299781590601045	0.766889231972309	0.524	25
1804	NA	NA	1417409_at	FLmRNA	gb:BC002081.1		Jun oncogene	Mm.482.1	gb:J04115.1 gb:BC002081.1 gb:NM_010591.1	170	FL+Stack	20	1	1	X1804	-0.134758324662873	-0.650233503746985	0.520720069995497	0.436	25
1805	NA	NA	1417410_s_at	FLmRNA	gb:BC021630.1		protein kinase C lamda	Mm.23823.1	gb:D28577.1 gb:BC021630.1 gb:NM_008857.1	96	FL+Stack	46	2	2	X1805	0.141287859660944	0.682156317289047	0.500524918478684	0.572	25
1806	NA	NA	1417411_at	FLmRNA	gb:NM_021432.1	1110020M21Rik	hypothetical protein MNCb-0385	Mm.41277.1	gb:NM_021432.1	89	FL+Stack	46	1	1	X1806	0.0345363108105494	0.165696227483168	0.869818231369986	0.56	25
1807	NA	NA	1417412_at	FLmRNA	gb:NM_007978.1	F8a	factor 8-associated gene A	Mm.5154.1	gb:NM_007978.1 gb:AF299331.1 gb:M83118.1	68	FL+Stack	46	1	1	X1807	-0.121621260645294	-0.586176754768859	0.562501268226057	0.444	25
1808	NA	NA	1417413_at	FLmRNA	gb:NM_008411.2	Itmap1	integral membrane-associated protein 1	Mm.142717.1	gb:NM_008411.2 gb:U69699.2	50	FL+Stack	46	1	1	X1808	-0.254095382492665	-1.2458900018585	0.220321758616191	0.38	25
1809	NA	NA	1417414_at	FLmRNA	gb:NM_011889.1	3-Sep	septin 3	Mm.41226.1	gb:NM_011889.1 gb:AF104411.1	74	FL+Stack	46	1	1	X1809	0.489606447054144	2.56837192485167	0.0129859634526696	0.692	25
1810	NA	NA	1417415_at	FLmRNA	gb:NM_010020.1	Slc6a3	dopamine transporter 1	Mm.41993.1	gb:NM_010020.1 gb:AF109391.1 gb:AF109072.1	54	FL+Stack	46	1	1	X1810	0.309749239093864	1.53595142824232	0.131862694524275	0.636	25
1811	NA	NA	1417416_at	FLmRNA	gb:NM_010595.1	Kcna1	potassium voltage-gated channel shaker-relatedsubfamily member 1	Mm.2493.1	gb:NM_010595.1	49	FL+Stack	46	1	1	X1811	-0.124936273710439	-0.602320359550239	0.551817304650021	0.432	25
1812	NA	NA	1417417_a_at	FLmRNA	gb:NM_007748.1	Cox6a1	cytochrome c oxidase subunit VI a polypeptide1	Mm.43415.1	gb:BC003807.1 gb:U08440.1 gb:NM_007748.1 gb:L06465.1	167	FL+Stack	45	1	2	X1812	0.113237511681463	0.545407257513773	0.589928598590386	0.384	25
1813	NA	NA	1417418_s_at	FLmRNA	gb:NM_007748.1	Cox6a1	cytochrome c oxidase subunit VI a polypeptide1	Mm.43415.1	gb:BC003807.1 gb:U08440.1 gb:NM_007748.1 gb:L06465.1	167	FL+Stack	45	2	3	X1813	0.0984192259373503	0.473534936476357	0.63975471772887	0.484	25
1814	NA	NA	1417419_at	FLmRNA	gb:M64403.1	CYL-1	cyclin-like protein	Mm.22288.1	gb:M64403.1 gb:NM_007631.1	364	FL+Stack	25	1	1	X1814	-0.73912555236168	-4.54908230276799	2.43749579459209e-05	0.14	25
1815	NA	NA	1417420_at	FLmRNA	gb:BB538325	Ccnd1	cyclin D1	Mm.22288.1	gb:M64403.1 gb:NM_007631.1	364	Stack	65	1	1	X1815	-0.32354412244349	-1.60948378079039	0.114640221046448	0.328	25
1816	NA	NA	1417421_at	FLmRNA	gb:BC005590.1		S100 calcium binding protein A1	Mm.24662.1	gb:AF087687.1 gb:NM_011309.1 gb:BC005590.1	97	FL+Stack	45	1	1	X1816	0.641566223666185	3.6488176794173	0.000547142171149866	0.812	25
1817	NA	NA	1417422_at	FLmRNA	gb:NM_010321.1	Gnmt	glycine N-methyltransferase	Mm.29395.1	gb:BC014283.1 gb:D89664.1 gb:NM_010321.1	133	FL+Stack	45	1	1	X1817	-0.332693884777798	-1.65865935242882	0.104166550401162	0.364	25
1818	NA	NA	1417423_at	FLmRNA	gb:NM_023168.1	1110025J15Rik	Lag protein	Mm.41665.1	gb:NM_023168.1 gb:AF182040.1	163	FL+Stack	45	1	1	X1818	0.200768356616279	0.976110235640878	0.335901354532347	0.616	25
1819	NA	NA	1417424_at	FLmRNA	gb:NM_025409.1	1110057H19Rik	RIKEN cDNA 1110057H19	Mm.28593.1	gb:NM_025409.1 gb:BC021512.1	140	FL+Stack	45	1	1	X1819	0.177633359526581	0.861033390300578	0.39561331760958	0.6	25
1820	NA	NA	1417425_at	FLmRNA	gb:NM_025774.1	8430424D23Rik	RIKEN cDNA 8430424D23 gene	Mm.31643.1	gb:NM_025774.1	79	FL+Stack	45	1	1	X1820	-0.0471352608599023	-0.226220403028947	0.822963856940744	0.488	25
1821	NA	NA	1417426_at	FLmRNA	gb:NM_011157.1	Prg	proteoglycan secretory granule	Mm.22194.1	gb:J04549.1 gb:NM_011157.1 gb:M34603.1	127	FL+Stack	45	1	1	X1821	0.164228116933311	0.79480806790166	0.432776307425116	0.56	25
1822	NA	NA	1417427_at	FLmRNA	gb:NM_026616.1	1500026D16Rik	RIKEN cDNA 1500026D16	Mm.28690.1	gb:NM_026616.1 gb:BC024333.1	81	FL+Stack	45	1	1	X1822	-0.139801336033131	-0.674883541396255	0.505088230270571	0.436	25
1823	NA	NA	1417428_at	FLmRNA	gb:NM_010316.1	Gng3	guanine nucleotide binding protein (G protein) gamma 3 subunit	Mm.27307.1	gb:NM_010316.1	76	FL+Stack	45	1	1	X1823	0.115963415414669	0.558654217052904	0.580947952154505	0.508	25
1824	NA	NA	1417429_at	FLmRNA	gb:BC011229.1		Similar to flavin containing monooxygenase 1	Mm.976.1	gb:NM_010231.1 gb:D16215.1 gb:BC011229.1 gb:U87456.1	109	FL+Stack	45	1	1	X1824	-0.752296364817065	-4.69140086046897	1.44272330414515e-05	0.156	25
1825	NA	NA	1417430_at	FLmRNA	gb:NM_007672.1	Cdr2	cerebellar degeneration-related 2	Mm.1640.1	gb:NM_007672.1 gb:U88588.1	104	FL+Stack	45	1	1	X1825	0.551484462998815	2.97587136176608	0.00426836535698415	0.712	25
1826	NA	NA	1417431_a_at	FLmRNA	gb:AF245448.1		sphingosine kinase type 2 isoform	Mm.24222.1	gb:AF245448.1 gb:BC006941.1 gb:NM_020011.1	75	FL+Stack	45	1	2	X1826	-0.345820071002387	-1.72979981576566	0.0904025226537957	0.364	25
1827	NA	NA	1417432_a_at	FLmRNA	gb:NM_008142.1	Gnb1	guanine nucleotide-binding protein beta-1subunit	Mm.2344.1	gb:U29055.1 gb:NM_008142.1	64	FL+Stack	45	1	2	X1827	-0.137471265023724	-0.663489922206553	0.512281964828796	0.408	25
1828	NA	NA	1417433_at	FLmRNA	gb:NM_011942.1	Lypla2	lysophospholipase 2	Mm.34302.1	gb:NM_011942.1 gb:AB009653.1	107	FL+Stack	45	1	1	X1828	0.254349523601504	1.24719303351394	0.219844789247274	0.568	25
1829	NA	NA	1417434_at	FLmRNA	gb:NM_010274.1	Gdm1	glycerol phosphate dehydrogenase 1 mitochondrial	Mm.3711.1	gb:NM_010274.1 gb:D50430.1 gb:U60987.1 gb:BC021359.1	72	FL+Stack	45	1	1	X1829	-0.59744812145438	-3.30514016926587	0.00161301715389354	0.252	25
1830	NA	NA	1417435_at	FLmRNA	gb:NM_010687.1	Large	like-glycosyltransferase	Mm.20872.1	gb:NM_010687.1	83	FL+Stack	45	1	1	X1830	-0.588366571340283	-3.23797336172987	0.00197732945700008	0.292	25
1831	NA	NA	1417436_at	FLmRNA	gb:BG261907	Large	like-glycosyltransferase	Mm.20872.1	gb:NM_010687.1	83	ConsEnd	0	1	1	X1831	0.297629040585481	1.47191830705493	0.148474336926059	0.508	25
1832	NA	NA	1417437_at	FLmRNA	gb:NM_010247.1	G22p1	thyroid autoantigen 70 kDa	Mm.16147.1	gb:AF483501.1 gb:AF483500.1 gb:NM_010247.1 gb:AB010282.1	76	FL+Stack	45	1	1	X1832	0.298998435020981	1.47912722287187	0.146526279852332	0.568	25
1833	NA	NA	1417438_at	FLmRNA	gb:NM_023697.1	3110030G19Rik	alcohol dehydrogenase PAN2	Mm.23661.1	gb:AF303831.1 gb:NM_023697.1 gb:BC020094.1	70	FL+Stack	45	1	1	X1833	-0.655313192651496	-3.76259194678668	0.000377263378965053	0.22	25
1834	NA	NA	1417439_at	FLmRNA	gb:NM_054042.1	Tem1-pending	tumor endothelial marker 1 precursor	Mm.29597.1	gb:AF388572.1 gb:NM_054042.1 gb:AF378758.1	65	FL+Stack	45	1	1	X1834	0.293953939788312	1.45260318211297	0.153793470151482	0.624	25
1835	NA	NA	1417440_at	FLmRNA	gb:BG064710	Smarcf1	SWI/SNF related matrix associated actin dependent regulator of chromatin subfamily f member 1	Mm.22478.1	gb:NM_033566.1 gb:AF268912.1	157	Stack	23	1	1	X1835	0.0377900424742786	0.181321023944953	0.857670499485723	0.528	25
1836	NA	NA	1417441_at	FLmRNA	gb:NM_013888.1	Jdp1-pending	J domain protein 1	Mm.32550.1	gb:BC013501.1 gb:NM_013888.1 gb:AF132906.2	76	FL+Stack	45	1	1	X1836	-0.349887051327666	-1.75198940219785	0.086428404378359	0.412	25
1837	NA	NA	1417442_a_at	FLmRNA	gb:AK012827.1	Pex3	peroxisomal biogenesis factor 3	Mm.41300.1	gb:AF152996.1 gb:NM_019961.1	92	Stack	23	1	3	X1837	-0.634911657272864	-3.59496655719575	0.00065087998503189	0.208	25
1838	NA	NA	1417443_at	FLmRNA	gb:NM_025590.1	Thea	thioesterase adipose associated	Mm.210047.1	gb:BC026682.1 gb:BC024426.1 gb:BC024430.1 gb:NM_025590.1	79	FL+Stack	45	1	1	X1838	0.217542995624869	1.06024131855592	0.296205766713333	0.536	25
1839	NA	NA	1417444_at	FLmRNA	gb:BC003220.1		Similar to E2F transcription factor 5	Mm.379.1	gb:NM_007892.1 gb:BC003220.1	68	FL+Stack	45	1	1	X1839	0.263868594401277	1.29613093802936	0.202475656428956	0.608	25
1840	NA	NA	1417445_at	FLmRNA	gb:NM_023294.1	2610020P18Rik	HEC protein	Mm.31730.1	gb:NM_023294.1 gb:BC020131.1 gb:AF326730.1	79	FL+Stack	45	1	1	X1840	-0.139828433430292	-0.675016086975524	0.505004864447112	0.416	25
1841	NA	NA	1417446_at	FLmRNA	gb:NM_009195.1	Slc12a4	solute carrier family 12 member 4	Mm.4190.1	gb:NM_009195.1 gb:AF121118.1 gb:AF047339.1	67	FL+Stack	45	1	1	X1841	-0.075767588539103	-0.364066327806012	0.718876345053704	0.44	25
1842	NA	NA	1417447_at	FLmRNA	gb:NM_011545.1	Tcf21	transcription factor 21	Mm.16497.1	gb:AB009453.1 gb:NM_011545.1 gb:AF036945.1 gb:AF047418.1 gb:AF029753.1 gb:AF035717.1	61	FL+Stack	45	1	1	X1842	0.103026105493176	0.495855236448168	0.624087693497953	0.384	25
1843	NA	NA	1417448_at	FLmRNA	gb:NM_133998.1	AI303072	expressed sequence AI303072	Mm.100331.1	gb:NM_133998.1 gb:AF391115.1	95	FL+Stack	45	1	1	X1843	0.0577158137486194	0.27710328041112	0.784059124776337	0.564	25
1844	NA	NA	1417449_at	FLmRNA	gb:NM_133240.1	Pte1	peroxisomal acyl-CoA thioesterase 1	Mm.18641.1	gb:BC005792.1 gb:NM_133240.1 gb:AF441166.1	68	FL+Stack	45	1	1	X1844	0.500029972476451	2.63457138403962	0.0109169645828639	0.7	25
1845	NA	NA	1417450_a_at	FLmRNA	gb:NM_011524.1	Tacc3	transforming acidic coiled-coil containingprotein 3	Mm.27836.1	gb:AF093542.1 gb:NM_011524.1	54	FL+Stack	45	1	4	X1845	-0.247831431729989	-1.21382977911418	0.232297098413222	0.448	25
1846	NA	NA	1417451_a_at	FLmRNA	gb:NM_008907.1	Ppia	peptidylprolyl isomerase A	Mm.5246.1	gb:NM_008907.1	198	FL+Stack	44	1	4	X1846	-0.465906333038282	-2.42107425095222	0.0189098757831766	0.284	25
1847	NA	NA	1417452_a_at	FLmRNA	gb:NM_007990.1	Fau	Finkel-Biskis-Reilly murine sarcoma virus(FBR-MuSV) ubiquitously expressed (fox derived)	Mm.4890.1	gb:NM_007990.1 gb:AF147745.1 gb:D26610.1	140	FL+Stack	44	1	2	X1847	0.356038469427086	1.78568913824146	0.0806694072481748	0.64	25
1848	NA	NA	1417453_at	FLmRNA	gb:BC004026.1		RIKEN cDNA 2700050M05 gene	Mm.26885.1	gb:BC004026.1 gb:NM_028288.1 gb:BC010347.1	234	FL+Stack	44	1	1	X1848	-0.405184908529529	-2.06142486091823	0.0445026395267245	0.312	25
1849	NA	NA	1417454_at	FLmRNA	gb:AW536452	Cul4b	cullin 4B	Mm.26885.1	gb:BC004026.1 gb:NM_028288.1 gb:BC010347.1	234	Stack	93	1	1	X1849	0.151665070974498	0.733015369889085	0.4692469956615	0.556	25
1850	NA	NA	1417455_at	FLmRNA	gb:BC014690.1		Transforming growth factor beta 3	Mm.1291.1	gb:NM_009368.1 gb:M32745.1 gb:BC014690.1	145	FL+Stack	44	1	1	X1850	0.248804900841002	1.21880516528256	0.230408323233567	0.632	25
1851	NA	NA	1417456_at	FLmRNA	gb:NM_010322.1	Gnpat	glyceronephosphate O-acyltransferase	Mm.29114.1	gb:BC025972.1 gb:AF110769.1 gb:NM_010322.1	178	FL+Stack	44	1	1	X1851	-0.204468561249918	-0.994615539582569	0.326882589834989	0.428	25
1852	NA	NA	1417457_at	FLmRNA	gb:NM_025415.1	1110038L14Rik	RIKEN cDNA 1110038L14	Mm.326.1	gb:NM_025415.1 gb:BC022647.1	108	FL+Stack	44	1	1	X1852	-0.511761622646736	-2.71018943144102	0.00892273894380055	0.344	25
1853	NA	NA	1417458_s_at	FLmRNA	gb:NM_025415.1	1110038L14Rik	RIKEN cDNA 1110038L14	Mm.326.1	gb:NM_025415.1 gb:BC022647.1	108	FL+Stack	44	2	2	X1853	-0.480507058558336	-2.5113052656815	0.0150469340454616	0.284	25
1854	NA	NA	1417459_at	FLmRNA	gb:NM_019910.1	Dcpp	demilune cell and parotid protein	Mm.193062.1	gb:NM_019910.1 gb:BC024627.1 gb:U03711.1	84	FL+Stack	44	1	1	X1854	-0.509102610337596	-2.69294412291789	0.00934582068761948	0.3	25
1855	NA	NA	1417460_at	FLmRNA	gb:NM_030694.1	Ifitm3l	interferon induced transmembrane protein like	Mm.14747.1	gb:BC002160.1 gb:BC002102.1 gb:AY082486.1 gb:NM_030694.1	102	FL+Stack	44	1	1	X1855	0.0176063337679053	0.0844457367961041	0.933429352849406	0.488	25
1856	NA	NA	1417461_at	FLmRNA	gb:BC005446.1		adenylyl cyclase-associated CAP protein homolog1 (S. cerevisiae S. Pombe)	Mm.8687.1	gb:BC005446.1 gb:BC005472.1 gb:NM_007598.1 gb:L12367.1	180	FL+Stack	44	1	1	X1856	-0.248374300629747	-1.2166040577963	0.231242535810429	0.348	25
[truncated: 43,245 more rows]
